# Supplementary material for: Histone H4 lysine 16 acetylation controls central carbon metabolism and diet-induced obesity in mice
Source: Nat Commun. 2021 Oct 27;12:6212. doi: 10.1038/s41467-021-26277-w (PMC8551339; doi:10.1038/s41467-021-26277-w)
Supplement: Supplementary file 3 — Supplementary Data 1 [file 41467_2021_26277_MOESM3_ESM.xlsx]

## Sheet: Readme
File contains composite analysis of mouse metabolomics data analyzed on 22nd Aug 2020
Raw data:	Raw intensity file for all tissues provided by Uwe Sauer Lab- Sample Names are composed of three attributes #1 Sample Index #2 Tissue #3 1 (WT) or 2 (MOF heterozygote) Examples: 01 / Brain / 2 Sample Index 1, from brain tissue, MOF heterozygote mouse 08 / Liver / 1 Sample Index 8, from liver tissue, WT mouse
Normalised data:	Quantile normalisation performed on all raw data sets together using MetaboAnalyst Ver3 (08/17/2020 last update)
L2FC+qValues:	This tab contains fold change and log2 transformed values of the same, calculated on mean intensity values obtained after normalisation of each stissue sample set. p-Values are derived from unpaired t-tests performed without assuming consistent standarr deviation. qValues calculated by according to method published by Storey and Tibshirani (2003).
Path_ tabs	Pathway enrichment analysies were performed in MBROLE2.0, for the best affected tissue sets: Brain, Heart, Serum and Spleen. All corresponding meatbolites to deregulated ions (q<0.1) were considered for the analyses. Databases used were: KEGG (mouse specific background) pathways and SMPDP pathways.

## Sheet: Raw data
			Sample Code --->
Ion Index	ionMz		01 / Brain / 2	02 / Brain / 2	03 / Serum / 2	04 / Serum / 2	05 / Liver / 2	06 / Liver / 2	07 / Liver / 1	08 / Liver / 1	09 / Liver / 2	10 / Liver / 2	11 / Kidney / 1	12 / Kidney / 1	13 / Serum / 2	14 / Serum / 2	15 / Brain / 2	16 / Brain / 2	17 / Liver / 1	18 / Liver / 1	19 / Brain / 2	20 / Brain / 2	21 / Liver / 2	22 / Liver / 2	23 / Heart / 1	24 / Heart / 1	25 / SkeletalMuscle / 2	26 / SkeletalMuscle / 2	27 / SkeletalMuscle / 2	28 / SkeletalMuscle / 2	29 / SkeletalMuscle / 2	30 / SkeletalMuscle / 2	31 / Heart / 1	32 / Heart / 1	33 / Heart / 1	34 / Heart / 1	35 / Serum / 1	36 / Serum / 1	37 / Kidney / 1	38 / Kidney / 1	39 / Kidney / 2	40 / Kidney / 2	41 / Kidney / 2	42 / Kidney / 2	43 / SkeletalMuscle / 1	44 / SkeletalMuscle / 1	45 / Brain / 2	46 / Brain / 2	47 / Spleen / 2
1	57.0341		23138	24500	5806	5608	20517	23412	23297	22288	25704	27655	24430	25570	7633	8672	30601	30187	35467	32663	35474	32610	46254	48265	27165	25214	13924	15265	15334	15156	17767	16357	26283	24442	31254	26222	16144	16010	40322	37116	39772	38201	39842	39972	9867	13999	68004	65947	44612
2	58.0294		13269	14813	190	369	724	930	1040	681	883	735	664	864	419	512	12007	14374	1633	1147	12775	12696	1535	1113	803	902	616	696	755	558	782	592	788	903	625	881	548	457	1102	1139	794	1039	1388	978	664	661	12273	12766	948
3	59.0134		40747	46954	35478	37329	30404	33966	39223	40935	43294	43462	16193	16698	49350	53222	49140	48526	57175	51992	51406	46232	67409	67123	22266	19625	11047	12358	12298	12434	12232	12051	17857	16851	20164	17820	48010	48173	24887	25738	24997	24226	24415	23478	10445	13125	51078	46397	13668
4	67.0185		1173	1449	2665	2676	1307	1388	1383	1629	1185	1249	1012	1073	2949	3210	1217	1454	1695	1578	1681	1490	1628	2436	925	591	784	800	713	788	895	926	544	994	1128	1049	2543	3200	1236	1415	1342	1471	1560	1426	700	755	2621	2456	1573
5	69.0342		1977	2786	803	880	2202	2375	3277	3853	2728	3251	2701	3201	1611	1301	3891	3157	4182	4287	4571	4212	4790	5104	2886	2678	2764	2248	3166	2708	2689	2321	2700	2446	2942	3257	2334	2307	4137	4363	4903	4058	4731	5461	1912	2038	5126	5286	2868
6	70.0295		10624	11396	356	549	914	1366	1034	1186	1064	1069	1921	1881	1215	534	10110	10555	1968	1464	10308	10735	1664	1802	2113	1327	1206	1375	1545	981	1427	1166	2126	2329	1756	1277	640	1195	2239	2239	2083	2064	2714	2401	681	1093	10524	9892	2095
7	71.0136		48140	55281	24592	24051	52557	59572	66802	71663	72036	71571	34132	35544	30289	33920	47157	52632	79938	72739	55575	49304	88388	86588	61912	62245	22303	22803	31202	28876	26218	24974	53065	53049	75231	73558	29189	27518	49444	49349	52151	50378	50122	49655	33537	36353	44920	45026	32653
8	72.9928		2736	3596	1463	1754	4623	4319	4017	5392	5016	5314	7602	8165	1609	2032	3425	3436	5766	5460	4306	3560	7367	6926	5257	5786	2387	2570	3098	3132	2348	2745	5276	4991	7054	5965	1727	1742	17031	17617	15915	14822	15925	15929	3067	2870	3464	3524	3094
9	73.0291		4447	5211	8001	7948	15097	16737	22344	25662	18282	18648	9636	10362	7794	9274	9021	9200	24492	25442	16257	13342	30392	29750	8349	8044	6315	5823	5492	4719	5630	5450	5074	5229	5690	5280	9882	9972	13988	14257	12811	11986	12972	12123	5413	5691	10050	9668	6836
10	74.0243		14454	17056	8137	8074	23668	27064	26863	28438	31086	30493	29134	31441	8982	9276	19103	17677	40170	37113	20043	18670	46403	47019	17413	16315	15191	16007	17132	18823	17461	17369	16945	15054	18870	16343	11483	10992	54888	53151	49707	50143	50889	48315	11617	15204	24308	23054	30461
11	75.0085		1906	2419	2491	2544	2984	3487	3908	3954	3163	3931	3637	3842	3631	4258	2672	2817	3760	3646	2501	2516	5067	4870	2033	2468	2452	2772	1664	1498	1777	2019	1757	1939	2626	2136	4135	4963	5097	6343	7146	7278	5902	5612	1136	1514	5157	5479	3222
12	81.0345		1118	1222	951	835	2149	2675	3085	3606	2837	2519	1308	1010	1059	844	2658	2933	3354	3576	2819	2490	3734	4407	825	736	5155	945	572	561	496	639	569	709	1232	1199	889	960	1372	1228	1888	1549	1509	1831	518	707	3051	3117	1146
13	83.0133		3509	4237	3476	2914	6056	6755	10249	10273	8378	7949	3242	3414	5412	5560	5661	4021	11981	11957	6583	5305	15086	14586	2893	3569	2157	1821	1787	1796	2078	1992	2388	2673	3312	2937	5642	5803	3983	4852	4201	4155	5432	4358	2056	2109	5761	7335	6058
14	84.0452		4193	4627	705	751	919	1556	1375	1377	2546	2382	2086	2248	967	990	4404	4726	2438	2423	4986	4349	2431	2852	2868	2714	1042	1059	935	1049	841	1345	1971	2107	2788	3017	726	522	4147	4228	3333	4074	4486	4421	1314	1333	5476	5931	2976
15	85.0293		15050	17680	20921	19477	29232	33672	40482	46849	44821	45587	20071	21691	31037	32022	20365	21043	63381	60355	25635	21812	79698	77984	14119	14429	7937	8569	8514	8616	9357	9546	9810	10414	16657	13659	32095	33983	29060	28497	28593	28983	28700	30725	8162	9222	29939	29989	22171
16	87.0086		18426	21545	22958	23269	8740	9826	10706	11633	10626	11879	7636	8053	35646	41041	17755	17763	13490	12330	18551	18037	15315	16832	7690	7595	6654	6567	7448	8060	7797	6378	7226	7387	9193	8888	26272	29190	12344	11943	12760	12308	14692	12346	7884	9761	14034	14192	12966
17	88.0402		120354	134599	8929	8136	9758	10634	10848	12564	13016	12087	24904	27912	6966	7747	146212	153516	23296	15636	145996	146765	27404	26104	123415	116650	215866	233904	239569	242459	275243	275749	145256	121045	158512	123211	18629	14274	48075	47609	42480	43179	49156	47703	116139	173335	184356	171341	45642
18	89.0243		102979	114157	401058	405224	138533	157095	244777	278414	217987	212166	106248	116782	576183	668401	141801	135359	334066	291929	148784	134330	407177	437383	168780	151777	275133	290414	319951	312337	327442	331349	153094	127040	229487	178320	404717	409705	167379	151096	166765	170918	144436	139256	188324	219569	215945	204586	84684
19	95.0137		6384	7497	8577	8663	16582	16334	22124	24878	21048	22389	9519	10076	12745	11644	8036	7500	24818	24265	11145	8861	28885	29676	6244	6356	5532	5858	5861	5872	5912	6964	6057	5433	5887	5806	10956	12391	10629	11589	11655	10700	11687	10641	6402	5611	7711	8036	6384
20	96.0453		3458	4027	1006	614	1658	2308	1848	2414	1659	1922	7304	7706	1453	1107	3480	3923	2168	2351	4278	3741	3461	3707	1753	1801	1928	1643	1502	1389	1238	1963	1754	2008	2159	1455	1562	1002	9055	9560	10477	10506	12997	12610	2238	1629	6238	6282	3384
21	97.0293		28975	34165	15504	16660	47164	53541	72167	82642	55788	58302	29914	31157	23398	22073	44602	43731	74093	69323	51252	47267	74945	77175	29871	28723	30816	32539	30479	31396	30856	30628	24591	25995	32598	30419	23486	20633	33223	33287	33532	31449	32739	33962	25431	29518	58353	55821	22769
22	100.04		6221	5453	2853	2684	3287	4018	3645	4000	4575	4412	7658	6996	3036	3077	5959	5454	5454	4675	6202	5840	5969	5804	4969	4957	3426	3578	3193	3355	3615	4057	4331	4051	5130	4794	3214	3641	8881	9397	8595	9128	10397	10813	3479	3113	6915	6016	5841
23	100.077		2096	1725	1732	1853	2890	3140	2395	2316	2726	3104	2551	2520	1702	1798	2394	2473	3033	3196	2726	2575	3191	3044	1939	1944	2069	1782	1736	1929	2249	1549	1809	1847	1784	1693	1837	1679	2935	2849	3405	3059	3185	3041	1460	1545	2518	2902	2353
24	101.024		34139	37961	41071	44886	86166	98509	130371	146885	121586	131010	65877	67793	63291	72975	64001	59705	155121	164027	101133	83037	194721	215905	74750	66190	48207	47566	46086	43699	38411	39550	44061	43970	51646	44887	63265	69601	80242	81036	76173	78276	82741	80952	41061	44005	75522	71004	45565
25	102.056		717434	794580	14328	13718	126447	142073	123964	127207	153904	152969	318140	326158	12306	12079	735443	793912	180181	152795	778686	768615	204478	189364	273930	270446	43241	41189	45688	44420	54734	55669	231082	227995	343506	342769	15200	14466	452305	491138	485907	484844	548756	544856	72869	68348	829598	862031	305146
26	103.04		13291	15754	85622	83855	37708	39688	32052	35467	43104	41275	33733	33363	88673	104117	23757	18704	47011	48055	23142	20779	57330	57226	47316	47748	23903	24350	28634	28936	27340	29427	36993	33780	57866	54091	92754	86981	43190	41673	46136	47822	45790	43277	25811	35436	24054	20958	22520
27	104.035		62376	73799	17792	17495	33357	38931	35815	40500	37707	36885	84773	93996	20026	23884	80946	82192	65755	56170	82266	77598	57474	60455	40756	38580	24590	25058	28163	27805	34546	32850	42574	42732	41031	36133	29392	30556	150335	153955	145263	149780	149248	142550	25988	27213	89220	92962	68130
28	105.019		5109	5443	3544	3821	4715	4805	6023	6276	6856	7200	23049	23688	6021	6824	4618	4469	11362	9419	6427	4929	11275	11177	11553	10433	17263	20348	18763	19169	22106	20111	11165	11091	12739	12143	6889	6379	52480	56497	49137	48964	47476	44669	31831	37105	10167	10333	6049
29	105.038		2196	3095	882	967	1434	1747	1767	1692	1642	2125	3610	3575	897	1303	3112	3542	2326	2525	2843	3069	2238	2589	1581	1652	1606	1648	1688	1475	1968	1689	1959	2029	1914	1809	1237	1313	7088	6434	5760	5760	6302	5525	1053	1416	3488	3926	2940
30	107.05		9026	10538	12091	11124	6757	7775	6593	7141	6969	6765	9077	9144	7553	7938	11670	12231	8099	8082	12101	12142	9297	9787	6365	6129	5908	6351	4472	4001	5112	6085	5704	6283	8104	8441	15013	17038	10197	12188	9688	10708	9662	10453	4802	5343	14280	14910	6924
31	108.045		7056	8611	7019	7000	7140	8998	9792	11232	12565	13347	15661	15475	8290	8311	10278	11104	15022	14083	11743	11701	15687	18349	10712	11476	11161	8983	10299	8937	8753	8995	10113	10446	9671	10403	11471	12118	15002	18046	17007	18156	18512	18153	8768	10238	12092	13337	10499
32	109.029		6583	7332	58890	57766	7081	7439	8303	8185	7823	7690	12740	14369	31744	30622	12000	11779	10378	10061	12853	12028	12249	12447	8395	7216	6116	6341	4843	5056	8034	7730	7312	6878	9015	8848	59765	63988	18331	18800	13762	13616	16907	16938	6307	6325	12567	14020	8354
33	109.04		16411	19100	7768	7551	15899	19692	19883	21123	24980	26403	15965	17415	7427	7743	31976	37162	31979	28096	34453	38110	36614	32681	26125	27938	20820	22144	23673	23272	18412	20409	25163	26321	31031	29982	12965	11771	25029	29481	30347	31792	34044	33052	22545	24943	41254	41827	32610
34	109.066		4036	4814	1920	1787	2167	2920	2388	2096	2752	3326	2423	2185	1613	1501	8618	8243	3693	3390	9371	9059	4774	5084	2267	2280	2495	2396	1911	1562	1715	2132	2316	1747	3883	3487	1790	1792	4167	5091	5221	5690	5524	4248	1442	1611	9472	9707	4299
35	110.025		11677	13210	4557	4673	28357	29382	29586	33364	28642	27958	45906	47470	5310	5037	13642	15209	43895	43312	20893	18829	45027	43519	15963	14111	7630	7928	7992	7767	6164	7025	12474	11855	14397	16052	6810	6759	48352	49151	49615	51272	56139	53819	10167	10705	18802	18793	30553
36	110.036		3205	3234	3483	3619	6393	7819	11217	12654	10762	11747	10970	11398	3117	3440	6788	6964	11601	12303	10320	9993	13593	12634	6600	7033	6204	6471	6674	7093	4883	5832	6550	6031	5694	6388	5688	5436	9817	11892	12603	13276	13611	13467	8042	7865	9269	9730	24673
37	110.061		3598	3811	612	691	1453	1486	1392	1633	1337	1431	4262	4448	706	640	3139	3052	1905	1540	4030	3382	2147	1992	1241	1337	1273	1460	1233	1208	1052	1269	969	1341	1332	1245	926	897	4918	5102	4795	5265	4858	5404	1432	1507	6005	6278	2223
38	110.992		1139	1417	25261	25868	1694	1094	1200	1283	1206	1009	1226	1385	31167	34757	2612	1601	1426	990	1215	1106	1009	1353	1055	1379	1023	1176	1196	1144	1050	1033	1548	1285	1317	1415	35524	35331	2371	1518	1822	1191	1488	1108	910	1422	1093	1742	1277
39	111.008		52522	61311	137900	144521	35015	30181	28523	27355	31516	30586	25443	25237	161450	161615	61412	58156	37055	32948	66924	66916	42385	41400	24905	23434	27855	28167	35774	33449	39350	38531	26443	24201	29171	27920	184108	190912	37556	33284	31953	31353	31601	32607	29418	32046	54561	55218	65264
40	111.02		62167	71904	21813	21828	138649	156064	160485	172687	151185	156718	367355	386501	31587	33614	81054	79081	270406	257430	127385	106524	305505	296659	128938	131427	29006	26861	27097	26451	22134	23281	94352	94002	123513	114468	35713	33893	639041	653309	597803	619371	652981	624859	53692	47144	106987	103998	297345
41	111.045		11255	12040	4493	3968	6435	6620	6625	5382	6288	6992	7215	6680	4497	4713	15894	16597	8755	7703	18604	19593	12285	12216	7801	7462	7048	6913	5266	5447	5896	5747	6816	6851	11594	10744	5148	4634	10372	9896	11179	11156	11159	11134	4983	5512	45810	46328	12798
42	111.081		2804	3377	1103	1542	2564	2662	2011	2212	2976	3189	2298	2018	1845	1369	3007	2766	4158	4395	2439	2412	3910	4636	2985	2434	4280	5096	2185	2173	2087	2017	1904	2435	2477	2531	1482	1224	3385	3704	8915	9057	3075	2969	1698	1613	3360	3810	2566
43	112.04		83186	93876	2878	3232	6502	6875	7685	8032	8799	8176	15154	15502	4430	4305	71215	81088	14705	11181	77114	76034	16592	14662	8061	7929	10480	10649	12173	12729	11428	12867	12879	11411	10378	11277	10567	8862	33903	34396	32436	35538	29743	27867	12484	14063	69618	70444	17998
44	113.024		22064	22568	99083	97255	179516	200054	272031	301178	298154	307593	87212	88744	169619	186704	39564	32728	407553	397956	74334	44305	489304	472602	48091	45044	41729	41265	46977	42428	40961	40879	30700	29877	36273	33101	164668	166525	140947	144665	139368	136106	143359	134170	36979	48245	37547	31139	34817
45	113.035		8198	11194	10274	9539	21021	24356	28575	28897	30129	29665	30041	29435	14642	14201	14581	16976	43534	38992	19293	17437	47649	47317	17850	18775	12105	12984	14008	13960	13269	15344	16442	15890	19031	19230	15378	15012	38194	39316	41956	42365	45079	43391	16903	17130	20105	20964	25870
46	114.03		8760	9941	10841	10050	13039	14986	16348	18379	23060	18779	10196	11705	15317	16291	10369	10215	23629	21223	10591	8727	24576	26666	5688	5165	3718	4448	3745	3971	4502	4612	5158	3974	5054	4359	13446	12908	12628	13035	10039	10717	8891	9896	3839	4220	9401	9468	4498
47	114.056		38786	42841	50258	48573	61998	69198	70128	78528	69837	70145	218451	230918	58273	61259	47254	44289	109403	102355	58545	51110	109939	106304	64310	63752	80294	86852	110025	109744	92151	90427	71314	64393	75138	70535	69055	69480	333283	345884	327723	334180	368142	351505	85074	90062	64644	63615	176134
48	115.003		292749	325111	65716	66658	209088	238865	282014	298971	297336	298530	180702	185427	61420	64430	250969	274372	297099	268285	279386	263900	300459	288112	328565	331400	97054	94105	144882	141185	128928	132571	282423	273009	398849	389450	41280	30247	263400	281909	270530	277165	263213	249058	170830	181680	172024	166905	135159
49	115.023		9530	10745	1561	1364	2020	2147	2290	2793	2894	2712	1962	2023	1651	1408	9233	9340	2933	2577	9524	8973	3099	3172	3071	2718	1833	1938	2259	1920	2116	2221	2419	2965	3686	2883	1227	1505	2681	2855	3050	2720	2815	2878	1707	1878	8431	8756	2370
50	115.04		9020	9691	20113	20136	15264	16201	19968	22641	18007	18848	13124	12689	31182	32769	15492	12336	23206	23988	16367	16192	25069	28019	14724	15349	17589	17834	16210	15407	16715	15281	15558	15312	15124	15233	26991	28654	18957	18684	19280	18107	18202	17245	11045	15042	23026	21750	13070
51	115.076		22106	23443	7717	8417	13813	14305	14595	15928	17625	16341	19401	18676	9572	10361	21537	21695	22988	18904	27681	25527	38152	35134	20185	19273	18488	19640	15638	14826	16272	16955	21783	18760	30817	27369	11948	12642	25815	25854	31876	32609	28721	27079	11846	12765	37751	37648	28778
52	116.035		2272	3026	9044	8410	6122	6407	5190	6785	8256	8590	14274	16451	13877	14110	4383	3988	9299	8631	4481	4279	9262	8834	7437	7424	5209	4808	6047	6005	6133	5121	5948	5534	6641	5798	8693	9052	22475	21000	23789	25744	21950	19465	5059	6399	5169	5052	11380
53	116.071		54618	63711	118073	123937	143526	157327	156349	171295	175407	176241	372750	390965	163627	179977	70073	65077	224448	199108	90586	73593	217376	212952	134146	129581	111987	121573	130283	128887	139319	140804	113936	106184	113240	105747	182469	180040	468670	473362	468671	477493	474266	445553	135474	152768	90599	83325	330633
54	117.019		27472	31284	84119	78191	14864	15025	14010	14711	13310	15775	21071	21903	49135	50814	34321	33161	17930	16718	53007	52098	21070	26396	19685	18592	16144	16640	21881	22123	24715	25684	21849	21962	21305	19138	35322	35799	26357	27300	26643	25062	27769	26925	18106	23829	48593	50291	31431
55	117.035		2301	2194	3944	3966	2534	2430	2530	2066	2280	2991	3062	3037	3013	3310	3239	3129	2940	2416	3557	3486	2904	3574	2185	2055	2281	2056	2296	2529	1775	2111	2425	1981	2247	2396	2945	2944	3685	4024	3791	3544	3671	3807	2481	1953	3718	3965	3052
56	117.046		2682	2504	3033	2986	2629	2870	3360	3326	3541	3393	3102	3882	3834	5016	3236	2742	3281	3420	3612	3484	3485	3746	3119	3344	3182	3306	3441	3721	3172	2687	3087	3598	2892	3164	3615	3886	3764	3792	4455	4756	4251	4209	3102	3808	3452	4067	4022
57	117.055		6017	6658	20350	21910	7270	7587	7329	7342	11165	12316	9474	10599	70477	76983	11798	7413	15377	13112	14181	12881	14746	14075	9644	10669	7855	8405	16186	15206	8982	8009	9224	8414	19135	17904	29835	31477	23690	22303	24430	23696	21876	22656	7655	7912	13690	12368	13325
58	118.051		36220	41920	39273	40011	40294	44426	49565	50919	53033	50496	95922	102973	45016	51207	42453	43965	79761	73639	52120	48515	77644	75555	69354	68037	50470	52885	53309	51528	63741	66549	68200	60442	77594	67532	64172	63374	167173	160638	154643	156067	159970	155712	42727	49694	60756	59326	94169
59	118.98		4615	5292	135224	137804	189786	210548	289636	303123	296811	316656	49416	52153	176758	178054	15479	6641	309160	291581	45650	11513	308886	289898	22346	20967	18481	19151	18474	19186	17124	17814	9836	9683	14905	14337	110095	109071	49689	47584	48975	49766	47628	46285	23011	24495	7282	5714	13221
60	119.035		6550	8116	35800	33939	50145	57482	60182	65067	61146	60268	32695	36367	76565	81435	10796	8793	83889	79227	15268	12051	84976	88073	13772	13697	11816	11314	14996	15197	10733	10841	11144	10692	17885	15815	50290	51432	82826	82821	87444	84058	95745	88174	11980	12421	14431	13362	18870
61	119.05		8542	8898	25006	25138	11337	12406	11328	10541	11976	12293	18837	20363	17653	17717	10673	11574	13295	13421	10585	12397	14120	15401	8243	9215	8497	7657	6275	7216	7937	7748	8411	7978	9191	8486	17545	17302	23055	23134	25220	25256	22598	21957	8976	7941	11930	12748	13450
62	120.012		2063	1955	1823	2253	1493	1177	1246	1556	1563	1511	39273	39443	1500	1992	2687	3083	2163	1830	3228	2985	3286	3277	1055	1104	817	1009	786	686	827	812	1071	1028	1789	1947	1656	1724	60916	61921	71129	68700	70946	68419	3371	2397	5878	4779	5106
63	120.045		2540	3350	4000	4013	3482	4314	3778	4098	4302	4376	4804	5584	2777	3038	3489	3489	5774	4708	4161	4493	5487	5841	3453	3449	3703	3337	2993	3202	2897	3556	3263	2877	4879	4531	5299	4913	7119	7346	7328	7166	7626	8049	3214	3213	6009	6182	4075
64	121.041		36433	44094	5648	5462	59833	75353	63110	68546	77472	80674	93156	98422	9816	11209	68092	67635	108702	106249	85541	75075	170311	165533	162762	162842	91505	90857	101949	98714	99244	99726	187089	177294	224427	181057	28931	22837	197867	203590	211706	211288	243987	232478	68538	91681	114326	109732	76263
65	121.066		4416	4893	7143	7191	3510	3721	3300	3131	3385	4115	5063	5156	5558	5177	8172	7984	4042	3782	8567	8117	5677	5624	4811	4040	3592	3368	2964	2627	2907	3028	4672	5037	5502	5348	10702	11096	6674	6275	6592	6690	7484	6077	2575	3045	8704	9568	4358
66	122.025		3969	5089	4335	3994	8316	9101	9453	9869	9348	9959	12966	11642	5503	4969	6758	7254	12479	13218	8758	7467	16729	17629	7462	6808	6476	6552	6317	6316	6444	5604	6949	6596	7308	7291	6340	6332	12938	13835	15248	14489	16556	17722	6443	7158	8414	8408	14577
67	122.061		1753	2093	2052	2009	1884	2066	2501	2262	2111	2376	3458	3294	1715	1504	2781	2351	2535	2712	2960	2560	3650	3401	2394	2249	2144	2283	2530	1652	2467	1814	2580	2294	2518	2668	2117	1838	3891	4150	4827	4517	5158	5250	2374	2253	3424	2889	2496
68	124.007		8360878	9450806	808377	805554	10313564	11463686	12402403	13081850	13345463	13416874	9430217	9839264	1112891	1165555	8244817	8772838	14529232	13851918	8790780	8448147	16304173	16339758	21773896	22175376	23155772	23444526	25223616	25609554	23416540	23514722	20597626	20207160	25755606	25581794	1335994	984455	10072286	10275335	9562623	9460509	9762311	9603663	23459890	24619172	10373499	10098164	16552644
69	124.991		62542	70828	21003	21097	37810	40859	61838	66349	48791	50920	43047	44435	25993	27217	75056	78352	53251	45457	75888	73774	53350	54112	35027	33141	22214	22730	24399	22476	21464	23187	30023	29638	37311	34485	24434	23544	30877	29363	28194	28422	25599	25826	24070	24753	69431	65300	19270
70	125.024		73675	83088	22178	22916	52461	60910	72737	80242	76433	79532	80061	80516	31807	32295	86474	88760	89625	87326	111547	103138	109679	108199	81984	83909	77870	79521	81767	85074	73143	73392	74545	72465	99483	93247	35133	32373	85581	90730	85448	81497	93785	89563	67858	73728	188129	189454	64846
71	125.035		10070	12294	5581	6151	10799	13148	14321	14689	16939	17240	14633	15625	11212	10769	14273	15721	19080	17398	17514	16910	23719	21373	23032	24120	20328	20578	22264	22805	16673	18121	20154	20625	24534	24551	8582	7737	16188	17782	21002	21227	19190	19103	18579	19352	22661	23004	37499
72	125.097		10309	12249	3518	3535	7728	8260	7632	8425	9947	10456	7612	7247	3809	3285	9082	9766	13072	12168	10509	10884	12523	13048	9471	9989	15492	16838	8563	8619	17536	9380	7998	8520	25919	10726	2960	2971	9788	9686	26018	26391	10737	9036	6153	7003	23408	23218	11543
73	127.04		10753	12324	5009	4572	6453	7129	6680	8120	9119	9072	7015	7031	6729	6609	16193	18660	10490	10598	20145	18993	12249	13350	11866	11433	11999	12353	9186	9592	9632	9844	11439	12019	15438	14321	6581	5990	10689	11028	12090	12290	10866	10580	6648	7401	15778	15834	9003
74	127.051		236803	266725	64004	67056	106254	113448	160088	168370	241525	252793	82281	85655	60528	59423	251316	268264	257653	243689	251930	255007	208950	206014	286102	295541	96067	94134	108435	108185	102619	104088	247988	246085	319383	321487	61220	56255	111286	117315	114417	109299	124861	121033	124091	130103	260341	266202	107346
75	127.076		8206	8101	3975	4185	6277	6850	6813	7471	8048	8071	6707	6855	4694	5222	9967	9940	10469	8846	10253	10357	11542	10744	9614	8963	8393	8195	7400	6800	6506	7166	10833	11338	9423	9601	3830	3641	8520	9246	12332	13911	10694	8673	5843	6492	11087	12061	9635
76	127.112		3425	3783	806	1206	2688	3017	2687	2487	3994	3682	2052	1971	1210	1429	3687	4068	4182	4481	4344	4010	6485	6512	2416	2186	3269	3293	2411	1798	1886	2076	2203	2067	5057	4857	1146	1100	3965	3597	7413	7783	5687	5662	1539	1450	11147	11125	3673
77	128.018		7392	7389	823	831	2699	3096	3380	3013	3841	4113	12012	12564	944	1091	7570	7118	4132	3689	8921	8779	4469	3959	8568	8086	2684	2519	2610	2357	2298	2452	3943	3919	7539	6784	1485	1030	19183	20489	23443	23732	25790	24196	4798	5659	5975	5645	18406
78	128.035		741778	827123	71863	73385	293077	331095	363898	379728	479382	487318	1178053	1231747	78796	82340	735874	809112	540818	507688	770530	736357	547052	515478	518569	531961	152493	148325	182464	178551	147926	151022	445958	425269	636895	648818	108498	105710	2989132	3002185	2901416	2935114	3149143	3093952	270538	252891	745621	741275	501990
79	128.071		2962	4168	4170	3946	3208	3642	3448	3635	5098	5362	5607	5294	5845	5796	3742	3954	5906	6189	4495	4553	7970	7224	3902	4318	3824	3842	5492	3457	4270	5239	4019	4513	6710	6126	5346	5041	14707	16022	13394	12892	15697	15163	3278	3147	5892	5952	6074
80	129.019		166736	181058	52657	52703	119733	138341	125817	134131	147245	155555	154678	159777	54807	59416	183936	187749	187014	167750	209903	195773	236716	230796	118921	116279	49154	49858	53947	53389	56903	54822	109220	106227	146976	120734	95973	91047	212351	203700	215832	215201	224184	212161	48339	55435	403797	397549	249512
81	129.039		43576	45978	4648	4745	18452	20762	21194	23536	28455	27931	61175	68578	5252	5762	43434	45554	31938	29487	44210	41978	31933	32172	28916	30376	9525	9683	11047	10648	9310	9726	24630	25898	36693	36249	6789	7036	150890	152135	150642	151416	165877	160845	17148	16066	43878	43504	30367
82	129.056		15849	17549	56458	57312	34023	35962	27811	29813	27579	26640	31723	34840	84346	96637	24080	21309	31574	26961	25795	22102	46636	43636	22280	20773	33543	35552	24682	24645	28580	30110	27839	29158	21935	19463	61015	63507	49652	49879	46037	47205	49732	48119	22632	26621	32814	31533	23925
83	130.051		1077906	1203949	27071	27494	18844	19401	18607	21479	24675	22508	42765	43290	29287	31914	952449	1059826	69524	32515	928996	918955	56224	47278	43940	43451	78053	81109	147978	149972	79599	83356	43128	44770	53373	46322	27306	26261	68594	70745	63543	65125	76384	73665	64755	69782	882335	909150	93457
84	130.062		198156	233797	11901	13142	7920	9191	6588	7083	7943	7516	20150	20654	11941	13088	224335	231117	18197	9613	231283	227525	18642	15480	230589	221763	541704	571653	586244	578091	640749	632162	274638	244357	309449	256111	26259	18511	32129	31533	23954	23175	30369	28503	341179	444555	280752	268184	23130
85	130.087		183126	215785	281843	290148	568378	659129	662227	714508	660740	670089	1834842	1924095	377868	401310	214459	208127	958762	878695	281725	224536	840554	819308	519197	508961	320335	332464	320237	313617	374372	378909	364394	357653	394372	355079	364855	365868	1969272	1989085	1985221	2020394	1926858	1870794	428551	444900	256011	242160	1324154
86	131.035		13631	15876	13402	13473	32205	35438	37771	39433	40388	41082	39666	42481	15695	18040	17558	15841	50846	50089	21558	19941	56665	57445	19836	20205	15899	16514	13336	12748	14718	14681	20213	18878	21100	18828	19374	18814	70403	75489	68653	70407	75489	73420	14383	14160	26384	28118	17861
87	131.046		25485	28959	13176	14146	43064	44725	47048	51347	50843	51291	91953	94355	12965	15847	33478	32619	83243	77226	36646	32134	76782	75709	62145	61533	23589	24211	24957	22558	28169	27530	57344	54151	69378	57404	17346	16847	133795	134342	149148	144551	144235	140527	24536	26290	41360	39675	91124
88	131.054		55024	63498	3343	3006	4870	5291	5534	5846	7388	7071	11774	12389	3964	3671	51044	56467	11002	9760	50224	50215	11096	9660	8515	7354	8084	8629	12568	11266	8693	8881	8856	7425	9894	9435	4229	3418	16402	16681	15789	15340	17746	15688	6407	7319	47689	50852	12835
89	131.071		7143	8351	13790	14253	9181	8706	8731	8677	9583	10582	13019	13310	27464	29958	9624	8721	13069	11939	10466	9267	12783	11552	12998	12786	15824	15685	13930	13959	14985	14641	13416	14356	17500	15706	19256	21116	18342	17793	21683	22357	18034	17731	9897	11312	11655	10353	9772
90	131.083		39851	46283	145001	151240	150971	155045	145416	153448	145248	146876	145118	149600	127881	137121	51410	41493	186956	186779	56621	43334	171052	171738	162878	159422	147133	151464	136021	135147	181901	187795	155111	152058	206872	201865	141446	144762	165727	160873	178852	172883	143820	144083	130525	130570	40486	37419	94621
91	132.03		1002802	1126175	10381	10176	88782	99295	104539	110960	151988	153966	399649	425699	11477	13066	1321164	1489709	223061	172848	1498494	1426379	220658	205332	384658	377747	51282	52782	83332	82541	82432	77087	393422	399415	373806	318811	15588	13827	913338	939695	820410	817187	1012356	999599	110859	118233	1437258	1473770	1890072
92	133.014		966798	1084613	330503	321039	1738395	2042102	2482517	2749245	2477100	2562759	1650922	1688315	258486	276490	1205838	1266002	2965199	2720949	1458068	1283907	3480951	3443947	4335538	4362734	1170993	1177286	1825579	1778784	1717633	1742873	3875134	3949930	5711071	5032819	572070	397024	3260122	3321729	3564962	3543037	3356107	3216856	1820067	2198492	1394017	1367825	1069729
93	133.033		52828	61807	4048	3686	20802	25459	30689	35249	32748	33599	35304	36669	3341	3498	73774	78427	43160	36654	80713	76508	48966	52351	68191	66724	12891	12966	20693	21121	21528	20300	61844	67957	91541	72312	5843	4006	78318	80000	80292	77812	83007	84715	22610	25215	79114	76293	90677
94	135.031		812886	930451	68753	67281	748577	845281	602516	622809	473581	488018	3570803	3753604	62885	65179	726108	766588	727217	690147	1086758	1054299	701849	696461	1491658	1531786	378015	359310	238304	238995	276689	279623	921102	913733	968065	946471	402655	394436	4763912	4794779	4691496	4660317	4654602	4584619	430180	391343	885682	881422	3850409
95	136.077		1439	1519	1445	938	2175	2629	2172	2228	2262	2418	3828	3692	1443	947	1634	1959	2300	2516	2191	1926	3084	3371	1867	2239	1645	1272	1358	1446	1211	1398	2182	2723	1854	1945	1178	1443	5993	5243	5587	5606	6522	5558	2182	1950	2719	2155	3179
96	137.061		8196	10201	4909	5218	7193	7717	6254	5762	6218	7404	6186	5996	4106	4456	15296	15920	8574	6588	17022	15398	11654	10874	6319	5719	5913	5979	4450	4757	5442	5690	6480	6093	8381	8189	5524	5557	9206	10364	10071	9599	10031	9884	4462	5146	19514	19950	8964
97	137.072		10460	12824	2238	2539	13879	17548	13017	11791	14110	14906	15871	18543	3106	2687	35580	39973	21400	17901	39901	40416	27838	27793	16533	18257	32654	34363	35811	36436	28466	29622	20081	18606	21736	22444	6446	4761	27914	32013	35159	36618	38423	36641	31995	35713	51909	51144	37147
98	137.097		4032	5119	3318	3331	5020	5399	4623	4203	6676	6727	3540	3724	2631	3195	7264	7035	7048	6336	8164	7513	9520	9078	3436	3075	3427	3486	2402	2041	3312	2942	3140	3612	4391	4031	2953	2808	6524	6259	6996	7102	7439	6773	2793	2528	6552	6981	5457
99	138.98		16401	18422	9158	8962	35078	35997	30436	32743	39905	40278	18326	20451	11432	11501	16767	16906	42513	39219	20064	18036	48840	48514	36847	37524	19716	19878	19156	18668	21711	21773	23676	23619	41209	39114	18217	16676	19134	17781	19904	21163	22032	21357	27580	33255	16812	14609	28046
100	140.012		197792	235882	42094	45883	81202	85659	87488	87989	81184	82137	223504	238337	96868	36737	209246	222285	102657	87400	232902	229550	77374	87372	92667	91366	59529	57990	58955	55362	57810	61264	87971	84939	82377	86014	50153	48050	187235	197912	228827	232033	243901	243128	62076	63538	276518	282611	721207
101	142.051		11796	13190	6040	6147	12785	12613	12233	13799	11907	12965	21913	21847	6528	6178	9757	10661	12653	12492	12232	11110	18631	17888	5917	5911	4757	4519	4150	4162	5081	5100	5034	5568	5631	5623	6546	6504	22099	21788	20057	20555	24758	23406	5578	5470	21329	21198	9491
102	143.035		14430	17508	29431	28960	83139	91452	135031	148051	109618	110836	23988	24979	46612	53877	21515	20806	154784	145512	43968	31151	163291	160052	28153	26580	23454	24651	25164	23791	21780	23721	19893	17659	46434	39119	47620	48936	33291	33811	35444	34154	35706	34507	20712	26868	98507	92428	23400
103	143.071		11747	15648	8987	8922	10153	9809	9308	10976	12080	12674	12253	12469	8081	8923	16267	16077	16351	14415	19632	16478	14986	15737	13384	12482	14195	15302	12087	10123	11548	13037	13368	12455	17213	17519	10315	9239	15920	16265	19128	20227	17501	16450	8981	10702	28695	29314	24146
104	143.108		16508	20553	11682	10726	13511	13302	14538	15317	15997	14418	18372	19933	13595	14747	17197	15517	18498	17327	15902	15182	19177	20970	23194	22116	25797	26352	16929	16502	16807	17926	24174	25280	20014	19993	12136	11863	32213	31575	56941	59841	34626	33591	13984	14175	19412	18307	17969
105	143.119		1736	2014	1488	1294	2352	2441	2646	2914	2734	2695	5777	7079	1434	1523	1900	2081	3291	3688	2253	1748	3021	3725	2132	2469	2925	2855	2210	2494	2247	1894	2628	3057	2087	2315	1170	1280	4537	5176	6298	5910	4874	4725	1892	2487	2223	1892	2124
106	144.03		2204	2711	1976	1708	5245	6125	5316	5934	6937	6423	5602	5331	2835	3131	3696	3637	6445	5665	4388	3873	8624	8937	4638	4409	2623	2874	2532	2585	2085	2425	5922	5327	6270	5089	4976	4560	8583	8306	8971	9639	10302	8725	2471	2835	4629	5109	5852
107	144.045		33878	42546	22395	24711	41743	48900	41219	42887	38742	42510	57624	61825	23778	22835	76359	93137	54068	41255	89836	100744	66286	57021	42730	45781	40720	39660	36484	34434	30553	34093	40906	42364	50159	55880	53969	49858	72088	79537	88660	90445	96748	93525	56756	48157	110033	118290	69601
108	144.066		6837	8014	17861	18322	28468	32911	30456	31129	49180	50758	48820	51207	15792	18207	9069	7926	51418	50243	11654	8074	40886	39457	7040	7238	5417	5302	5259	5060	6301	7027	5484	5795	6092	6004	12219	11946	60766	59220	57746	56859	58233	56760	6293	6019	9088	8424	7289
109	144.103		5672	6744	8020	7497	8389	8147	3666	3639	5749	4098	9425	10553	5288	5634	4225	4407	4454	4473	5027	4070	5243	5078	23094	22609	13957	15235	13166	11575	13940	12440	22482	22805	34405	32064	7429	5842	16544	15336	18215	18123	13773	13559	10632	11616	5143	4298	13124
110	145.014		31668	33886	20285	18896	19243	20695	14846	16598	22175	22049	6572	6703	25120	28955	37421	36758	22761	20864	37855	34644	33298	31285	11945	10472	10446	11543	15138	13797	12770	13506	16672	16783	15053	13633	34040	33765	7073	6088	5524	6321	7597	7914	13903	17965	38661	35812	35421
111	145.051		49614	55550	21477	20920	28631	30395	24476	24763	27785	30389	32350	33200	20947	22190	55998	60793	65335	28886	62586	59845	61641	59470	100454	102760	166879	170212	94117	94387	117330	116895	100386	96946	143313	135855	28986	26125	45411	47452	65872	63775	47975	47246	47783	52536	67441	67820	32849
112	145.062		2315018	2643657	509993	514425	814522	921613	1443125	1575023	2491507	2499288	648657	669931	543043	575475	2719972	2925196	3001738	2712722	2862057	2712161	2438912	2416047	4189801	4181974	928987	925055	1064141	1060827	1084916	1097158	3690629	3588294	4777613	4372445	632854	595751	1193414	1198328	1072730	1058860	1169782	1147232	1138772	1228708	3267476	3260884	872939
113	145.098		162436	190964	475191	517738	348855	344223	346816	356173	330454	317655	493982	526456	451542	488738	208554	191266	420519	390860	220572	198120	352729	335306	383300	395402	719341	758772	766630	760257	872840	912736	373680	328135	377196	375596	394601	394413	606082	597561	611983	588066	579766	575991	571916	601828	206907	179897	394394
114	146.028		21364	25046	5574	5004	14227	16302	17684	19041	17570	18635	44986	47707	6364	5638	27608	29693	30696	27676	28826	27216	20286	18496	25943	24804	13725	13339	13074	13700	12933	13211	29361	28564	27394	25737	8185	8165	71279	70084	60024	62493	116655	110022	12032	11911	31258	29607	24476
115	146.046		3993235	4562138	40116	39258	765242	909524	776395	858819	1152998	1155933	3040969	3184750	42935	43866	4960263	5446396	1507865	1242626	4454816	4397249	1645514	1663279	3402830	3405696	409781	406353	404413	400174	574539	566097	3195970	3148608	4789454	4275934	76333	49987	5939534	6194492	6580810	6500112	7322821	7255086	636747	650250	5820393	5853826	3972475
116	147.03		173100	192484	50929	51026	125404	145430	123650	135122	156899	157471	164567	169121	46804	50709	220483	232028	213119	193912	236856	219233	249497	255876	105414	104908	81759	86884	73676	71076	76144	72681	102585	105328	139925	129096	60809	60577	223078	221773	228594	235919	250993	239755	67949	74105	330472	331336	154379
117	147.045		87025	105440	11772	12674	33763	39830	34114	36601	43214	43414	93667	98951	12834	12403	88552	101724	52650	49581	96249	90963	57293	52108	62297	66351	18816	19067	18180	16599	20801	21192	59611	51942	79010	79605	11783	11161	131905	145058	127341	131993	142535	134193	24922	25551	97899	95116	76976
118	147.049		203877	232567	6792	7069	52402	57904	51772	53326	69178	71209	167720	172866	7191	6543	254185	273575	90769	75277	225479	224288	98064	98706	170684	176397	27619	25656	26291	25382	34889	36119	163109	155513	233526	212896	7679	7011	297930	309814	325512	319640	359927	355243	41026	40198	281990	286393	200063
119	147.066		23721	28733	13690	13691	12029	13015	16090	16268	21820	23541	20448	22695	16541	17889	28247	31655	27408	26344	30168	28829	24233	25219	39096	39185	16138	16482	15347	15740	16357	15878	44748	43441	51821	47665	15330	15534	38105	37610	37280	36879	39134	38712	12656	13973	35037	34623	16726
120	147.081		4611	5010	2786	2649	2607	2761	2322	2428	3189	3346	3285	3534	2440	2687	7672	7953	3745	3684	7529	7266	4831	4420	5965	5388	3071	2489	2126	1844	2075	2370	5333	4192	6728	6760	1997	2139	5752	6453	6525	7188	6483	6754	1827	5498	8230	8390	4026
121	148.033		10945	12653	4676	4175	8475	9337	8965	9388	10428	10696	12104	14457	4401	4351	13771	12649	14492	12747	14643	14246	16347	17065	7885	8293	5415	6109	5418	5630	6085	6526	7428	7603	11032	9128	5488	5561	18138	17021	18487	17522	19831	20397	5615	6385	18606	19210	12086
122	148.043		22801	28317	34402	35053	43756	50043	45164	48551	46520	46456	121841	128227	37607	41788	32674	31303	74080	71358	36911	32014	71627	68153	56439	54473	39283	42255	38279	38671	52847	55490	58690	56072	70386	63033	52157	51390	205997	203545	192962	198354	230834	220455	39970	46896	45743	42329	111419
123	148.991		12456	15045	88239	97046	64678	70561	95902	98318	97154	99943	28178	30178	94045	104331	19810	16836	102462	98744	28800	17827	105671	100524	25015	26328	37711	42471	44892	44802	41014	44904	24553	23351	26020	27369	72161	72039	28766	26502	28090	27528	26781	23839	43425	47518	16767	16522	13017
124	149.046		8555	9778	15858	17638	21292	23804	28584	26676	24493	25261	28670	30689	20300	22165	10123	11366	35327	32302	14582	14086	42000	40424	17037	16541	12703	11921	10510	11885	12002	13772	16368	16193	17181	15765	24407	26054	42306	43456	39246	42529	43571	44026	14546	13820	12916	12653	20775
125	149.061		24386	29315	12041	12128	38336	44333	38974	40398	32985	35809	43457	47398	10348	10232	35818	40729	42835	37945	37032	36113	61319	60782	50307	48957	24132	24961	36778	37198	26224	29205	104429	106033	36843	33662	15714	15796	46472	48388	37101	36736	61268	59423	40834	45088	55434	53293	45450
126	149.071		5728	7384	1798	2157	12522	14703	11680	11254	10949	12149	12957	13203	3122	2513	22427	27921	15491	13515	24737	26645	21323	19920	11703	13282	16178	18056	19644	18954	14315	16188	17086	17054	12302	13583	5591	3818	20224	23424	23126	24477	26405	25522	19306	19446	31235	30721	25284
127	150.022		10408	11723	2075	2098	8534	9137	8797	8332	8434	8831	6795	6854	2076	2213	7179	8168	10177	9199	9383	8948	9555	10160	8756	10526	10678	10939	10486	9621	8419	8596	8279	8538	10699	11574	2327	2312	6575	7500	7733	7847	9528	8547	9469	10679	14382	15276	6543
128	150.041		7069	8519	3010	2651	7627	9605	9922	9154	10901	10379	14790	16071	3296	3286	8037	7674	9627	9664	8297	7918	10438	11071	6485	6686	3963	4471	3554	2979	4021	4145	5822	5874	6511	5585	3657	3631	14573	14655	12850	14400	18836	18584	4336	4549	8708	7989	9969
129	150.056		4141	5151	3806	3721	5012	5609	5560	5418	5426	5449	8025	9057	3925	4078	7303	8116	7076	6541	8858	8934	8310	8040	5047	4696	4298	4623	4121	4240	4099	4060	5833	6496	5162	5182	5229	5113	10697	10738	10588	11205	13069	12687	6100	5828	9455	10962	9327
130	151.026		618658	699779	134979	135795	2477842	2722978	1706767	1740983	1137431	1141226	2592527	2687024	43400	40851	485656	515601	1959597	1918352	863204	809772	1817536	1813254	1060165	1065607	209306	200306	125745	124228	161375	159887	651320	634965	760146	759134	664956	668949	2803485	2921640	2826961	2823793	2548750	2496168	268221	251931	480392	476228	2424082
131	151.061		5512	6909	2156	2322	19741	22104	17549	19499	12441	12629	50682	55812	3030	3112	7935	8759	26982	27567	12957	10531	33181	31504	8298	8920	4492	5600	5497	6128	5888	5587	9358	9796	10042	8648	4337	4401	114798	117499	96853	94989	100572	97505	8849	7967	11108	10845	21156
132	151.076		9415	12967	3801	5089	10448	12023	9325	9126	8967	8879	13319	13479	5005	5237	19860	20199	13008	11495	20065	22374	14871	14713	9362	9542	8743	8609	7229	7557	7436	7795	10088	9612	10827	12545	4385	4107	17959	18256	19154	19240	18134	17872	7732	6849	21965	21884	17062
133	151.087		10514	12963	1163	1015	25723	34606	22618	20784	23759	25914	26689	29466	2200	1816	57343	66642	35829	30735	66877	69762	50819	47853	18750	21759	27060	28961	29057	29624	22652	23517	19432	19242	22183	25405	5711	3814	48979	55114	59273	60147	64992	60859	33746	32644	73693	75906	61812
134	151.984		1590	1773	2328	2414	1859	1771	1925	1698	1720	1718	7144	8033	1912	2292	1181	1382	1999	1973	1369	1306	1994	2164	1512	1485	1749	2795	2795	2161	2788	2814	1509	1134	1646	1537	912	1072	8942	9861	10450	11299	11580	11296	2509	2739	1466	1225	1718
135	152.002		7422	9452	2480	2176	6661	7397	6388	5903	6391	6667	6304	6704	3144	3408	6838	6347	6907	6313	6401	6695	8414	8839	7416	7538	4796	4729	4191	4411	2961	4068	5112	6158	11056	9322	1686	2066	15097	16549	13265	11775	16220	17164	4781	4986	10573	9785	11764
136	152.072		5044	7899	1151	1529	2420	2207	2264	2448	2679	2515	3587	3526	1201	1363	4286	5476	3228	3176	4973	4912	4163	3386	2100	2047	2322	2314	1997	2402	1998	1999	2381	2397	2193	2530	1900	1760	4313	4920	4992	5408	5273	5469	2648	2382	3603	4952	4770
137	153.019		5134	5100	34602	33497	9226	9439	12808	12458	13433	14009	19935	20907	36354	40707	6427	4829	17213	15602	6573	6411	18106	18697	5787	5943	5258	5722	5223	4537	6041	6387	6057	6227	6951	6273	45885	48093	14552	14218	16030	15625	22274	21116	3738	5100	7425	6300	5856
138	153.035		16180	20049	3283	3559	38946	45500	42046	44039	47965	47984	10732	10250	3301	3784	18208	19571	52944	52851	23494	20365	71806	71004	19266	18080	11719	12652	16695	16205	14348	13552	19349	18004	24100	19996	5601	5356	8786	8479	10322	10624	10458	10525	11854	11435	26061	26360	34424
139	153.055		7673	8745	3127	2707	5770	6097	5295	5105	5659	5864	4615	5624	2410	3169	11445	12361	6919	6360	12424	13458	12473	11095	4298	4155	4445	4404	3050	3013	3385	3465	4556	4606	7109	6383	3513	3473	7161	7642	9825	9552	8555	9099	3142	3533	15408	15881	8010
140	153.092		12219	14717	3347	3351	11454	12638	10182	9566	11169	11985	7422	8834	4684	4256	19405	19308	12560	11389	21005	20582	21176	21496	7620	7460	7584	8659	5446	5110	7185	6705	6770	7559	11034	10714	4384	3527	12022	11986	16706	14730	14874	14582	5429	6355	29271	29715	18587
141	154.026		5449	6477	1958	2032	3237	4015	4805	5057	3919	3583	3380	3305	1976	1363	6583	6089	4870	4466	6283	5960	4983	5149	2103	2101	975	1185	1171	1228	1242	1099	2141	2275	2382	2390	2515	2689	5443	4660	4999	5165	5430	5344	1230	1095	5689	5537	7292
142	154.034		2134	2543	1077	1382	4117	4214	4207	4405	4177	4560	2791	2623	1063	1298	2375	2706	5136	5355	3240	2631	5591	6440	2329	2254	1850	2295	2128	1919	1870	2021	2729	2913	2962	2702	1466	1447	3591	3453	3762	3798	3518	3864	1747	2318	2961	2962	3873
143	154.051		4327	5415	6677	7305	11539	12528	16258	16278	14448	13775	24269	26171	7747	6994	6930	5536	15708	16336	6706	5496	17098	20082	11503	9452	8048	7657	6766	8906	9095	8059	8764	10871	12883	9478	8369	8767	22465	23642	26155	24340	16935	18984	8440	9409	6344	6727	10529
144	154.062		111595	131900	143822	145234	497290	554403	532686	571824	655795	669067	530021	553321	158199	169246	119924	124151	812394	789838	146637	125175	761042	718025	366115	370425	222159	223334	257829	258470	243139	254315	361915	334530	409050	413866	183423	180634	590384	607384	606632	610897	516560	498183	243592	245674	113457	112556	273109
145	154.975		3320	3740	2260	2006	2152	2643	3073	3174	3171	3094	2484	2531	2656	2986	3435	3653	3527	3944	5030	5441	3965	4003	4263	4503	2698	2845	2121	2594	2688	2588	2469	2414	4136	3291	2637	2860	1817	2041	2406	2222	2613	2568	2775	3989	3471	3619	2821
146	155.01		2388	2593	3070	2827	2161	2437	2740	2740	2517	2473	3508	3834	3728	4278	3632	2593	3181	3056	2576	2562	3368	3195	2501	2572	1582	1808	1579	1446	1908	1798	2588	2783	2675	2205	7188	6599	4343	4292	4143	4574	4078	4541	1163	1483	2807	3083	3557
147	155.035		4725	6148	3474	2534	3833	4349	4101	4762	4577	5293	3472	3699	3321	3326	7018	6608	5953	5315	7624	7483	6985	6676	4123	3528	2558	3038	2488	2456	2511	2608	3841	3375	6572	5839	3398	3061	5637	5363	6509	5704	5783	5387	2229	2092	21296	21462	3540
148	155.046		5287	5238	2308	2374	6533	8114	5816	6425	17056	17223	3776	3528	4797	5068	6199	5917	17670	17766	6216	6547	28228	27668	3006	2833	3727	3613	4502	4904	2559	3166	3351	2617	5063	5259	3139	3589	7545	6782	7997	8746	8185	7608	2539	3067	7103	7240	4235
149	156.03		77120	88828	1970	1940	2101	2374	2889	2954	3942	4193	2876	3072	2114	2023	71784	80072	9356	5563	68149	66821	7589	7415	1914	1852	1561	1696	1559	1220	1679	1596	1892	1994	1916	1533	2648	2490	6708	6713	4566	5197	6047	5477	1541	1612	64176	68384	3863
150	156.066		65944	75688	5587	5189	8622	8943	8565	8513	9258	9835	18483	19816	5386	5276	60752	65212	13329	10742	78660	79992	14161	12231	6613	6881	4028	4158	3839	3786	3847	3848	5730	5130	6515	6962	5002	4765	24314	24643	22810	22445	28109	27850	5417	4654	167794	173111	11366
151	157.036		6693	5153	28407	27962	32065	37646	35329	37946	47867	46929	29137	31202	36439	41092	7578	7392	63346	55385	9602	7937	66052	69179	18728	16032	13494	14830	12055	12907	17036	17260	15498	15903	21240	17658	55506	57975	40128	39823	31816	30412	28729	27781	10052	11426	8253	7602	16134
152	157.05		5674	6690	4994	4997	5263	6336	6273	6127	6827	7691	6982	6962	6001	6428	9323	9549	9925	8952	12042	12167	11198	11850	7444	7162	6686	6247	5946	5982	5658	6031	7074	7174	8939	8341	8071	8938	9705	9643	12143	11911	10101	9414	5072	5467	15269	15242	9378
153	157.062		3168	3819	2176	1908	3606	3902	3608	3870	3673	3829	3124	2579	2168	2186	3563	3941	4066	4100	3867	3668	4131	4689	3644	3852	2859	3101	2554	2541	2340	2366	3388	3825	4554	4240	2288	2599	3669	4106	4748	4889	3772	3523	2376	2504	4702	4706	2878
154	157.069		6252	7352	1541	1574	1867	1922	1544	1851	1737	1732	3030	2735	1762	1439	6487	6343	2478	2017	7633	7280	2309	2063	1490	1554	1965	1714	1514	1381	1236	1411	1627	1652	2082	1672	1393	1468	3598	3349	4169	4888	3990	4123	1345	1212	14659	14875	1915
155	157.087		15292	17447	13855	13597	14543	14119	15665	15917	16725	16954	18419	18855	14454	14640	17592	16270	19618	17050	16732	15953	19322	21336	20087	19427	22568	26478	17549	15922	18183	18181	16283	17114	21641	20216	14855	14128	21515	21467	34285	35590	21608	21364	13406	13877	19990	17106	23146
156	158.045		4679	4684	1637	1802	2741	3020	2863	3247	2940	2330	5243	5908	2195	2106	5489	5753	4591	3242	5990	5347	5652	5755	2829	2580	2389	2370	1812	2722	2196	2631	2480	1977	2638	3123	2934	3437	8000	8788	7965	7708	9185	9680	2369	1863	12221	12343	4703
157	158.082		3490	4787	15319	15193	13928	16762	21063	22453	18683	19739	40033	43313	18760	19203	4977	3991	20156	19751	5893	5072	15785	15814	6829	7246	7237	7450	5519	5306	8143	7942	7512	9661	7506	8185	16321	16361	64037	67164	44615	46798	51090	48197	6366	6129	7781	6513	7051
158	159.03		9026	10217	9155	8620	8765	9813	8724	8940	8962	10378	11262	11840	10495	11186	10199	9888	9688	9379	11137	11196	13425	12877	5128	5757	5305	5310	4071	4559	4159	4306	4338	4338	5643	4872	12680	12903	11838	14112	13291	12114	12770	12047	4369	4392	11744	12558	5742
159	159.045		2012	2567	3627	3559	2942	2325	2287	2604	2530	2858	2750	2626	3634	4555	2559	2615	2781	2692	3275	3107	3167	3538	2156	2260	2402	2228	2170	1778	2024	2112	2570	2496	2459	2250	4010	4397	3524	3710	4865	4238	3756	2858	1555	2006	3121	3929	2236
160	159.066		11588	15069	5232	5860	7767	7888	15167	16217	15140	14362	16126	16983	5146	6285	11840	10115	17493	17584	11469	11370	19688	21468	15054	14558	26478	26251	9961	9147	12286	12267	8751	10069	12456	11937	5669	6387	18138	17711	53546	55659	16274	15676	7678	8622	15365	15141	12371
161	159.084		4016	5883	2217	1824	5765	6124	5978	5505	4477	4565	7584	8614	2418	2377	5370	5233	5349	5054	3965	4737	4981	5756	5019	5306	3234	3606	4292	4237	2860	2908	9841	10919	4057	4272	2206	2687	8798	9475	7120	7800	10546	9820	4162	4630	5940	6376	4361
162	159.102		7867	8964	8087	8895	8611	9559	7023	7597	12049	12851	10791	11277	8469	9416	7001	6342	18118	16490	7711	6779	12527	13408	16978	15867	18740	19617	9479	9039	9974	9584	22606	21966	23946	20945	8496	8062	17220	16128	47309	48355	17724	15272	6652	6704	7853	7581	11398
163	159.113		15470	18456	17483	18808	8061	7458	9569	8556	7061	6707	6716	7118	16337	16596	16912	17564	9647	7308	14827	15507	9838	8067	18890	18768	19594	20026	19820	19817	20316	20256	18631	17444	19693	19799	18202	19060	8633	8331	9319	8681	8085	7385	16538	18133	14208	13423	8034
164	160.041		4162	4756	7501	6513	6467	6483	7221	8244	6282	6200	19093	20040	7334	8390	6073	6173	9950	9346	6722	6790	13106	12245	6499	5979	5575	5533	4588	4841	5359	5191	5783	6050	6270	5384	10716	11172	33660	34075	36046	39013	25777	25038	5589	5722	9127	8081	8047
165	160.061		37219	42521	11795	12191	94240	106083	103383	104487	89109	88697	52851	53688	11948	13167	24674	26663	67213	60516	33569	30795	117745	113647	15916	16155	13307	14026	14153	14437	13160	13851	14630	12288	16469	13989	10237	11138	84622	86611	62105	64803	117905	112871	15397	15078	50605	52673	38856
166	161.008		2134	2167	5460	5700	3658	3649	4055	4560	4245	4544	2666	3123	4628	4363	1799	1966	4503	3989	2489	2157	4959	5088	2930	3197	1707	1825	1623	1796	1406	1885	2366	2155	3189	3018	4546	4550	3236	4188	4561	4968	5054	4199	1754	1770	3680	4132	2037
167	161.024		2833	2679	6582	6272	5159	5237	7064	67478	7766	8054	3656	3743	10624	11237	3377	3233	10356	10031	3540	3766	11629	12074	2870	3186	3081	2527	2179	2316	2179	2486	2315	2555	2594	2549	13619	13115	4610	4782	4961	5332	4408	4348	2312	2321	3441	3246	2620
168	161.045		192142	227419	46352	46541	323438	362381	570287	625077	350093	346376	219053	226123	60911	62071	170590	177988	547869	506141	222930	197809	501215	514791	53161	51383	35914	34453	32337	33646	38491	36265	30541	30798	38634	39032	61983	60964	212172	227706	193647	190045	202372	199368	43773	44948	199075	201723	85941
169	161.093		2993	4186	2580	2930	4225	4766	5427	5589	4592	4888	32019	35096	3378	3524	4500	4232	5464	5215	4718	4604	5933	6362	4345	4224	3398	3271	3888	3855	3475	2903	7560	7830	3887	3692	2847	2752	53945	55825	42664	42494	45340	46114	7378	6082	7056	5920	4095
170	162.022		6548	8601	9789	10117	8865	9171	11950	11797	8971	8608	18828	18350	9731	8680	15504	8385	10725	8880	12262	10564	10867	13720	12184	10831	8609	9929	10988	8492	10316	10264	13099	15198	8470	7911	10186	12112	20376	20953	17771	17106	23885	21803	8548	10006	10105	9457	8333
171	162.042		1895	2415	1472	1645	42327	46985	42599	42200	47687	46610	9708	9546	1388	2249	2852	2432	41110	39469	5562	3655	43691	43117	3041	2962	2723	2301	2246	2533	2249	2409	3005	3078	2893	2566	2112	2223	15238	15388	18450	18624	17961	16834	2361	2034	3103	2849	8470
172	162.055		2866	3659	4056	4012	8297	9094	11446	11338	9086	9172	7325	7830	4582	4103	6115	5051	10929	11432	6645	6194	11885	12547	3944	4324	3140	3019	3093	2989	3164	3175	3798	3838	3660	4230	6109	6282	8189	9111	8467	9625	9766	9533	4000	3639	7006	6835	6510
173	162.077		2264	2702	1438	1177	3486	4002	3645	3941	3656	3460	3405	3773	1437	1723	3095	3632	4137	3780	3097	3644	5653	5024	5905	5658	3278	3004	4204	4309	2814	3214	7057	6005	3633	3528	1814	1769	4722	4748	4072	3846	5334	5282	4302	3830	4099	4108	3527
174	163.04		10426	8580	25759	23377	12703	13784	13158	12754	11839	14346	14350	14359	9206	9960	9271	9013	12999	13191	10544	10035	15181	14784	7315	8762	8630	8898	6947	7725	8701	8144	9347	8789	8636	8239	11966	11635	13972	14421	14623	16007	13859	14174	7607	7086	10870	10619	11182
175	163.05		4672	4717	3896	4157	7700	8367	11148	11959	8058	9396	7558	6975	4033	3916	6404	7178	11401	10449	7379	7356	12848	12279	3569	3546	3818	4242	3917	4413	3582	3937	4154	4251	3598	3672	4149	4010	7477	8893	9040	10020	8337	9197	4439	4950	8427	8338	8297
176	163.061		9962	11677	26478	26622	15503	15093	16217	14356	18426	18516	16915	17533	43577	46595	15987	14772	23167	21397	13746	12632	21746	22186	19474	18154	23840	24716	23065	22408	22722	22449	25854	27008	19889	19381	33005	34647	42027	42275	52507	55868	30245	26234	18741	20609	14017	13438	21204
177	163.087		3439	4178	1211	1189	6992	9043	6316	6338	7073	7422	10660	11558	1629	1433	14617	17308	9559	8526	17169	17526	13885	12785	7188	9022	11043	11173	11760	12032	9423	9955	8572	7664	8090	9168	3115	2017	16020	17082	19867	18945	19634	18128	11696	12829	19372	21268	16421
178	163.113		3956	5116	4015	3609	3315	3345	2413	2483	4051	3580	1926	2232	6665	6868	8457	8200	3866	3979	8414	8473	5888	5896	1989	2003	2149	1893	1501	1551	1661	1462	1537	1600	3840	3956	2598	2746	4103	4485	4750	4280	5275	4615	1716	1582	9160	9638	6070
179	164.036		10223	13769	7239	7176	7565	8870	6721	7515	7183	7170	11946	13640	4973	5378	10706	11044	10931	8973	13848	12926	10075	9623	8444	9308	8300	8150	6814	6069	7716	7563	8544	8689	11156	9654	9228	8765	15301	16202	14162	14322	20207	20393	6107	6921	16615	16489	8314
180	164.071		134577	156137	161448	153471	325777	372570	336579	356593	328310	327905	941935	1005188	173021	185688	140762	130549	477517	457312	159808	138508	381527	379288	242764	241146	234756	239335	177747	176877	218840	219879	204410	202995	235207	227147	174289	170584	1040002	1093111	1028726	1048807	964304	914590	260154	269908	156309	148254	652416
181	165.04		63198	75961	26039	23074	261948	299369	242563	254364	168771	165955	127600	136035	20891	22444	69876	69569	150413	142433	70010	64530	200821	201802	43015	41244	20816	21297	18772	20472	20235	19927	32875	33712	53525	56094	27041	26304	123123	126315	150001	158860	175715	164944	23069	22569	246632	258001	140290
182	165.055		10846	12707	9536	9638	18985	22139	19261	18448	14911	14081	12918	13520	7824	7837	14782	14705	15283	14815	15392	14615	19325	18910	7901	8148	6850	7116	5723	5319	6950	7188	9835	10093	9622	9908	11238	11352	16157	15305	19223	19887	18176	17793	5896	6426	24468	24632	13664
183	165.075		13221	16125	17107	16162	33792	37251	35635	35982	31474	35232	91771	94302	18236	19038	15433	15155	48826	47200	17046	14809	38905	38695	25130	25912	24996	26412	20460	20079	24968	24707	22117	22746	24763	24345	18524	18295	91528	100541	100182	98556	90635	90652	27016	28868	18613	16610	64768
184	165.103		8687	10341	1316	1100	21063	26565	16988	15786	18716	19355	23416	28323	2250	1639	58781	65144	30013	23780	62585	71203	44144	40115	19203	23088	44327	46021	42633	46009	32959	38531	25149	21799	24731	26430	5965	3562	43417	52289	56282	55522	59578	54976	47034	44796	73683	76420	60950
185	165.128		4600	5585	2652	2393	4632	4250	3275	3693	6055	5920	3070	3222	2906	3021	6729	7280	6093	5639	8568	8569	7503	6104	1791	1717	1942	1929	1498	1490	1454	1412	1973	2018	5601	4908	2034	1577	4565	4957	5236	5049	6981	7768	1700	1656	16038	16495	4940
186	166.018		18379	21867	26660	25644	46513	47596	38950	38578	35929	37145	20313	20285	24864	22971	19534	18321	61215	61484	19650	18198	43979	46582	23113	22612	15984	14552	19392	19675	15465	15321	16471	17096	21656	21952	20777	22656	16410	17888	15461	16086	15839	15694	16815	15377	20587	18778	241647
187	166.051		18281	20985	3470	3550	13538	14475	15668	16208	12837	13940	8252	8684	3412	3292	21157	21072	13528	12071	22968	23530	16304	14949	6699	6912	6642	7221	7161	6946	7437	7349	7648	8188	7295	7330	6547	6192	9910	10730	11661	11787	15744	14885	7971	6841	29693	29199	11000
188	166.087		1490	1801	881	857	1519	1599	1568	1811	2001	1871	2407	2459	1048	1020	2480	2890	2443	2421	3329	3556	2571	2695	1482	2026	1964	2266	1976	1629	1797	1702	1747	1520	1491	1647	1326	1156	2687	3258	3253	3860	4137	3802	2172	2572	3725	4462	2888
189	166.123		215	461	330	290	460	675	775	680	508	906	2096	2011	510	388	678	664	760	733	692	741	841	1144	473	486	557	721	459	597	508	583	648	535	571	359	164	332	3588	3461	3081	2611	7539	7657	574	565	916	768	1098
190	166.975		4169	5201	1027	1229	9450	11384	9313	11272	11945	13453	7829	8458	1653	1947	4778	4439	12562	12778	5198	4515	13336	13569	15350	14789	34082	36336	50406	52566	44688	44555	21431	18031	18703	16724	2936	2332	11172	12038	16178	18598	15431	14966	105887	132855	11503	8476	33174
191	167.021		14847	18618	415609	407846	1698617	1832393	1536566	1591458	1530964	1564076	236886	237651	361062	353466	30594	17962	1925942	1912221	99481	28599	2037816	2140089	199348	194015	78480	76800	61781	60659	70615	66270	145845	150801	179589	169889	269540	273373	155928	162817	164205	166480	100092	100118	105015	105542	16141	13595	230043
192	167.071		9567	11459	5422	4627	8196	8897	7018	6834	8519	7686	5594	5545	3602	4339	19368	20184	9653	8595	20035	20659	14187	15563	6191	5430	4921	4722	3649	3918	4217	5163	5886	7072	8871	9031	4008	4142	8121	8301	10166	10185	9383	9261	3997	4256	20629	21075	9985
193	167.082		2650	3099	2337	2183	5925	7912	6541	6472	5999	6997	10852	10710	2410	2242	6572	7232	9024	9143	8059	8811	9906	10547	3893	4365	4143	3609	3531	3584	2959	3366	4526	4627	3977	4704	3043	2822	9631	10308	11041	10772	10513	10831	4834	4823	8604	9587	8100
194	167.997		2082	2208	1308	1604	1399	1709	1852	1713	1972	1812	4183	3676	1230	1615	1956	1527	1909	1901	1552	1470	2301	2098	1868	1998	1319	1458	1428	1415	1651	1789	1808	2096	2256	1771	1321	1311	5556	6519	5751	6536	7087	6147	1623	1543	1826	1810	1657
195	168.043		213114	239080	10200	8501	107376	117169	80618	84769	85311	85071	115054	115580	7177	8536	180686	185363	92880	80259	217641	210676	161599	156572	60458	59447	13739	13926	13412	13391	16537	14597	46149	48265	63779	59038	8550	5651	109988	113825	140669	143747	149961	143375	14914	13143	207084	214220	234095
196	168.066		8136	9907	1991	2130	6213	6236	3985	4644	3039	3844	6324	6680	2604	1926	9040	9170	6457	5881	10835	9871	10375	10280	23246	23120	12441	12867	11226	11455	12473	12729	24108	25005	25857	24968	3266	2285	13034	12523	11398	13349	19541	19387	10934	11726	17417	17272	10380
197	168.078		7256	8206	6858	7131	10373	11043	9175	9299	8519	7640	20377	21367	5820	6321	6773	7208	10063	9992	8426	8261	9628	9827	11240	10609	58707	57787	49184	51073	50699	52223	10676	10501	12280	12209	7018	7571	29469	33546	24161	23854	35162	35238	59008	56672	9324	8235	9224
198	168.991		52239	58749	4013	3708	46899	55497	52587	56305	84218	89218	24788	26557	4729	4438	55841	57689	126544	119216	103618	96994	119413	126978	125946	126072	40626	41877	41890	41969	60130	61445	31466	30268	146533	121012	10540	7850	34308	34140	46729	47591	48376	50550	101994	122772	77019	73781	158542
199	169.012		6286	8110	6603	6248	3929	3838	3985	3629	4177	4282	4827	4639	6849	7268	7416	7233	4585	4548	6896	6255	5345	4651	4530	3874	2635	3328	2637	2568	2944	3039	3563	3604	4459	4260	5816	6163	5799	4993	5066	5271	5196	5169	2623	3175	6216	6327	3419
200	169.031		27305	30339	4380	3190	7840	7430	6669	7350	8347	7579	15914	16444	3013	3409	27829	24318	9438	7975	20826	21051	9047	9525	13460	12603	2679	2208	2328	1951	2490	2390	11525	11621	15709	14255	3091	2617	24546	23290	24428	24538	25536	24721	3324	3088	23020	23156	10866
201	169.049		13127	16399	6551	6577	5861	7745	6599	6180	7213	7457	7881	6518	9141	8950	14302	15956	7457	7151	17734	18280	11408	10628	6929	5951	4225	4710	3222	3634	3580	3974	4866	5354	7964	8323	6925	7234	9639	9713	10200	11785	9901	9647	3434	3388	25605	27124	12477
202	169.087		12676	16009	4915	4962	9657	10671	9522	9614	13660	12264	9035	9368	4733	5505	18605	18537	14922	13002	21211	20181	17740	18898	9631	8410	13225	14067	7955	7776	8955	9555	8416	9460	17673	16005	5515	4666	15242	15296	21217	22977	15336	14063	7515	7408	36078	37527	27424
203	169.097		2273	2345	1216	1063	2559	3376	2638	2909	2928	3654	3679	3869	1240	1333	4438	4985	4683	4111	5093	6059	5489	5050	5328	2580	2908	2974	2481	2780	2642	2196	2739	2482	3694	3293	1712	1336	5136	5559	5899	6361	5574	5623	3404	3191	6329	7484	5982
204	170.058		1615	2083	1496	1278	3803	5341	4741	5112	4121	4422	2919	2882	1774	1909	3420	3556	5153	5044	3378	3050	5771	5969	2228	2076	2586	2253	2381	2126	2038	1940	1982	2121	2423	2373	1647	1925	3939	4192	4339	4340	4322	3869	2310	2294	3854	4683	3282
205	171.006		64191	75247	16984	15358	980704	1139415	1713534	1821413	942245	922468	1347106	1392397	19912	19313	129271	137198	1540018	1521667	101517	67210	1848849	1826226	941096	969630	313131	315238	825747	835182	389595	396628	712891	697501	887607	884339	30910	23426	1347492	1458024	1532705	1534102	1817415	1774108	1233470	1268760	212214	194910	460965
206	171.028		2561	2638	27615	24714	13215	14572	27177	28435	15537	14500	17385	17486	35605	40325	4014	3171	24903	23000	4353	3058	29685	32217	14509	11921	5272	5487	9308	9493	6701	5816	8114	8754	11454	9180	17473	19667	16197	23178	19748	18893	21207	21443	12881	13477	3576	4027	4967
207	171.042		2833	2610	3522	3567	6716	7199	9628	9993	7283	7461	10495	10909	4330	5026	3792	3661	9446	9731	3963	3935	12027	12447	5133	5071	3305	3673	4191	4186	3120	3415	4150	4085	5440	5006	4531	4729	11981	12353	13595	12540	15005	15193	4376	4830	5510	6109	7220
208	171.056		1973	2361	4060	4186	4546	4697	6256	6137	4319	4368	7780	7663	4594	4786	4457	5641	6434	5791	5666	5688	7671	7572	4111	4291	3824	4309	4863	4448	3526	4541	4784	5135	4434	4982	21131	21266	15185	16015	13461	12601	15667	15557	5662	5797	5453	6389	5579
209	172.061		7614	8739	2910	2709	3238	3698	3037	3030	2901	2908	6760	6297	3079	3694	9624	8852	4664	4536	10337	9505	6524	6198	7313	7137	9305	9286	10110	9267	11102	11024	7557	7474	8784	8209	5447	6073	13914	13796	11192	10667	17612	16320	8055	9749	19386	17973	6413
210	172.098		4439	5017	32165	30409	14470	15778	14621	14879	35074	34904	86105	90538	71941	75258	9034	6469	31882	31108	7658	6283	23631	22816	13357	13158	8939	10094	9487	8709	9721	9977	9842	9822	12710	11891	26258	26046	99259	101280	113645	118374	78657	75543	9882	9197	7800	6268	9988
211	173.039		3551	5242	2852	3188	1413	1434	1784	1814	1962	1979	2702	2705	2442	2380	4514	5034	2669	2067	6165	5759	3473	3122	4622	4924	11304	10645	11463	11427	11154	11342	5494	5210	6554	7158	5789	5711	3043	3885	3258	3555	3836	3537	10241	11340	8551	7348	2944
212	173.046		11087	13234	5391	5458	4563	4606	6749	6793	6844	7451	6020	6385	4965	5089	18241	16738	10347	8531	18749	18990	9791	11229	8359	7923	9838	11831	8630	8468	9571	8807	7579	7610	17649	15547	7733	7732	8760	8902	10477	10044	9901	10197	7600	8242	44672	44949	8654
213	173.056		5053	6127	5564	5281	6358	8402	7690	7662	11321	10826	9482	10369	5821	5996	6283	6321	13362	13257	6812	6770	16480	17493	4288	4326	6972	7951	7290	7487	8842	8106	5548	4748	5621	6261	7179	8330	10505	11230	10790	10847	10831	11551	4370	4484	8705	8749	7358
214	173.082		32092	38434	13987	14161	15152	16721	17479	18349	33174	32046	20743	22173	12349	12714	22180	22304	49417	46966	19700	16987	41540	41881	37149	35448	83260	82983	27462	28171	30817	29519	18371	20017	23853	23108	13425	12946	39452	42122	203505	208192	29452	26230	15603	16877	18626	18958	27575
215	173.093		15997	17033	32054	30595	17992	19210	17910	17439	24553	24539	31347	30833	46262	46832	18109	16845	27122	27338	19557	19584	26516	27848	24404	23348	36639	36326	46686	48801	40170	41780	24201	25908	37770	38345	28938	30714	60799	63505	69128	66879	71484	71594	25853	25835	20036	19836	29073
216	173.104		89488	103333	173836	180498	20456	11296	9310	7906	9374	8346	292936	311193	145087	150115	96086	88138	16719	11174	86829	89069	14385	12103	133437	135688	244374	250406	220277	219817	304211	301648	144973	134847	159076	151621	188212	185586	339749	352338	325710	313780	367954	354858	187556	197791	91626	86272	185865
217	173.117		12808	17231	15828	16128	11713	12387	11788	11558	16772	16931	25306	25786	13256	12717	11462	10830	24268	24207	11996	9855	12787	13176	19811	19713	35375	35458	23003	21695	28514	29932	17402	17812	18962	18319	15333	16433	37475	37272	54310	55660	42069	40704	17281	17843	11017	10379	15641
218	173.129		4816	5409	4336	4292	2474	2467	2244	2049	2826	2592	5934	5683	2882	3536	3305	3781	3302	3452	4318	3902	2367	2618	5293	5352	7940	8421	7097	6429	7432	8169	4671	5085	6475	6176	4659	4000	7685	7331	8391	8291	7479	7421	6612	6770	3848	3758	6933
219	174.041		18220942	19744412	86714	71904	53874	52828	46185	46641	44544	34760	37946	30215	22271	19871	20911718	21836264	753870	100053	19683070	19878318	539282	315570	178968	133706	97941	105266	76909	64456	84194	77474	195435	216171	65838	60081	36183	42043	21188	18811	18957	19958	22879	21168	65943	76334	22107636	22446860	605138
220	175.025		4102471	4600473	1570719	1505314	314534	337623	258197	266218	645834	672867	44325	43157	2055768	2081755	4422416	4512757	416615	299542	4307464	4296923	244821	198912	13655	9350	26000	26968	278961	283408	147556	148507	52686	53269	7974	7750	28197	28371	98653	102467	66563	64535	68562	70529	105424	112174	103004	103453	1995134
221	175.044		1396392	1561620	50632	46642	11033	11972	10106	10429	18287	19130	5043	3971	62234	57404	1537374	1623808	60752	14566	1481834	1469754	44335	26483	13596	11343	7723	9810	12027	11647	10116	10567	16140	16102	5709	6027	4660	4173	4654	4808	5284	4569	4530	4569	8169	9002	1194817	1198028	108566
222	175.06		113266	136698	9960	9780	6201	6465	7752	7235	7764	7206	19121	18837	10460	10287	126429	133372	10080	7783	128844	123775	10816	11393	6419	6600	8413	9789	6817	6238	6583	6558	6891	7734	6651	6348	5630	6541	14278	14400	17053	17024	15536	14701	6069	6728	76667	79057	18554
223	175.087		17284	22088	17258	16699	4398	4148	3931	4102	4771	4941	5324	5279	26207	28267	27008	28658	6316	5175	25105	25339	7180	7911	7992	7842	8549	8954	7503	7094	7345	7740	9267	8998	8728	9283	16502	14546	8370	9253	12300	11664	8964	8149	7211	7853	11892	12952	11341
224	175.112		8699	10683	2788	2526	2354	2289	1790	1636	2418	2466	3750	3425	2395	2053	10034	11277	2937	2533	11484	11758	3679	4259	3224	3698	4575	5011	2714	3133	3001	3070	2521	2589	4411	3936	1935	1608	4533	5512	7214	6942	5448	5904	2467	2531	9016	9152	5104
225	176.072		2958	3580	2458	2127	1334	1568	1810	1846	1423	1778	3162	3233	2717	2290	3997	4022	2214	1553	4454	3859	2177	2172	1570	1389	1253	1621	1316	1262	945	1231	1217	1573	1372	1331	2017	1614	2825	2799	3112	3393	3146	3179	1374	1545	3214	3961	2225
226	177.04		14054	16489	8788	8348	14935	17408	19879	18762	26434	26537	16983	17195	23498	20086	14351	13244	25885	23962	15503	15012	26934	25738	9732	10394	9349	10719	7310	6447	6174	7165	9087	9254	8527	8535	11259	10988	20774	21630	23943	25229	22890	22436	6234	7512	11595	10574	10616
227	177.056		7066	7915	3990	3603	4098	4942	4487	4398	5592	5055	4289	3624	4234	4423	8187	7430	5528	5469	8824	7878	6448	5742	3061	2907	4828	4267	3096	2766	2949	3057	2897	3151	3851	3119	3074	3253	4952	5080	7056	7557	4879	4692	2358	2532	7198	7446	3602
228	177.076		2157	2303	1875	2032	2165	2604	2411	2695	2568	2612	7279	6981	2126	2200	3033	2896	3126	2645	3212	2944	3262	3513	2057	2184	2317	2502	2213	1912	2420	2047	2975	3275	2453	3019	2010	2135	3576	3575	4223	3819	3694	3811	1978	2585	3913	4132	2379
229	177.092		6771	8364	4049	4338	4846	5741	4029	4315	4386	5120	4939	5398	3740	4019	11918	12087	5404	4881	11385	9917	7452	6924	5078	4372	5878	5716	4873	3913	4165	4584	5154	5120	5700	5970	3384	3125	6532	6214	8924	9542	6680	6338	3809	3409	11215	10838	7134
230	177.103		3400	4687	1667	1481	6197	9342	6440	6178	6688	7032	6491	7086	1591	1214	15177	17721	9449	7946	15851	18411	13144	11426	7119	7572	9906	9443	9552	9659	7840	7506	7445	7729	8265	8553	3184	2192	11408	12979	15898	15061	15331	14909	11109	10130	19281	19676	15644
231	177.128		3151	3106	1371	1578	3182	2773	1989	2508	2665	3132	2002	2371	1285	1307	5631	5063	3675	3095	5278	5269	4545	4853	2056	1853	2067	2218	1525	1436	1544	1537	1736	1609	2717	2862	1155	1692	3220	3031	3575	3622	3718	3495	1534	1419	4756	5289	5267
232	178.018		949654	1098357	5403	6218	334408	363693	184872	186464	162475	162699	136874	143802	4650	4392	805505	846856	359528	342907	944630	947007	593733	581517	359614	367494	305944	303495	127729	124678	128351	127058	226599	225887	339879	336439	13457	7797	262568	274263	170296	174344	394048	380333	149582	153533	2239188	2340492	469788
233	178.051		7432	8678	89786	89639	15898	16769	12743	13706	12836	11883	159831	167542	58653	58113	8750	7437	18862	16766	9135	9019	24710	25243	13554	14675	12818	13234	6488	5765	29838	30944	13974	14194	17452	14926	102707	108855	119764	118919	73883	73933	98911	102187	10162	8654	15416	15998	15784
234	179.021		57888	67729	21333	21033	29705	29472	21497	22179	19512	21033	20741	21381	23705	25969	53855	53581	29988	28658	58209	57269	41912	42842	29189	29832	24143	25817	17662	17715	19822	18824	24740	25923	28237	27108	29202	28863	26254	27264	21910	19826	32746	30319	17539	18137	125721	123835	33883
235	179.036		21532	23978	11315	10640	10073	11819	11108	11282	11185	11264	20983	21837	9777	11216	21875	23190	14161	12552	25872	24361	16817	16732	6488	6608	9214	9035	6317	6454	5812	6085	6041	6379	6289	6447	11347	11300	25869	25137	28679	27853	24984	24112	5629	5509	29299	29750	10720
236	179.056		2351014	2621635	304885	290835	475651	539843	616978	663802	596645	602724	2791974	2915621	466944	488935	2570140	2714229	958899	803261	2894653	2878892	968632	1028095	257007	251046	155756	157542	139043	138092	186043	188073	196439	203259	235783	210844	337697	347536	3337476	3372144	3118740	3040388	3326980	3292524	247738	220356	3526559	3619811	840105
237	179.107		10179	12065	4222	4271	7337	6765	5175	5402	6493	6362	9204	9471	6372	5373	14549	14929	7673	7548	16751	16926	10939	10882	3917	4339	4450	3992	3539	3418	3720	3372	3953	4164	6425	6270	4638	4806	11817	12808	11417	12433	12533	12912	3156	3274	22489	22040	15845
238	180.033		6189	6687	6285	6189	10294	11151	25488	25912	7667	7756	9725	9947	7090	6156	7375	6604	11071	11894	7445	7308	17797	17933	9062	9347	7629	8639	7508	7209	6833	6486	9131	9889	12159	11420	6513	6206	9009	10301	9525	9604	9208	9167	5831	6993	9104	9537	6818
239	180.066		137189	152888	133741	133016	222318	244354	269602	274062	233699	235268	717087	752541	144265	146820	149014	151103	315153	303946	158571	145985	279038	282124	166384	166053	169570	171463	145640	146424	184488	187351	139844	133319	174122	173302	132456	130945	770317	787510	793755	773238	773285	769813	169489	163731	175447	170489	424875
240	180.104		1936	1885	1488	1181	1925	2114	2031	1835	2031	2279	4478	4347	1720	1542	2170	2932	2987	2916	3211	3071	3900	4053	6148	6016	2638	2291	2557	2228	2090	2292	4304	3328	7033	5935	2068	1698	7426	7979	7398	6735	7677	8086	2469	3191	4378	3891	4013
241	181.051		22195	25651	18407	18676	24315	29135	22939	25310	28458	28665	9917	9663	16725	16788	28071	28479	33200	34156	26035	25884	42431	42985	16240	16385	14492	13689	11563	11418	12329	12303	15765	15671	20053	20393	20277	19184	20853	20764	13138	12889	14774	13814	10388	11819	32288	32359	12151
242	181.071		43688	47929	32933	33698	86478	97838	129408	136656	63770	66515	133647	136568	34488	30224	43265	43682	302511	281323	62096	47929	408379	427555	40805	37162	44226	43764	35564	36878	38652	38584	40150	40928	38798	35593	27572	27042	1855463	1883481	238340	202630	558118	556836	53434	47547	58171	57537	72342
243	181.123		5247	6178	2123	2620	5052	5372	4205	4542	6160	6185	4443	4178	5300	4872	8239	7656	7422	6066	7563	8314	9420	10530	3468	3342	6792	6351	6686	7661	5125	5408	2872	2629	5563	5573	2304	2007	7825	8496	10728	9915	8489	8625	5063	5364	12240	12493	8348
244	182.045		21592	24238	18086	18507	19748	19934	23146	23291	30388	31940	14756	15970	18873	19193	18963	18925	35568	33164	20074	18545	41947	43086	9211	9951	2887	2876	3578	3597	4387	4397	10349	8897	9895	11076	32210	34108	21026	20762	18703	19181	24558	23641	3798	3494	33289	34021	9169
245	183.049		3083	3197	2851	2287	2304	2828	2797	2971	3539	4199	2126	2527	2710	2956	3298	3002	4663	4117	3242	2949	5256	5092	2492	1964	1640	1414	1218	1355	1588	1336	2379	1852	2415	2223	3803	4886	2986	2832	3625	3215	3307	3144	1428	1241	4665	4540	1848
246	183.066		7709	8617	3841	3586	3745	4396	3983	4000	4890	4946	5145	4566	4874	5709	10634	11574	6208	5718	12750	12179	7853	7137	4892	4669	5954	6059	5023	4514	5276	4436	5108	5667	7064	6883	5715	5257	6906	8556	10363	11634	8118	8200	3797	3768	14950	14804	7761
247	183.103		9903	11366	7714	7319	11112	11363	9447	10139	11848	11514	8797	9043	9708	10147	11339	12962	14361	12529	13515	12122	17347	18601	7415	7465	10168	9922	6137	6198	7329	7640	7056	8957	12972	11487	6527	7364	13367	13527	18899	19741	16548	16867	4834	6167	19208	17959	17149
248	184.002		585379	654256	1580	1639	70318	77673	56654	60590	87110	89396	188190	196006	1711	1962	445413	515454	82198	72668	408141	419039	100044	92247	190941	188681	23811	23619	23387	23360	31568	31841	175248	175582	231023	225801	2166	1809	268532	287988	285282	279306	324103	315038	43782	38016	415706	423078	270699
249	184.098		7895	8880	2266	2392	6798	7600	5102	4693	3527	4315	12455	12187	2008	2269	7272	6392	8695	7961	7955	7737	12386	13121	4288	4667	3652	3697	2064	2107	2246	2208	3070	3292	3564	3028	2260	2761	21372	20659	17904	17573	28158	29236	2628	2497	14031	13219	12425
250	184.986		18192	20918	3740	3074	21553	26060	21734	24574	30533	29501	30328	33724	4444	4038	16525	18090	33834	30176	19607	17442	36096	37187	109517	117212	174697	184518	223088	238908	259276	258400	115644	111676	123698	116949	10880	9151	41242	45509	67046	62776	56573	57784	542810	590973	48588	36899	70310
251	185.046		3650	3474	4081	4114	3683	4043	5797	5663	4944	4930	2821	3222	5905	5880	4617	4411	6103	5329	4957	4494	6444	6188	3380	3131	3299	2866	2531	2950	3105	3209	3063	3012	4814	4764	3619	4107	4583	4040	4601	4785	3688	4345	3489	3084	7899	7317	3839
252	185.072		4072	6057	1710	1398	10325	11478	8486	7303	9983	11417	9448	10937	2313	2337	20652	25108	13563	13023	23204	25122	18850	17321	8739	9042	14186	15142	14970	16351	12573	13671	9337	8762	8579	9603	4051	3367	14964	18053	20990	20832	20852	20359	16295	14897	27070	28265	21628
253	185.082		11174	14115	5635	5092	7838	8421	8240	8484	10836	11469	10054	10292	5351	6050	16158	17244	13084	11335	16741	17850	14448	14174	11012	11644	14762	15940	10048	9636	9624	10267	9506	10799	15095	13859	5926	5992	14143	14549	33312	35849	18094	17524	7876	8515	27925	26969	14380
254	185.093		3303	4155	2311	2362	13374	15662	13637	14006	11769	11521	28941	30278	2477	2526	4576	4729	16551	14333	5273	4098	14195	16345	8177	8269	5551	5931	4763	4718	4147	4232	6529	7245	6810	7107	2590	2579	23388	22202	26394	27559	26263	25084	5657	5172	6039	5334	8668
255	185.118		11771	13228	18002	18346	12230	12151	11792	12417	15207	15106	13148	13013	23200	26194	11741	10383	16798	15177	12001	9603	14659	16934	13280	12698	15982	16097	11389	11997	11922	11871	15499	14865	20861	20687	15669	15178	17010	17599	30950	30504	19273	18876	9197	9542	13868	14109	12631
256	185.155		8633	9088	6733	7605	8296	8402	7941	8074	7526	8222	9256	7585	7836	7087	8694	8781	9338	8054	8156	7764	8900	8918	8288	8937	12257	12504	9093	7656	9305	9001	9643	10123	8454	7801	7291	6336	9062	9102	20339	21063	8958	8749	7788	7159	7826	7458	7727
257	186.041		21161	25827	6315	5525	2985	3368	3739	3844	4047	4093	9481	10647	5603	5859	23219	25798	5583	5012	26751	24888	7862	6742	3756	3540	5382	6055	6820	5970	7633	8089	3174	2689	3901	3580	3653	3908	15293	13464	13643	13960	16782	15115	5892	6533	54513	56956	13461
258	186.057		2538	3515	4025	4975	2654	3065	2192	2572	3450	3193	2996	3112	4282	3943	3395	3773	3748	3761	4031	4282	4423	3768	2303	2540	2401	2199	2254	2348	2098	2285	2224	2132	2120	2316	4024	5086	4997	5687	5223	5567	5513	5242	2391	2384	5481	5305	3833
259	186.077		2098	2192	2346	2074	2273	3751	3140	2802	3072	3661	10765	12230	2437	2351	4018	3562	4353	3627	4149	4187	4625	4021	2607	2997	3788	3956	3353	3176	2923	3134	2606	2753	2753	3038	2564	2518	13075	12223	15179	16355	13076	13585	3299	3480	5287	5300	4124
260	187.061		8197	9471	6132	6380	5036	6541	6946	7497	10681	10306	6928	8381	6341	5855	10402	10783	14733	12912	12302	10951	14437	14072	7771	7089	9640	10472	4857	5230	6691	6016	6152	6335	13850	11503	6244	6045	12680	12261	18947	19773	13337	12231	5372	5212	27289	27451	10395
261	187.073		17820	20114	12152	10863	30217	33629	55691	60855	108363	112184	15309	15242	20760	19440	19241	19399	122368	119365	23755	19136	133404	140193	6971	5609	5618	6078	4413	4662	4726	4471	4618	5138	7820	6830	14145	14364	31090	31422	30999	29933	30904	30845	3599	4846	21588	22157	8957
262	187.097		80435	92554	37828	37736	35644	36530	44351	44992	79765	80320	54046	53850	23166	22432	51020	44949	164170	157219	45431	41948	114981	122790	84398	84877	234806	236472	70689	67066	74263	70652	39720	46114	61479	55527	22206	23734	109537	110321	553840	566431	77427	68773	31990	36014	34454	34327	75297
263	187.109		16453	18782	14025	13169	31097	33632	34126	35582	40691	41147	73349	76611	14924	13960	17100	17660	52175	54156	18779	17572	44697	46510	22394	23751	38024	39557	25978	26274	25845	25688	21957	22534	21064	22787	11905	11819	77143	76361	115018	115168	78813	77199	24311	23690	17433	15731	34113
264	187.134		7794	8663	12491	12090	8733	9380	6624	6789	11882	9779	9550	9412	15078	15017	6111	5350	11049	10407	5715	5332	8505	10188	15661	16367	13953	14683	8884	8624	6989	6368	38996	42724	64838	57914	12055	12420	14719	14326	30798	31603	17114	16988	6875	7117	5243	4777	6940
265	188.035		5645	6706	5737	6448	5175	4978	4355	3875	4769	5361	6094	5834	5250	5038	6062	6132	6231	5517	6980	5970	5381	5973	5417	5259	4495	5684	4844	4718	5752	5595	5645	5731	7779	7800	6759	6749	6583	7329	7595	7895	8504	8295	4424	4877	6839	6449	4619
266	188.056		92378	105746	16497	17417	212659	243901	154480	165254	189469	193958	20296	19875	17297	16938	106427	112752	252453	250154	111189	104465	248776	244289	9412	8143	11100	11210	8866	8527	14630	14932	6753	7743	8699	7853	19719	20583	29781	29402	22563	22899	28072	28072	8172	9485	92495	95376	46297
267	188.072		5547	6695	22202	22619	14079	14862	12693	12459	15950	16826	6653	6249	24204	25390	8476	7644	20568	20372	7626	6994	20265	20647	3653	3399	3182	3051	2340	2928	3115	2875	3573	3723	3573	3571	21910	22610	9271	8284	9526	8678	8929	8400	2825	2584	6780	7087	6151
268	188.093		2431	3094	10274	8895	7532	7866	8517	9087	12200	12082	30791	33041	10370	11421	3961	3080	12374	11953	4110	3005	13008	15463	5135	5628	6632	6490	4897	4741	5748	5528	4398	4793	5022	4289	8636	8939	27034	26116	32123	9319	27735	28686	4574	5119	3346	3446	5470
269	189.04		12408	15310	23780	24054	14245	15042	12092	12178	19669	19713	17435	17337	25808	26912	14922	13852	19096	17511	14739	14628	19825	19437	16774	16238	7033	6184	6327	5977	6652	7377	17351	15832	19211	17695	23824	25235	17013	16336	17066	16534	13901	13559	6825	6653	13975	14673	29014
270	189.059		8587	10197	6394	5683	20092	20944	14881	15506	18170	18273	3514	3849	3956	4061	10677	11142	22354	20583	11734	10037	22309	23985	3070	2778	4161	3741	3031	2971	3839	3691	2623	3302	3397	3274	6157	5694	5276	5226	6120	5575	5045	5224	3107	3211	10079	9999	7104
271	189.077		5362	5941	7084	7176	5590	6641	6436	6303	8389	9733	8548	9077	5594	6659	9570	9116	12966	11779	9936	10397	12322	13443	6782	6831	12438	11604	5662	5318	5519	6054	5855	6374	7576	7255	5304	6095	14199	13888	23734	24870	12464	13426	4899	4407	11877	13184	10424
272	189.088		8090	9523	3542	3929	6201	6057	5507	5970	7032	6122	11785	12818	4706	4162	10687	11715	8329	7916	11929	10764	8131	7875	6749	6762	7001	6445	7181	6967	6003	6092	6442	6515	8348	9011	4743	4687	29200	29318	27834	28519	29731	30128	6215	6432	11645	12097	7454
273	189.102		2894	3422	1779	1764	2896	3636	2740	2760	3555	4130	4920	4935	1422	1293	6082	7005	5938	5973	7071	6983	6725	6155	3718	4420	6383	7028	4179	4797	3749	3463	3362	3664	4046	4259	1962	1893	8240	9552	13822	15262	8841	8939	5014	4474	7875	7626	6196
274	190.033		3544	3515	8177	6734	3181	3268	4153	3901	3418	3321	6786	7856	5834	6645	3858	3561	5391	3402	4142	3538	5576	5248	3562	3325	3023	2881	2188	2364	3093	2794	3562	3152	4370	3787	8391	8291	13103	11426	11895	11512	11381	12116	2216	3038	3412	3145	6219
275	190.054		28192	35047	19531	19633	8721	10273	9708	9455	16177	16661	7456	7980	18686	19819	26729	26833	15137	13774	35253	35682	13135	13576	11318	11762	12948	13436	8861	8851	13060	12985	9058	9762	14025	12407	19028	20241	11412	10608	10159	9284	9697	9075	9529	10278	27018	28921	45551
276	190.072		3459	4293	3507	4060	3999	4328	4806	5106	5014	4606	7957	9223	3300	3247	4454	4058	5442	5420	5087	5058	5362	5449	5974	5952	8118	7969	8615	8122	7757	8058	5054	6027	6577	5447	6070	6172	12479	13582	9297	10405	13036	13080	7629	8107	4477	4713	5368
277	191.02		407209	464890	2111567	2166959	324153	241590	201227	189731	193174	184335	185276	189470	2708605	2777142	581376	496386	266623	218262	601572	577372	317465	327628	222828	192701	266690	289223	388355	370895	483812	474398	234673	230057	328841	279474	3839811	4071765	373354	306317	296394	284971	290917	276419	274196	315256	818161	790479	802407
278	191.068		3076	3470	5137	5012	2725	2858	3050	2970	3059	2932	4894	5609	5964	5739	6024	4201	3380	3430	4620	4332	4062	5095	3512	1943	4758	5350	2496	3219	3610	3765	2489	3821	3746	2647	8242	8962	4336	5822	7923	8188	5070	5232	3189	3369	6788	7654	4595
279	191.082		7477	9056	20976	20622	7859	8041	7313	8772	8506	8429	23014	23431	13149	13950	11355	11148	9755	9599	12963	12822	11027	10378	2964	2767	2640	2310	2591	2862	2282	2736	3796	3652	2541	2894	13106	14068	24285	26304	22724	21923	13688	14335	3532	3119	9638	10181	10439
280	191.108		9135	10916	3545	2989	6517	6476	4146	4437	5273	5444	8720	9676	3417	3118	16090	15021	6312	5159	16449	15976	10353	9777	4722	4635	5436	5305	3760	4289	3695	3202	5165	4355	6416	6095	3300	3275	7405	7396	10270	10462	8354	8362	4214	4291	16178	16200	8982
281	191.119		3772	4341	1795	2072	7059	8692	5158	5394	5426	6320	6140	7443	2696	2820	16995	19129	8854	7520	17740	21309	13035	11496	6610	7413	10184	9526	9501	8882	7285	7277	6314	6630	7624	8602	4974	4185	11026	12584	16006	13136	14826	14848	10083	10014	22428	22567	15746
282	191.144		1558	1642	3485	3955	2823	2492	2095	1621	1486	1870	1596	2068	4359	4641	3616	4082	2606	2444	6149	3591	3585	3581	1450	1450	1550	1652	1401	1460	1278	1337	2042	2097	1936	1919	5676	6092	3005	3573	3644	3378	3685	2780	1457	1410	3441	3939	3092
283	192.067		3211	4412	35640	37005	9075	9390	12230	12595	10039	10102	95820	100236	25765	24961	4969	3699	17185	17010	5388	4406	9908	10088	9707	9543	8655	10132	5421	6161	22764	24289	11576	12641	15609	14564	49588	48763	81585	79964	43823	44798	28254	28099	7124	6762	5550	5202	8903
284	193.035		4436	5716	9839	10187	64915	73921	43777	45458	114601	116908	594115	622103	15995	15762	6469	4189	114002	112330	9396	4356	159858	162114	6589	5077	8350	9274	5922	5812	5532	5863	5086	5002	4936	4506	12538	13512	1361237	1380299	1204909	1167559	1327344	1325075	28465	21459	12714	10563	12156
285	193.07		1780	2410	12517	12735	5657	6956	6878	6084	6431	6178	26252	26584	13589	14842	4447	3758	8490	9062	3497	3029	9152	9673	7782	6797	6981	7008	6391	6556	9774	9607	8153	7596	9605	10457	18625	17571	40609	39657	33327	32143	39527	38013	7419	8106	5340	5374	9258
286	193.098		1987	2350	1783	1407	1713	2433	2408	2664	2730	2636	5318	5344	1588	1679	4019	3973	3050	2938	4508	4671	4399	4676	2256	2374	3862	3711	3041	2413	2175	2375	2584	2709	2880	2779	2660	2541	6061	6632	10010	10164	7790	7843	3126	3774	5317	4746	4215
287	193.123		9501	11059	1887	1788	6522	8359	4416	4207	5355	5729	4021	4695	1903	2319	15518	17057	6396	6109	17345	17976	13314	12416	4086	4163	4350	4140	2547	2997	3435	3455	3979	4118	6578	6648	2388	1926	8253	8512	10876	9717	10004	9901	3191	3352	16043	17062	12571
288	194.046		2985	3282	4207	4059	4653	5097	5760	5515	6176	7379	14859	14359	4238	3371	3059	3058	6806	6931	3024	3675	8575	8385	4881	5004	5509	5126	5222	4559	4415	4521	5266	5077	5428	5319	4100	4832	23296	24561	15499	22035	24558	16901	3750	4072	3818	3283	3515
289	195.051		34397	47498	162993	170215	1190447	1322090	1792412	1875562	2779622	2827548	1687190	1681090	304367	292074	219059	61365	1817266	1766646	186634	111501	2540549	2753566	156316	102961	145157	184886	227017	143799	200968	167357	173472	285112	144483	108779	131558	195460	2626123	2790791	2243263	2182101	2976589	2991978	184948	200109	92857	94236	148758
290	195.103		8484	9268	3609	3753	7894	7950	7585	6845	12003	12466	8365	8031	3514	3567	11183	11471	11157	10250	11683	12188	14734	14698	4985	4503	4916	5807	3292	4008	4058	4325	4822	4674	9573	9008	2941	3578	12759	13364	13475	11745	14461	14993	3545	3842	17302	19430	23577
291	195.113		2046	2291	2452	2245	4838	5373	6745	7105	13240	12793	7920	7579	1972	2238	4875	5158	8244	8638	6206	5880	13275	13378	2328	2630	4023	4417	3374	4255	3616	3722	3290	2840	3322	3616	2936	2757	14657	17308	13544	13289	18660	18047	5716	4494	7519	7554	6772
292	196.023		436381	474419	5577	4525	3765	3462	4034	3483	4237	4026	3940	3873	2716	2719	411437	379925	14173	4425	321080	330084	11493	7210	7611	8350	4599	4242	5225	5348	4191	4224	7316	7082	5545	6765	2882	3271	4346	4243	4058	3984	4513	3746	5244	5423	329760	341556	10493
293	196.026		266037	272620	5577	4401	6602	6426	6607	6446	6683	6610	6094	6030	3682	3475	291471	257679	12976	6189	201617	212209	13110	9632	16780	17113	9202	9289	13742	13010	8843	9660	12754	11989	13630	14114	4063	4006	6232	6750	5483	5556	5939	5582	12494	12647	236526	256595	11764
294	196.072		3243	4365	13372	13913	22838	24396	23235	24605	29536	29493	11728	11884	14651	14524	4781	5092	28750	29233	5076	4707	35093	36254	10952	10970	5037	4768	5010	5306	5691	5345	9386	9487	12726	11416	16370	14310	15414	17448	13406	13777	16725	16639	5199	5010	5047	4844	6394
295	197.025		35497	37634	2505	2439	4284	4503	3546	4166	5385	5963	6718	6860	2212	3003	31789	29721	6278	5193	27845	27496	6476	7678	3603	3573	3322	3254	3073	3347	3240	3333	3315	3626	3926	3377	3842	4401	4975	5306	7963	7737	7542	8399	2530	2769	26763	27610	7268
296	197.046		4752	5929	5589	6038	4571	4840	4724	4700	5246	5836	4447	5147	5356	5767	5489	4925	5514	5444	5999	5973	6845	5831	3150	3473	3089	2784	2696	2653	2968	3151	3236	3495	4456	4859	4399	4384	7515	7893	5897	6621	6035	6698	2468	2668	7809	8032	3479
297	197.056		12371	14895	4580	4665	35602	36814	40074	44548	57631	57173	26758	27161	6753	7515	16404	13282	41075	41667	14735	12710	54109	55501	9027	8076	7338	8302	9139	8108	8820	6651	8947	9927	10769	9726	4302	4578	37470	39755	30679	32361	39886	42516	8563	8584	10759	10758	14501
298	197.082		6682	7959	7154	6495	7861	6617	5248	6086	6872	6836	13633	14049	5055	4468	9103	9684	7573	6881	9810	10021	9130	8579	5678	5114	6715	6933	5707	5778	5037	5247	5272	5133	7610	6680	4797	4728	9164	8694	12196	12472	8651	9006	3836	5546	17719	16274	7937
299	198.017		7633	9984	1892	1964	11204	12822	12631	13024	11764	11233	5192	5521	2041	1849	4649	5451	8623	8920	6052	5468	16407	15182	4630	4631	4648	4780	5340	5092	4275	5761	4677	4512	4135	4246	2627	2418	8633	8617	7887	7306	11205	10667	3885	4661	9160	7826	5605
300	198.041		1687	2229	2765	2637	2565	2469	2446	2584	2551	2512	3937	4582	2747	2712	2095	2232	3087	2505	2441	2103	3090	2904	3230	2565	1590	1865	1718	1478	1470	1453	2044	2780	2432	2450	3331	3127	4737	4869	5322	4787	5497	5159	1727	1720	2923	3430	2900
301	198.088		2906	3315	1930	1932	8292	8643	9089	9629	9678	10704	2277	2506	1729	1477	4481	5329	9747	9958	5079	5053	10156	11727	3472	3076	4378	3664	4397	4584	3379	3416	3528	3117	3585	3663	1708	1470	4888	4896	4677	5162	5816	6034	4221	4307	6699	7141	6661
302	198.114		1412	1637	3162	3542	2212	2365	1987	1985	2101	2062	9756	9701	5345	5541	2102	2170	2173	2084	1691	1712	2567	2625	2132	2123	2600	2349	2403	2009	2393	2119	2576	2418	2619	2393	3726	3563	10774	11097	13203	12021	11147	10819	1936	1827	2204	2174	2613
303	199.002		16001	17975	9247	8617	35172	36876	30658	31022	46492	47294	21142	22064	8800	9357	12965	12641	43695	41296	17975	16799	48717	52321	26745	28843	12488	12215	12642	11795	14818	13696	13507	12959	32790	31633	14672	14435	22832	22935	24587	22553	22874	22043	22494	21208	14279	14469	25755
304	199.088		7610	9149	1505	1707	8602	11756	7246	7731	8521	8809	9873	11002	1983	1854	23351	26480	11849	10127	24676	27705	16764	16558	9491	11197	20086	20138	19530	22447	16504	16661	11732	9488	10764	12544	3622	2434	19387	19498	22704	24119	24417	23606	19291	20779	36441	37411	26790
305	199.098		10658	11065	7988	7946	8725	9319	9003	8858	11466	12228	11419	12239	7995	8263	13420	12800	15308	13447	12868	13550	15103	15276	10283	10335	15724	16221	9524	9964	9666	10352	9215	8476	12908	11759	5709	6187	19983	19941	39248	38063	24292	25213	7706	8795	20116	21149	16598
306	199.17		24844	27131	35520	35251	30115	28044	30170	29742	26511	26168	37736	39657	62769	63305	32892	29556	30278	28132	28097	25604	28671	29320	39922	39412	45091	44400	33427	33994	42992	42170	45830	49083	32949	30697	38019	39275	47580	49870	78709	77033	41567	40181	35674	36696	33424	31021	43004
307	199.97		1663	2025	13303	13049	1468	1275	1039	1237	866	1202	21145	21112	7586	7581	2379	1365	1030	907	1755	1802	842	1438	1278	1044	703	765	824	882	630	889	778	1188	1358	939	10846	10429	37556	40757	56364	54418	24234	24103	1489	1556	1988	2089	3313
308	200.129		2799	3247	9587	8632	3014	4081	3615	3976	5511	5814	10908	11431	18532	17363	4977	3422	4678	5001	3671	3018	4519	5545	4519	4966	4272	4809	4041	3269	3940	3863	4743	5121	5166	4468	7180	7665	18630	18077	21647	21800	16348	15545	3276	3512	3424	3614	3927
309	201.051		6038	6259	68280	74473	2884	3286	3840	4471	3508	3842	8258	8348	68119	72299	6268	5174	3623	4173	6366	6359	4117	4094	7287	7308	10835	11897	15094	15169	15375	17320	5688	5174	7193	7329	22687	24619	7800	8582	8708	8855	8370	8188	15240	15332	6965	7708	3804
310	201.077		9529	11195	7399	7930	4694	5817	5586	6524	8032	7215	7072	7410	6468	6634	10219	11387	9917	9486	11572	10976	10483	9942	7793	8295	16754	18005	7045	6736	8300	7457	5937	6055	9652	8783	4751	3999	10230	10108	28103	29400	10049	9914	5399	5431	17888	17391	8915
311	201.088		3894	4544	5531	4903	10015	10834	9746	9933	8776	10009	19390	20159	5290	5468	4536	5287	12529	10999	5991	4444	11578	12100	5269	5540	5907	6253	4270	4031	4347	4250	4906	4900	5305	4850	3815	3588	19311	19582	24721	24099	24391	23696	3831	4540	5305	5503	6671
312	201.113		26186	29407	22704	23062	22522	22832	23657	23276	34971	33513	43829	46944	31477	30868	22480	18978	40717	41060	18605	16997	35695	36949	31406	30822	50403	49488	28162	26833	27642	27781	21443	22821	29022	29439	15269	15767	68459	72483	158694	156655	77062	76212	17543	19685	23792	23966	29213
313	201.124		11473	12446	6818	7214	13659	16978	17647	18338	16010	15337	49534	52535	8778	8584	11897	14223	21044	20538	12967	12164	18912	18393	17068	18306	20359	20519	17810	16909	15935	17129	20954	20989	18105	19935	6261	6128	22621	24867	35305	33761	29579	28909	18042	19349	13846	14226	13735
314	201.149		3608	4303	3325	3778	3931	3999	3842	3832	5144	5308	4667	4283	3337	3221	3016	3056	5017	4740	2962	3098	4407	4394	5084	4707	6059	6845	3696	3978	3989	3813	4448	4656	5033	4275	2917	2751	5632	5482	12702	12665	6654	6198	3885	3084	3970	3148	3618
315	202.018		3168	3889	6251	5908	2460	2675	3000	3479	2899	3037	8825	9236	6388	4567	2667	2439	3196	3673	3679	3534	4413	4042	3175	2982	3595	3857	3888	3731	3756	3987	3358	3209	3241	3322	7421	7325	9129	9264	9686	8911	8174	7283	3189	3679	3215	2957	3049
316	202.109		2342	3156	7635	7508	4992	5188	8649	8371	6153	6225	8512	9228	6564	6572	3973	2998	7010	6153	3540	3105	6707	7616	8995	8339	7083	6382	6125	6420	5961	7059	6619	7797	6897	6802	5568	5790	7737	7980	9711	9851	7759	7310	5733	5419	3772	3946	6231
317	203.002		8413	9002	54516	54880	35891	39099	45535	48095	48880	50107	17034	18484	56336	54786	10078	9576	49094	45094	15830	11439	45559	47557	8932	9304	7787	7908	7736	7974	7624	7736	6549	6832	7838	7171	36119	38681	18084	18184	17286	16673	18629	18152	7521	8116	10618	10966	6922
318	203.083		51122	61164	258247	256813	111430	109519	95809	96620	83484	87118	267891	279055	170063	161097	67893	59159	113298	109520	55745	53686	93877	97402	104410	104362	81912	78272	57640	58424	78792	81724	77929	78719	88707	87593	206923	210557	294796	294904	304765	294735	251294	257123	76666	75945	49603	47126	177310
319	203.103		6889	7709	7292	7413	9517	10183	9770	9423	8978	9611	35960	40272	5767	6078	8085	12018	11882	11144	9227	8597	12336	11641	14600	13595	12940	11762	10755	11489	12185	12114	14727	14614	16123	16742	6783	6345	35734	36684	39590	37390	38809	38296	10957	11554	9952	9464	10333
320	203.129		14330	8860	3713	3583	23003	24436	26644	27965	25212	26269	5351	5167	3450	3919	10825	8274	6943	6774	9576	11613	5375	5270	3592	3778	10263	10264	3982	3701	3772	4178	8704	9635	4212	4267	2839	2912	10612	10160	20965	21087	10217	10033	2946	2364	2211	2597	2807
321	203.144		2668	3949	2216	2087	2337	2641	2036	2151	2859	3083	1995	2305	1894	2034	4581	5025	2844	2871	4767	5399	4114	3458	1833	1810	2648	2573	1721	1373	1391	1566	1366	1177	2535	2942	2002	2014	3351	3416	5213	5188	3843	3392	1555	1618	7425	6669	4425
322	204.031		3613	4118	3868	3421	2777	2720	3139	2579	3116	2273	5247	5969	3425	3599	4424	3477	3040	3137	4411	3936	3317	3401	3756	3619	2860	3183	2299	2505	2898	3015	3248	3091	5226	5112	3324	3217	8597	8580	9259	9363	8749	8291	2779	2494	6428	6112	4039
323	204.052		4009	4881	3727	3422	4676	4719	4949	5453	5374	5040	4557	4761	3733	3456	4425	4260	5361	5033	4820	4333	5207	4884	4162	3441	3275	3351	2604	2993	2622	3116	4086	4166	4608	4465	4014	3750	5021	4950	4799	4564	5782	5628	2342	2472	4689	4658	3154
324	204.067		2286	2670	26937	28000	6084	6239	5379	4977	5651	5972	39565	39557	23921	23654	3755	3061	8353	7120	2993	2499	7992	8618	5675	5284	4811	4941	2987	2990	6593	6876	4559	5209	5424	5591	31203	31688	24755	23723	19162	18855	22864	23234	4206	4473	3167	2853	4439
325	205.035		14675	16676	15719	16339	6982	7382	8476	8380	9479	8533	28189	29837	15263	15173	15410	13745	8598	7679	17079	14731	8733	9634	9778	8888	5860	6017	6249	4866	6755	6435	10380	12668	13493	12385	23948	26048	15019	14482	15985	17851	19428	18807	5034	5985	13996	13170	6283
326	205.087		6337	7802	6401	6286	5505	5203	4413	4753	5932	5760	11121	10643	4063	4507	10521	11060	7205	6435	11348	11058	7961	7404	5441	5125	6218	6178	3274	3656	3915	4504	5427	5488	7874	7422	4746	4857	9108	8584	13628	13284	9637	8831	4134	3581	14694	15211	7277
327	206.047		11382	12469	11177	11047	9819	9599	8895	8644	9893	9223	11322	11500	12082	11778	9615	8699	9560	9801	9590	9546	10677	11747	16841	17391	14302	14220	16979	17123	11255	11971	19232	21438	15554	14955	16014	16881	13449	12749	12008	12370	11583	11847	10656	11175	10646	10824	12160
328	206.082		1847	2874	24192	22810	4663	4066	4373	3788	9369	8939	10396	11043	15986	16118	2661	2247	12865	11751	3021	2695	7064	7425	3434	3056	2797	2515	1766	1737	2448	2539	2384	2584	4393	3082	18507	18418	16503	15965	18157	18578	19509	18801	2430	2710	3348	3759	2957
329	207.014		4574	4586	4213	4145	4863	5716	5814	5820	4845	5247	4246	3974	4280	3788	4711	4445	6679	5922	5581	4884	8092	8073	7537	7772	5472	5207	4826	4762	5234	4823	5726	5164	7332	5380	4588	4523	4821	5178	4345	4496	5420	5567	3346	4118	15977	15131	8601
330	207.044		3927	5115	1806	2265	2811	3128	4271	3960	5672	6547	2850	3425	2300	2574	3966	4267	5131	5481	5420	4499	5024	6072	6693	7520	2862	3270	2961	3355	3020	3222	7286	6447	8905	8628	2676	2249	4917	5669	4685	5862	5055	4854	3897	3949	5818	4858	3503
331	207.066		12431	13608	11885	12343	11040	12108	11898	12669	12570	13486	14568	13714	14708	14830	15034	14783	13002	12762	16179	15078	15826	15230	13202	12911	14394	14030	11932	12112	11874	12448	12307	11648	12053	12134	13444	13198	13621	12585	19292	19107	13549	13206	9438	10573	14784	14015	11709
332	207.083		2976	3311	5574	5642	5750	7549	8222	7955	9881	11070	7439	8030	4554	5768	4060	3417	9411	9560	4179	3227	6313	7302	5014	5417	10753	11070	10174	10478	11152	11875	5725	5881	6069	6054	4793	5165	9106	10131	11941	13151	12302	10999	8288	9172	4182	3281	5199
333	207.103		8180	9842	5804	4177	6102	6975	5046	4677	11489	12031	5006	5173	3839	5797	15018	16552	10130	6876	16830	16813	9888	10728	3668	3601	4780	4801	3472	3201	3340	3749	4113	4020	7992	7628	3246	5825	6804	7548	11090	10667	8593	8737	3730	2626	19392	20481	18121
334	207.139		9855	11101	5843	6111	16311	16190	19275	19234	30777	32375	13742	15294	6094	7128	22015	21664	23723	24325	14545	15183	12002	13019	11606	11954	16837	15206	21364	21218	31520	30903	23772	23098	20171	18098	6590	5429	19909	18782	13618	14066	18817	17240	16130	14843	17664	17021	12941
335	208.073		12373	13417	1883	1668	12851	13333	13056	13941	11590	11420	9786	10382	1830	2166	11732	12051	21645	19813	14326	13871	24547	26239	9492	8907	6994	6973	4825	5145	3871	3653	6057	5928	13707	13543	1919	2117	17130	18488	14996	15867	28138	27678	5478	5226	34918	35204	8391
336	209.045		4496	5629	7533	7753	3982	3919	4637	4230	4965	5738	3228	3842	6242	6420	4875	4410	5768	4987	5149	5414	5019	5459	4944	4789	3311	3237	2677	2816	3168	2618	3880	4741	4711	4784	5503	5292	4940	4562	6376	5660	4467	4633	2647	2962	7039	7574	3239
337	209.067		2420	3360	4450	4740	7903	9499	9917	9207	7610	7824	11366	12693	5168	5386	3246	2730	15226	14362	3255	3055	18941	18885	4099	4057	3903	3841	2634	3062	3231	2939	4017	3717	7210	7504	3948	3255	18884	18085	16163	15900	13961	15085	2473	3509	2687	3139	5262
338	209.081		8586	11036	9310	10252	5964	6220	5437	5557	5808	6108	6768	7696	6725	7061	10325	10727	8981	9304	12468	11272	9527	9303	6394	6495	8236	8693	5619	6006	6500	7100	5649	4927	8239	8668	8515	8935	12231	11466	22246	22527	12016	10759	5174	5238	15615	15312	10405
339	209.092		3325	3683	4072	3506	3479	3244	3086	3062	3834	3493	4164	4040	4275	3563	3861	4530	4567	3874	5314	5066	5438	4456	3245	3079	3669	4183	2860	3481	2780	2967	3290	3084	3424	3051	4039	3778	6819	7359	9595	8540	8112	8078	3306	3173	7742	9073	4862
340	209.119		18656	22623	6521	6952	15828	16247	11565	10487	16223	15703	7575	8841	5507	5668	27267	27357	16855	16755	29473	29252	26236	25068	6934	5746	9898	9082	3854	4191	7084	7121	6282	5582	14983	14956	4562	4318	14456	14144	16201	15951	17072	16715	4159	4208	40081	39563	27358
341	209.129		2141	2987	1690	1608	3847	4948	3890	3453	4763	5119	4416	4677	1947	1811	7393	7893	6058	5101	8390	9032	7961	8285	3286	3665	3156	3481	2807	2950	2516	2956	3250	3730	3574	3739	2508	2224	6376	7209	8309	9492	9318	9185	5428	4109	9436	10684	9410
342	209.155		21672	23936	7979	7716	31124	34396	30462	32286	25965	27746	33068	34509	8987	8789	21724	24573	25262	25741	22359	21232	25962	23902	42529	43486	25746	23835	33187	34003	25327	24268	66118	67843	27977	29140	6601	6293	25334	27935	22375	22562	33703	34534	38249	37062	26435	25359	26270
343	210.04		6104	6876	3815	3773	5334	5312	4470	4330	5420	5313	3326	3620	3909	3594	6140	6139	4977	5529	5797	6022	6201	5883	3195	2850	1879	1654	1972	1606	1407	1748	2750	2807	2918	3009	3385	3166	4798	3999	4113	4642	4144	4000	1638	1602	6183	5458	3260
344	210.077		3011	3570	3274	3801	3227	3351	3731	3817	4179	4011	3528	3501	4029	4104	2660	2514	4328	4598	3308	3373	4323	5053	2743	2401	2744	2963	2403	2562	2621	2762	2642	2871	3154	3222	3659	3280	4196	4707	4921	4923	4565	4764	2560	2461	8695	8741	3296
345	210.089		8429	11136	1568	1630	33146	34633	36716	37482	40234	37736	3762	4041	1740	2342	9110	10145	38104	36678	10864	10604	38300	39215	9168	8857	10621	9848	10603	12586	9555	9200	9881	8620	11095	11648	2008	1529	4253	5054	5491	5087	5257	4532	10235	9514	11329	12114	18672
346	211.019		4801	5840	1542	1612	3059	3297	3030	3463	3556	3690	4914	4270	1593	1618	4966	5340	3356	3649	4152	4267	3582	3631	3903	3875	3356	3492	3210	3626	3077	2798	3656	3256	4766	4344	2019	1364	5881	5478	5438	5589	5264	6014	3338	3058	4222	5148	3218
347	211.038		4401	4745	2693	2592	3533	4222	4450	4022	4281	5012	3925	4406	2583	2965	3191	2821	5339	5059	3425	3217	5562	5289	4829	4678	5664	6455	4615	4651	4018	4464	3819	3907	4894	4011	2897	2731	5269	5782	8173	8173	3766	3931	4199	3299	3614	3066	5472
348	211.061		7125	8418	4426	3959	2866	2845	2482	2694	2988	3242	8966	9531	4052	4315	8474	8611	4140	3770	8136	8647	4170	4467	6088	5437	8072	8540	6840	7476	8135	8526	5401	6115	7421	7419	3526	3519	10641	10820	11551	11863	11419	11696	6712	6879	11522	12471	9066
349	211.083		2346	3155	1760	1644	9018	8970	9540	10394	6486	7045	21863	22331	1912	1603	3467	3923	30769	31251	4942	3398	46868	48775	4211	5393	4247	4328	4032	4049	3338	3308	3895	3431	3924	4269	2592	2227	21309	23413	22361	20897	13617	12861	4381	3980	4475	4655	6341
350	211.097		7198	8483	5220	6282	7478	7114	7040	7029	9214	9565	8288	9393	4143	4329	9833	10740	11810	11091	11425	11254	15659	14381	6917	6860	8435	8117	5294	5810	5057	5822	5166	5777	8570	8428	4228	3727	9885	9985	16154	16810	10423	10988	4296	4940	17431	17537	11751
351	211.109		2548	3106	2378	2867	5988	6160	5684	5525	5823	4408	33242	34992	2868	2516	3282	3191	6266	6964	2936	3414	5284	5683	5813	5011	3283	3131	2620	2421	2476	2474	5100	4857	5185	5773	1988	1940	26836	27337	31350	29695	32026	32597	3526	3018	4568	4568	6053
352	211.134		14110	16021	8131	8275	16255	19552	15388	16640	16205	15519	18151	18378	8079	7577	18231	17677	17562	16985	19604	18277	22189	23364	22610	22585	15084	15129	14290	14837	14562	13078	33773	36832	22675	22687	6480	7175	20402	21876	20646	21196	24208	24408	13563	15359	27179	27509	25478
353	211.997		675337	759103	116640	132264	12990	10343	9920	9283	5381	5219	13459	15364	31901	41093	469142	556919	15807	7880	475676	490756	12989	9825	7367	7962	6840	7012	3944	3542	8709	9217	13836	29235	7427	8509	134832	128170	47675	50445	19278	20379	19363	18070	5232	5848	435814	464647	13538
354	213.005		14800	15709	114520	116277	11231	8685	9192	9262	5591	5887	11404	12750	43450	44686	14955	14585	7114	7571	11740	11735	6617	6919	6141	6348	6106	5750	4639	4549	7800	8968	9054	8838	8021	6740	121105	131452	30012	28973	16675	15620	17460	15691	5725	4902	14076	15657	6860
355	213.054		5857	6321	3171	3703	13947	14686	161043	170629	9029	5437	2059881	2108378	6668	7109	6264	4583	7667	6483	4606	4809	9127	10327	31251	31516	5222	4554	3539	3667	3462	3287	5130	5890	3383	3405	4350	4528	66367	67837	71858	72006	23161	23634	13838	14305	4091	4935	19643
356	213.113		8676	10020	4870	5073	20117	22113	13510	13328	20582	19997	11281	13031	6784	7958	8355	7857	27177	25733	8824	8018	32719	33709	8316	8092	14506	15510	6809	6344	7397	7253	6890	7594	12327	11395	3199	3647	14530	15797	34247	36259	15976	15778	5032	5650	12854	12054	13996
357	213.125		3230	4865	2900	3616	14763	15401	13233	14028	12323	12548	41687	42388	2965	3610	4252	4778	15885	14591	5188	4246	12146	13572	15798	15780	9492	8585	5584	6090	6288	5820	15069	15575	15641	15438	2767	2941	34125	32539	41181	40275	42758	44108	8050	7074	5847	5552	8367
358	213.15		7874	8708	18908	17815	12676	12803	10414	10801	13443	12993	13410	12407	26445	25514	9992	8596	13900	12744	8414	7681	10326	10666	19650	18980	11233	11851	9592	9931	9600	8134	40641	42590	36757	33947	13312	13979	16351	15261	27723	27807	17714	19780	8120	9025	8491	9202	9680
359	213.186		11482	13753	11430	11982	11785	11464	11827	11452	10078	10531	12694	12862	13572	12349	12607	11726	12626	9962	11980	11344	10231	11643	12856	12488	12724	12712	10286	10207	10697	11320	10706	12214	10596	10167	10524	10464	11023	11050	20285	20088	9684	9528	9179	9367	9280	9680	10168
360	214.049		410625	465521	8447	8094	342161	360392	236659	243160	597792	605336	382280	402751	8975	8726	404945	436602	463136	467403	433265	441360	542276	534630	69005	67905	31213	29349	31360	32703	34066	35189	57679	55607	78626	76850	12025	11479	175522	178473	230242	223787	258490	250839	37457	31880	440918	444268	596642
361	214.109		2049	2257	2251	2344	2486	3176	2379	2395	3391	3772	14433	16085	2449	2676	2974	2711	3505	3737	2452	2300	3586	4193	2419	2610	3165	2896	1562	2105	2566	2035	1950	2331	2403	2604	2323	2207	8745	9875	11012	12254	10623	9115	1896	2107	4299	5252	3048
362	214.145		4127	5304	4065	3764	4848	5363	6258	6468	5772	5787	7275	6995	2689	3113	7744	4933	5339	4934	5125	4719	5010	6355	6606	6141	7304	7087	5296	4044	6047	4940	6828	8788	5668	6128	2574	3179	5770	5349	7248	7595	4582	4337	3619	4656	4313	4640	5799
363	215.104		4350	5986	19221	20626	16554	19395	17425	18217	22314	23763	49417	53879	31777	37194	5215	5170	28213	28399	6855	5545	29604	29527	7532	8464	6053	6014	4127	4141	4837	5205	6628	6657	6610	6918	69246	75385	49747	49292	49146	48835	53696	53024	5660	5654	6071	6312	9088
364	215.129		14747	17633	6701	6564	9211	10015	11119	11467	16926	15986	12177	11337	6698	7026	10796	10032	25292	24561	9256	8106	18410	19019	13592	13797	28363	29018	13048	12061	11526	11916	7949	8909	13303	14634	6144	6449	19076	21014	64238	66618	16903	16703	6694	6750	9028	9026	17836
365	215.165		4027	4721	9917	11121	9033	8877	6395	5961	9367	9520	6278	7920	17661	19696	4652	4180	8361	8162	4784	3673	8171	8258	14442	13539	6812	6272	5427	4645	5334	5549	37190	35855	32858	29423	19472	20958	11517	12255	20285	20032	12839	12791	4868	4525	4471	3936	5299
366	216.07		2625	2842	3330	4028	2478	2702	2654	2489	2770	2646	9838	10476	4254	4517	4836	4561	3685	3114	4259	5008	3940	5450	2429	2491	2324	2071	1892	2103	1510	1454	2373	2429	2635	2700	7443	8008	23322	22868	19171	21535	45095	45450	2695	2094	6274	6519	3446
367	216.099		3389	4686	4153	4364	8874	10275	11533	11990	12514	12011	14080	13538	4509	5384	3571	3730	15249	14237	4590	4527	14272	14999	7127	4066	8910	9099	9714	9701	7878	8438	4695	4001	4292	5211	7265	7061	11274	11459	12627	12818	11872	12129	8007	7678	4659	4598	5584
368	216.124		1696	1906	4797	4667	3162	3607	3402	3344	4614	4625	26769	26841	5153	5140	2426	2005	4664	4310	2166	1628	3687	4328	2414	2692	3561	3237	3518	3200	2574	2738	2662	2835	2032	2544	4468	5039	17992	16172	20282	21189	14945	15313	2843	2880	2399	1665	2588
369	216.136		4199	6263	2213	2056	4355	4998	5192	5371	5361	5558	15768	15866	2120	2779	5183	5451	7106	7316	5477	5525	6034	6486	2805	2928	17858	20572	41188	45409	15215	15490	3579	3209	3023	2943	2964	10922	8662	8874	12877	12865	9783	9089	19351	20392	4124	4286	5418
370	217.083		12621	13250	8238	9375	11954	14181	22195	22200	25940	26332	17232	19241	11843	12580	15884	15725	32258	33084	16059	16351	27466	31178	19746	20208	11204	11202	8256	7659	8813	8953	16394	17608	17880	18450	20530	21787	21292	21140	20366	18919	16877	17987	8920	8892	15057	15773	12118
371	217.108		8338	10640	8303	8561	11403	12547	11664	10821	17425	18234	16150	17047	18033	17567	11046	9993	20366	21107	10409	9660	22875	22463	9627	8752	21005	21842	9136	9514	9951	8906	7602	8668	13814	13033	15292	15826	29271	29947	53805	52338	31352	31161	7652	7678	15557	15748	13671
372	217.119		8381	10866	6271	6981	17381	18698	19323	19447	18395	19937	71684	73669	9506	11123	13300	13228	24158	25286	12823	12017	23504	24036	18126	20264	19767	19420	17259	18865	15260	16439	23691	23255	21670	21454	15164	15895	51754	53179	60472	61974	58915	58196	21996	21713	15162	13747	17089
373	218.067		7083	7655	2894	3658	5735	5678	6810	7341	10534	10802	9698	9271	3575	3275	8144	8199	11625	11829	9159	8119	10522	9946	7924	8604	3150	3268	3032	2958	3556	3535	8226	8886	8038	7260	4163	5265	16629	16079	16014	15878	14874	15827	3352	2958	7872	7958	8376
374	218.103		254571	290534	162303	159639	129254	139578	104739	107592	100949	103924	929181	972158	81266	78779	271843	284357	181359	179719	225610	221786	169317	172795	1561695	1621430	240537	232737	168556	176094	333382	334010	1622164	1643068	1163639	1165468	216697	206907	1632636	1607408	1137586	1155559	1290907	1266920	260250	245772	271777	266956	292331
375	219.051		6158	6797	3841	5753	4971	5084	7124	7680	6139	6147	7493	7511	6524	6624	5583	5716	13331	10738	7915	6825	15512	11836	4769	5157	3873	3921	3162	2889	2863	3255	4238	3859	5130	5510	8803	8879	105025	89952	10349	15071	35978	37057	3442	3691	12504	14073	3940
376	219.063		5329	5892	3173	3449	4073	4250	4810	5227	4426	4850	9252	10031	2872	3590	4722	6242	6247	6070	5436	4893	6169	6391	3959	4527	5309	4367	4064	4363	4138	4155	3821	4436	4595	4629	3504	3837	19326	17312	11299	12674	11457	11355	3544	3506	7339	7642	4725
377	219.079		3081	3812	3464	2895	5825	6745	6951	6685	6388	5522	17545	17958	3285	2860	3839	4481	7087	6789	4713	4223	7173	7624	6603	6869	5772	4851	5198	4307	3848	4922	5750	6246	6214	6448	4185	4790	13584	13890	14893	14537	15704	15210	5173	4457	4500	5117	5701
378	219.088		4829	6767	3520	3857	4853	4527	4942	4606	5008	6689	8677	8569	3813	3469	6498	5875	7686	7806	6474	6117	7722	7040	8537	8517	9405	8238	4474	5302	6496	6178	6522	7359	7294	7498	4296	4304	10733	10325	14791	15370	9946	9782	4586	4609	6958	6687	7140
379	219.139		4940	5923	2661	2270	3920	3770	2486	2869	4095	4051	3630	3437	2410	2836	8719	8691	4508	3810	10083	9179	5649	6918	3634	3475	4253	3962	2748	2864	2849	2906	3600	4474	5601	5379	2672	2554	6466	6393	8542	8784	6521	5903	2141	2569	13379	14210	4603
380	220.083		5193	6509	5486	5778	12884	13954	15713	15119	9235	9846	9712	9551	5386	5602	6103	5642	9596	8827	5199	5495	8559	10296	6705	6863	4383	4696	4167	4533	4817	4664	3629	4220	4144	4241	4231	4321	9177	9687	9648	10188	8599	9355	3640	3776	5086	4532	4098
381	221.067		7398	7681	6462	5265	221136	246279	402558	414608	242893	242267	11523	11159	8630	8280	8757	8425	312852	312814	25329	10256	241507	242046	16576	15846	6709	6966	7111	6833	8751	9554	6942	7240	11997	11453	5995	5871	11241	10359	12491	12342	9473	10423	12564	12313	9340	9836	12685
382	221.093		3674	4406	2418	2280	9547	9574	11247	11302	10184	9957	19901	21088	2238	2381	4539	4129	11735	12062	4932	4494	9819	9530	4792	5661	7066	7280	5610	5843	5970	5888	5620	5563	5653	6288	2482	2427	15465	16373	15808	16148	15990	16247	5902	5456	6061	5774	7300
383	221.103		2475	2951	1588	1471	3108	3386	10351	10667	3422	3558	10277	11334	1536	1815	2737	2864	3568	3656	2625	2778	3528	3590	3533	3323	3788	3462	2788	2540	2805	2403	2133	2280	2080	2366	1625	1711	5319	5698	6176	7025	5433	5096	3079	2869	3180	3176	3414
384	221.155		19954	22845	25585	24619	25013	26195	21966	21571	23724	24170	29663	29971	33446	34898	27910	29732	24771	22452	27995	27989	24637	25785	31496	32084	30876	29889	27138	27365	28071	28997	35705	35259	30789	30419	21703	21667	33183	31879	31564	32029	30103	30689	26464	25029	28448	29481	32295
385	222.056		5472	5983	4021	5036	5114	5618	5998	6137	5359	5104	6530	6689	6245	5750	6010	5826	6509	5706	6196	5509	6493	6829	5377	5221	4780	5326	4605	4792	5553	5222	5230	5155	4990	5111	6758	6851	8107	8112	8828	7940	8397	8769	4602	5406	6430	6056	5105
386	223.06		4422	5608	6017	5826	4715	5024	4901	4895	4304	3721	5119	5567	4229	4213	5018	4802	5867	5553	4961	5175	7086	6934	4304	4018	5785	5316	4823	4738	5578	5784	3817	4389	4221	4216	4596	3964	16593	16494	9854	9773	8812	8545	4225	4433	6357	6197	5030
387	223.076		2575	2883	2914	2546	6530	5321	8758	6184	5161	5095	3321	3551	2612	2844	3341	3260	8615	7893	3984	3041	5309	8004	3866	4149	3509	4526	3722	3901	3960	3890	3405	3167	3938	3552	2748	3050	5126	5000	7102	6061	5917	5417	3339	3940	3425	3650	14702
388	223.098		9505	10354	5923	5392	5961	6105	4505	4718	6116	6265	4893	5644	5367	4872	16671	17180	7002	6808	18050	19179	9258	10050	5062	5386	5535	5493	3846	3900	3506	3654	4236	5086	9671	9544	4038	3957	9302	9017	12912	12672	9547	10209	4028	3810	23466	22962	12394
389	223.109		1997	2647	2796	2873	2586	2729	2443	2737	2461	3285	3913	4222	2669	2783	3734	4684	3323	3366	5672	5727	4471	4986	2407	3224	3423	3668	2969	3400	2870	2978	2744	2621	3016	3753	3814	3463	17075	18086	17206	17244	16536	15977	3728	3469	5590	6566	5386
390	223.134		10504	11997	6030	5963	13439	14889	8690	9142	11629	10843	7745	8219	6455	6386	16327	17428	12948	12054	17614	17984	18113	18800	8189	7670	8003	8279	6265	6949	6547	6637	7976	8426	9285	9181	6695	5750	11738	11878	13030	12684	12498	10778	6364	6579	16646	17478	13469
391	223.17		1878	2394	26431	25081	8683	7859	3769	3692	11575	10539	9931	10448	91843	90828	9196	4304	9675	9797	5009	4295	10589	11537	17973	17587	4745	4598	4162	4100	3323	3147	20092	18119	13227	12757	20583	20933	24649	25057	32832	33990	24497	24765	5174	3995	4158	3824	7441
392	224.057		4457	4487	5198	5017	16399	16749	20914	19526	27564	27514	49741	50307	3800	3059	6197	5333	24414	23404	6326	4912	22518	23087	12519	11654	3326	4023	3428	3211	3682	3897	15581	17078	13486	11906	5714	5421	43255	42926	57243	54142	43610	43121	4998	5028	4222	4434	18803
393	224.093		1432	1387	3141	3209	2850	2616	3271	3372	3012	2969	3103	3238	3921	3364	1937	1977	3996	3325	2102	2011	3544	3932	1662	1779	1910	2319	1568	1411	1536	2019	1458	1672	1978	1675	2838	2635	3674	3670	4129	4488	4654	4478	1606	1554	2675	3263	2115
394	224.102		1851	2298	2241	1989	2277	2288	1481	2134	2498	2338	2502	2700	2217	2053	4273	5301	2746	2425	4821	4924	4025	4009	2146	1802	1903	2240	1990	1826	1793	1596	1945	1842	2459	2981	1692	1775	3242	4273	4729	5162	5324	5174	1836	2347	5615	6003	4485
395	224.129		1581	1158	2001	1833	1689	1252	1070	1244	2095	2161	4231	3833	2830	2397	1520	1617	2125	1725	1631	1630	2559	2488	1830	1475	1759	1728	1689	1132	1601	1715	1560	1363	1526	1473	1569	2132	4596	4858	6504	6306	5780	5377	1441	1546	1716	1755	1932
396	225.005		23205	27175	26400	26329	10203	9671	11316	12934	14096	13623	7712	7718	21920	20757	21468	21266	13847	11039	21557	18305	11231	12041	22099	21122	6657	6361	6790	6959	6463	6811	18406	20667	21609	20580	19788	19355	8701	8182	9169	9060	8382	7643	7471	7495	19410	20720	6298
397	225.053		5611	6172	6696	6797	5890	5409	6282	6580	7667	8303	7494	7899	6203	5414	3901	4123	9291	8973	3785	3509	8548	8349	6383	6047	9441	10653	7669	7564	5967	6051	6017	5428	5255	5503	5144	5416	9605	9250	18267	16497	8980	8713	5248	4997	4111	4333	7601
398	225.077		6201	7709	9400	9686	3612	3764	3162	3480	3386	3801	5781	6203	6797	6393	8460	9369	4817	4299	10851	9565	4949	4978	3072	3368	18582	18691	29358	29506	15887	14906	4316	3445	5374	4901	7416	7260	7005	6713	9121	8116	6470	6542	20415	18716	12687	13971	5992
399	225.1		141270	166268	10530	10622	8095	8130	7647	7253	5746	6833	95588	103196	5889	6793	144651	150507	11530	7714	130217	140624	11155	9835	23394	23470	2380443	2397576	4325947	4583351	2081005	2083372	88220	57443	59393	55653	12573	11844	39271	40231	47734	46879	43193	44645	2550930	2487061	203101	172731	19769
400	225.15		3913	5015	4021	4329	4716	5547	4500	4614	6043	6088	5821	5118	6459	6740	5076	5139	6479	5748	5242	4684	5836	6371	5186	5356	9975	10361	16965	17393	6908	7658	6558	6505	6172	5658	3501	2660	13806	13273	34498	34528	21959	21448	9792	9801	7586	6987	5757
401	225.186		4559	29664	31798	31841	10948	10467	6809	6210	7580	8035	13129	12769	95913	93228	16355	11482	13055	10764	7957	7686	9588	12215	19323	19530	15072	15350	10478	11983	12168	11271	15335	16249	12722	11536	39996	42215	26638	27563	49099	47526	22052	20789	9097	8014	5775	5942	21577
402	225.222		4213	4217	1771	1884	1287	1256	1055	797	1112	1374	1347	1532	1914	1399	6547	7531	1762	1291	5859	6661	1577	1349	1538	1279	2221	2691	3386	3850	2215	1936	860	1307	1003	1179	1459	1858	1697	1457	2420	2116	1582	1758	2252	2355	2007	2311	5747
403	226.012		12389	12971	2970	3181	6370	6042	5495	5562	7271	7052	4141	4093	2919	2748	11885	12822	8225	7535	12256	10927	9083	8151	4394	4483	3182	3323	3421	3266	3173	2859	5371	5829	4203	3769	3678	3889	8572	7763	7733	7546	7892	7609	2993	3006	7456	7622	8193
404	226.035		2539	2896	2168	2082	2037	2419	2236	2461	2222	2591	2531	2794	1996	1712	2613	2906	2346	2497	2618	2562	2681	2889	2431	2302	1726	2095	2290	2319	1669	1961	1696	1748	1985	3058	2098	2495	3168	3321	3344	3284	3038	3189	2151	2321	2775	2820	1793
405	226.051		3202	3764	3227	2882	3647	3961	3843	4328	5297	5394	5898	7405	2893	2875	3152	3154	5510	5023	3554	3039	5428	5869	2244	2472	3500	3423	3744	3863	3278	3386	2327	2543	3106	2808	2587	2760	5754	5882	7370	7499	6880	7560	3193	3721	4284	4035	4477
406	226.069		2235	2371	14303	15060	2776	2758	2765	2667	2787	2847	6014	6756	10142	11599	2859	1969	2824	3010	2624	2591	3671	2841	2657	2288	3707	3772	3983	4372	3680	3595	2063	2205	2733	2368	10039	10707	8414	7619	9055	7800	6947	6774	3881	3027	3367	3321	3592
407	226.083		3008	3672	2919	3769	5150	4955	5122	4943	5809	5973	3528	3716	2880	2781	3714	3241	6251	6880	3172	3569	6268	6791	2859	2499	5559	5764	8137	8865	4899	4741	2684	2748	3258	3239	3109	3410	5442	5795	6674	6788	6082	6274	6311	5958	4055	4134	10757
408	227.045		1416	1693	2355	2166	2247	2071	2357	2150	1983	1955	5709	5473	2467	2470	1837	1813	1894	2233	1881	2219	2815	2694	2190	2412	2178	1968	2358	1977	1914	1812	1684	1710	1724	2102	1864	1863	6631	7128	7838	6987	7021	6586	1716	2113	1957	1774	1831
409	227.055		2695	3253	9396	9264	3166	3221	4276	3889	4195	4347	3915	3972	12089	12907	2869	3188	4655	4434	3490	3886	4940	5050	2719	2183	3566	3650	2756	2426	3162	2718	2269	2305	3105	3464	6353	7440	4262	4278	6470	5817	4473	4398	2217	3021	4477	5242	3554
410	227.068		5266	5376	8526	9331	5472	5358	5499	5327	7800	8127	10289	10103	16177	16233	5629	5198	6934	6071	5943	5612	6791	7014	9274	8379	6964	5875	7854	6945	6507	6689	5321	5889	5349	5403	9534	9245	9759	10359	15926	14564	9930	9378	6959	7531	6037	5027	18885
411	227.093		7016	8879	5195	4880	4983	5706	4906	5433	6251	6751	7237	8047	3149	3431	9446	9936	8602	7611	10581	10835	8142	8971	6187	5717	7276	8025	6230	6388	6315	5330	4694	5477	8917	9391	3307	4052	9480	9985	12241	12626	11836	10734	5541	5272	21586	21191	13958
412	227.104		7854	9970	13952	13572	10049	9782	11976	10997	11763	11599	31371	33013	13413	13796	10347	9976	13220	11803	11013	10993	11801	13022	7819	7204	29151	28381	42461	43604	22295	24631	7993	7881	7405	8218	10976	10355	36145	35944	34752	33264	33712	33857	29000	27389	13042	12631	9989
413	227.129		11690	14599	10857	10671	15528	15663	12732	12516	21961	19948	19583	20313	18642	17456	17432	16031	23552	22421	16471	16237	24916	23734	12125	9452	15352	16069	9316	9092	10992	11356	11653	11128	17913	16481	8331	8813	31827	32513	47207	46175	37318	37476	8983	9907	26989	25853	22070
414	227.14		5267	6535	4009	4904	49980	56198	44062	45249	38628	37818	129173	136588	6856	6110	7534	6521	44318	44953	8551	6853	37970	37603	15148	16405	13997	15176	9486	9582	9172	9809	13556	15027	13491	13229	4664	5161	99909	108019	110860	110397	115016	116878	13715	12918	8214	7573	30312
415	227.165		6115	6605	6373	6649	5941	7101	6131	6279	7184	7554	7476	7602	8481	9009	6890	6347	7267	6595	5760	5560	6376	7027	6649	7460	8102	8286	6731	5636	6234	6004	7947	8295	6035	6255	7504	7155	13314	13239	25733	26270	16517	17035	5641	5409	6519	6433	6384
416	227.202		169815	189755	657143	652862	220880	190103	179338	179906	170886	169098	189409	187703	1092319	1043152	241720	183132	176095	151709	158740	152077	160121	164193	152621	152655	138108	137904	126712	127942	128607	128738	137123	141266	117922	113035	1353960	1403030	210380	175469	206816	195549	128894	126198	110121	111770	120767	115263	157566
417	228.099		18796	22364	2818	3023	62367	68378	69173	69656	70868	72228	14741	14487	3083	3416	17647	18030	67581	69521	18536	17877	65376	70311	19267	19794	18091	17270	18737	19677	15065	15898	16318	16349	20437	20294	3152	2630	14281	14227	17241	16742	15976	15862	16257	14722	19723	18354	35840
418	228.124		1742	2037	1581	1474	2403	2665	2674	2697	4821	4997	4808	4864	3926	3695	3640	3684	4644	4103	3325	3352	6779	5822	2849	3015	3683	3661	3042	2936	2664	2845	2283	2249	3092	2950	2124	1834	11554	12715	16395	17387	17787	16720	3250	2714	3993	3677	4119
419	228.161		5127	6175	2427	2816	2234	2913	4036	4157	4219	4901	3727	3835	3012	2820	5605	5677	4531	4417	2785	2655	4567	4645	5307	4098	7251	6223	3190	2189	4805	4856	2828	3683	6011	5090	1578	2267	5695	6220	10670	9249	3048	2644	1982	2282	1706	1774	6113
420	229.012		365576	422394	14342	14307	1144337	1291145	1172395	1230229	1021170	1030175	614027	624534	15672	16026	340630	368603	1309665	1294440	433586	402042	1284960	1378465	868103	891232	323643	316364	242425	250566	240598	242737	506797	517848	800056	761856	74335	70456	516479	550294	684095	659679	731602	749648	308342	293629	337995	342915	583488
421	229.046		6657	7003	3265	3564	12818	15947	14532	14618	12623	12769	11896	12657	3742	4252	6572	6449	16832	16601	7218	7308	15515	17063	10735	11217	5273	5244	5115	5329	4539	5919	6697	5207	7822	8851	8592	8863	12378	12758	14381	13973	14958	15338	4215	4798	6331	4968	10214
422	229.073		6024	5879	22463	21059	5765	5671	5840	5718	6359	6328	7724	6817	21774	22324	7970	7402	7038	6850	8989	8966	7211	7232	5931	6145	6465	7024	5265	4886	6150	6298	5030	4721	8293	8273	19763	19623	9048	8782	11025	11337	10155	9491	4847	5461	16101	16601	7307
423	229.083		5559	7162	5250	5886	9726	10242	11384	10584	8156	8502	12374	13013	6422	7237	6990	6077	10316	9876	7096	7464	10123	10277	15448	16617	7953	7684	6918	6296	6359	6375	11617	12671	16203	15269	6036	5915	14358	14982	17288	15536	15384	15181	7431	6984	7461	7604	12121
424	229.119		3288	3799	7163	7299	7823	8539	6943	6637	8905	8909	8470	8974	8541	7606	4651	3768	8915	8803	5652	5578	9971	10632	3509	4587	5146	4285	3710	3675	3696	3949	4491	4468	5692	5666	11576	9400	19959	20709	20822	20644	21272	20470	4128	3830	5422	5820	4902
425	229.145		12575	15160	16697	16620	15225	15930	16026	15406	20013	20232	19745	18828	10070	10217	11733	10177	28125	27050	9821	8228	18014	18623	19074	18847	24366	26596	12856	11834	12707	12496	12207	13292	18327	19385	11760	12721	26580	26959	54360	56522	23949	24198	8954	9072	8637	8883	17086
426	230.034		4323	4605	9139	8441	5190	5928	6223	6487	5669	5724	6324	6437	8221	8812	3924	3972	6657	6193	4130	3914	7034	7127	5967	6296	3920	3218	3035	2883	3203	3473	4988	4836	6597	5591	9761	10326	6118	6012	6804	6991	6111	6206	3054	3301	3932	3762	4184
427	230.103		5516	6850	5413	5501	4577	4807	5250	5490	7966	7171	8793	9717	4891	4629	5408	5112	7979	7847	7173	7343	7027	8083	3212	3482	4185	3451	2565	2256	2616	2938	3125	3329	3162	2995	4693	5318	8786	8478	9506	10342	8969	8105	2304	2398	9099	9522	3326
428	230.115		7497	8691	3758	2680	8473	9411	6235	6786	7009	8050	13326	16393	3307	3446	8606	8940	9398	9962	9310	9277	9730	9141	3808	4584	6127	5491	4785	4660	4442	4920	4112	3700	4939	5070	3612	3054	13704	14173	15079	15665	13098	12799	4665	4323	8145	8182	4335
429	231.048		6990	7773	6644	27498	7549	7703	6863	7536	7545	8096	5397	6011	9443	9523	9555	9859	7666	7592	10291	9372	9106	9896	4791	4184	3155	3188	3401	3022	3241	2572	4066	3927	6435	6172	5652	6499	6467	5949	8425	7872	7954	8337	3534	3684	11392	11484	10289
430	231.088		5443	6000	4826	4905	4213	4875	5332	5215	8590	8347	6359	6751	3003	3062	5069	5208	8871	8778	5049	5143	8054	8632	5094	4798	12221	12473	4234	4404	4559	4524	4242	4293	5777	5684	3251	3537	8194	7884	19442	19845	9045	7224	3143	3398	8429	8125	5501
431	231.099		11780	12480	2719	3149	10324	12044	9542	10532	15212	15686	11910	12811	3749	3243	12352	14046	15781	15690	13499	14028	12079	12760	4945	5181	6918	7624	5181	5321	4669	4921	5025	4947	6125	5680	3060	3431	17488	18565	21122	20986	18849	17789	4970	4638	13284	12994	7030
432	231.135		13899	15872	2167	1982	15603	18875	13525	13326	13578	13831	98772	100985	2700	2194	17110	19163	16241	16335	17899	17690	19998	19415	12450	15622	13689	14261	13529	12283	10213	11918	16679	16909	12955	13566	3090	3075	25197	26835	31102	31145	25363	25656	14883	14760	18528	17476	13692
433	232.028		6848	7997	11500	11470	11214	10694	13953	14825	14784	16058	15756	16221	14147	14172	6271	5927	15480	14902	8754	6789	17326	17050	5368	5433	4445	5348	4508	5189	5633	6239	3472	3376	10250	9392	9718	9183	11948	11543	14685	14435	13629	12667	6256	6210	10265	10270	4097
434	232.07		1791	1667	1875	2201	1089	1063	1501	1600	1040	1056	2223	1865	1557	1432	2031	1689	1548	1261	1668	2123	1590	1511	1676	1387	4106	3777	3698	3882	3935	3801	1373	1220	1808	1770	1731	1761	3449	2714	3432	3277	3547	3592	4627	5342	2568	2047	1945
435	232.094		1979	2228	1187	907	3579	4303	4071	3859	4851	4534	8760	9393	1080	872	2104	2034	5485	4972	2018	2242	4362	4257	2545	2044	3730	4022	2409	2979	2779	2965	2025	1930	2516	2538	1236	1091	6329	7109	9287	8467	7465	7593	2827	2687	2363	2535	3144
436	232.119		1003	1096	2517	2096	3041	3490	2514	2110	6095	5546	5344	4853	1865	2316	1703	1392	7587	8445	1783	1532	5159	5260	2219	2235	1397	1769	1478	1360	1776	2021	2450	2732	2884	3076	1980	2006	8429	10432	6899	7341	7654	7635	1161	1387	1714	1758	1948
437	232.129		1088	1742	915	772	10716	11825	5611	6240	7092	7427	9054	10157	1065	915	2212	2590	8190	7644	2499	2425	12470	12003	2245	2302	3769	3416	2460	2281	2318	2858	2458	2282	2327	2690	817	872	6959	7153	8709	8593	7471	6947	2935	2783	2699	2977	3592
438	233.06		1955	2290	8109	7404	1935	2456	2249	2425	2208	2292	4002	4389	6012	6231	1881	1873	2613	2621	1871	2059	2438	2900	2119	2221	2665	2661	2410	2250	2238	1936	2308	2225	2172	1853	7125	7482	4486	4547	4845	5024	4911	4015	2003	2105	1869	2328	2458
439	233.066		3078	3669	5272	4398	2437	2180	2747	2999	2522	2850	3739	4276	4366	4578	3503	3043	3617	2501	3236	3031	3249	3313	2510	2732	4059	3953	2682	3149	3101	2573	2223	2576	2734	2310	4068	4014	4132	4055	5970	5951	4138	3645	2224	2724	3223	3819	3308
440	233.078		6278	7850	4912	5006	5083	5422	5467	5755	7130	7166	11817	12284	7287	6692	7352	7543	8276	6992	7436	7091	7853	6834	6439	6916	13679	13314	24529	25646	6884	7164	5398	5971	6519	7547	3812	3320	8121	8767	13215	12509	8678	9866	15994	17419	7847	8551	6061
441	233.118		7381	8026	3951	3507	4754	4942	3384	3295	4725	4562	5453	5003	3599	3236	9723	10337	5581	5594	9914	10361	7041	7480	3528	3274	4856	5674	2903	3293	3258	2994	2733	3386	3795	4377	2805	3056	10434	11054	13896	14636	10420	10527	2598	2561	12944	13592	46496
442	234.055		1716	1707	2130	2376	2074	1970	2172	2438	2407	2480	3225	3726	2081	2165	1660	1132	2611	2430	1680	1634	2268	2581	1699	1806	1382	1457	1539	1291	1441	1716	1216	1360	1593	1684	2451	2157	3696	4655	4425	4184	4026	4056	1569	1801	1940	1642	1894
443	234.08		3420	3721	1791	2080	2543	2360	2167	2138	2416	1936	7711	9186	2266	2114	3500	3631	2948	2907	3649	3853	4143	4408	1805	1790	3172	3164	3370	2990	2019	1897	2026	1615	2820	2929	1834	1830	15977	16743	14297	15431	32501	29882	3234	2728	7919	7536	4006
444	235.062		3107	3174	5378	5698	5260	5289	17858	18242	4903	4140	4299	4227	5973	6091	2783	2831	3593	4022	2505	2935	5625	5222	2420	2326	3787	3759	1825	2343	2042	2019	2365	2311	3459	3040	4192	3387	5152	5396	9326	9050	5771	5461	2011	1761	4053	4310	2500
445	235.109		3392	3583	2678	2398	4703	5174	17709	17829	4131	4141	28553	30390	3500	2955	3551	3441	4833	5458	3883	3872	4745	4998	4361	5026	7304	7308	5872	6339	4788	4634	6357	6096	4575	5214	2424	2061	9379	9680	11110	10908	9537	8447	5092	5075	4424	4359	6294
446	235.134		7786	8670	7433	7055	7937	9441	8051	8559	7751	7946	7603	8447	7635	6730	14250	13808	8459	8147	12332	14082	9460	10220	7597	8021	8593	8303	6677	6574	7116	6844	8389	7838	9117	9133	4390	5938	9339	9608	11885	11257	9710	9876	5967	6132	16543	17225	14345
447	236.078		1912	2492	4314	4106	7062	7827	14729	15145	6725	6174	7847	8288	5180	5483	2565	2325	6445	6183	2808	2427	7752	7583	3957	4065	3409	3836	2540	3307	3434	3086	3282	3401	4402	4256	3529	3872	10582	10049	11022	11273	11913	11679	3784	3268	2728	3393	6694
448	237.04		2465	2747	3499	4043	2254	2346	2686	2766	3044	3326	4473	4409	3134	3556	2573	1919	2788	3350	2755	2783	4161	3330	2598	2328	2604	2951	2201	2018	2583	2168	2533	2572	2531	2851	2537	3622	6440	6193	6561	5883	5258	5893	2150	2111	2667	2678	2236
449	237.076		6232	7407	16354	17591	3896	3593	4677	4979	3855	3626	7704	7736	10709	11840	7012	7257	4447	4392	8371	7862	5351	5745	5643	4861	5620	5604	3752	3740	4115	4263	5145	4785	7210	8111	10128	10198	8200	8128	10025	10017	8930	8431	4413	3661	11738	11758	6773
450	237.113		8546	10237	7698	8204	5722	5910	5602	5269	6860	6866	6975	6322	5324	4314	12306	12676	8594	8101	11746	13183	9024	9058	5506	5570	6774	7316	4341	4406	5197	5323	4707	5140	7882	8385	6303	7366	7240	7435	11568	11690	8263	8022	4169	4018	16802	17282	9726
451	237.124		1496	2006	7465	7506	1887	1883	1534	2050	2620	2964	2881	2696	8188	8158	2439	2552	3946	4265	2317	2461	4427	4209	1564	1801	2516	2589	1906	1809	2059	2127	1761	1848	2264	2410	9574	9873	5368	5091	5958	5744	5488	4858	1573	1782	3201	3372	2461
452	237.223		1945	2106	6473	5659	2512	1859	2224	1855	1708	1898	1827	1813	4894	3941	3186	2520	1961	1709	2490	2557	1988	2230	1574	1306	1450	1800	1470	1786	1691	1632	1489	1942	1584	1413	3673	3404	1459	1626	1981	2097	1720	1562	1401	1229	1662	1950	1801
453	238.049		1902	2035	4283	4119	2678	2759	2422	2690	2423	2892	6230	5727	4200	4310	2212	1948	3626	3418	1902	2162	2907	3359	2424	2427	2954	2286	2962	3153	2579	2695	2508	2675	2592	2766	5639	6118	5864	5276	5949	5439	5794	5990	2652	2776	2204	2167	5990
454	238.095		2514	1885	1750	1871	3743	3389	3867	3925	3187	2957	6009	5217	1999	1445	2763	2505	3573	3188	3277	3356	4213	4368	6047	2867	3475	3738	2570	2730	2967	2766	2259	2453	2917	2811	1514	1494	4413	5511	6260	5937	4916	5324	2486	2100	3474	3175	7622
455	238.146		876	911	1802	1804	1042	827	743	740	1971	2025	1580	1513	6393	6808	1218	1092	1476	1102	1252	1179	2093	2460	898	1013	933	1110	1126	997	993	923	1643	1694	1364	1049	1281	1137	3518	3289	5811	6024	5705	6134	1221	1135	1764	1663	1834
456	239.017		13529	17133	21979	21655	14551	14831	18317	17966	23423	23554	347582	366887	20176	24691	17262	14952	26883	25952	19405	16471	39243	29440	5969	4709	4370	4019	4149	3812	4075	4229	4017	3634	4587	4106	17934	18249	571939	590689	680320	669032	586759	585479	23299	14880	19882	17842	7729
457	239.077		7021	7920	4670	4171	3081	3557	3890	4246	3958	3806	10445	10065	5761	5587	8706	8213	4991	5083	8944	9407	5860	6993	5023	3549	9203	8294	7044	7538	8333	8042	3691	3496	4090	3743	3750	4058	14615	15623	15059	14536	14052	14891	8027	7440	10176	10105	6493
458	239.093		12355	14665	5635	5434	5249	5699	5200	5760	6906	6873	7873	7566	4351	4919	23423	24097	8179	7696	22394	24272	9686	9167	6335	5059	27423	26256	23577	24587	23524	25393	6210	5568	11554	10819	4771	4589	11481	11515	13879	13582	12107	11117	25626	24880	23358	24104	10726
459	239.115		225757	264053	6878	6873	3823	4231	4173	3782	4313	4361	20246	22348	5966	5220	252116	271895	11308	5582	245656	257929	12183	9027	9175	9335	2696929	2712237	2399766	2439330	2440227	2478046	91940	40945	20060	21618	8168	8346	34237	34435	33868	34857	38707	39143	2657063	2597932	220584	189923	15336
460	239.165		4424	3885	52055	49276	8429	8104	5778	5930	11673	12146	9823	9947	74204	73809	7056	4776	10458	10071	4782	4201	8742	9778	20475	21357	16955	16121	10329	11318	12619	12988	24934	23740	18921	17854	29472	30660	22247	21873	82613	82523	55106	56544	13797	13426	4644	4349	13392
461	239.202		4404	4823	6842	6389	4083	4436	3833	4110	4701	4184	4220	4523	13056	14157	5472	5486	5291	4447	4412	4996	4685	4736	3899	3873	6672	5898	4630	4666	5663	5205	3798	3777	3477	3464	6642	7927	5071	5414	7958	8105	4226	4045	4574	4371	3980	3506	4779
462	241.013		38319	44166	43439	43312	33721	35684	25106	25113	44945	41532	41715	42078	40210	43939	32404	33122	40005	40929	45670	44468	39036	36552	11878	12711	13576	13393	15930	15598	11680	11435	6301	6613	13718	12779	93523	98449	59461	61999	69138	64509	61012	60942	17927	16432	30796	30082	17913
463	241.059		17329	19752	10172	9672	15936	16745	20240	22400	16355	16612	174144	192466	11318	9282	18358	18326	16853	15872	19243	18572	18226	18441	14548	14416	13883	13501	13824	14278	13751	13084	16961	16156	13332	13697	8739	7980	209875	230037	261668	263143	262524	252543	28147	22093	25135	24663	22212
464	241.083		7021	8811	13275	14006	5634	5687	5143	5628	10273	10073	24173	26591	27363	30308	9424	9898	7853	7203	10672	11274	8098	7533	17063	18131	11299	11551	13154	13961	10599	11623	11197	11068	11933	11393	13320	13127	25510	27114	45313	45589	28809	27799	14594	15037	8723	8595	90320
465	241.145		6434	6929	5018	5373	9988	9850	8079	8963	9929	10453	7852	8669	4971	4781	9289	8370	12739	12258	8331	7794	10550	11086	8123	8500	10321	10256	9087	8017	6901	7285	10913	10634	9191	8607	4011	3710	12022	11737	21156	20756	14309	14599	6792	8211	11915	11794	9916
466	241.16		1901	2168	2863	3172	1758	2115	1479	1589	1919	1981	2045	2095	3393	3657	2333	2140	2162	2197	2720	2706	2469	2465	1846	2449	2635	2768	2269	1759	1740	1953	2827	2690	2358	2375	3553	2817	2980	3146	5735	5435	3762	3404	1631	1937	2447	2127	2166
467	241.181		7506	10245	41959	44026	14520	13414	9388	9533	13243	12839	14064	14037	49277	49998	11621	11901	18234	16905	9062	9585	13924	12374	35944	37132	22237	22697	9542	9400	16846	16692	59643	58678	43083	43940	28187	28966	26076	27298	65696	69025	28017	25860	8790	8729	6926	7728	21013
468	241.217		43093	51599	59717	61605	46884	44936	41880	42840	39817	44533	42330	43613	97085	91289	55690	51775	45188	38514	48051	46750	43846	46214	42505	40598	39389	39196	39052	40255	37986	36005	40553	41264	36450	35088	58533	60223	39577	40050	46739	44407	36811	35944	33714	34323	42564	41158	46310
469	242.099		17763	27259	26636	26173	14141	14533	5631	11740	16421	17006	49951	54309	25284	26639	17634	15797	6537	14720	16672	15757	7479	9075	11979	11241	9102	8137	8051	7372	10058	8823	7842	8008	10528	9345	13856	15582	22393	22230	32350	31245	30338	29904	10296	10730	7499	18225	24098
470	242.114		6653	7787	5496	5148	10100	10810	8559	8780	10606	10522	27316	29669	4877	4903	7162	7285	10961	10338	7225	6991	10656	10583	7357	8591	8843	8794	6171	5637	5625	5768	5563	5559	7907	7172	3818	3548	29514	29091	33058	32612	30371	31066	5903	5879	9040	9237	10697
471	242.14		2569	3200	2955	2944	3786	3868	3333	3481	8654	8115	9578	9435	9881	8654	4306	5248	6962	6557	4961	5141	9474	9342	3476	3071	5155	4675	3679	3631	3966	4339	3273	2874	3505	4405	2989	2732	13979	14075	19874	19749	18441	18504	3494	3486	5670	5713	6163
472	242.151		1898	3103	1437	1275	5527	6074	4747	5394	5604	5628	15186	17006	2272	1714	2319	3043	6232	6584	2336	2414	5039	5736	3208	3191	3329	3352	2627	2427	2326	2358	2890	3531	2900	3007	1396	1259	14196	14244	16570	16615	16074	16375	3229	2717	2915	2892	4493
473	242.176		15937	18823	8022	8348	8799	7466	10896	10695	12679	12700	11743	11127	7543	8123	16224	15339	13115	12785	9842	9261	13364	15300	22842	22340	31225	29931	10571	9211	17371	16883	12048	12813	15369	15656	6887	7609	16254	16873	35375	35440	9442	8779	8030	9020	7275	6491	19820
474	243.062		187285	215738	55681	52401	610894	663939	691760	712513	562230	562637	1020395	1059086	52613	53369	200317	201221	959743	952846	293540	255181	977748	977200	218950	216191	58048	57318	48384	46623	40250	38575	150362	158421	236037	233437	50307	45982	1072779	1090527	1104035	1106900	1170872	1153505	85653	73999	209175	211849	570791
475	243.124		11510	13190	8127	8139	9784	10200	10548	9643	18111	19653	15776	16206	17456	16370	12856	11987	23747	22764	11809	11061	20343	22211	13164	12365	23498	21962	8744	8985	10791	10825	8033	8646	18086	18389	6663	6361	24722	25297	62062	60649	24022	23318	7026	6004	19908	19539	20337
476	243.135		5399	6447	10588	9642	5642	5855	5670	5410	7753	8113	19638	20827	14100	13191	8047	8418	8689	8091	7938	8345	8567	9771	4563	4875	5679	5604	3938	3482	3836	4028	4195	4228	5158	6516	9033	9307	28015	28266	30934	29235	29672	28970	3983	3816	6566	7013	5880
477	243.16		7563	9832	5342	5087	6168	6356	7928	7579	9559	9099	9551	8776	4845	5020	7310	7545	12596	11633	5798	5634	8551	9524	12425	12394	14552	14056	7726	7576	8646	7353	7952	8938	9756	9757	3766	3988	13808	14074	34098	34006	10813	11185	6108	5676	5548	5413	8778
478	243.196		4260	5530	8108	8222	11458	12014	8023	7407	8711	8306	13368	13822	12646	11326	9179	7332	11085	10321	6643	6187	9135	10304	18656	20463	9767	8851	5587	5299	6983	6957	29735	30553	19495	17386	6064	6960	14951	16112	23040	23884	13952	12864	5231	5199	8265	7637	8868
479	244.037		4334	6051	13388	13113	4311	4353	4396	4481	4518	4431	8672	8442	14406	13403	3954	4355	5001	4299	4868	4693	5192	4886	4351	4478	2950	2849	2257	2365	2680	2978	3763	3975	4600	3765	10967	11680	10635	9917	9710	10273	9520	9369	2703	2412	4729	4911	4350
480	244.098		2697	3000	1974	1896	2626	2965	2895	2907	3667	3282	8520	9868	1942	2021	3273	3233	4359	3510	3308	3904	4308	4777	3177	2705	2508	2654	2055	1978	1952	1962	2961	2161	2696	3006	1895	1767	9613	9719	11701	11448	16670	15158	1913	2229	3474	3480	3931
481	244.13		4915	6408	2158	2556	11063	12049	10118	10512	13587	13218	37001	37338	3271	3113	5399	5487	15133	15607	5947	6265	11701	12977	7638	8229	10426	11487	7404	8194	8162	8601	9149	9244	8266	9355	2012	2608	22505	24258	29806	30158	26066	24583	8232	7614	7789	6613	9885
482	244.155		1637	1905	1551	1989	2237	2376	2348	2749	3218	3207	15072	16022	1270	1564	2135	2327	3325	3522	1907	1520	3238	3124	2243	1728	2723	2892	1924	2028	2262	2162	1837	1815	2531	2177	1707	1408	19158	18468	23118	23289	15934	16309	2379	1657	1121	1377	3054
483	244.166		2455	3054	1308	1234	6140	5826	6175	6270	5303	6096	13040	12596	1323	1068	2752	3124	6039	7186	2921	2642	6195	5922	4668	5596	5703	5466	3997	4371	4177	4007	5017	4843	5667	4824	1346	1304	10230	11181	14182	14213	9526	9187	5717	4607	2735	2922	6936
484	244.974		6879	7414	8600	9100	5315	5965	5981	5469	5593	5967	7703	7942	9977	9471	6582	6550	5821	5207	6121	5911	6053	6560	11136	10902	9330	8876	9819	10369	9797	10016	10057	10643	11642	11569	13757	14774	6975	6871	7541	6913	7154	7039	9083	9460	16398	15176	7543
485	245.087		3773	4704	5623	6326	8568	9030	7966	8273	9965	9646	13662	14083	4683	5151	4248	3825	9079	8818	4605	3568	9152	8865	6288	6109	3490	3426	2245	2280	2242	2371	4397	4820	6227	6848	4943	4361	13083	13146	16862	16632	15183	14549	2916	2759	4075	4437	5438
486	245.103		6568	7118	5182	5677	6672	8696	6362	5385	7928	8449	13047	13298	3523	3508	5727	5628	9442	9317	5286	5819	10035	10515	5983	6238	15595	16270	5902	5352	5517	5259	4776	4986	6829	7217	3601	4048	13697	13271	31048	32290	14107	14208	3905	4441	8382	8471	7929
487	245.114		8375	10222	5752	5683	18630	21343	18877	18182	27231	28161	42757	45311	8458	8253	13224	13312	27675	26053	13956	13448	24987	24256	8977	11360	16053	16383	11229	11838	10643	12669	12276	11944	11913	13895	7978	7596	77319	78994	82345	83226	80735	83453	13051	12669	14344	15135	12294
488	245.154		4898	6241	3851	3821	5160	5002	4097	4395	4654	5055	5706	5638	4196	5016	8535	9205	5717	5582	10020	8627	6596	6507	4601	4048	4615	5273	3515	3881	3680	3868	4058	4035	4727	4192	3265	3337	7454	8021	11005	10551	7586	8027	3468	3287	7577	7071	5309
489	246.017		4898	5582	3891	4079	17027	20127	22220	21855	21251	20373	7579	7819	3257	3777	4419	4137	17105	17149	4572	3888	18995	19843	9749	9100	21768	23469	19997	19438	24105	24352	10277	10917	9843	8793	4423	3549	7207	7222	5637	5854	6372	6780	21181	20862	3949	3802	4888
490	246.097		2723	3094	4843	5359	4065	4627	4844	3957	6138	6328	6377	6844	5662	6077	3128	2817	6154	6289	3120	2948	4596	5377	4151	3909	3179	3078	2607	2702	2691	2807	4026	3955	3985	3568	4455	4218	7393	7691	8173	8457	7270	7295	2971	2690	3168	3404	2982
491	246.145		2386	2956	1848	2053	3726	3657	3484	6431	3188	3663	10338	10113	2305	2129	2547	2591	7725	6842	2786	2559	4097	7072	3453	3258	3483	3247	2895	2899	2968	3455	3205	3385	3764	3528	2257	2077	8301	8865	9199	9288	7962	7996	2749	3001	3104	2979	3840
492	246.991		5792	7024	8545	8806	5201	5669	5331	5453	5911	5670	8904	9066	4784	5037	4511	4414	6346	5253	4171	3981	6545	6772	5496	4543	3290	4189	3665	3136	4479	4735	4205	3984	5064	5653	7737	7460	8854	9677	7743	7920	9195	8415	3736	3404	10940	10083	4160
493	247.028		1502	2081	6227	5185	2327	2818	2781	2491	3108	2726	5313	5387	4534	4552	1845	1861	3484	3403	2135	1865	3699	3936	2279	2123	2078	2265	2054	2094	2277	2784	2364	2003	2687	2408	5968	6914	6833	6906	5460	5499	6315	5513	2198	1780	1485	1895	1981
494	247.041		4612	5541	10503	8992	10817	11827	10828	11695	9554	11627	26087	26070	7984	8870	5180	5647	21058	19417	5697	5313	26176	29605	7673	7601	3503	3836	3603	3431	3520	3795	5856	4875	6551	6906	10189	10411	43329	38803	30871	29887	29141	27814	4393	3684	5099	4668	7640
495	247.119		5629	6871	2744	3278	5037	5662	5350	4733	7910	8315	8535	8623	1973	2520	8646	8408	14659	16016	6769	5720	11964	12600	14412	15611	18756	18915	5253	5157	11993	12243	5098	5725	8708	9182	2796	2875	12068	12800	43274	45377	11233	10545	4395	4097	5423	5337	23367
496	247.171		6390	6757	6306	6500	6136	5709	4710	4416	6530	6986	6559	7360	10112	8708	7121	7186	7164	5826	7180	6768	6805	7128	7575	7908	7689	7631	5345	5536	5677	4851	6359	6824	5760	6504	5649	5492	7423	8067	9716	9409	7492	8436	5830	4844	6137	6506	7974
497	248.023		2733	3194	3174	3158	5796	6292	7996	7707	2934	2969	5607	5378	6134	3395	6080	6105	8847	8229	2912	2946	5159	9322	4478	3682	3783	4482	6075	5849	3736	3988	2883	3165	5351	3791	5820	5575	6891	6923	7802	8022	7589	7053	4343	4192	3474	5430	3516
498	248.046		2088	2267	2821	3064	1971	1905	2134	2328	2434	2196	3989	4509	3158	4113	1623	1774	3705	3213	2132	2096	3865	4467	2004	1945	2092	2009	1774	1965	1956	1922	1571	1562	1829	1946	4224	5512	7137	6394	5158	5745	4932	4748	1998	2231	1828	1760	2384
499	248.079		3081	3190	2120	2100	13877	15944	14576	15516	15810	17111	5810	5433	2865	2216	2579	2488	19431	19410	4480	3172	30664	30530	3633	3028	3786	4099	5052	4210	3613	4066	3191	3844	2807	2860	1841	2339	9970	10334	11409	10579	11292	10631	3825	4142	3766	2993	3401
500	249.055		10147	11735	6685	7117	13128	13749	13961	15650	22057	22387	9281	10281	7839	7301	11076	10809	22230	20914	13284	12932	23916	23065	11920	11109	7392	7855	7690	6871	7283	6807	9629	9870	14128	11982	9007	9010	9903	9794	9406	9954	8970	7855	7073	8684	13235	13521	12561
501	249.067		3486	5401	4415	4251	5601	7018	6419	6518	6517	6953	6331	6611	4558	4527	4131	3499	7123	6736	4754	4737	10353	7939	6684	6162	7232	7303	6574	6513	6670	7370	5471	5724	5874	5792	4394	4200	6817	6524	8683	7826	7015	7639	5925	5954	4768	4169	4761
502	249.077		3507	4046	4858	3741	3242	4240	3909	3577	4467	4638	2781	3247	2580	2967	4223	3749	5227	4305	4891	4311	7129	6120	3139	3160	5245	4525	3286	3120	3108	3762	2608	3011	3369	4011	3529	3952	4362	4578	8256	8329	4379	4461	2836	2598	7552	8083	3194
503	249.097		1411	2005	3275	3022	2347	2796	3183	3051	4559	4360	4350	4419	3859	3697	1872	2015	4542	4959	2406	2127	4105	4332	1664	1888	2675	3064	2073	1878	2172	1742	2121	1941	2052	2562	2463	2999	7365	6965	9817	11503	7361	6934	1949	1845	2293	2367	2051
504	249.114		5178	6252	11868	11111	4746	4671	4403	5327	7271	7001	3451	3212	7959	8414	7219	6566	7684	8092	7097	7759	6458	7538	2666	2668	4902	4352	2671	2469	2607	2332	2738	2870	3976	4369	9163	9947	6108	5807	10678	9835	5761	5341	2258	2493	9684	9743	5184
505	249.186		1521	2277	15795	14120	6143	5392	2951	2775	5866	5297	5696	5730	35161	34624	5225	3952	5818	6807	4123	3720	5473	5643	9267	9742	4391	3678	2778	2988	3387	3263	13609	12858	7121	7441	11710	12256	7738	7818	8160	8339	6615	5921	3694	3341	3525	3120	5379
506	250.072		4976	4926	3152	2656	2855	3276	2698	2618	2851	2980	4946	4876	3214	3262	4443	3585	3601	3650	3892	3176	3913	4053	2808	3285	2668	2442	2334	2342	3359	3064	2996	3158	3147	2799	3142	2860	8027	8284	6923	7493	7484	7595	2208	2479	4082	3794	2423
507	250.093		3354	4172	3668	3157	3796	4091	3680	3453	2934	2882	2876	3917	3044	3391	3476	3781	3656	3449	3378	4116	3543	3285	3072	3332	2176	2513	1895	1899	1710	2145	2537	2651	2515	2444	3067	2767	5447	5376	6332	6893	6272	5583	1756	2315	4704	4339	3058
508	250.145		7786	7980	9478	9108	6754	6588	6144	6101	6290	6948	7921	7875	10629	9007	7663	6853	7851	6631	7673	6797	6310	7610	6791	7268	7050	6816	5774	6130	6807	6282	7895	7320	7598	7074	8022	7747	7098	8211	8092	7831	7358	8451	6244	6305	7734	7782	6695
509	250.156		1740	2851	2523	2371	3137	3151	2514	2780	5347	5871	1929	1927	2443	2644	3834	4334	10675	9425	4012	4011	6703	6615	2541	2215	2929	2844	2282	3073	2299	2367	2367	2536	2427	2356	1835	1746	2944	3005	4470	4331	4087	3907	2674	2601	5856	5660	3807
510	251.055		2884	3900	3398	4068	2892	3208	3742	3695	3539	3464	7110	7816	3362	3386	3267	3086	3933	3818	3182	2763	4053	4119	2391	3499	3303	3294	1906	2311	2623	2531	2442	2603	3062	2474	3415	3461	6141	6142	7410	7471	5065	4759	2230	2395	4359	4118	3020
511	251.078		2622	3356	3504	3177	6404	7143	6605	7115	6021	7344	18075	17819	4496	4736	3312	3062	8227	8900	4166	3180	8637	9950	5787	5636	3930	3894	2970	2968	2776	2755	3707	3635	4699	4672	4241	4038	18924	20175	21629	21377	15235	15665	2675	3447	3660	3234	20249
512	251.093		4904	6614	4093	3979	3388	3414	3073	3152	3760	3745	5516	5705	3016	2824	7438	8023	4465	3658	8194	8389	4632	4340	3568	3335	5224	5660	2622	2745	3043	3262	2396	3068	4685	5192	2807	2847	6406	6281	12426	12381	6908	6598	2598	2947	12600	12936	5219
513	251.104		3639	4373	3328	2811	5034	5511	5423	5408	4625	5004	22937	23170	2817	2937	3741	3917	6243	6403	4263	3984	6075	5869	4222	4386	6513	6046	4376	4652	4687	4454	4328	4681	3954	4431	2249	2818	12943	13826	15092	15987	13435	14079	5360	4961	5272	4657	6055
514	251.115		2942	3159	3929	3770	6009	7282	6707	5889	5714	5521	29575	31167	4000	3678	3408	3204	7135	6984	3634	3521	6836	6272	5610	4961	5541	5364	3691	3724	3419	3261	5006	4568	4562	4002	3113	3248	13771	14176	18486	18453	12552	12652	3965	4417	3599	3719	5552
515	251.129		6291	7930	55987	55019	8569	8720	6940	7336	10493	11246	12822	13105	63631	61027	9884	7716	10028	9516	8545	8201	11128	10999	7696	6834	6223	6715	5900	4756	5098	4709	7226	7724	9501	8721	47925	49763	16466	16874	21392	21558	20277	19655	4937	4822	13055	13842	12889
516	251.202		2247	2689	22085	22025	12205	10862	4264	5083	9781	9888	12379	13398	73581	74906	8607	4549	16177	15712	5029	4101	14135	15370	23381	22958	7882	4529	4573	4479	3925	3801	19446	17708	10025	10880	24431	24448	21465	21128	20672	20756	11880	12010	5385	4454	3950	3626	8870
517	252.049		3937	3882	9568	9291	7586	6676	7565	7949	6602	7758	19339	19291	9570	9359	4553	3259	7613	7326	4420	3956	7438	7561	6482	6153	4213	4943	4444	4971	5363	4936	4022	4538	5390	4727	8006	7574	22042	20839	20399	20281	17446	16359	5536	5363	4424	3820	9786
518	252.088		1942	2006	3465	3005	1748	2174	2733	2778	2942	2908	4720	5197	2607	2436	2040	1772	3226	3537	1968	2026	3614	3803	2666	3261	3358	2832	1938	1778	4969	4946	2500	2451	3368	2648	2972	2885	6601	6557	6012	6555	6665	6283	2241	1997	2647	2329	3369
519	252.109		1093	1331	861	961	1262	1688	1494	1139	1295	1337	3945	3795	827	935	1101	1498	1658	2048	1283	1538	1711	1943	1361	1385	2834	2648	1800	1621	1834	1571	1119	1632	1814	1265	954	911	3287	3549	5676	5643	3636	3608	1683	1531	1690	2004	1698
520	253.05		7376	9203	27759	27685	11718	11509	17039	17635	15150	15880	43756	44766	14538	13795	8060	8431	22549	23396	8634	7705	17910	18421	10315	9947	5795	5626	5537	5534	10190	9518	9573	8282	13404	12479	38571	39901	79287	82744	66248	63485	60525	61624	7285	6971	9837	9864	12189
521	253.108		8757	10511	5121	5541	4353	4510	3804	3819	4380	4860	5203	5660	3088	2899	13922	14381	5341	4790	17417	16976	6932	6296	3749	3775	4582	4925	3405	2979	3281	3427	3288	3332	8817	9067	2963	3167	9024	9476	10863	11382	11315	10478	2787	2739	32153	33627	7467
522	253.131		11681	13027	3001	2746	3335	3308	3515	3517	3445	3225	21984	24179	2936	3597	12043	13282	4358	4111	12791	12817	4044	4371	4227	4379	6604	6625	5035	5791	5940	6342	5063	5313	3712	4240	3061	2484	12413	13553	14821	15938	14744	14619	6136	6647	10863	12148	4679
523	253.181		2461	2842	5769	6197	5056	4624	3145	3401	13888	15354	3321	3768	110898	111581	5412	2822	10434	9964	3589	3354	12728	12265	3263	3354	4997	4561	4056	4400	3120	2895	2955	2965	5200	5617	5824	5359	8341	7736	18042	18911	13280	12349	2292	1911	3573	3209	6615
524	253.217		37918	45378	439000	420738	171417	153606	74903	70451	126777	125079	109774	114288	1832067	1856246	200573	119623	210052	193687	123909	120911	213820	217415	70070	67709	44003	44124	35389	35504	40368	40305	54064	53040	42811	43002	693190	689446	207436	197552	189516	186620	68326	65627	40877	42057	94411	93911	167338
525	254.045		2366	2353	3130	3455	3689	3419	3370	3846	3589	4370	8831	10530	4151	4013	2110	1829	4471	4140	2246	2050	4455	4185	2816	2321	2364	2493	2144	2292	2169	2242	1913	2098	2530	2600	3216	3296	10523	10402	12810	11515	8200	7276	2273	2279	2354	2478	3334
526	254.981		26530	30814	118946	121971	44388	43330	46422	45642	36656	35778	92480	93415	77637	77431	21841	20635	27441	25027	23687	23163	31498	29397	15580	15805	16105	16240	18983	18533	23497	24465	12340	12528	16937	15538	118537	120165	34592	37158	31159	32557	29367	28498	18550	19476	20451	19425	16188
527	255.053		2425	3563	3543	3954	3271	3561	3591	3651	3613	4251	4889	5258	3894	4388	3288	2783	4319	3973	2992	3165	4047	4101	2642	2917	2660	2731	1903	2189	2473	2638	2582	2334	3334	3244	3435	3619	5524	5964	6410	5909	5409	5167	2347	2066	4278	4570	3038
528	255.124		7493	8329	7678	6793	5884	5839	5012	4846	6490	6865	7112	7174	4498	5437	9697	8559	7750	7336	9654	9621	8230	8741	6212	6748	7615	8417	4139	4296	5182	5964	5586	5066	9644	10449	4674	4647	9710	10255	13128	12904	11067	9772	4332	3911	20202	21307	9605
529	255.16		4774	4981	14047	15173	9628	10773	7923	7465	12196	12130	7664	8693	15914	15052	5175	5122	14066	14816	4780	4427	12810	13068	7417	7724	9196	8935	4657	4353	5191	5246	6232	6009	8475	8101	9361	9576	21391	22023	42235	42278	28767	28997	4295	3965	6307	5957	7246
530	255.198		24231	29257	36708	38932	27409	28628	26659	26594	27686	27494	26715	27089	52672	55853	28002	26127	26091	25300	27131	26784	26193	25481	23531	24093	23321	23053	19848	20661	19353	19400	22363	21172	18424	18774	34408	31830	22137	22311	33148	30777	19043	18606	17162	16560	18767	19007	21777
531	256.099		12635	12477	5786	5577	8170	9513	7773	8281	9984	10463	21247	20451	6861	6669	11845	12138	10490	9451	12267	11381	12083	12677	6744	6160	4526	4023	4559	4977	4333	4273	5930	6462	7496	7269	5316	5125	29263	29941	28293	27930	44710	46953	4886	4298	13637	13703	17345
532	256.156		4682	5085	4088	3698	6354	6863	6438	6457	6388	6136	5592	5643	6484	6612	4765	4772	5668	5882	3877	3534	6811	7846	7167	7649	4078	4529	4200	4234	3889	3750	12269	11288	5278	5064	3628	3286	10655	10062	11569	11644	12555	12452	5148	5320	4799	5353	6321
533	257.033		7932	8327	6058	6670	4694	5697	6031	6048	6214	7001	8944	8399	7284	6770	9497	9104	5525	6228	9391	9298	7074	7370	5018	4866	4887	5216	5013	4673	4813	4393	5023	4624	5100	5014	6265	6753	10933	10766	10823	10261	11158	10673	4457	4952	11811	12869	5277
534	257.103		9967	10520	7896	7359	6069	6536	6541	6236	7824	8723	9349	10625	5865	6482	19726	20260	9141	8459	21469	21647	11156	12220	6173	6657	7565	9138	5375	5247	5771	6165	5055	4947	12952	12536	4694	4585	14999	15058	19145	18922	16661	18224	4924	4361	22999	22194	11564
535	257.176		7188	8779	22952	22397	14149	13796	12186	12501	20239	21564	10108	10684	36713	37691	8405	7185	20606	21934	6453	6224	20104	19593	12411	11674	17035	16939	9030	7792	8665	9569	11956	10212	12468	13768	14231	12999	31480	32563	82866	85849	56263	54998	6169	6772	4920	4880	11894
536	257.212		3848	4800	4253	4141	4654	5002	4392	4088	4593	4292	4637	4556	6625	5592	5305	5406	5247	4346	5031	4906	4477	4779	4798	4431	4592	4890	3841	3904	4231	3488	5040	4496	3363	3863	4011	3714	5332	5331	8117	8764	5137	4267	3140	3640	3914	4568	4662
537	258.097		2665	3028	2863	2724	2713	2925	2662	2578	3021	3150	4183	4656	2805	3006	3183	3004	3066	3085	3409	3044	3746	3422	3588	3930	3077	3279	2654	2556	3038	2930	2977	3384	3947	4007	1970	2263	6654	6527	7159	7409	7461	7452	2737	2829	3580	3554	3814
538	258.146		5672	7616	2093	1718	9963	10094	10743	11398	9492	10350	35166	38044	2266	2190	6322	7187	11890	13268	7042	6716	10073	10311	7552	9150	9268	8758	7267	7622	7273	7651	9004	9283	8860	9320	2523	2272	20858	23645	23092	24587	23415	21183	9141	8340	8118	8328	11424
539	258.182		8428	10962	4652	4205	8398	8404	7809	7713	8006	7103	26369	28395	6615	7375	9722	11457	8238	8456	9683	8901	7943	8636	8338	10162	9970	9311	8175	7995	8048	7790	10130	10232	8387	8128	3395	3348	16887	17268	23609	24120	20472	17542	9191	9935	8668	9232	13213
540	259.023		491161	564151	20783	20771	1977450	2168419	1561358	1600997	3434827	3485403	331031	336509	20855	24119	272340	292036	2738016	2812371	458590	403175	3218160	3364944	1677532	1720546	316188	299599	284718	289853	480409	478836	286921	276580	2732488	2700941	55030	38574	245110	259660	336411	328186	319438	316424	1445123	1400560	305132	282102	1040461
541	259.08		5509	6415	3831	4106	7279	8048	6824	6706	14902	14410	6623	6268	4972	4496	5570	5553	10698	10980	5867	5831	12980	13083	9407	9080	7015	6860	4389	4405	5545	5738	5595	6347	13643	12885	4241	3862	6833	7477	9382	8836	7173	7204	6274	6387	10054	10471	7592
542	259.094		4100	5115	3373	3440	7847	8547	6389	6182	17506	17750	5589	5443	2935	2965	5530	5479	13265	13639	6077	6313	15893	15954	6491	6516	5206	5306	3708	4213	4629	4228	3043	3625	10213	10896	2638	2326	9823	10853	13460	13409	10872	10173	6340	5983	6374	7429	5383
543	259.106		3597	4000	2702	2330	7353	7227	5710	6214	10133	10396	9132	9924	2150	1956	4075	4192	9799	9828	4184	3624	9451	9988	4501	4711	5822	5553	4116	5036	3954	4206	4709	7544	6698	6306	1927	1882	9306	10669	12012	11613	10114	9947	4742	3581	4751	5505	4582
544	259.118		8065	8997	6124	5821	9153	9755	8253	8946	15988	16744	11170	10750	4525	4815	8674	8566	15463	16203	9622	8229	15996	15360	10568	10846	14852	14563	7476	7326	7260	8013	8760	10577	14752	14669	4660	4579	17226	16163	31309	31861	18528	17870	6544	7109	13367	12772	10978
545	259.13		8239	9118	8085	9663	18930	22232	18458	19329	24930	25742	32285	33482	12069	13095	9799	10305	24491	25334	11928	10966	21984	21173	9713	11884	15865	16184	12389	11728	11031	11755	14117	12813	11934	14789	10322	9742	39105	41348	42984	45405	46850	43500	12677	12291	12097	11802	14750
546	259.171		2509	3250	2257	1864	3384	3420	3254	2733	4433	4382	2884	2671	1604	1263	4042	4230	4464	4531	3764	3827	4986	5032	2775	2722	3130	3417	2047	1972	2152	2215	2289	2168	3783	4468	1206	1198	3758	3337	7212	6430	3988	3995	2548	2613	4273	4201	3219
547	260.057		5690	7590	11549	12508	5253	4825	4950	5326	5454	6144	8690	9573	11213	11220	5777	4518	5826	5501	5456	5592	5771	5556	7332	6156	6646	7154	6500	6917	8957	8046	5445	5851	8267	7729	6981	7335	12088	12006	11206	10583	10799	11793	7363	7407	5776	5912	5144
548	260.074		5077	5412	3094	3111	8640	9635	8720	8404	9229	9265	6276	5521	2621	3211	4687	4597	9162	8816	5420	4653	9404	9785	11091	10306	4994	4913	4552	4347	5108	5184	8483	9630	10941	10375	3214	3253	5363	5985	6621	7811	7594	6643	5808	5496	4969	5210	8258
549	260.089		8867	10962	2403	1949	25046	27414	26556	27628	33527	32557	14315	14673	2894	2838	6765	8844	32725	31831	9199	9087	29825	29867	9828	10334	10661	10102	9096	9436	9472	10234	9798	9050	12432	12964	2366	2128	13657	15014	17232	14931	15673	14832	9144	8820	10024	10482	15818
550	260.125		3321	4039	2985	2540	4899	5776	5744	4746	6084	5779	19320	20138	3606	3515	3481	3342	5897	6026	3839	3750	5752	6410	5219	5552	6491	6806	5453	5456	5298	5093	4631	4551	6848	6358	2149	1966	136989	150419	133276	131809	133041	137073	10125	8342	4981	5470	7415
551	261.007		6796	7271	17231	18313	12198	13140	14934	14530	16540	17252	34447	34530	16144	15334	7904	6611	15623	13514	7491	6573	15975	17699	8792	7992	7649	7222	7336	7020	10133	10610	7197	8719	9275	7991	14727	14757	34486	33100	36630	34297	33562	34866	8363	7813	6932	7051	5946
552	261.073		11278	14920	4389	4925	8003	8453	8327	9008	10623	9418	10039	10441	3945	3211	11857	13267	9792	9546	13124	13188	10153	9966	7870	7940	7733	7704	7309	6282	6220	5809	7297	7072	8921	7798	3499	3892	11350	10819	14503	14098	11079	10966	7181	6918	12516	12399	11755
553	261.088		4376	4758	3264	3048	5175	5079	5438	5069	5682	7348	10642	11279	2960	3546	4555	4327	6218	5858	5663	5205	6153	6520	4078	4488	4798	5060	4113	3737	3705	4126	3410	2948	4871	4811	3630	3813	12553	13129	14582	14696	13035	12256	3657	3681	5501	5354	8881
554	261.111		5874	6682	3079	3192	5334	4994	4937	4357	5876	5261	10835	12105	2510	2550	9534	8445	6414	6847	8686	8640	6566	6886	3531	3239	7066	6138	3051	3213	3094	3633	3168	3284	6155	5081	2131	2619	41191	41906	46718	47017	38624	37159	3626	3092	12534	12568	5911
555	261.125		4794	6642	2786	3333	22387	23352	18558	18614	14605	14706	205632	212905	3292	3277	6884	6529	21140	21843	6594	6069	18254	18011	12519	13379	12506	13031	9245	8831	9532	10717	13552	12709	10984	12263	3560	3164	76788	80658	100978	98396	64334	62201	11778	11988	7471	7125	20685
556	261.134		11576	14572	5570	5508	12984	14537	12373	11955	15332	14879	44662	47147	4295	4768	19460	19618	40705	43682	15004	14131	27833	29297	47460	50217	47263	45506	15194	15376	41965	42082	15241	13832	26170	27792	4784	4962	46808	47037	130275	134171	39389	37929	14317	13979	11650	12086	97635
557	261.186		2667	3299	1802	1638	3385	3592	1840	1930	2442	2734	4279	4468	1137	1381	3709	3540	3169	3601	4780	4554	3319	3130	1725	1534	1877	1805	1144	980	1264	1199	1627	1862	2250	2282	1143	1316	6106	6264	6168	6111	5465	4749	1201	1090	5069	4825	18184
558	262.057		2630	2981	4395	4442	3507	3928	3550	4053	3691	3789	4629	5059	3481	3541	3376	3089	4297	4143	2891	3216	4295	4004	3378	3099	2288	2645	2165	2260	2689	2497	2650	2474	2867	2747	4052	4586	6494	6728	6521	6138	6679	6378	2302	2398	2963	3045	5386
559	262.137		2206	2422	1174	1172	2575	2655	2573	2560	2784	2740	8174	8280	1190	1047	3097	2937	6026	6041	2446	2400	4329	4915	6820	7843	6270	7370	2485	2468	5740	5923	2556	2278	4271	4450	1055	1100	8070	7754	17250	17894	5948	6246	1891	2309	1900	1914	13255
560	263.113		1929	2438	2752	2713	2769	3107	3054	3099	3666	3629	3822	4195	2966	3313	2306	2423	3530	3906	2639	2224	3892	3954	2653	2846	3470	4047	1836	2160	2256	2142	2916	2548	3278	3298	2052	2134	6974	6449	9517	9640	5960	5386	1846	1792	2846	2913	2803
561	263.165		6466	8213	12843	13134	9041	9002	7439	7112	8235	8521	7439	8616	7919	6948	10365	9691	9500	8478	9520	9519	9548	9608	8460	8172	7821	8282	6495	6212	7250	7499	7667	7540	7959	8187	9883	9528	8754	8780	9743	11128	8239	8235	6127	6823	10589	11622	8995
562	264.089		2075	2349	2483	1791	2273	2601	2044	2387	2761	2741	3204	3809	2486	1983	1857	1471	3276	3056	2250	2063	2822	2494	1328	1616	1475	1837	1575	1286	1328	1312	1480	1454	1813	1893	1951	2121	4693	4676	4798	5345	4438	4011	1193	1426	2805	3195	2046
563	264.109		3011	3967	1254	1266	5529	5708	4632	4745	4421	4304	8084	8214	1796	1510	4460	4047	4960	4743	4282	4258	4847	5214	3802	4900	2607	2959	1727	2072	2014	1835	4172	3972	4196	5110	1696	1460	8390	9147	9616	9237	9364	9423	2379	2463	4552	5051	10273
564	264.952		5541	5896	3826	4231	37961	42382	40964	41315	51846	51547	21511	20628	4919	4588	6692	7498	43219	44084	10082	7867	45124	48686	4378	3718	3177	3162	3383	3726	3665	3167	12207	13680	3281	2995	4880	4473	21493	24350	38979	39313	36491	34909	8488	5947	15200	15082	179257
565	265.021		47412	57706	7677	8597	16416	17481	23444	22445	31675	31517	22029	20739	9868	10628	44404	43764	33322	31731	47055	48425	29369	29478	56886	55579	15861	15861	17806	17575	18709	18284	50778	48747	55805	52970	10659	10401	30757	30316	24240	24197	25977	26330	22059	21290	42714	43231	9752
566	265.037		9160	10249	7969	7803	7417	7633	10286	10017	8045	8124	12676	10242	10727	7640	7681	7187	16410	15131	10329	9158	20486	19730	10084	11057	8277	7351	8949	8174	8098	8567	9394	9166	11026	10639	10510	9625	55902	59847	18142	17624	26769	25864	7635	8073	7983	8093	9922
567	265.058		9137	10368	8898	9916	10621	10969	11377	10515	10135	10891	22016	21851	11257	10060	9799	8818	11758	12535	9565	9353	10656	11157	11129	11879	21902	22064	22911	23629	25999	26687	11363	10829	11326	10837	13011	12976	24431	24295	23597	24473	22243	20719	16973	18623	9870	9395	9852
568	265.109		6993	9276	33672	34192	5820	5522	5585	5022	9518	9894	6470	6265	33249	33120	12166	12305	16838	17990	12866	13435	11914	10956	5023	5771	11544	11038	6244	6542	5402	5618	5220	4422	7023	6878	32302	31818	13193	14577	58002	55768	10226	9299	5861	5655	14955	15567	11015
569	265.119		3704	4377	14731	14981	4682	5257	4724	4972	5469	5576	12574	12926	14115	14315	4844	4696	7127	7596	4892	4941	6746	7504	4766	5422	7185	7122	4663	4694	5310	5446	5252	6213	5035	6069	13900	10281	11545	13440	22037	22312	13866	14334	5063	4711	6351	5980	7198
570	265.217		1123	1786	5491	6166	3918	3376	1995	2296	3379	3850	2536	2253	12840	13368	2735	1746	4470	4204	2175	1825	4901	4392	1588	2142	1449	1831	1536	1445	1191	1309	1799	1933	1524	1624	5813	6353	4051	3906	4689	4908	2827	2677	1271	1128	1472	1606	3135
571	266.089		119745	135118	2775	2823	13613	14748	13595	14428	17502	16950	10483	10488	8198	8520	147894	150626	18196	14227	89593	88383	14964	13795	24923	24597	3750	3392	3119	2944	2654	2712	24095	22886	141010	120598	6340	3760	21447	22573	22854	23326	27820	26386	3404	3871	206614	203512	14006
572	266.113		4272	5188	6341	5571	2315	2741	2093	2016	3137	3598	3478	3680	5994	5971	6496	6176	4546	4322	4645	5444	3908	3543	2630	2312	3604	3311	2802	2095	2097	1913	2236	2565	5209	4754	5093	5508	6335	6006	12495	12211	5899	5827	2737	2624	8011	8384	4163
573	267.074		4830966	5665513	125558	121865	7962655	8309498	7334929	7444158	7540256	7619299	9892455	10309681	161059	165194	3884869	4162295	8273357	8234145	7631583	7609099	9003585	8830128	12871458	13222794	1733253	1601619	1244981	1242497	1086536	1109797	10252885	9663752	8473441	8798106	928940	837559	8735484	9027445	10029022	10081315	10438618	10186288	2110602	1975058	3563864	3551707	4730189
574	267.233		12400	14571	24379	23112	20509	20040	13538	12991	16617	16019	16832	17725	66509	62593	22118	19885	20168	17781	22447	22762	23570	22893	20232	19792	7511	7146	6355	6324	6422	6319	15581	15123	12770	12822	32227	31410	19302	18148	21916	21788	15830	16466	7036	6137	15093	14702	17556
575	267.269		5486	5735	2040	2058	7822	8364	6635	7173	7468	7295	9500	9276	2330	2091	5841	6085	8072	7892	9746	9149	8810	8195	12717	12080	3443	3151	2869	3125	2656	2916	8721	9493	7672	8029	2671	2343	8059	7643	8782	9099	9251	8898	3348	3286	5728	6092	5530
576	268.024		9254	12396	2694	2619	6489	6891	6983	7665	7629	7425	13845	14149	2991	2397	8490	8498	8036	8061	11089	10499	8688	8285	14132	15031	16055	15504	17191	15824	15611	16412	13167	13313	14169	14540	2714	2346	15442	14679	14392	15692	16757	15062	14565	16473	8744	8627	8750
577	268.038		5223	5920	3564	3044	5998	5865	5892	5713	6484	6234	8328	8178	2627	2282	3860	4011	7201	6853	6209	5904	7061	6868	8581	8887	3175	3302	3621	3161	3346	3715	6467	7292	6579	6410	3645	3375	9521	8941	9107	8795	9195	8789	3787	3452	4690	4089	3955
578	268.077		452210	543849	15824	14277	736376	769813	681560	689685	699567	696836	919880	975780	19995	19573	375371	388336	750917	755100	723254	716514	834298	832051	1238757	1261214	175878	164260	128499	129487	116200	117309	941540	929803	773825	786526	92239	85644	790029	822950	914435	896061	921150	918426	200308	186657	338222	344937	428112
579	268.946		6882	7653	8128	9396	7771	8415	8869	8106	8698	8185	7443	8144	9664	9121	6786	6331	9318	7675	7005	6839	9507	9348	10206	9609	7843	7798	8344	9200	9284	9475	10010	10615	9845	9384	9794	9246	8579	8096	8279	7522	7205	7700	9884	10995	6020	6091	4805
580	269.067		10063	11179	24840	23988	16125	16865	20964	20483	21646	20860	21067	22874	31480	35848	8304	8548	28804	27890	14295	12544	29392	26751	16365	17164	10486	10052	10546	10340	10878	10844	14221	11523	14493	14934	28911	28435	40179	40041	27115	27779	23661	23124	9734	9457	10674	11757	7503
581	269.176		4401	4612	7877	8070	7513	7463	5541	5892	16924	17825	6664	6896	16937	17099	5513	4225	16206	16004	5207	4474	15833	16473	5766	5365	7494	7397	4388	4511	4682	4771	5035	4657	6837	6953	5875	5615	11245	11674	25610	25096	16477	16335	3834	3791	7462	7153	8991
582	269.212		23910	30585	26418	26399	44738	46887	37241	36711	46399	45430	47725	47656	32051	33580	47749	47014	61661	57880	41213	41459	53732	54470	87859	88426	79475	80558	34888	38350	59678	56952	72032	70117	48160	48938	21488	21525	60947	67333	171994	165841	51676	51261	36075	32415	40984	40900	86370
583	270.13		1286	1908	2369	2684	2355	2235	2442	2170	2816	2603	4569	4943	2902	3268	1924	1949	3239	3432	2221	2148	3704	3554	1873	2232	2458	2195	1855	1779	1712	1806	2337	2209	2521	2193	2475	2310	10730	10779	11130	11872	11442	9783	2119	2101	2269	2918	2469
584	270.157		1111	1207	1563	1642	2970	2662	2884	2755	2867	2722	8392	8955	1570	1533	1145	1436	2826	3385	1507	1589	2688	2743	1577	1653	1717	1516	968	1195	1164	1220	1669	1782	1616	1811	1011	1161	7566	8762	9637	9574	9892	9741	2022	1564	1644	1694	2132
585	271.059		4584	5304	16528	18544	12826	13408	86559	88307	9615	7702	235166	246350	14584	22350	4385	4073	9399	9116	5359	4180	9295	8310	51595	53862	8668	7903	9179	8367	6923	6336	14939	14462	17323	18178	19775	14021	13679	13221	14234	14260	8331	8046	15828	14551	5387	5419	13889
586	271.082		11081	13917	5773	6180	3421	3782	5969	6322	4446	4114	15792	16097	6263	6916	10268	12199	5594	5067	14766	14209	5906	5724	8900	8362	10296	11042	9322	9557	11034	12714	6492	6114	10194	9287	5527	5712	14114	11765	12723	13638	13653	13761	6617	7539	17713	17988	6051
587	271.191		4547	5524	5286	5734	5169	4684	5843	5310	8392	8203	5728	5561	6853	6831	5413	5031	8460	8297	4560	3975	7774	7583	6575	7755	10892	11055	5149	5303	5703	5724	5767	6141	7155	6887	4062	4898	9650	9290	22660	24393	10567	9869	4100	3876	3715	3900	8729
588	271.228		15947	19531	42274	42341	40118	43057	31308	29705	33226	34143	29433	31967	47997	46314	28493	28226	40373	40161	28345	29605	35644	35748	30577	30630	30848	28879	23202	22832	25295	24022	42983	41559	23047	24791	33976	36486	37432	37194	54552	55384	29881	28665	23255	22602	26367	25154	41582
589	272.057		3300	4230	5083	5266	8523	7865	9842	10424	8299	9437	29425	30227	6231	6394	3482	3531	8333	8637	3806	3981	8765	9103	8031	8719	4174	4404	4508	4843	4222	4161	5910	6947	9048	7631	5123	4371	24912	25225	30873	31827	24421	24070	5286	5294	4115	4033	13242
590	272.093		50150	51615	5532	6497	216041	221818	243741	247674	226833	234796	11295	10752	5939	5932	55579	53011	231714	233555	50327	45683	185379	242225	50978	50638	48175	47458	50737	56216	47205	44790	43562	51886	62049	54452	4341	4218	16088	16175	14275	14955	21287	21127	53617	46099	56563	56513	103652
591	273.007		3833	4430	9678	9109	7079	7889	6360	6324	7067	7755	10611	11697	5074	5045	3692	3331	8438	7680	4062	3538	7971	9019	15776	16029	11722	10434	11442	11872	11905	12285	14014	15147	18424	16459	6074	6075	11285	10956	12929	12607	13037	12761	12081	12342	3977	3953	4767
592	273.075		6880	7169	4013	3888	3630	3711	4018	4222	4665	3983	5278	6296	3117	2941	5049	4936	4107	4339	6205	6259	3958	4064	3436	3444	4584	4791	2973	3556	3433	3394	3225	2986	3737	3324	5401	5299	5993	7709	8266	10564	7722	7688	2842	2761	4939	5001	3525
593	273.092		17061	19613	4213	3853	50140	52005	52517	53011	57535	58316	10290	9836	3876	3430	15621	17582	51576	53213	17329	16709	52917	53122	15726	17158	17211	16943	19525	19553	17179	16628	16677	15822	20221	19789	3542	3549	9091	8982	12796	10629	9453	9527	15345	15251	19405	19169	24850
594	273.12		2079	2533	2582	2229	3979	4284	3914	3757	4364	4479	11050	13387	1493	1601	2492	2705	4706	4237	2431	2503	4855	4676	3352	3161	5323	4818	3072	2957	2756	2375	3134	2953	3467	3435	1673	1835	8048	8098	12596	12542	8484	8787	2305	2205	4302	4312	3760
595	273.157		1991	2268	2440	2114	4305	4422	4341	4402	4220	4640	7749	8608	1477	1212	2180	2533	4936	6013	2513	2717	4849	5342	2374	2394	4623	4149	2324	2998	2688	3159	2313	2350	2547	2805	1398	1226	10134	8783	11912	10948	9019	8778	2941	3277	2919	2711	3658
596	273.171		2263	2795	10345	10263	7899	8415	6068	6043	10875	11086	9618	10307	8295	7439	2816	2544	15927	15794	2488	2458	11579	13648	5245	4152	8864	8594	3085	3196	3517	3474	3949	4303	5634	5904	5284	5411	21176	21033	32317	32972	23056	23204	2778	2704	2436	2179	4598
597	274.012		3133	3224	6227	5654	3966	3496	3932	3237	3897	3986	4858	5026	6220	6151	2859	2677	4131	4229	3673	2810	4270	3889	3169	2954	2926	2778	3092	2803	3143	2515	2672	2696	2944	2818	4865	4730	4907	4227	4475	4578	4878	4638	2776	2395	3567	3042	2177
598	274.094		4478	6296	2685	2821	10293	10155	10452	9599	14048	13460	4701	5120	4292	3401	3895	4356	12170	12715	5243	3993	13346	13284	3821	4243	3798	3959	3969	4373	3476	4123	3403	3559	5295	5161	2309	2362	8392	8489	8081	9145	8515	7661	3701	3567	5173	5716	5766
599	274.105		22650	26094	22090	20364	8261	7593	8123	7589	8310	9614	16119	17643	28319	26552	23604	26511	10499	9557	22153	22176	11889	11868	5231	4839	7765	7592	5929	5851	5826	6541	6147	5416	15203	16429	15391	14053	19497	19558	19339	18480	18653	18012	6950	7340	21065	21774	9696
600	274.141		3240	3498	6865	6074	10182	10629	9622	9946	8779	9363	25735	26996	7579	6553	4168	3664	10316	10659	3796	3824	9345	9974	6203	6429	8867	9404	6356	6577	6701	6033	5231	5591	5969	6351	4486	4701	25028	26119	29232	27227	27531	26470	8401	7819	4570	4927	9376
601	275.023		10108	10792	4905	5522	21094	23517	25947	26299	57593	61736	12937	13162	3932	4170	4894	4760	33079	73741	10556	8777	60446	32255	6597	5754	5401	5192	4697	4883	5753	6228	4107	3999	6935	6486	4216	3946	10689	11608	11515	13973	9398	8844	5323	5265	6308	6291	7137
602	275.069		4911	5715	3314	3692	3444	3825	3933	4263	3363	3539	6972	5916	3586	3577	5410	4817	4243	4232	5506	4798	4845	4946	2239	2132	2641	2579	2137	2009	1928	2156	2078	2199	3093	2914	3046	2999	8130	7321	8416	8353	7338	7572	2659	2770	6384	6056	5106
603	275.089		45307	52656	2274	2467	18484	19366	21175	21939	16121	16176	8865	9558	2711	2983	43766	48354	24778	24852	56750	57889	23499	20697	4514	5197	8302	8877	6231	6372	6538	6757	4438	4260	10637	9978	2390	2097	9113	10320	13280	12829	12290	10552	5929	6360	40019	38998	32552
604	275.113		7992	9466	4053	4086	6475	6708	6301	6383	9488	9361	7741	8875	3951	3555	7562	8781	10859	10745	8603	8007	11366	10834	4386	4899	15358	16797	5809	5536	5944	5807	3415	3702	6373	6502	2781	3353	13750	13484	27248	29741	14066	12467	4410	3697	9446	8347	8520
605	275.125		13170	15031	3005	3248	46258	51478	55517	54975	42827	41150	7709	7539	2712	2946	14053	16277	35503	35964	19900	19806	46941	48918	2988	2938	6688	7378	3512	3383	3850	3734	2466	2418	3052	3728	1921	2104	33336	36512	40578	39994	32571	33800	3956	3382	16591	17324	4769
606	276.102		25199	29264	4295	3989	15706	16997	13150	14431	23111	23324	43881	46470	4075	3916	28707	30872	24992	21974	35801	32440	34958	33500	10006	9889	6149	6536	5653	5799	6070	6786	10396	9173	12920	12332	6334	5577	28702	30388	48928	50746	59768	60031	6531	7145	44029	43346	43897
607	277.084		6470	6959	11240	11697	8503	8129	9890	9141	9507	9397	22771	24959	12424	13216	7062	5955	10139	10832	7182	6319	11093	10169	13077	11744	8149	8971	7858	8179	9316	9291	10502	10101	11472	11160	10103	9156	21400	21335	23285	21983	19402	17786	9523	9410	7733	8224	15356
608	277.108		7029	9374	13102	13683	5570	6226	5360	5585	7767	6964	9836	9812	11258	10870	8989	9084	7601	8037	9947	9764	11065	8999	4942	5181	6387	6858	3642	3556	4266	3289	6123	6050	8960	9042	13650	13136	9693	9147	15755	15547	11561	11110	3822	3581	14152	14090	7680
609	277.123		6918	8131	5452	4934	12605	13340	11723	11361	19906	20379	47456	49237	6086	5808	7883	7471	21476	21976	8127	7901	19866	21153	44673	47327	16026	16401	19593	20064	10779	10035	95988	91924	90491	95847	7339	6102	24713	23700	25227	24856	28359	27011	21903	20602	6936	7058	8946
610	277.181		28290	32970	21674	21710	36979	40981	38176	40965	41992	42962	44421	46165	24237	25470	35496	37584	41370	41967	42695	41214	34672	35132	40097	40215	31479	30658	30971	30909	31757	31747	38008	36645	30741	30282	29129	26601	44900	46312	36557	37260	42980	42505	30975	31166	49435	48712	54845
611	278.055		7801	8897	4528	3680	5557	5662	5844	5939	5404	5463	7192	7018	4840	4272	8726	8489	7528	6413	9437	8166	8370	8385	17517	17889	10732	11662	9294	11077	11349	11823	15822	15178	16799	16413	5758	5392	8323	7730	8338	7237	6625	7349	9418	8651	8749	9322	27371
612	278.069		8896	10169	5118	3853	2588	2489	2594	2869	7327	7495	4582	4589	8165	9160	4360	4567	3007	2805	4496	3996	8512	7640	8763	8147	12720	13782	13473	13476	13664	13887	6612	5901	8818	31740	8576	8400	5840	5983	8882	8222	5557	5307	12558	13059	4974	4639	8303
613	278.114		2225	2905	6128	5831	3566	4374	3523	4322	4290	4299	12592	12161	5847	5660	2970	2642	4894	4639	2806	2572	5490	4953	2669	3305	3611	3368	2789	2573	2233	2690	3923	3377	3422	3823	6215	6025	9328	9791	11196	10625	10441	10009	2586	2753	5227	4582	4621
614	279.055		18108	20456	19847	20326	37724	47204	41914	43311	46793	46148	134835	136145	25692	28180	19996	18165	62226	68788	24873	22698	71463	65985	30650	30999	13031	12892	13399	12274	13745	14240	26238	23643	28747	26516	24752	24072	168893	157006	152498	152077	151846	151449	15303	14837	18890	18220	85501
615	279.087		3782	4178	4198	3858	3726	3731	4164	4516	5006	4597	12977	13546	4104	4227	4068	4142	6315	5460	4420	4442	6357	6425	3613	3873	4958	5353	3447	2756	2985	3463	4319	3817	4092	4761	3238	3186	15489	16044	17508	17767	16923	16286	2635	2994	6206	6498	5653
616	279.099		3843	4271	2623	2782	4644	4665	4485	4357	5250	5063	39057	40877	3966	3789	5009	5009	6350	5662	4780	5434	5692	6352	4633	4966	7067	6559	4342	4991	4567	4892	5204	5477	5305	6138	3010	3071	25594	25888	28800	27925	23373	22191	4725	5381	7300	7045	6161
617	279.135		3813	4384	20858	5564	3886	4436	4077	4456	4463	4901	10920	11319	6347	5621	5499	6262	5284	5578	5621	5135	5895	6025	6316	6367	5555	5697	4951	4370	4181	4539	7104	7084	6833	8141	6447	5856	11453	11242	13627	12966	11249	12237	4611	4302	6259	6745	5995
618	279.16		3987	5109	8172	9071	6444	7227	5730	5758	6717	6837	7802	8084	7608	7749	6203	6011	8452	8207	6491	5884	7497	7322	6291	6144	4872	5335	4801	4145	4198	4511	5773	6329	6275	6348	6132	5847	8558	8735	10944	11427	9874	9490	3898	4395	10224	9604	8201
619	279.196		21184	26348	17177	18129	35481	38607	16550	15202	18928	19444	52454	56542	48752	49460	40017	42429	38646	37146	49694	49359	36269	35000	12046	12952	4867	4990	3179	3625	4286	3845	16810	16102	22363	24130	25500	24045	89391	94998	58426	57865	74570	72402	5161	4135	54210	54244	385879
620	280.103		5401	7137	4186	3760	5293	4878	4704	4755	4952	4884	12323	11922	7072	7074	5841	5954	5260	5377	6086	6010	5586	5439	4214	4387	3796	3236	2426	3192	2622	3018	4081	3826	4392	4433	4711	4681	13518	13633	13001	13559	12589	12706	2620	3002	7523	6504	3647
621	281.088		2832	4577	6390	5346	20920	26270	38529	40562	23174	21719	7541	6468	6978	6841	4284	4001	32244	33104	5974	4468	29843	28935	5014	5121	4522	4577	4084	3809	3829	4522	4068	3863	4552	4106	5462	5655	8570	8357	9124	9303	8283	8173	4975	5682	4516	4779	6668
622	281.114		3529	4531	8149	7873	6143	6649	6543	5819	6602	7136	17492	17927	11903	11387	5386	5164	8458	8034	5870	5240	9116	9453	3684	3987	5531	6768	5066	4286	4570	5254	3563	3313	4314	4513	7514	7791	20461	21786	21284	21878	20347	20487	4843	4653	6139	5633	6133
623	281.176		2396	3434	10433	9531	6588	6117	4420	6114	6558	6160	5276	5054	8306	8351	3925	3077	7067	7373	3260	2860	6018	6498	4741	5169	6856	6089	2650	2627	4594	4107	3853	4495	5075	4934	7594	8214	5339	5962	11192	11367	6253	5877	2359	2826	3381	3577	6627
624	282.084		164354	193411	6503	6335	163957	164597	145813	148038	158127	159897	188509	200055	17797	16457	146021	148536	128914	125247	152139	152122	165465	165729	73483	73714	15152	14794	11502	11702	8602	8587	58001	60315	63991	63304	10725	9522	134447	139423	125386	125825	156479	155633	22044	18694	143962	146047	98667
625	282.156		2655	3230	2472	2811	2934	2923	2854	2416	2427	2510	11871	14181	4829	4606	3661	3363	3309	2916	4383	4186	3175	3089	2254	2273	2447	2434	2656	2574	1970	1900	5030	2196	2667	2192	2576	2551	10350	10573	12156	12531	9436	9436	3279	2985	4127	4170	3660
626	283.068		6329	8134	6777	6115	83055	85300	186138	192877	124154	121118	53010	55517	6371	6755	6687	6657	173755	176670	17356	9420	188308	186652	11247	12043	5543	5948	4986	4936	5436	5076	8223	7679	9309	8613	14317	13913	66208	67875	74226	76774	53490	53765	5376	5525	7584	7548	29921
627	283.083		22146	26782	8268	8031	21630	26217	30421	32354	27362	27492	30537	33334	6954	7507	13494	16189	29373	27930	21934	21553	33982	32272	9183	12579	6813	6421	5241	5328	6812	6764	8270	8340	11530	12596	13653	12847	30780	26420	34931	32531	23686	22299	5463	5119	16171	17333	11292
628	283.114		30189	34272	10038	10314	6696	6916	5825	6439	7579	7304	8378	8996	11492	10557	31848	31218	9431	8482	30224	30260	9517	9540	31864	29935	88134	90698	80548	79925	92935	92947	34183	33282	39922	38329	8039	8747	11815	11101	13328	12128	11110	11578	81824	86707	38820	39775	9403
629	283.155		8462	10414	9167	9543	9537	8512	6507	6773	11622	10177	9315	9172	13531	12884	11668	11422	12025	12420	11521	12066	12992	13778	6451	6231	7643	7734	4687	4532	5466	4859	5479	5992	11988	11452	5003	4864	14995	14156	20924	20906	15875	14601	4872	4338	22611	22353	14952
630	284.056		5485	6129	5909	5674	18246	19280	17027	18007	19201	19493	13322	12709	6549	6460	7103	6244	18762	18981	8003	6688	25497	26443	7089	6664	4746	4966	5281	5098	4909	4830	6594	6047	6287	5961	5445	6022	19015	17387	20227	19849	18309	18191	4474	4632	5699	5720	6593
631	284.088		7854	9257	8424	9565	8484	9025	9632	9299	10059	9896	11461	11819	9254	10279	7983	8359	10489	9161	8317	8644	11525	10526	5545	5571	4224	4499	4458	3983	4610	4660	5709	4700	5977	5543	8204	7826	12154	11910	11998	12721	11437	10371	4087	4194	8873	9235	6806
632	284.125		5790	8016	10110	9994	6682	6835	6768	6503	6939	7707	32606	32833	10118	10203	9740	8112	8239	7271	8788	8328	8057	8429	6349	7602	12403	12128	10898	11078	11607	12518	5588	8164	8094	7987	8478	8093	46193	47179	40274	38701	40754	40501	12816	12116	10821	10603	7774
633	285.062		8379	9139	13287	14844	7510	7280	7984	7477	8520	8603	10746	11657	8800	9197	8686	8551	9952	8986	9885	9400	8903	9250	18564	18660	8833	9053	8694	8563	9705	10159	11022	10852	23196	19652	10934	10694	18604	18015	17664	18179	17625	17187	8481	8588	17213	16718	11272
634	285.097		8987	10133	4771	4763	4062	4474	4501	3882	4970	4789	7721	8007	4192	5014	10903	11762	7440	5566	12027	11283	6931	7535	5794	5944	6016	6533	5353	4704	5205	6467	4348	4843	7761	7456	4326	3955	9295	9075	10624	11458	9332	8839	4820	4680	16241	16602	6076
635	285.147		4235	4801	7614	7534	3651	4018	2788	3062	4244	4216	5612	5933	5305	5380	5370	5322	4665	3929	6232	6259	4820	4506	3557	3638	5575	5931	3749	3485	2863	2674	3360	3605	4420	3745	5511	5543	12877	12206	15193	15930	12660	12837	2860	2741	6426	7203	4126
636	285.207		11210	14138	18691	19919	25031	27096	19819	18290	24652	24468	17308	18481	10151	9360	15362	13937	30776	32102	12653	12371	27034	25062	23562	25436	32868	32191	12986	12905	18201	18561	14936	15121	16806	18700	8632	9636	23448	23954	57906	59602	17545	15986	10218	9882	10243	10142	27117
637	285.244		4197	4386	5183	5647	4272	3839	3383	3703	4089	4174	3656	3952	5392	5966	6611	6261	4426	3668	6081	6342	4040	4282	3876	4009	4233	4057	3659	3825	3834	3366	3527	4439	3649	3314	3861	3754	4022	4233	5433	6431	3966	3700	3097	3291	4641	4708	4431
638	286.06		10679	15029	12144	9630	113035	122427	89835	88387	72373	69347	20471	22372	11818	11342	12508	12985	115224	119509	16550	14666	108531	102689	27462	27076	15319	15455	14626	16222	12538	12902	12307	13596	15284	15250	7232	7231	21443	23246	18648	19366	18851	19314	16612	17294	13989	12030	10459
639	286.13		2558	3023	2991	2643	3759	3684	3670	3560	5176	4936	7505	7386	3862	2859	3397	3540	4748	4440	3120	3158	4811	5694	5204	5657	3363	3654	3762	4251	3273	3014	9132	8881	4454	4107	1803	2043	8501	8854	8210	8498	8735	8867	3929	4827	5248	4833	5202
640	287.052		9444	11471	5804	5310	6886	6789	5187	5131	5649	5073	7636	7058	5133	4907	10527	10151	5517	5714	10499	10368	7381	6270	5801	6014	5463	5181	5318	5140	4476	5021	6010	5120	7248	7026	5425	5074	8870	8953	8625	8356	8149	7608	4943	5067	9199	8748	39309
641	287.077		6762	7416	3035	2830	3327	3598	3189	3241	3580	3575	4508	4293	3316	3831	5861	6269	4571	4035	6707	6621	4216	4081	4733	4741	7285	7708	7680	7461	6188	5888	4797	4209	5442	6010	2183	2548	6036	5367	6639	7136	6386	5808	5810	5566	11100	12077	3438
642	287.088		4926	5406	2391	2382	2376	2543	2331	2436	3116	3103	5904	6173	2662	2696	4805	4937	3627	3007	5328	4580	3499	3227	3675	3726	3736	4195	3850	3799	2838	2705	3190	3061	4257	4100	2565	2465	8499	7127	10171	9990	8326	8221	2907	2838	6300	6806	3931
643	287.167		3683	4147	6546	6470	4179	3986	3166	2911	5793	5263	5958	6324	3879	4227	7105	7577	5569	5152	6833	6730	6721	6451	2871	3196	6183	6353	3242	3216	3138	3428	2614	2549	3764	3716	4355	4473	8251	8105	16700	15005	7783	7817	2655	2335	7109	7160	5341
644	287.223		8269	10350	4547	5255	12232	13943	9936	9673	13482	13896	14306	37560	9635	9614	22953	23979	32505	32942	9595	10031	19202	20533	50063	51950	45439	43042	9071	7805	62842	66808	13008	12361	19937	21966	12759	14484	23322	25414	112953	111763	22189	22072	6568	7293	7998	8121	67803
645	288.12		4766	5456	3622	5236	49555	54814	56472	58531	189290	194694	10601	11223	4581	6475	4154	4299	175346	182097	9967	4771	118895	121233	7316	7254	6139	5466	4597	4421	4443	4381	6891	5891	6641	6912	3812	2884	25275	25275	31439	31075	28062	25172	5579	5510	5216	5435	7923
646	288.95		10183	13309	4785	5592	6240	6040	5782	6008	7382	8127	5885	5747	4533	4796	8313	7221	9062	7834	11628	12583	7549	8028	14284	12788	5197	5994	5637	5857	8001	7160	5847	5262	13151	12121	3741	3655	4850	5280	6155	6476	5950	6144	13402	13587	8068	8123	6964
647	288.998		11878	13056	4323	5032	7762	9253	7441	7683	8963	9130	10603	9649	4692	4079	8440	8178	8462	7936	8121	8005	9672	10243	9759	9261	7982	7116	7867	8426	7914	7762	7960	8734	10443	9657	4374	3745	7746	9035	9179	8164	9913	9246	6577	6882	7215	7111	6480
648	289.011		5510	6143	4243	4293	18216	20245	7972	7990	19422	19695	4853	4827	3952	4247	5267	4472	12884	12889	5441	4609	19646	19417	7419	6720	3147	3441	3557	3324	3727	3350	5182	4576	6987	6597	4044	4168	4067	4166	4966	4816	4862	4313	2933	2952	4635	3829	7553
649	289.033		63866	80058	6990	6976	596988	638547	423179	431560	595712	603406	119111	125277	5960	6081	47172	49336	553569	567327	67451	56014	704153	720953	96459	99891	46345	43296	20253	19997	40282	38875	51453	51057	90523	89109	5418	8199	76525	84929	121890	122042	117437	115468	24847	22733	36731	35662	225035
650	289.093		3312	3899	2542	2190	3224	3231	2750	2938	4126	4562	3442	3738	2401	1969	2940	3229	3901	4139	3197	3438	5076	5093	2735	2722	4866	4910	2255	2302	2710	2413	1878	2309	3466	3794	2058	1812	4522	4746	8308	8046	4602	5600	1922	2332	7168	7045	3622
651	289.123		3177	3648	2704	2921	10184	10861	11142	10782	29047	29250	6595	6754	3283	3233	3377	3196	28859	27645	4289	3684	20615	19869	4012	4419	5780	5619	3632	3706	3984	4054	4390	4405	5143	4686	3701	3364	11668	11219	16100	15823	12052	11468	3867	4072	4241	4565	5346
652	289.165		2208	3071	3191	3263	3538	3720	2968	2408	4704	4632	7077	6638	3258	3506	2775	2692	5903	5639	2490	2631	5042	5105	3601	3172	5283	4732	2881	2462	3265	2883	2584	2980	3740	3682	2504	2825	12664	12241	13795	13664	10663	9985	2396	2865	2468	2641	3972
653	289.181		4753	5892	4911	4534	7130	6394	3816	4116	6790	7413	4812	4960	2148	2084	8865	8634	7684	7397	9985	9231	8281	9327	2795	2728	5799	6162	2724	2211	2847	2593	2473	2450	4724	4032	2325	2321	6787	6583	13430	12883	5936	5664	2200	2179	11683	11082	12878
654	290.069		3280	3556	2980	3983	4712	4549	4289	4370	5887	5572	4572	4613	2944	3004	2560	2884	5229	5612	3348	2729	5834	5972	4533	4164	3164	2794	2831	3339	2998	2580	3660	3631	5241	5651	2346	2646	6238	5672	5395	6229	7025	6001	2975	2852	4553	4297	5112
655	290.125		1390	1687	1702	1666	3372	3308	3495	3187	6324	7186	3554	3525	1181	1618	1495	1471	6538	6167	1477	1231	5238	5260	2307	1806	1966	1849	1443	1321	1572	1665	1948	1505	1667	1802	1408	1671	4958	4829	6036	6042	5486	6103	1802	1787	1609	1915	2157
656	291.108		4470	5561	3113	3027	2875	3030	2831	2883	5187	6393	5059	5036	3219	2414	3187	2942	6329	7132	3368	3171	6969	7322	2788	3033	11907	11372	3662	4069	3598	3317	2255	2437	3330	2734	2367	2395	9367	9980	27526	27867	10045	9913	3192	2770	4713	4694	4020
657	291.122		4055	5225	6930	7529	3435	2878	3221	3029	3819	4033	7557	8071	5538	5219	6759	5836	4417	4008	6718	6692	4677	4711	3553	3645	7063	6437	3004	3001	2746	2569	3000	2787	4596	3813	3549	3835	9990	10330	14449	15603	10240	9609	2938	2214	10578	10585	4394
658	291.136		2100	2252	2945	2840	1910	1655	1769	1892	2173	2285	3400	3881	2405	2463	3026	2622	3034	3155	2728	2426	2893	2812	2769	3003	3072	3531	2015	1984	1924	1928	2924	3601	4310	4058	3100	3134	5964	6130	7900	7762	6485	6500	1688	1680	3207	3726	3086
659	291.141		2100	2355	2774	2334	2257	2179	1944	2029	2906	2866	3153	3418	2120	2043	2685	2513	4038	4434	2238	2527	4018	3463	2990	3258	4276	4931	2097	1889	2275	2495	2641	2891	3962	3514	2099	2250	5234	6040	10574	10778	6005	5824	1588	1827	3304	3278	3910
660	291.181		1202	1269	1705	1810	1574	1859	1528	1277	2006	2055	1996	2106	1855	2036	1420	1377	1915	2186	1629	1740	2319	2128	1763	1765	1838	2060	1367	1582	1504	1302	2056	2005	1933	2047	1613	1389	3007	3202	4233	4732	3159	2727	1609	1465	1753	1638	2098
661	291.197		5933	6816	9910	10220	19372	20841	14555	15009	23535	22700	12605	13825	9945	8841	7035	6943	23896	23282	7078	6748	21557	23480	10112	9587	11251	12678	7106	7843	9087	9516	8098	7879	8737	9115	7999	8177	13471	13083	17525	17865	9689	9693	6835	6773	8286	8998	19731
662	292.021		5587	6340	8824	11170	3611	4069	3986	4104	4134	4413	6110	5945	8905	10837	6888	5849	4754	4364	5802	5448	4673	4295	7556	7702	8270	8640	8484	8022	8503	8958	6571	6719	7648	7469	6769	6657	6076	6489	6644	6540	5910	5526	8584	8370	7001	6347	3562
663	292.14		1241	1671	7776	6252	2920	2483	2141	2634	2139	2273	4231	4237	6732	6100	1823	1138	3297	2827	1631	1463	2337	3019	1988	1759	2340	2411	2049	1654	1639	1585	2051	1976	1900	1954	5781	5564	4165	3538	5089	4526	4150	4051	1701	1479	1754	1572	2219
664	292.166		1606	1843	1754	1698	2308	2679	2255	2279	2231	2216	17214	18383	935	1204	2368	2559	2725	2230	2722	2585	2633	2871	2735	2910	2992	3522	2733	2725	2495	2374	2711	2904	3368	3062	1166	969	6002	6103	8625	8335	4678	5067	2787	2770	3622	3151	5004
665	293.042		68935	76314	10418	10436	14030	13678	16502	17098	18067	18714	51852	53385	12889	13196	57780	58343	16919	16031	53281	52866	18840	19056	100304	98889	37770	35645	34873	38812	37430	38288	89902	85753	124097	124202	5862	6031	55320	55213	52313	52082	55779	52961	39015	38558	54316	51907	45795
666	293.062		21625	23804	4913	5151	7223	6683	7611	6883	10358	10904	28214	28875	6149	6733	18123	17793	8569	7980	17502	17577	11577	9658	30389	27639	17294	17493	16708	16092	19163	20092	23306	22387	28111	29396	6683	6485	27980	26934	25994	25384	25789	25919	17797	17285	17578	17174	20060
667	293.115		3555	3980	8500	8356	5008	4827	4541	4779	5555	5295	9521	10354	7005	6145	3433	3749	5227	5380	3694	3917	5332	5403	3159	4281	7224	6246	4496	4373	4952	5049	4691	4893	5408	6309	6224	6707	10644	10331	12843	12740	31240	10594	3811	4720	4991	5542	5434
668	293.139		5829	6210	7384	7118	4071	4633	3641	3963	5024	5077	5357	6452	4150	3389	8069	8720	4980	5392	8503	8287	5756	5999	3726	3799	5500	5773	2991	3269	3624	3561	3312	3735	5598	5862	4153	4037	8865	8879	11189	11656	8992	8933	3144	2807	14023	14803	6485
669	293.178		29020	37204	46640	45573	48560	50770	48800	48670	61350	62658	51143	51370	34815	35755	43576	40905	66488	63339	44763	44029	45790	48095	56781	55867	52332	52350	50019	46389	50358	51021	68289	64120	66882	67821	40716	42160	64215	63130	54423	53887	66116	67868	42724	44210	91102	91187	53208
670	293.212		5348	6446	13639	13365	157385	156882	78057	74210	147232	145064	51496	55850	18321	17429	14343	13431	139687	143063	15689	11206	172416	178257	23092	23618	37397	34374	11705	12510	21895	21650	21570	19421	28434	29031	14288	14388	70848	76166	69721	68196	32223	31664	14320	11968	8244	8585	116736
671	293.249		1039	1317	5426	5242	2693	2250	1279	1209	2042	2137	1609	1371	5594	5295	1624	1727	2108	2052	1458	1758	2398	3024	1220	1181	955	1089	1021	1040	1083	917	1142	1107	1264	1456	4377	4749	1716	1958	2589	2296	1391	1164	884	1129	1751	1412	2274
672	294.034		15995	15569	6173	5580	5148	6032	5509	5496	5829	5581	14595	14143	6212	6615	11346	11660	6328	5911	11224	11179	7273	7530	12893	13413	16598	15785	16941	17564	16001	16206	12077	11534	15321	14180	4648	4849	17079	16873	14217	13435	12890	12696	15309	14205	9297	9363	7189
673	294.126		1541	1770	1234	1245	4384	4412	3085	3261	5487	4896	7679	8854	1617	2040	1775	1725	9113	8426	2474	2394	8208	5232	1448	1369	2603	3101	2110	1767	1850	2210	1776	1384	1594	1965	1378	1350	9985	10321	7950	8411	6620	6010	2154	2144	2595	2795	2357
674	295.082		2741	3604	2909	3819	4353	5356	5584	6762	7775	7686	4437	3889	2798	2721	3443	2517	7650	8720	3501	3246	9073	8964	2601	2456	2547	2877	2236	2481	2223	2317	2383	2199	3689	2998	2695	2990	6766	7198	7368	7446	5755	6032	1920	1961	4884	5139	3251
675	295.095		3704	4169	2692	2480	4653	4728	5697	5758	4561	4968	6276	7232	2643	3041	4595	4852	5946	5526	4613	4563	6909	7037	2907	3395	3603	3529	2353	2605	2429	2742	2768	3281	4213	4441	2507	2276	7717	7947	10709	10185	9105	8621	2710	2505	6007	5908	5384
676	295.182		6488	8383	2624	2901	5349	6141	6303	5959	13236	13682	6261	5809	2678	2646	12032	12833	11064	10810	6160	5560	5505	4981	7953	7649	12979	13750	13305	12657	16364	15869	9582	8550	16232	15731	3201	3011	11329	12426	10070	9658	13036	13011	6033	5832	14022	13470	10676
677	295.228		19020	24929	27326	26139	229642	242565	136521	127023	263844	254998	106778	111220	48452	49333	33771	35629	291843	308551	41397	35790	283403	278562	66200	69570	54988	51300	20575	22427	33979	34063	59815	53216	71466	74984	29536	29461	248035	261893	202734	204165	125623	123080	23963	20654	23358	24836	299830
678	295.264		3017	3134	9166	9796	5148	4682	2921	2824	4258	4507	3358	3076	24588	24301	6574	4938	4875	4926	4950	5299	6060	6141	2636	2283	2040	1892	1727	1793	1883	1603	2169	1638	1737	1997	12306	12721	5296	5123	5426	5077	3068	2847	1640	1740	3966	3997	6067
679	296.086		7051	8781	14807	14241	4380	3945	4734	4730	5069	5004	6241	5886	19901	19698	12001	7217	5426	5428	7073	7063	6134	6127	3359	3095	2658	2572	2169	2271	2842	3336	2982	2838	4814	4140	9436	9703	9144	8968	8882	9964	13036	11555	2930	2988	7210	7573	3823
680	297.098		5953	6249	16271	15744	8450	8154	10666	10428	11601	11119	33925	35735	15077	14851	7820	6705	12545	12697	7830	7295	15423	15654	4297	5111	4863	5017	3062	3409	5052	5352	6459	6481	6635	5657	32893	33310	45118	45215	29692	29303	45467	44992	4349	4617	10053	11177	6647
681	297.109		6147	6825	5325	5117	10982	10627	10592	10485	12462	12192	11076	11526	4699	4642	8264	8392	11627	10840	8406	8061	13685	13914	5015	5046	4433	4238	4175	3325	4232	4141	6631	8047	4758	5049	7504	7251	16306	16030	18113	17234	19671	18284	4711	4576	10757	10435	7491
682	297.134		25873	28866	7890	8246	91406	99901	79070	80803	39706	39510	70404	72731	6053	6660	57382	60771	37506	36078	43112	46383	56351	57077	98864	103269	25913	23183	95587	98984	34086	34898	370944	368799	53331	55075	6003	5537	59195	59864	27594	27375	131862	133269	139652	145502	121230	122554	78599
683	297.17		4539	5499	7950	8133	7552	7780	6346	6193	8682	8230	7477	7968	4762	5052	5479	4738	9133	10282	5417	4759	8346	8276	6689	7266	9286	8983	7913	5191	5693	5873	6953	7183	7575	7871	5236	5178	9935	10969	15636	15696	10047	9193	4629	4381	10080	8940	10122
684	297.243		36637	44633	60518	61012	65146	63728	46051	45523	75437	77573	52817	54474	83452	86086	66933	67201	85821	82397	64352	64622	70619	71818	51120	48646	55558	56549	37172	38536	44115	45839	51516	50647	42665	46484	48727	50626	79124	81453	159786	159636	52752	48387	34439	35294	49357	49643	110381
685	298.07		7156	7739	5225	5047	14088	16647	12629	13421	14639	15127	17067	17676	2462	5007	6962	7237	35070	36980	7131	7201	40651	41152	22025	23489	2943	2871	2391	2183	2978	2989	12385	12611	34042	34356	2755	2916	50449	53362	71499	71574	54271	53498	4541	3139	7558	8492	6805
686	299.071		11856	14226	10616	11363	3971	3716	3755	6194	6666	7559	12555	13866	10772	10725	13021	12866	9287	8616	13736	14207	9433	10052	5855	10554	6161	6420	7541	7140	6916	6723	10479	13035	14385	8324	9332	9804	13732	13682	15001	15127	13694	12004	6157	9245	22079	22945	8742
687	299.223		3550	4381	11428	12417	4945	4814	4183	4048	5301	4866	4884	5111	5238	5784	5287	4705	7280	6547	4904	4261	4809	6057	5320	5989	12976	12377	5155	5492	6203	5895	4743	4893	5246	4918	4349	4450	8058	7656	22821	21166	5091	4712	3844	3699	3547	3205	6770
688	299.259		16221	19927	39832	39085	20149	18672	15020	13486	16910	15484	19484	19109	36265	35460	29982	27193	20010	18952	26160	26744	17733	20164	17807	16745	16907	17593	16877	16536	16292	16644	20412	19529	18783	17991	32077	33207	22506	21050	23268	24017	17791	18229	14469	15758	21908	20248	29048
689	300.049		19696	20775	9835	10475	49911	52626	55479	57760	45279	46556	223946	233452	8937	8258	17706	17679	54377	56241	19151	19008	44405	45117	26667	28861	10857	10699	10988	10512	10867	10952	15070	14125	17096	16881	6961	6648	104416	110874	120638	120151	162726	162406	18769	16510	17954	18265	43117
690	300.081		13688	15897	2677	2414	2825	2958	3359	3845	4533	4521	10589	11549	2703	2730	13564	13597	4439	4753	12889	14135	4904	4983	7157	7371	3889	4311	4297	4292	4554	4803	6265	6280	7366	6851	1903	2014	13787	14406	17032	14383	13488	12684	3963	4313	12222	12458	5420
691	300.099		6158	7004	2682	2376	2872	2201	2773	2427	2877	3155	6512	6993	2930	2062	5865	5655	3639	3915	5906	5259	3856	4267	5017	4772	4200	4282	3243	3513	3876	4154	4770	4475	5772	5646	2079	2135	7446	7838	7920	6993	6500	7648	3390	3537	6065	6267	3008
692	301.056		13906	14855	5663	5187	8706	8788	12460	11805	20073	19837	25303	26649	4875	4873	12797	15163	24653	24080	15042	14744	25585	24029	11734	10994	4615	5003	4615	4816	6326	6416	11006	11094	13088	10756	4120	3775	23106	24867	21296	20646	25022	24759	5845	6120	12835	13827	7927
693	301.129		15478	16243	4644	4824	4960	5840	4620	5197	9078	8451	22650	26015	2934	2828	7718	7906	13126	13593	8322	7631	11804	10827	7970	8796	45449	45293	14832	14351	8237	8506	6785	7026	9409	10323	2975	3001	18633	19811	84079	82348	15993	14608	6258	5819	14351	14487	13822
694	301.151		4466	4527	4518	4685	5386	5219	4692	4930	5107	5657	15988	16795	2689	2691	5415	4251	6502	7163	4360	4013	6333	6372	3806	3553	8064	7952	4249	3471	3889	3178	3648	3983	4202	4176	2196	2690	25776	27053	36493	35574	27873	27590	2915	3439	5141	6738	5574
695	301.165		6751	7739	6980	7147	7099	7138	6767	6763	9370	9334	15166	16508	5472	5924	6950	6770	10230	10354	6460	6126	9749	9737	10186	10672	12664	12865	7752	7464	7246	7156	7546	7411	8887	9518	4207	3924	14651	14917	33257	32887	14074	15018	6121	6153	9317	9115	10705
696	301.202		3852	4699	8780	9074	9201	9234	7453	7582	9788	9802	13315	15564	6404	6479	6507	6570	16484	17354	4757	5487	13718	14116	16968	18553	14981	13480	5675	5969	8691	9155	8689	8694	8998	9848	5518	5106	14673	15268	37426	38322	14963	13435	4861	5159	4406	4894	15212
697	301.238		1872	2290	5474	5764	3105	3598	2175	1882	2786	2721	2419	3028	6678	6113	3393	3027	4317	3901	2447	2650	3460	3686	3788	3464	4848	4634	2146	2234	2975	3188	3085	2674	2698	2924	4075	4436	3967	4209	9452	8608	3047	3427	1920	1765	2336	2499	3995
698	302.136		5579	7317	2222	2421	5445	5365	4045	4838	6066	6256	40369	41934	2874	2754	5337	4757	7091	7102	4232	3743	6079	5549	4944	4302	9072	10307	4255	3960	3649	3924	4925	5221	6819	6130	2268	2119	78275	88668	71212	71190	67813	65199	5112	4661	6750	6611	6122
699	302.161		2483	2998	1963	1995	2114	2766	2348	2064	5688	5176	6248	6215	2129	2320	3039	3129	3991	4094	2020	2085	8146	7079	2270	2428	2706	2488	1708	1902	1816	1706	1837	2128	2628	2275	1941	2065	7523	7560	9072	9870	7951	6515	1843	1997	2558	2887	2819
700	302.187		1965	2713	1744	2063	2634	3203	2073	2287	2042	1766	3278	3498	1109	953	3341	3183	2380	2275	2494	2871	2358	2569	3606	3325	2183	2193	2541	2753	1744	1532	6721	5669	2824	2712	961	863	3914	3400	4515	4749	4709	4419	3171	3127	3414	3606	2565
701	303.121		3906	5036	7975	7426	3494	3415	3485	3219	4459	4298	4820	5405	3353	3884	4599	4958	4728	4189	4439	4370	4044	4365	3107	2799	6472	6165	2705	2966	2722	2875	2239	2328	3139	3210	6432	6887	18335	17336	20892	20100	15824	15173	2681	2735	5266	5306	4162
702	303.16		5702	6812	6271	6910	4264	4430	3154	3542	5503	5690	7721	8186	2889	2692	9455	9244	6861	6437	9558	10071	7699	8255	3189	3523	6667	7652	3078	2890	2687	2600	3017	2784	4887	4553	2892	2700	10700	10845	19361	19522	10416	9062	2780	2040	11124	10928	5387
703	304.034		7522	9542	19256	19133	64159	66888	147742	152938	112743	95004	32216	33237	20835	21623	8327	7417	138783	118800	10677	7167	184214	199896	8294	7925	54738	60476	59012	60550	59520	56647	6499	6260	8615	9311	20174	21317	36882	35203	41278	41440	44485	43063	40078	44317	8362	7973	252502
704	304.099		9932	12547	2156	1786	3635	4105	4286	4060	6728	6532	3088	3777	2046	2103	12067	12000	6067	6322	10152	9910	7546	7455	2664	2386	2169	2621	1994	2374	2617	2495	2339	2201	4904	4468	1845	1723	5595	5184	5365	5860	5255	4889	2043	1926	11826	11524	2659
705	304.12		2600	3732	2270	2152	9358	9281	9674	9715	15754	16641	5472	5680	2328	2402	3889	3856	16509	15963	3386	3170	13806	14753	2534	2470	3443	2975	1970	2129	2082	2399	2283	2225	3096	2902	2045	1681	8300	8529	9635	9644	9356	9270	2362	2412	4479	4586	3708
706	305.018		7451	8666	9908	9876	18278	19554	30938	31531	22410	22865	16432	18231	14610	16545	7107	6914	27573	27555	9689	7963	21959	21794	9174	9186	10094	7557	8436	5558	7802	7673	7947	10879	9147	9263	16949	16357	19005	20042	17624	19746	19491	18430	12035	10567	7356	6782	53766
707	305.104		4846	6214	12850	12707	18999	20708	24211	24464	28565	30022	4596	4842	1929	2030	5509	5092	35259	37964	6602	6151	29270	29748	3167	3132	5754	5810	3114	3208	3268	3120	2634	2448	4299	3487	2987	2992	5493	5111	10066	10131	5743	4953	2579	2739	6127	6537	5359
708	305.16		2652	2462	3084	3509	9222	9881	4210	4321	24323	24127	5891	6553	2624	2344	3127	2991	21329	20945	3243	3187	13825	13838	3277	3380	5125	5199	2375	2210	2771	2380	2560	2509	2699	3015	2804	2900	9676	10147	14078	14431	8810	8715	2126	1848	2828	3221	4760
709	305.175		5566	6503	9927	9323	10278	9987	7100	6700	12371	12614	4326	4632	3579	3250	11770	11449	12294	13022	11578	11699	13514	13371	3870	3497	6106	7405	3216	3176	3681	3694	3082	3372	5510	5817	3923	3827	7590	7237	14879	14157	6176	6485	2538	2342	12768	12245	7839
710	306.05		23502	27719	2872	2692	89441	102867	102371	102769	110990	110581	35517	36464	3044	3190	21045	22312	104744	106284	26620	23226	107128	102982	34046	35142	22103	20094	24906	25276	19577	19195	31572	30949	35263	34960	7005	5385	31647	30488	38666	39776	31313	30838	21597	22657	23122	23385	67941
711	306.077		1810116	2189986	23207	22234	9547593	10268117	10794980	11115383	11195187	11327712	67692	49811	25228	25686	1748267	1909234	10584303	10770761	1881503	1685955	10313839	10726784	1897681	1924250	2110170	2065713	2729610	2851600	2050084	2032710	2090327	2029351	2305554	2283685	35679	20642	27694	25591	23675	23982	24563	22883	2188580	2102940	1647650	1624134	4598927
712	307.033		7517	9090	5295	4729	12608	12328	12528	13004	13058	12763	10855	10010	4343	4546	7355	7346	14343	14403	7978	7704	13487	13725	7912	7791	9327	9697	9767	10711	10218	10692	7749	7305	8058	8139	3732	3563	11840	12056	12097	12575	12041	11904	9195	9083	7359	6872	8951
713	307.115		12883	15754	12523	11530	31966	33486	33372	33635	39166	38371	37880	39741	10137	8937	13534	14070	37233	39739	14026	13280	34949	33991	16474	15080	12216	11744	11347	11728	11037	10422	13429	12982	18041	16486	8029	7979	54771	57007	61246	61907	64236	61728	12859	11703	16196	16671	24640
714	307.151		5279	6583	19724	18006	12269	13078	11357	9104	14213	14090	29866	32663	11737	11276	6405	4747	14127	14274	7046	6602	13084	10659	7291	6229	9659	9831	8165	7888	8768	9592	6391	5750	9822	8398	12073	13013	50049	50441	49082	48355	50294	51563	8705	7926	6206	10092	9546
715	307.191		6278	7527	8118	8281	13989	14749	10354	11001	16219	16475	7457	7467	4840	4891	8024	7402	16471	17433	8015	7424	17522	17139	6413	6742	12523	12295	6713	6603	8013	7678	7045	6886	8797	8435	3865	4348	10062	10424	18490	17623	7964	8158	5565	5917	8936	7606	23702
716	307.203		1737	1831	4633	4694	5186	5794	5316	4958	6848	6840	1830	1795	3438	4010	2276	2122	7162	7614	2363	1953	7635	7388	1869	2111	2709	2807	2112	1930	2339	1943	2173	2161	2455	2432	4938	5555	2344	2275	3984	3813	2143	2182	1886	1653	2478	2125	5464
717	307.228		1654	2127	2581	2764	4347	4834	3837	4141	5013	4937	1627	1453	2768	2939	2201	2343	4619	4856	2604	2419	4887	4863	1741	1591	2133	2464	1541	1549	1366	1465	1512	1660	1830	2105	2178	1778	2791	3136	3995	4389	1897	1596	1379	1295	2197	2489	9119
718	308.099		136381	159245	6383	6558	55623	61349	71723	76891	76050	77101	53050	51579	8525	8515	132736	141823	90700	84122	147954	149884	88005	87358	39124	39561	31329	32418	24583	24091	26491	26784	33619	34086	35226	34326	8135	6572	109022	103173	109692	108384	111156	108718	31482	31055	140686	138102	45438
719	308.136		2236	2969	1915	1772	3783	4295	4549	4462	5338	4800	4761	5476	1674	1336	2270	2147	4750	4752	2070	2323	4832	5259	2279	2132	2714	2530	2124	1950	2169	1857	2177	2282	2411	2278	1642	1718	6098	5711	6976	7280	6462	6239	1860	1684	2422	2720	3375
720	308.296		1395	1363	2792	2487	1388	1435	1372	1451	1645	1472	497	647	5102	5201	3286	3641	1581	1553	4226	4554	1468	1746	605	613	619	702	618	703	449	551	791	598	753	574	3697	3560	890	743	635	797	653	550	480	572	4122	3885	1280
721	308.98		8979	9603	11984	13141	7233	7262	6383	7153	7416	7433	3570	4620	11022	10229	7281	7743	6421	6797	7793	7593	6637	6934	8474	8634	8707	7582	6973	7248	5408	5005	7605	8035	6796	7432	11398	10635	5592	5216	4935	4989	5193	4574	5637	5018	6316	6712	5196
722	309.044		28473	32592	22154	24193	12529	12455	11383	11345	11322	11997	22017	22377	19905	20776	26267	25851	13311	12477	27263	27663	13224	14577	17841	18653	20501	20553	18229	19485	20082	22383	18397	17929	18766	18639	18368	19689	21839	22066	24382	25077	23569	22359	17738	16949	24516	25486	21359
723	309.062		19568	22887	5483	5543	23573	23424	21490	22889	23004	23766	31103	32616	4462	5212	20485	19865	25313	24053	30930	27430	27194	27333	37805	37330	9531	8687	8277	8484	7020	8065	29825	31554	27303	23925	10904	9938	36341	35198	43328	43627	40708	40433	9882	8955	19024	19379	18065
724	309.117		8138	8260	8173	8754	23039	23876	17865	18288	32815	34675	63230	60679	14942	17037	9702	8791	57619	60175	9911	8482	42430	49987	65006	67300	16606	16297	8414	8928	7651	7398	47503	57459	37885	34089	8442	7420	46557	44590	169715	167743	56550	58651	12278	10218	8221	8193	10394
725	309.207		6867	8279	10653	10907	42237	42361	30033	28554	67914	68916	20679	21813	5639	5547	7612	6848	63008	65302	8017	7325	50289	50120	11599	11116	29626	28367	8358	8048	16572	17740	9451	8947	14739	16520	7333	7283	26870	26580	39689	42175	15142	13620	7687	7375	6373	6706	59588
726	310.077		3539	4444	1544	1341	8842	8717	8868	9982	10307	10812	3256	3229	1702	1963	3780	3938	10728	10699	5061	4385	11448	10961	3568	3450	4216	4247	4847	4560	3700	4039	4026	3497	4423	4241	1516	1451	4245	4444	6481	7596	5024	4708	3529	3668	3997	4792	5927
727	310.114		8379	9729	10696	10134	11149	11689	14527	14110	18533	17709	32879	34470	12367	12939	9247	8443	29005	30064	10510	9650	25538	26432	16811	16944	13068	14496	11861	11412	8655	10166	15284	14930	18770	17464	5611	5242	83105	86355	12593	13710	44533	45279	11900	11463	11025	10378	9231
728	311.098		4468	3995	3386	3449	4012	4589	5514	4738	9795	9060	5431	5521	2971	2976	3719	3320	19182	18770	3953	3742	11579	11265	4064	3209	9005	8679	3685	3501	2970	3083	3059	2837	3404	2817	2674	2252	16391	16713	70141	70543	10435	10138	2873	3075	4179	4292	3105
729	311.141		2676	3504	4188	4407	8498	9894	9728	10452	11606	11242	7930	8170	6463	6827	3975	3526	16442	15896	4180	3624	18030	15072	4076	4154	5784	5777	4361	4922	4835	4687	4233	3549	4240	4448	4051	4253	7883	8151	8856	8584	7370	7708	4170	3702	5177	6056	6764
730	311.17		50951	59979	71113	67612	58890	59123	60522	60203	60373	62187	60977	58734	90318	82012	54382	53448	64395	57655	61226	55934	65565	67008	65985	61032	59871	60287	60025	59155	61182	59262	62113	62376	56310	55762	64946	68470	62949	63467	61786	63947	65885	63760	56308	58213	56443	53874	54878
731	311.223		17196	19530	52272	51539	186881	196009	93208	91884	185552	186562	116281	119010	31219	30049	26056	24487	233748	249019	26967	20179	240701	255733	63397	66466	83939	77074	30314	31393	46972	47156	50646	46420	93445	97322	33660	35438	116026	124324	172195	174530	91720	91333	32205	28103	24118	24810	320311
732	312.06		5780	6593	1962	2017	2692	2222	2884	2739	3076	2809	3563	3478	2336	2391	4957	5487	2929	2951	5743	4650	2999	3225	2247	2402	2213	2236	1797	2256	1825	2045	1991	1657	3238	3965	1474	1520	4130	4442	4346	3900	3580	4173	2016	2148	5233	4679	2913
733	312.079		2542	3508	1876	1704	4265	4824	5026	5554	4881	4994	5746	5454	2246	2108	2623	2471	5855	5156	2683	2767	6039	6067	2273	2528	2629	2300	2396	2017	2049	1957	2220	1856	2613	2589	2236	1743	9222	8298	9217	9224	8242	9525	2085	1870	3496	3072	3434
734	312.108		2227	2594	3509	3202	3006	3569	3503	3432	5749	4864	5529	5819	2918	2912	2773	2604	7095	6690	2414	2646	5776	6178	2259	2543	2466	2163	1405	1316	1553	1441	1952	1942	2845	2934	2579	2391	8600	8952	11828	12931	6755	7665	1518	1491	3485	3489	3269
735	313.044		12345	15474	12441	14425	11533	13548	13276	14125	10578	10685	6359	7008	13676	13954	10950	11664	10826	12285	13915	14000	11707	12029	5348	5958	36320	35646	90920	93867	11049	10884	4325	4039	7763	7478	8156	8754	7476	8633	8968	8687	9370	8303	21245	21102	9679	10019	9673
736	313.051		8146	9067	32349	32606	5114	7368	5807	5815	5386	5077	5765	6129	26423	27457	5739	5570	4999	5433	8604	8353	5407	5183	4601	4857	13003	13576	23894	26812	7459	7262	4268	4095	5032	5667	17853	19310	6496	6859	5705	5578	5965	5872	8935	8570	5675	5263	4088
737	313.166		6416	7680	15352	14981	6284	6059	6419	5820	7695	8458	7766	8457	12376	12405	7411	6604	8996	9132	7406	6885	8072	8513	8383	7727	10436	9344	5500	5903	6154	6448	6574	6343	9391	8509	10315	11027	12185	11999	15050	14989	10995	10363	5354	5412	12615	13358	9857
738	313.238		21532	25115	33514	34609	50132	50514	30686	28786	45063	45709	40421	43162	26355	28787	26348	26237	67395	71603	19885	19537	53668	54796	41132	41272	80013	78468	32490	32218	39946	37895	26290	24274	55538	58222	19515	21672	61320	65247	181578	190855	39504	37869	19932	18170	20300	20329	71150
739	314.065		4284	4538	4189	4388	4695	4739	4734	4810	4333	4075	3623	4585	3631	3896	3774	4241	4611	4137	4579	4301	3881	4695	2674	2528	2297	2054	2188	2192	1687	2018	2364	2462	3713	3941	2197	2479	5989	6054	5560	5934	5706	6435	1985	1905	5554	5709	4210
740	314.096		32799	38656	5147	5155	5872	6573	7875	7697	12749	12558	10700	10407	2568	2048	30580	29596	13962	13562	24907	23846	12367	12588	8165	9198	12429	13541	11411	12469	13988	14552	8226	8167	29149	8882	1806	2120	15128	15501	14724	15496	15466	15411	9743	10473	26222	26706	12939
741	315.107		5964	6735	4362	4280	3324	3429	4102	4312	4790	4733	5865	5907	3270	3326	6587	6889	5149	5699	5734	6099	5321	5218	5759	5246	5752	5873	2768	2286	3022	2958	6906	7161	8600	8699	3078	3041	7329	7522	11690	11504	7770	7592	2523	2237	11471	11761	5322
742	315.145		24218	28533	5490	6216	5115	5330	4629	4433	8131	7554	9799	10901	2708	2743	7717	8388	15562	15485	7765	8428	10298	11052	9859	11223	119776	120584	28410	28044	16378	15778	7248	7013	11490	13542	2925	3067	21566	21096	98485	99992	16865	15522	6754	7430	12252	13086	18626
743	315.181		8417	10086	16731	16977	8131	9313	7627	7968	10365	9724	14250	14858	17009	18673	8470	8611	11487	11389	7676	7405	10269	10051	15987	16339	21249	20096	11211	12242	9890	10749	9166	8644	10553	9972	14191	14560	17246	16272	40253	41167	13881	13262	7642	8473	8437	7256	18350
744	315.254		26086	31091	16626	16253	18081	18520	12673	12460	42344	40405	27219	27039	5779	5656	30374	32318	64582	69000	16258	14863	29315	33125	33939	35494	155032	144125	36528	37897	63171	64233	22138	20748	31407	32558	4756	4747	68270	70250	367523	365754	38851	35396	16210	14381	16968	17670	74871
745	316.099		5371	5420	3592	3987	5117	5033	4717	4709	5563	5985	7253	6956	3010	3187	5259	5374	6774	6092	5661	5684	7149	7398	5423	5439	2336	2369	1984	2289	1975	2186	5847	5618	7139	7029	3484	3126	7973	8742	7642	7551	8415	7620	2810	2665	8365	7927	6029
746	316.116		3827	4498	2559	2881	6232	6358	7628	7142	6813	7452	9303	9774	2132	2351	3394	3879	8457	7395	3845	3624	8670	8305	3928	3529	4117	4215	2937	3265	2844	3309	3031	3433	4473	4099	2206	2612	9911	10131	12360	11809	10867	10628	2819	3035	4866	4793	5531
747	317.084		4263	5111	2490	2342	2903	2995	3855	3794	3191	3302	4373	4218	2511	2244	4307	4714	4247	3677	4134	4169	3637	4050	3153	3343	8192	9306	7690	7903	8524	7806	3736	3003	3740	3798	2008	1629	6810	7122	7740	7428	5696	6957	6681	7931	7808	7146	3048
748	317.124		6651	8141	3159	3403	4447	4300	4518	4625	5939	6312	15818	15756	2322	2264	5871	5234	7666	7806	5210	5300	7422	7240	5887	6313	14643	14280	6125	7509	6335	6380	5095	4982	6601	6905	2186	2177	13396	13441	25475	26702	12684	11760	6069	5803	9029	9267	6320
749	317.176		3452	4314	10102	10406	8061	9091	11205	11397	13719	14094	4682	3838	3337	2752	5149	4675	15400	16206	5674	5466	16548	17606	3641	3021	7093	7146	3599	3841	2686	2981	3006	2859	3794	3772	4673	5262	7752	8077	17477	17727	7944	7977	2338	2153	6848	6601	6744
750	318.07		3366	3714	4525	5289	4106	3569	4344	4448	4456	4582	6085	6063	5815	5795	3746	3284	5219	5187	3474	3469	5271	5642	2730	2711	1824	1548	1372	1393	1750	1702	2601	2623	3296	2714	3675	3818	6308	6153	6452	6370	6878	6863	1398	1638	4043	4434	3373
751	318.087		9155	11543	14793	14245	19526	21918	26044	27240	28783	32372	16688	16992	22528	26183	13379	7735	40221	41817	15069	9250	52473	53717	6843	6824	6518	7477	5711	5840	6488	6674	4213	4644	6664	6572	28365	31505	18491	18606	25397	20516	20318	28445	5875	6990	13092	14057	11767
752	318.109		2843	3508	2213	2330	3825	4797	3618	3140	3970	4816	10879	11845	2509	2345	2792	2880	5290	4642	4036	3352	6162	5528	3428	3035	3177	3184	2438	2482	2753	2637	2960	2735	3503	3286	2203	2208	12405	13147	13243	12679	12601	12109	2920	2512	4029	3917	3797
753	318.131		2451	2713	1731	1757	2553	3150	2838	3165	3695	3679	8074	8310	1481	1464	1932	2255	4378	4045	2607	2469	4312	4182	2500	2285	3916	3702	2421	1951	2241	2379	2441	2376	2442	2677	1380	1225	11650	11312	14804	14427	11346	11191	2577	2371	2763	2857	3567
754	318.149		2159	2614	1573	1552	4193	5039	3979	3828	5377	4975	10888	11599	1235	1170	2260	2894	5119	5432	2614	2587	4499	4805	3073	2777	4043	4320	2638	2734	2612	2922	3015	3163	3096	2951	1280	1163	20100	19809	25114	25626	20064	19742	3601	3488	2497	2568	5680
755	319.067		3617	4059	5518	5088	7443	8659	11171	11678	17915	16173	7444	8589	5039	4754	4072	3989	17779	18250	4728	3960	23814	24152	4274	3662	3527	3525	2844	2999	3667	3960	3186	3947	4148	3465	4597	4403	11239	11503	10281	10601	10978	11030	3469	3546	4602	3748	4222
756	319.115		3179	3728	7387	7335	3178	2723	2934	3052	3533	3306	5473	5274	2609	2526	3792	3300	3864	4315	3827	3634	4678	4649	3008	3331	5869	5656	2270	2181	2681	2622	2856	2525	3655	3995	2435	2616	30776	32034	29697	28647	25263	24857	2895	2615	5331	4958	3845
757	319.14		22381	25180	4231	5129	6269	5673	5238	5261	23730	23523	10686	11172	9571	9680	7550	7709	32054	34010	7126	5801	30552	28257	9525	9530	79685	78903	27725	27411	13395	13402	8535	8013	11907	11875	5612	5204	69983	73006	246816	252730	64371	60223	8339	8217	8615	6154	11851
758	320.061		11582	14176	2949	2807	6147	5903	6198	6422	7088	6358	11945	10430	2547	2666	14148	14077	7161	6426	14717	14724	8051	7870	6592	5015	2607	2948	2782	2610	2997	2678	4402	4546	4897	4441	1967	2362	13506	13084	13226	13266	13628	14242	2408	2859	12000	12118	7827
759	320.093		7466	8633	2673	2984	46770	49390	43420	41792	44726	42429	6647	6578	3008	2887	7885	7228	50808	50051	8329	7407	50169	51574	6608	7329	4310	4092	4283	4282	3504	4393	5821	6596	7390	6562	3431	3429	9832	7887	7423	8010	7398	7898	3911	4506	7172	7595	9138
760	320.143		4150	5297	1581	1335	2524	2927	2592	2643	5660	6270	3540	3989	2679	2298	2756	2074	7606	7693	2337	1908	6881	7461	2855	3097	13703	13851	5875	5826	3014	3547	2474	2658	2537	2679	1354	1309	13799	14413	42192	41611	12650	12959	2724	2280	2171	2590	3582
761	321.044		15055	15740	339960	334188	60953	55014	71037	70088	166913	171959	75911	78528	505688	497937	34028	14916	167786	168484	18150	13315	170585	172295	14351	13175	10081	10301	10457	11640	17461	16350	14411	12931	21089	21435	299265	308585	148623	155250	118546	116198	109612	107383	12222	11915	17206	16702	30455
762	321.095		12442	13635	5820	5094	9856	10030	9486	8928	9655	9973	7137	6499	4426	4096	11738	11101	10080	11580	12951	11757	11561	12098	4799	4113	4750	4677	3297	4143	3476	3882	3507	4031	5563	5231	3192	3432	9162	7530	9571	9539	8106	8103	3805	3396	14004	14030	10022
763	321.114		3523	39599	3748	3638	3421	3162	3245	3241	4198	4054	5110	5713	3049	2838	3596	3676	3892	4069	3575	3269	4450	4505	3052	3051	5571	5389	2354	2443	2694	2442	2939	2872	4036	4237	2655	2680	8219	8561	13688	11612	8625	9060	2574	2500	4740	4240	4268
764	321.131		33377	9004	15547	15215	13718	14073	11685	11131	13294	13930	29017	27174	9838	10493	9743	28057	14320	13337	27851	26845	14293	14068	7134	7353	9187	8500	6621	7190	6242	7504	6411	6596	8598	9326	11871	10768	44897	44684	60337	57157	60682	60249	8334	6929	27561	25906	49899
765	321.171		7776	8873	13956	12475	6592	6744	5066	5216	7135	6993	7147	6116	8291	7648	10870	10265	7850	8522	10861	10500	9074	9395	4927	4307	7728	7643	4628	3789	3907	4416	4271	4300	6832	7215	5059	5317	8476	9016	16650	16501	8977	8234	3455	3128	14603	13939	7719
766	321.209		5317	5911	21007	20024	7619	6571	6090	6034	7031	6615	6015	6291	16996	17659	7224	6440	7835	7238	6476	6587	7228	7811	5234	6191	7614	6887	7192	5823	4892	5304	5996	6173	6310	6823	12935	13396	7319	7027	10897	11531	6889	6882	4592	5053	9185	8073	10519
767	322.045		62709	71149	54070	51093	156632	167307	125918	131784	144259	146616	253510	267305	78332	77947	56848	60033	152238	157749	52395	49920	153676	156620	56243	56108	35292	34720	45839	47229	32978	32736	40797	38692	53626	53473	48889	51264	168006	172145	219189	215756	214002	207210	70005	65958	56855	55079	201230
768	322.137		2170	3208	2178	2054	3341	4117	3563	3820	3652	4464	9907	10674	1666	1751	2444	2893	4519	4399	2208	2611	4617	4238	2082	2411	2917	2840	1896	1647	1688	2142	2190	2349	2573	2355	1982	1908	11013	10644	13119	13235	12705	12368	2601	2065	3174	3111	4550
769	323.029		111679	129304	6983	6442	295177	313082	273262	278692	921824	923292	234682	247405	12573	12446	97904	103632	547388	558348	73970	61679	732679	743240	88912	90423	194901	192934	219521	233763	164739	167540	73339	72151	90922	89222	7227	6521	121518	129038	181423	179039	171131	169329	222610	207215	101833	95522	119271
770	323.046		24399	27192	16631	16595	43242	45777	42440	42037	93919	96010	52935	56316	23473	23269	23045	23552	66611	69427	19895	18907	77192	82175	16003	15544	19169	19182	20360	21640	15904	16236	11351	12212	15659	15059	16920	16652	39365	39694	48576	46462	46000	43885	24053	22487	20810	19329	33140
771	323.078		6202	7841	4378	4632	4265	4715	5126	5551	8154	8442	6152	6443	3475	4212	5114	5372	7519	7693	5195	4857	8631	9466	2940	2614	18165	19610	24556	27448	14933	14564	3462	2615	3024	3265	3094	3003	7555	8101	34005	35669	8841	7674	11949	13486	6300	6435	10354
772	323.146		5545	7350	8054	7905	12221	13058	10254	11110	11185	11370	51421	54475	3985	4062	7950	6862	11088	11800	7262	7244	10884	10824	10918	11710	8219	8118	6434	6052	6381	6641	8543	8155	13438	13041	3230	3909	57550	61422	64347	60379	53846	56804	10135	8962	11114	11055	14548
773	323.187		4396	4446	10428	10435	10206	10178	6982	6116	13776	14095	5666	5953	3068	3184	4931	5618	13471	14009	4881	4335	14286	12919	4780	4944	9314	8827	3951	4188	4783	5220	3605	2997	6456	6451	4438	5057	7307	7432	16503	18304	5692	5887	3201	2908	7767	8210	11866
774	323.223		2290	2305	13861	13375	3628	3634	2555	2366	3617	3990	3316	3219	11675	9634	3148	2688	4532	4135	2612	3099	4195	4056	2999	2422	4403	3542	2351	2082	2216	2375	1838	2586	2609	2718	8048	8071	3503	3806	7412	6933	3134	2886	1650	1653	3606	3586	7180
775	323.259		1833	2151	5447	5156	4774	5036	3028	2542	4993	5580	2800	2532	8074	7841	3406	3358	5022	4911	3439	3755	5319	5855	1642	2049	1942	1674	1446	1262	1344	1638	2342	2250	1746	1943	4800	4942	4717	5419	5901	6151	4090	3923	1027	1470	2241	2131	12317
776	324.073		3808	4041	4171	4055	8919	9878	10828	11081	13985	15278	7362	6938	4647	4162	4381	3292	15168	15392	3814	4073	14175	14745	3365	2983	2758	3015	3150	3592	3019	2797	3005	2881	4247	3697	4877	5530	10660	11677	9599	9980	9310	8709	3344	3315	4144	3865	6625
777	324.094		2940	3713	3561	4251	67721	74060	74238	75964	76030	77220	34163	33611	6073	6156	3993	3032	75148	74106	6472	4625	74354	76301	23196	21025	20324	22116	17295	19056	15815	15795	17019	17045	37106	36682	4793	4188	45553	45380	43510	44247	48884	47089	20459	17888	6048	6380	33809
778	324.13		1307	1466	3292	2945	4446	5348	5879	6597	9282	9672	8331	8217	3459	3739	1336	1435	9153	9389	1472	1866	7564	8111	1756	1591	1858	2076	1338	1558	1393	1197	1279	1439	1581	1912	2157	2566	10405	9971	11275	10929	9667	9949	1705	1459	2008	2010	2208
779	324.15		2111	2324	1886	2025	3532	2862	2628	2425	3190	3099	9773	10508	1366	1218	2053	1992	3730	3352	2133	2384	3646	3793	2385	2668	2647	2231	1694	1482	1937	1868	2392	2100	2834	2770	1319	1342	9708	11618	12308	12240	10508	11261	2326	1744	2964	3460	3505
780	325.202		9646	10319	12984	13154	37166	37479	23130	23397	35420	35595	20293	19852	8936	8353	10777	10388	46613	47861	9353	8612	39005	39519	16283	15569	24779	26533	12347	12574	16824	16191	11316	11824	18046	18816	8792	8914	25122	25416	39005	40158	19419	17839	10283	10260	10315	10051	40609
781	325.217		1735	2049	13166	12482	6316	5820	3549	3499	4657	4784	3757	3768	8499	8636	4912	4879	7284	6992	4798	4918	6255	7131	2681	2752	3767	3611	2047	1963	2464	2495	2137	2384	2544	2769	5667	6134	7444	7764	9915	9702	5910	5361	1638	1880	3377	3818	7022
782	326.092		2967	3509	2810	2658	16949	19535	24975	29844	25906	25678	18620	20672	2726	2637	3664	3123	46323	41541	3675	3053	13073	13001	3399	2934	3879	3693	3002	3054	2711	2915	2883	2656	3749	3316	2571	2648	17417	17667	16501	16641	31718	32495	2173	2441	4948	4711	3407
783	326.166		2684	2811	6892	7331	5969	6525	7266	8067	7001	8886	9749	10285	7478	8159	3314	2596	11434	11584	3617	2999	9684	10561	3108	2855	4832	5891	4112	4427	5132	5016	2691	2753	2903	3168	5090	5315	9225	9393	10693	11431	8715	8841	3912	4507	4404	4036	3766
784	327.071		5294	6055	4108	3810	5113	5436	6236	5730	6884	7153	5459	4710	3305	3595	4827	5205	7323	7178	4869	4417	7024	8042	3562	3146	2632	2054	1908	1874	2718	2648	3181	3265	3817	3606	2376	2683	5772	5353	5909	6617	5704	6238	2717	3023	5037	4796	4019
785	327.108		5864	7343	3319	3680	2990	3210	3433	3284	3785	4027	4696	4970	3075	3301	6730	6305	4381	3799	6095	6245	4937	4838	3337	3122	3201	3378	2172	2488	2768	2512	2946	3168	4759	5179	2864	2495	7161	6908	8441	8224	6536	7734	2241	2505	11412	11916	3370
786	327.144		5774	7043	7005	6642	3199	3267	3450	3768	5174	5629	5023	5615	4139	4457	7488	7546	8053	7283	8640	8836	8778	9488	5670	4741	6983	7649	4205	3563	4448	4219	4099	4145	7975	7095	6054	5695	17650	17568	10507	10500	9214	9633	3228	3194	14077	14950	6580
787	327.162		3299	4372	8595	8984	3895	3930	3831	3751	4366	4199	4980	5312	3735	4187	3477	3440	5406	5873	3393	3363	4528	4567	5193	5165	6672	6583	3831	3814	3580	3525	3041	3349	4036	4187	5009	3836	7564	7518	12038	12303	6362	6472	2900	2829	3708	3576	4288
788	327.181		7547	9806	12821	12344	7913	8518	7746	7157	8236	8542	9362	9420	10607	10134	9273	8699	10297	10039	9622	8911	8821	10129	8252	8130	10635	11895	7062	6569	7876	8780	7081	7196	9089	9099	8613	8770	15610	16119	16292	17033	11223	11161	6375	6552	11376	11243	13381
789	328.108		3716	4138	14187	14341	29136	33380	35276	40200	34297	34459	22893	24225	17656	18758	5027	4786	58369	54211	5611	4834	48875	49466	4545	4438	4401	4370	3599	3200	4518	4930	2751	3036	4389	4332	13371	13894	35983	35836	29275	30521	36549	34421	3605	4124	7184	6528	7671
790	329.024		6336	8389	13118	12889	5622	5883	6454	5806	5447	5799	8026	9171	10954	10999	3982	3777	5192	5422	4735	3688	6214	5545	4601	4256	5127	4918	4165	4016	6086	5289	3827	4231	3765	3869	10866	11309	7751	8703	9616	7561	7550	7009	3616	3628	4222	3729	3640
791	329.061		47951	54277	3268	2494	79585	74168	76964	77105	84211	85510	5615	6293	2668	2929	41827	41809	72591	70889	42135	40504	78104	75118	24729	23931	14223	14305	17191	16080	15696	15126	24099	23739	26202	25035	3763	3093	6244	5868	7822	7701	6943	7827	15525	17578	34084	35150	30000
792	329.087		12416	16471	2849	2629	4583	4380	6139	6603	7289	8082	2798	3448	3985	3927	11121	12733	8063	7805	11352	11652	7208	6712	11492	11148	2749	2860	2288	2032	2471	2390	9556	9443	13829	13745	3006	3139	5832	5604	5993	6211	5365	5954	2322	2223	13108	14288	3736
793	329.124		6235	7229	3925	4109	5773	5665	6462	7140	8922	9399	6702	6123	3603	2996	7906	8858	9973	8775	9532	9173	12008	12121	4838	4712	8735	8349	3880	4098	3766	3819	4212	4224	6795	6380	3379	3287	8722	8755	15681	15910	8789	9909	2770	2967	14099	13714	5794
794	329.176		4172	5056	52161	49122	7718	6358	4481	4525	5574	5290	7531	9026	9843	9909	5041	5011	6213	6339	4912	4761	6977	6537	3854	4030	9148	8994	4120	4282	3597	3759	3755	3272	4294	5105	13372	14602	8358	8257	17195	17421	7261	6993	2850	3044	4699	5652	7272
795	330.06		19616	22329	2025	2049	39335	37861	35407	30007	39015	39264	36533	37923	3172	3481	16811	17305	38660	35137	17269	15097	37700	30736	13723	12157	5631	5226	6083	6352	5382	4865	11157	11035	14178	14097	2588	2211	27621	27361	39475	38485	26805	27387	6172	7106	14589	14979	58884
796	330.102		3693	5593	2235	2190	3752	4123	4767	4556	5193	5162	6152	5783	2386	2647	4192	4665	6463	6039	4656	5618	6549	6204	2985	2907	2665	2968	1628	1689	1819	2089	2896	2876	5054	4521	2128	2098	9436	8952	8395	9288	10516	10217	2268	2135	6908	7372	4565
797	330.204		3655	3935	2243	2186	19981	20895	18983	21487	18799	19109	764224	777273	2973	3174	5498	4910	30526	32595	5891	5747	24254	26247	17993	19500	13539	13134	10496	12015	9643	11103	16158	15378	14625	14586	3118	2917	345396	350416	419049	409481	170777	170884	21316	19399	7715	7026	99598
798	331.044		9137	11093	2668	2496	10566	9849	10681	10587	9414	9868	11973	13371	2542	2512	9497	7951	11173	10504	9800	9866	11552	10867	10528	10264	4138	4571	3821	3771	4075	3596	8413	8514	7648	7388	6119	5136	13646	13053	14569	13435	14722	13749	4648	4194	8638	7393	7540
799	331.103		3441	3562	3419	3029	2792	2640	2745	2559	3613	3901	4603	4631	3693	3596	3249	2972	4449	4251	3457	3355	4364	4573	2967	2398	3734	3780	2065	2191	2575	2399	2247	2142	3677	3403	3174	3220	5309	5429	8436	9065	5628	5608	1591	1799	6445	6962	3332
800	331.14		7437	8315	5029	5156	6709	6009	6271	6091	10881	11656	10818	10654	5204	4951	6803	6676	11551	10683	7502	6572	11057	11227	6676	7136	19792	19135	8424	9428	6649	6629	5116	5705	7299	7986	4217	4795	15082	15951	32523	33931	14558	14159	5533	4845	10707	10279	9176
801	331.264		2292	2811	54655	55386	15332	12026	2787	2178	3483	3091	5870	5700	106754	102085	40352	35042	9169	6881	40297	42095	12144	11071	6147	6234	3788	3169	2266	1955	1572	1377	4590	4351	4164	5172	55850	56311	16743	15327	32418	30498	11876	11522	1459	1141	56764	58051	45186
802	331.992		6465	7190	2465	2452	2266	2757	2710	2237	2792	2747	4947	4716	1968	2272	4728	4911	2524	2606	6293	5946	3558	3276	5126	4627	5415	4817	5589	4994	5781	5399	4405	4194	5024	4865	2109	2237	4423	4513	4617	5098	4455	4289	6139	6515	4733	5327	4998
803	332.131		3448	4009	2320	2233	4748	4461	4098	4701	5302	4924	12458	12373	2431	2765	3003	2775	6355	6681	3562	3771	6811	5947	3012	3215	2484	2751	2010	1612	1743	2239	3268	3610	3188	4096	2641	2082	13282	13135	12917	13385	12511	11872	2303	2117	4244	3099	4261
804	333.06		39267	43982	6910	6089	68344	69621	72115	76961	88333	91217	38546	39232	6349	6976	33230	34404	89978	92488	41398	38266	102174	102965	18376	19270	18299	17631	17416	17750	17806	16986	17716	16383	21630	21278	5028	4635	35727	38099	42600	41308	46953	46054	18128	19055	30352	30291	55371
805	333.156		32398	38376	4285	4121	6492	7193	5363	6389	21976	22945	17067	16882	3518	4092	6730	7448	55787	58801	7428	6170	34968	35980	14561	15364	196539	196269	51017	52336	32771	33322	12065	10980	15795	17353	3005	2823	61018	63687	306540	309409	29340	24818	10994	10995	5923	5852	23869
806	333.17		6290	6967	20731	19847	13740	14375	14422	13895	17396	18692	20287	20427	5511	5850	5569	6546	19816	20182	6760	6725	19454	20122	3809	4154	23039	22101	6548	7091	5295	4969	3047	3872	4483	4987	13574	14497	13503	13781	43930	42249	10574	10492	2876	2730	8524	8197	6537
807	333.279		694	1082	3755	4369	1477	1478	882	844	888	786	1014	1246	8919	8883	2779	2392	1479	1157	2626	2933	1852	2087	879	762	760	626	623	942	874	577	813	715	908	815	4691	4408	2028	1968	2569	2685	1929	1508	836	741	2822	3086	3663
808	334.126		9541	11327	4127	4364	19742	22652	18728	19458	19826	19000	13938	14919	5442	5540	9444	10261	25248	22176	9796	10139	26611	28754	7082	7287	7065	7473	6373	5993	4962	5936	10823	7980	6458	6213	5644	5871	17304	16828	19435	19278	18609	18089	5365	6918	10271	10504	16232
809	334.159		6593	6931	1675	1742	2032	2133	1765	2145	5038	5596	8258	7973	1465	1354	2152	2050	12376	12213	1902	1722	6625	7277	3358	3482	34036	33794	9829	10193	6930	6322	3017	2885	3673	4368	1586	1419	12517	13529	52104	54047	8779	7537	2389	2618	1968	1705	5028
810	335.044		13556	15390	4975	5063	22733	22372	23152	23173	24484	24818	5928	5461	4463	4347	10992	11409	30286	29410	12200	10366	28718	31359	5586	5265	3703	4544	3488	3993	3956	3714	4433	5107	4550	4377	3859	4137	6241	6035	5491	6354	6388	6035	3637	3855	9395	8820	10084
811	335.06		11614	12704	28700	28413	12684	13447	13199	13280	13252	13984	9021	9260	26057	24750	13908	12928	13535	13426	11287	10619	16352	16796	4372	3992	3583	4080	2744	3545	3982	3562	4538	4019	3806	3677	23609	23979	12379	11442	11336	11425	11433	11998	3430	3456	12541	13192	5361
812	335.296		690	910	3424	2797	1125	1380	784	852	799	785	1057	994	9245	8112	2019	1614	1145	1031	1620	2084	1932	1815	739	753	739	679	710	678	535	588	691	759	587	734	4276	4528	1464	1639	2484	2454	1714	1551	586	804	1891	1587	3777
813	336.037		5270	6373	2241	2427	9797	11225	10812	11361	12373	12579	3934	4084	2520	2510	5078	4870	14559	13762	6147	4403	14429	14254	3887	4195	2008	1861	1943	2237	2002	1970	3000	3196	4146	3435	1956	1925	5065	6002	6170	5879	5833	5898	1853	1819	3047	3451	6903
814	336.073		9688	9818	2047	2301	3493	3400	3133	2968	3678	4443	9715	10081	2002	2071	7916	7309	4634	3938	6819	7657	6012	4526	8293	8854	6076	5978	5718	5272	6584	7085	7422	7773	8362	8615	2941	2706	10880	10670	8532	8579	9793	9253	5751	5085	7586	6962	5489
815	336.16		1815	2338	1875	1973	3026	3363	2302	2851	2481	2680	8236	8209	1471	1412	2146	2621	3497	3164	2518	2199	2854	3493	4438	4299	2869	3000	2565	2445	2388	2510	10195	11213	3006	3323	1300	1355	8668	8472	9365	9428	10797	10422	3559	3760	4027	3913	6096
816	337.012		26674	30105	3453	3927	2233	2760	2692	2766	3383	3286	3356	3680	3742	3169	19923	22559	3451	2972	20372	21285	3793	3213	4348	3962	2721	3001	3015	2746	2683	2543	3582	3505	3864	3878	2261	2727	4071	3987	3380	3592	3186	3927	3111	3618	22576	20302	3409
817	337.061		18778	20456	4388	4150	12277	10986	10705	9306	10262	10333	9774	10193	3831	3747	17096	16588	10286	10842	13403	13869	9270	9906	12651	12028	14558	12688	7895	9172	7751	7747	10273	11308	15436	14275	3784	3590	12698	12247	12934	12208	12219	12112	10145	9388	14387	15143	7725
818	337.142		2852	3767	5563	4834	2534	3103	2341	2615	4007	5187	4284	3921	4405	4061	4402	4194	4638	4793	4053	3693	4636	5814	2869	2184	3774	3736	2024	2082	2038	2052	1707	2250	4446	4146	3337	3429	8880	8408	12142	12197	9014	9221	1831	1587	5672	4972	6153
819	337.166		6403	7005	8698	9227	3982	3929	3534	3424	5144	5237	5251	5907	8772	8181	9137	9128	6116	6307	10412	10232	6616	7426	3904	4095	4913	5015	2645	2799	3142	2547	3955	3814	6641	6291	5650	5864	8151	8254	13269	11485	8357	8715	3028	2565	14926	14467	6871
820	337.205		6143	7980	27242	26455	11368	10896	12619	13542	6943	7324	9695	9176	32168	30873	8984	5981	9584	7954	8422	8032	8045	9609	7315	6835	8185	7661	8782	7533	5755	6745	10809	11921	9641	8220	22122	25018	8616	9617	12502	12105	14066	14875	6354	7896	37767	40088	9662
821	337.239		8283	11122	15680	16134	20292	21346	9565	9980	13002	13212	8711	8489	17617	17167	13696	14047	19711	19000	14029	15807	22655	22462	7575	7915	4911	4413	2440	2647	3653	3696	4524	4420	19043	17299	8994	10097	12975	11682	15767	15208	17496	16348	3006	2096	39715	38666	27260
822	338.065		6304	6981	2216	2185	8081	7570	7943	8193	8658	8355	6233	6074	2116	2332	5693	6062	9541	9776	5214	5858	9855	10305	5748	5268	4399	4798	2696	2888	3289	3416	4909	4984	5664	6025	1966	1826	7116	6755	6938	7341	6849	6628	3347	3287	6532	6002	5003
823	338.109		2441	2448	2849	2822	4879	5517	5572	5450	5481	5794	6268	7452	3071	2700	2819	2658	7271	6174	2743	2348	9922	10162	2270	1723	2809	2537	2474	2414	2664	2196	1973	1866	3022	2436	1956	2215	15891	14690	12870	13080	13500	13368	2239	2292	3476	4118	2526
824	338.989		11634	14043	2644	2873	15944	17642	13369	13852	14936	15098	9803	9157	2665	2493	10448	11761	15101	14801	14153	14320	17632	17917	10358	10126	37314	37364	46513	48428	28634	27662	9998	9592	11891	12109	2691	2408	10169	9745	9763	8685	9337	8789	38978	38017	12603	11493	60611
825	339.091		2721	3102	2699	2666	5932	5851	5728	5567	5635	5182	7222	8428	2458	2707	3478	2995	5716	5573	2959	3589	5495	5599	3902	3652	3551	3545	4340	3968	2985	3374	5664	6094	3092	3317	2152	2160	10129	9091	9930	10089	10113	10543	4123	4602	4472	4504	3815
826	339.108		2594	3926	2873	2841	2604	2347	7917	7952	7468	7612	3769	3947	1955	2063	3793	3404	8912	8223	3601	3662	8760	8736	7615	7894	2802	2490	2080	1867	1762	1746	2203	2106	7933	7803	1600	1989	6225	6311	9916	7304	5837	6381	2019	1620	6471	6422	2742
827	339.127		1872	2167	2603	2239	2592	2561	3748	4241	2894	2743	4144	4401	2064	2190	2529	2087	3021	2954	2339	2032	3645	3518	2443	3155	2895	3142	1914	1572	1902	1584	3232	3585	2359	2442	1911	1922	10544	9525	12065	12321	10079	10355	2014	1561	3754	3475	2355
828	339.144		4016	4956	5256	5032	3487	3615	3523	4011	4085	4205	6251	6429	3275	2696	5300	5340	4937	4353	5978	5776	4561	5242	3003	3026	4035	4141	2650	2393	2330	2716	3372	2934	4741	4904	3406	3044	8496	8174	10231	10484	8583	8294	2165	2633	9839	10313	5011
829	339.327		5848	6563	16224	16470	8507	7426	6305	5304	6152	6942	7381	7786	22498	21999	14778	12797	6235	6550	12540	12596	9450	9914	7456	7515	6983	6879	8323	7513	7016	6098	7171	7169	5989	6008	17862	19340	9638	8994	11241	10794	7450	8128	6818	5979	10032	10101	12485
830	340.106		2419	2689	1968	1722	3258	3739	5384	6502	4147	3771	9510	11121	2624	2400	2814	2526	6294	5345	2649	2616	8990	9532	2518	2373	2222	1670	1596	1719	2072	1510	2293	2643	2968	2948	1885	2093	15700	16828	18655	19332	12535	12368	1850	1778	3309	3697	2104
831	340.118		3880	4341	1567	1589	2150	2744	2625	2687	2802	2341	4886	5438	1579	1889	3230	3358	3421	2904	3484	3888	4053	4414	2007	1951	2171	2097	1409	1225	1596	1554	1795	2336	3020	3289	1252	1538	7891	8246	9077	9670	7824	7194	1940	1920	5698	5740	4137
832	340.125		2413	2579	1690	1682	2328	2431	3141	3096	3172	2856	5859	6577	1817	2127	2372	2204	3825	3313	2728	2490	4134	4063	1861	2067	2071	2101	1541	1992	1859	1347	1888	2518	2117	2040	1484	1383	12062	11851	13076	11549	10868	10541	2079	1697	3834	3155	2477
833	341.056		5061	6023	9591	9425	5922	6654	7689	8098	6455	6281	8510	8659	9339	8546	5373	5514	8433	8508	6688	6023	7654	8093	3736	3517	2653	3065	3034	2546	2955	2861	3014	2936	3779	3287	7422	7622	9364	9187	9652	8733	9625	9403	3393	3232	5318	5396	4221
834	341.109		15807	27480	19278	20778	349215	404180	703068	750334	351749	348850	44567	37777	13823	13394	38325	14656	586545	552839	57356	26190	471992	481671	41577	31313	19872	24088	27509	18276	27628	24843	25363	37040	26786	22246	10267	19104	26094	25418	28803	27021	22527	21464	24215	31948	17710	19693	20155
835	341.161		4624	5101	7445	7332	4373	3518	4065	4834	4473	4441	6549	7850	3304	3487	4991	4948	5545	5179	4442	4484	5574	5277	4700	4528	7939	8140	4187	3791	3853	3342	4373	3685	5292	5481	3119	3417	9895	9213	12584	13204	9563	9165	3055	3073	8264	8613	4829
836	341.197		5262	7346	19647	19237	10500	11845	8855	8788	12524	12581	10358	10636	24576	27389	6837	6853	17854	16817	6612	6107	14236	15164	9668	8569	19791	19627	7861	8018	9202	9100	6000	6415	9821	9714	20250	20951	13240	12159	29316	29590	9869	10184	5998	5229	6529	6244	16195
837	342.129		5087	5755	2018	1813	7033	7590	10419	9599	6872	7015	5015	5788	1552	1530	5245	5102	9676	9606	5347	5123	8959	8344	3754	3514	6776	6953	5068	6230	7426	6618	3476	3743	4554	4064	1870	1569	9203	9164	7870	7368	7957	7290	4282	4918	6668	5868	2829
838	343.038		8483	9157	2720	3353	6387	6987	7208	7768	7509	8434	7713	7401	2633	2698	7257	7274	9098	8156	8141	7394	9723	9563	5069	4465	4563	4804	4265	4534	4372	4482	4090	4325	5226	4669	2055	2280	7433	7062	7586	8067	7834	8032	5319	4729	6152	6996	7417
839	343.103		4401	4697	2450	2619	4566	5062	5814	6271	5244	5082	3385	3730	1878	2202	4027	4079	5633	4929	4410	4491	7407	5989	3090	2699	3134	3012	2052	2039	2347	2020	2650	2696	4263	3850	2288	1848	5742	5887	6777	7601	5812	5575	1960	1838	15495	15905	3492
840	345.083		3167	3352	1990	2011	3344	3660	4873	4638	4203	3800	3174	2847	2397	2182	3241	2926	4189	4544	3043	2795	4220	4239	2077	1917	2483	2868	2558	2471	2254	2170	1781	1627	2378	1932	2159	2001	4269	4563	4848	4739	4539	3799	2181	2196	3138	3215	1838
841	345.099		4411	4746	2745	2717	4081	4074	5486	5628	4684	4827	11045	12444	1926	1752	4644	4140	7128	6591	5183	4625	7509	8359	3752	3710	7653	7530	6388	6851	5982	5886	3389	3194	4974	4336	1799	2165	14298	14939	14112	14293	12550	13346	6321	6418	5078	5267	5918
842	345.119		3897	4145	3562	3654	4227	3182	3410	3573	4571	4575	5345	5350	3701	3389	4309	3512	5966	5651	3889	4121	6165	5354	3720	3828	5405	5398	2808	2775	2847	2918	3485	2837	5355	5251	4200	4480	9054	9037	11908	12002	8732	8049	2399	2583	7248	6142	3977
843	345.156		6560	7664	7376	8303	7695	7880	6185	6394	10017	9827	12834	13682	7520	7327	5771	5355	10391	10252	6824	6256	10575	10059	6890	6947	18306	19439	9250	10713	7284	6813	5631	5734	7166	6815	16857	17482	13329	13887	28005	27397	13698	13537	5235	5565	7809	8465	11465
844	345.228		4910	6300	10679	9552	7969	8721	6442	6909	10490	9915	9367	10533	7499	7273	7725	6950	15946	16002	5793	5552	12155	13126	13736	15255	19335	19888	6996	7597	7588	7041	5730	5570	17964	17910	7829	8464	15276	16870	46303	47876	12482	12744	4230	3994	5693	6303	17988
845	345.244		3649	5049	10475	10660	12103	11094	7653	7772	10563	10287	5987	7446	23658	23786	9058	9279	11000	12198	8350	8555	11032	12409	6373	6754	7395	6418	5927	6039	5293	5139	6932	5847	7815	7781	10849	10572	12331	13729	18352	17414	10333	9873	4630	5076	6890	5035	24637
846	346.056		1218124	1350533	13073	12016	534207	560959	504323	508909	2682276	2744281	550748	568514	60940	57541	1340460	1501141	846264	816002	455701	447244	1311956	1362533	4286374	4442754	621741	573627	541974	566782	481659	481528	7008176	6854570	10193468	10225001	118647	41437	428299	425438	510381	490290	485518	487335	519494	506515	1193977	1186982	422234
847	347.04		177659	205563	5979	2433	32124	35495	87579	92187	344210	354583	13606	11846	2790	2717	181880	199313	134083	130287	67820	65423	184038	191336	1663664	1744491	17625448	17747360	16299437	16910402	17695834	17744720	1495968	1160419	1451863	1442017	38843	27010	27934	24218	24185	23275	22470	21698	16488847	15919086	492382	270149	214830
848	347.257		1662	2172	8321	7310	4957	4512	2491	2093	3520	3925	2204	1963	15937	15220	6654	7098	3993	3842	5813	6894	3963	4845	4132	4038	18908	33834	15944	16244	17393	17382	4204	4276	5330	5829	7243	7828	4356	4517	6579	6194	3081	3216	17460	15146	3947	3845	15336
849	348.088		12380	14542	7245	8100	81204	89819	126926	131983	175005	174804	11172	11408	7682	7409	11531	12260	184866	192897	17128	11614	152698	154695	8537	6952	35458	35603	30444	32989	34522	33829	6859	7248	15012	15431	3939	3780	33248	33403	26090	27131	20941	20825	31967	29953	16226	15370	8426
850	348.191		2245	2719	8810	8668	5907	6124	5193	5230	6851	6372	9418	8738	2940	2306	3383	3731	7593	6686	3715	3594	8224	7468	4026	3945	8107	8084	6193	6643	6627	6670	4249	4508	4426	4280	4389	4276	5678	5870	7930	7775	4380	4852	6802	6737	3081	3140	5017
851	349.276		1235	2105	6089	5397	2121	2387	1489	1844	1755	1741	2524	2484	7143	8144	3618	3363	2893	1879	3851	3869	2882	3249	2103	1935	2873	3201	3357	3096	3039	3289	2242	2452	2073	2179	5391	5308	3078	3234	4685	4137	2422	2867	2519	2983	4953	4318	5612
852	350.086		4902	5350	1395	1422	6444	6793	8566	8194	10853	12217	6433	7272	1569	1888	4332	4136	12853	12914	5162	4485	10359	11071	2820	2575	3831	3491	4183	4296	3212	3431	2686	2388	2907	2906	1660	1279	7576	8999	7348	9076	9253	6573	3552	3232	3962	4051	3785
853	350.131		2003	2552	1875	1703	2536	2853	2467	2639	3652	3725	5379	6117	1462	1510	2250	2186	3547	3441	2557	2505	4110	3871	1846	1924	7288	7124	10847	11524	5795	6360	2269	2088	2615	2404	1224	1218	8504	7782	8734	8596	7974	7846	5898	5933	3217	2966	3677
854	351.016		10917	12224	18748	18943	7724	8235	6779	5930	6453	5633	7974	7870	6770	6807	6409	6418	6650	6022	6702	6772	6408	5977	5711	7133	4138	4338	5881	4549	4679	4793	5710	4884	4560	5857	9382	8461	7363	7366	6385	7106	6526	6377	4275	4042	5180	5817	4193
855	351.057		9900	10710	5851	5258	29261	30519	39325	40915	59944	61128	15194	16059	8669	9018	10036	10119	43599	46977	10093	8535	57954	56072	6816	6733	4150	4118	4376	4568	4329	4324	5412	5315	8082	7484	6614	6578	16771	18318	17750	17239	19002	19113	4392	3945	9828	9935	5536
856	351.07		5020	5472	2289	2104	15824	18494	35759	38724	26422	26490	8545	8869	3040	2524	4254	4110	41757	39887	4980	3728	53279	54336	4773	4790	3073	2947	3985	4243	3116	2695	3238	3946	4480	5296	2301	2106	9881	9923	11041	12690	11879	12333	4296	4513	4063	4292	2974
857	351.119		4233	5264	2861	3009	5859	5264	3995	3687	5264	4803	5035	4815	1633	1457	5731	5752	5247	5175	5420	5612	7065	6192	2807	2974	13893	14001	20622	21286	10694	11050	3687	3461	3852	4255	1844	1962	6514	6356	10284	11623	6554	5931	10657	10892	5739	5399	5448
858	351.143		4735	5612	4144	3692	4008	4169	3089	3745	4887	4133	7461	6825	2014	2054	6523	6551	5129	5422	7925	7131	5841	5820	2552	2668	4933	5021	3794	3589	3442	3318	2410	2799	4454	5124	2057	1895	11205	11254	14266	14516	12463	11673	3773	3449	10853	11093	3554
859	351.181		6239	6810	11769	12766	7103	8014	6459	6182	7953	7896	10495	10528	4687	3997	10649	10574	10230	9227	11763	12345	10383	9583	4096	4155	5772	5639	3379	3026	2778	2951	3476	3461	6138	6456	3720	3856	11834	11046	14208	14315	10996	10659	2489	2907	17721	18187	8551
860	352.083		3359	4534	1176	1158	3959	4824	3808	4234	5256	5235	7848	8649	1095	1292	3420	3837	6351	6990	4189	4078	8568	9435	5195	4652	3282	3401	3863	4035	3491	3577	3623	3373	5932	5332	1107	1167	15273	15259	15354	14835	18003	17830	3053	3017	8885	8897	11388
861	353.035		22203	22161	8128	7667	3941	4293	4718	4661	4787	4870	10357	10313	7996	8176	17303	18847	5510	5192	14610	13880	6458	6211	7711	7946	3773	3534	3817	3042	4567	3597	6587	7564	8716	8521	23407	23949	14084	14188	15700	15216	21988	22040	4174	3891	15456	15315	5799
862	353.053		10742	11291	2936	2577	3772	3769	3866	4519	4327	4794	8686	7620	3070	3326	7542	8004	4780	4409	8253	8157	5274	5255	9159	7407	9993	10020	9988	9663	9859	9540	7400	7350	8496	8489	3419	3644	8648	8655	9078	9932	9621	9697	9138	10198	7451	7337	7370
863	353.123		3335	4289	2638	2640	4099	4291	5074	5058	4750	4982	5167	5674	14633	13481	4049	4293	5249	6260	4432	3728	5532	6705	2700	2774	10238	3594	2798	2553	2433	2455	2750	2626	3958	3316	12080	13470	9290	8884	8374	8723	6922	6403	2605	2529	6453	6608	4661
864	353.137		2871	3751	3135	3364	2998	2874	2958	2615	3414	3353	4721	5411	2170	2180	3507	3610	3874	3951	4233	3415	4161	4394	3417	3639	4331	5439	2258	2208	2134	2466	2532	2602	3436	3627	2112	2137	8126	7905	11238	11346	8081	7309	1973	2222	4113	3873	6049
865	353.162		5743	6985	9741	10313	4615	4415	3952	3715	5432	5464	5979	7069	13084	13217	8127	7882	6894	6386	9850	9575	7251	7473	4887	4349	5791	5970	3162	3331	3323	3232	3654	3492	7556	7782	10447	11732	9053	9127	10787	11102	8797	9099	3235	2869	16446	16579	5861
866	353.343		3199	3491	5345	5099	4140	3847	3312	3030	2943	3264	4404	4532	6564	6908	6677	6478	3841	2935	5753	6417	3818	4092	4315	3716	4640	4071	5627	5160	4345	4118	4610	4317	4107	4121	4800	5003	4607	4467	6033	5102	4134	4524	3899	3489	5990	5266	5566
867	354.941		7803	8801	4222	5189	3826	3601	2909	3120	3738	3776	4611	4771	5276	5126	6826	6718	3328	3481	6369	5877	4637	4249	3684	3821	3238	3190	3663	3303	3447	3388	3034	3228	3707	3725	5861	6320	5035	4987	5165	4811	5331	4697	3391	3511	6293	6314	4106
868	355.075		5534	6651	2198	2112	8292	8527	7545	7063	11102	11863	13196	14571	2108	2658	5376	5330	11643	12342	6529	5559	13149	12751	4053	4677	3186	2815	3046	3305	2780	3095	4351	3757	5422	4824	1687	1857	10669	10441	13501	13651	15024	14585	3204	3155	6887	6754	5682
869	355.089		3194	3960	2357	2459	34426	35326	32501	33380	63723	64469	8565	8744	2723	2415	3652	3312	57025	59771	6236	3790	67504	67749	3232	3250	2527	2674	2608	2643	2302	2962	2956	2427	3738	2860	2053	2044	12100	12822	14258	13767	14720	12892	2833	2808	3940	3755	4449
870	355.125		16801	19875	3213	6969	19096	19096	19342	18664	19084	20060	20369	19286	6743	6203	20078	18701	19549	18578	17879	16913	18417	18856	17604	18400	19997	20646	16813	15934	16821	16273	16923	16418	16376	14347	2495	2150	6878	7624	23620	22911	17128	6525	11902	12279	15423	14570	3047
871	355.249		2794	3981	5443	5409	8592	8820	5705	5908	8858	8453	5489	5513	4008	3774	3863	3693	11878	12050	3695	3785	8611	9245	6046	6966	6365	6846	3672	3689	3458	3852	4727	4575	11523	11899	3792	3579	8868	9525	13321	12676	9766	9475	3055	2525	5007	5096	26047
872	356.093		7742	7967	2080	2076	6619	7591	6919	7055	10552	10482	5787	6097	2841	3051	6203	6247	11332	11192	5765	5004	12658	13367	3531	2568	1854	2134	1936	2115	1739	1749	3039	2884	7051	6550	2109	1854	53300	58791	50240	52263	58067	55185	3049	2826	7605	7730	3532
873	356.099		9928	11588	2914	2817	4590	4408	4482	4509	6310	6068	6595	7128	3453	3710	8866	9070	6642	6548	7704	6489	6937	7535	3632	3330	2140	2186	1821	1833	2101	2116	3521	3208	10531	8338	2578	2308	113009	118315	122152	120822	137875	137000	5635	3768	10822	10042	3630
874	356.173		3718	4916	3392	3026	4224	4383	3303	3314	5245	5011	4376	4269	2660	2325	4203	4168	4196	4649	3803	3387	6332	6220	2595	2434	2606	2720	1377	1565	1989	1943	1920	2107	3828	3154	1867	2461	5863	5699	7084	6712	6282	5370	1781	1646	4514	4101	3916
875	357.089		11031	13904	3429	3095	266607	290150	222333	226230	365386	374809	230804	240768	3710	3025	13517	13383	415975	432572	26128	16944	379618	372382	192936	202718	109582	105409	113011	115652	99787	105840	270483	258308	423819	429219	8094	4803	170526	177054	257461	251015	131298	132377	116684	114385	13070	11370	25207
876	357.264		2097	2547	3027	3220	7583	7659	5169	4747	7098	7333	8359	8952	3155	2911	2645	2714	9429	9295	2674	2105	6758	7149	4969	4746	4907	3639	2592	2557	2931	2521	3622	3218	10137	9564	2501	2492	7499	6879	8674	8765	6744	7677	2197	1916	2988	2942	14054
877	358.047		9403	10868	5336	5531	11250	11391	9758	10198	11953	12101	8180	8518	6053	6175	8402	8629	11649	11811	9472	8391	13645	13058	7914	7469	6517	6022	6392	6211	6602	6732	8098	7774	8013	7118	5116	4699	7685	8290	7692	7239	8250	7523	6006	5914	6979	7454	6540
878	358.092		6327	7166	3194	3500	38872	41076	32026	34293	52181	50759	36651	38130	4064	4081	6531	6481	57565	59731	8114	7222	53112	53183	33336	34323	31164	31963	72650	74007	19584	19415	42373	41048	61463	63645	3914	3841	29324	29718	40569	41635	24821	23878	42503	43344	7194	5648	7222
879	358.114		5617	6900	5907	5452	9548	13108	9785	10509	12001	10174	13449	14250	5971	6206	6225	6386	11528	11600	7441	7071	15951	13159	9812	9569	6486	6901	7492	7603	5969	6122	9241	10101	12718	11405	6770	7277	14600	14238	13591	13086	13350	13504	6108	5705	7360	6725	5342
880	358.146		4678	5731	4291	3923	4451	5063	4810	4788	5371	5393	8124	8625	4010	3931	5075	5160	5931	5601	4740	4005	5396	5913	5675	5678	4694	4524	4131	4458	4558	4197	6306	5999	5966	6177	3511	3979	9484	10099	10757	9680	9749	9463	4340	4288	4732	4995	4989
881	359.097		3562	4180	4459	4689	11966	12590	12272	11042	13965	14258	11965	11367	4223	5122	3741	3710	16731	17232	4206	4180	16712	17559	8360	8221	8573	8421	13056	12902	6349	7186	10153	9700	13621	13088	3677	4161	12673	13152	14617	14496	10950	11550	9878	9091	4934	4957	3569
882	359.158		6779	8003	7671	7948	4681	5287	5177	5122	6251	5930	11781	12153	3403	3200	6698	6656	6908	6558	7575	7164	6625	6644	4133	3741	6163	6068	3841	3739	3868	3938	3845	3872	4675	4061	2919	3106	15252	14647	19176	17796	15202	14742	3887	3994	8950	9715	5270
883	359.188		4031	5108	24466	24542	8754	10197	7300	6975	8557	8316	18395	12197	11993	11450	6591	6270	10015	9853	4717	3891	9400	10027	5749	5823	11110	10175	5624	5753	6525	6579	6075	5454	7151	7189	16085	16519	11381	11970	20645	22649	13799	14936	5152	4716	6478	7139	7185
884	359.223		9026	11678	18235	20144	14180	15339	7797	7307	10395	11007	22125	21946	12804	13607	27305	29018	16471	15730	30004	31525	22310	22445	6510	7254	6603	6746	3447	3475	3322	3257	6729	5941	9506	8770	11911	12407	20710	21481	31784	31307	30454	29767	5766	3078	20967	21153	33492
885	360.13		4577	5882	7683	7146	41066	47036	62074	64622	53588	56007	42145	42288	10848	12484	7059	6113	91473	86406	8149	5947	74149	79144	8343	8331	7994	8165	7003	7182	8263	7823	5777	5898	7780	7502	9667	9831	42551	45363	45467	45519	44764	45578	7736	7917	9857	7732	14616
886	361.238		6745	5820	12725	12089	12522	12959	8143	8438	9915	10101	8405	8153	17298	16723	8927	9844	12475	13879	10679	10465	14865	14830	8554	8786	7596	5702	3969	4570	5745	6096	5912	5956	11219	11055	9028	9071	13932	14473	17612	17157	15116	16035	5271	3671	14215	15104	24428
887	362.051		298404	340682	4178	4021	161525	173651	149328	149534	377994	395987	212520	219735	16803	15693	304977	333984	197850	191572	194146	193308	268827	275265	207697	218709	175085	171054	160953	167238	156417	154404	220946	217508	308997	305602	8187	4932	142528	148154	191294	185172	162771	165987	187955	182120	314659	314510	217689
888	363.035		5297	6470	5084	6265	4837	4828	5599	6486	7047	7279	6231	7261	5232	5610	5187	5922	7154	6862	6043	4975	8591	8662	4705	5140	5462	6052	7013	7227	5601	5497	4291	4351	5100	5080	4662	4439	7116	8146	7660	7634	7517	7755	6355	5662	5967	6124	5367
889	363.071		6597	7156	2741	2577	4962	4747	6082	6699	7194	7812	6916	7396	2395	2710	5444	5277	5587	5666	5310	4938	6615	7256	3791	3809	4005	3962	3494	3497	3977	3215	3876	3582	4851	4492	2172	2344	9613	9063	9256	9324	10283	9887	3810	4013	5824	5431	3891
890	363.21		1301	1814	44014	46305	4705	4320	2827	2447	4415	3881	3995	4071	69912	74499	5180	4354	4557	4205	3925	4721	5483	5646	2590	2342	2734	2377	1659	1825	2029	2015	2621	2489	2557	2287	99268	103383	9544	7874	11949	11318	6971	6350	1335	1671	7386	7578	4606
891	363.254		2005	2267	6754	6794	4906	5032	2775	2976	3106	3314	2260	2363	10139	10764	5937	5986	4523	3927	5955	6772	4719	4589	2734	2982	2479	2027	1425	1456	1694	1531	2041	1825	4005	3779	4833	5472	3529	4179	6240	5876	4120	4792	1500	1304	3978	4385	19284
892	363.327		539	840	3512	3118	913	1002	784	714	931	762	773	861	6154	5916	1468	1325	784	924	1323	1208	1395	1470	626	488	615	754	582	551	477	548	681	758	688	890	4874	5825	1636	1189	1737	1996	1068	1044	626	499	1333	1114	4944
893	365.136		13062	14865	4883	4606	8142	8768	7412	7238	9577	10023	8982	9156	3656	3174	13034	13629	9971	9733	12741	12357	10217	10386	3965	4414	9813	9361	9510	9899	8303	8211	3506	3656	6329	5476	2753	2845	9898	9535	12681	12214	9548	10011	7688	7747	12489	12757	15108
894	365.159		5633	6203	7472	7044	5001	5199	4790	4955	5469	5722	10000	9633	3692	3347	8686	8834	6994	6515	9261	9567	6783	6975	4251	4449	4736	5256	2499	2466	2893	3039	3327	3312	5367	5384	3410	3103	11372	10793	13190	13763	12634	11881	2542	2490	13450	13198	5941
895	365.343		1416	1640	9745	9785	2722	2136	1133	1142	1262	1638	1811	2126	15322	14380	7112	6814	2004	1658	6778	6471	3404	3330	1108	1131	1020	1296	978	873	852	935	1097	859	1061	1293	11802	13463	3925	4021	4703	4222	2795	2949	842	836	5184	5617	11764
896	367.017		17887	18740	9919	9684	16601	16956	14226	14717	16698	16832	6539	6292	11451	12585	14300	14456	15365	14273	15448	15953	17223	15890	7190	7441	4711	4329	4955	5037	4952	5176	7032	6422	6403	6472	11896	11993	7086	6448	7160	6685	6851	6949	4597	4478	12371	12779	8892
897	367.104		3720	4193	12259	11773	5589	5310	6760	6783	8344	8443	5496	5688	16443	17383	3847	3534	9112	9083	4103	4283	8756	8630	3585	2787	14052	14068	14538	14633	14039	15145	2701	2469	3704	3475	7940	9252	6214	6318	8324	8457	6401	5510	13532	12985	5299	5930	4339
898	367.115		3802	4861	4078	3996	3211	3429	3671	3571	4561	4235	6061	6260	4643	4421	5696	5351	5017	4943	5256	5362	5323	5108	2787	2471	4403	4603	3548	3045	3278	3026	2336	2496	3158	3438	3032	3266	8280	8590	9902	10438	8916	7821	3463	2965	5629	5557	4277
899	367.139		3954	4631	3305	3295	3092	2962	2891	3064	4063	4042	5141	6115	1925	1745	5186	4797	4887	4924	5599	4969	5708	5436	2528	2782	4139	2979	2593	1825	2013	2349	2276	2190	4303	3860	2204	2268	8062	7536	8823	8441	7981	7955	2353	2508	9441	10469	3847
900	367.177		6220	6709	8021	8540	5887	6235	6200	6300	7918	7644	9176	9185	2724	3367	10674	11012	10106	9396	12625	12816	9552	10443	4019	3953	5057	5275	3193	2642	3133	3162	3527	3541	6897	6040	3070	3195	10714	10519	13390	13947	9231	9243	2819	2736	16552	15682	6892
901	367.358		7247	8945	16523	17779	9899	9928	7663	6522	7531	7391	12556	10442	21557	21012	19479	19655	8590	7611	18864	19508	10665	10301	10645	10310	11105	10322	13743	14218	11011	10127	10044	10912	9800	9394	16623	15885	14306	14085	17942	15608	12604	12188	8702	9244	18670	18442	18981
902	368.077		34117	39027	2098	2188	116703	145266	156327	170050	136212	137428	152729	163359	2413	2579	34617	39362	267479	249958	50775	45588	328032	333197	171544	158356	46045	45690	41830	44389	31276	29441	127424	123161	198167	168355	2037	1854	178189	178875	166673	163440	182066	181298	53223	48555	44252	43615	220206
903	368.177		1867	2525	2420	2223	2203	2112	2283	2331	2716	2429	17606	18263	1438	1444	2847	3041	3594	3073	3775	3990	2935	3475	1929	1972	1900	2332	1177	1258	1459	1524	1856	2142	2841	2911	1284	1350	12688	12441	16075	16959	9050	9078	1405	1795	3788	3955	4476
904	368.999		8026	9182	7571	8114	7305	7319	8968	10007	9284	9387	5854	6210	7705	7394	6142	6699	10079	9945	6618	5466	9612	9948	8809	9784	10543	9212	11604	11907	9910	11000	7498	8510	9444	9141	6080	4397	6291	5736	6809	6071	6263	6623	9931	9810	6023	6315	13692
905	369.099		2305	2527	2462	2548	7519	7807	11201	10909	5576	5516	26079	27273	2145	2111	3147	2135	8028	8154	2448	2706	10792	10377	3307	3427	3651	3844	3191	3039	3497	3137	2648	2791	3803	3222	1977	2163	74312	74523	78323	70843	59510	59050	4283	3613	3470	3574	4970
906	369.154		29074	32229	3555	3975	2667	2834	2798	3419	3612	3756	6909	7154	2065	1838	26733	29640	4166	4271	20850	19430	4431	3995	3529	2817	4657	4756	3177	2874	2734	2872	3016	3294	6179	5405	1994	2208	7130	8271	9558	9519	8553	7892	2768	2401	35250	37407	4988
907	369.192		3778	4532	9201	10173	3278	3623	3579	3855	4321	4223	5333	5122	2936	3017	4873	5397	4979	5088	5290	5447	4605	5099	3061	3268	5555	5544	4078	3526	3575	3351	3005	3119	4951	5738	2809	2887	6568	7863	10185	10260	8090	7196	3176	2822	7573	8769	8767
908	370.155		6917	8371	1586	1412	2450	2622	2554	2410	1772	2317	4449	4208	949	794	6545	7540	2755	2609	6338	6502	2272	2442	1821	1751	2287	2203	1652	1584	1802	1667	1882	1848	2805	2494	1266	1275	5607	5349	6307	6216	6136	5721	1810	1763	9527	10266	3104
909	370.298		2139	2397	975	1296	1255	1867	1239	1182	1498	1369	1569	1950	1320	1371	5151	4227	1286	1461	5244	5465	1943	1489	1392	1881	1854	1700	1887	1700	1792	2160	1580	1871	1601	1842	1309	1509	1743	2045	1739	1623	1559	1462	1773	1620	3665	3727	1717
910	371.098		2629	2928	2782	2600	2558	2667	2701	2822	2638	2797	4939	5189	2771	2869	2470	2460	3349	3102	2676	2545	4692	4087	1442	1609	1965	1972	1455	1441	1554	1693	1373	1784	2140	1888	2485	2527	8538	8104	9722	9567	8072	7477	1369	1491	3179	3625	2066
911	371.208		2682	3246	13099	12257	6267	6068	3079	2903	58819	60807	12469	13296	79296	73530	8928	9475	20113	20353	9142	9570	57415	60502	3304	3504	7189	7041	3868	3679	4121	3433	2723	3042	6387	5512	2473	2422	22175	21336	45490	44441	40015	39344	2673	2968	7291	7220	18546
912	371.222		2032	2891	7847	7284	3414	3786	2474	2853	7891	9042	6636	8298	9793	9419	2714	2491	5299	5259	2870	2735	8953	9128	2393	2155	4692	4348	2293	2234	2175	1910	2283	2042	2973	3157	2299	2462	7307	7258	13445	14385	8426	8016	2261	1946	3713	3492	5859
913	373.072		2568	3046	1897	2093	1564	1737	1990	1926	1992	2097	2699	2721	1796	1883	2501	2111	2580	2666	2053	2424	2519	2741	1352	1689	1335	1418	1189	1234	1301	1226	1531	1503	1731	1672	1519	1520	4167	4614	6459	6951	4192	4101	1332	1200	2125	2160	1097
914	373.114		2556	3130	2457	2423	2886	2837	2888	3066	2818	3087	7647	7341	1627	1776	2818	3307	4008	3920	3693	3288	4437	3873	1886	1843	2337	2309	1969	1919	1553	1667	1417	1659	2680	2404	1572	1667	13472	13449	15410	15416	15563	16579	1807	1616	7463	7635	2993
915	374.006		5856	5683	3187	3600	1788	2130	2451	2134	2402	2562	2651	2878	3735	4124	4651	5156	2139	2045	4477	4418	3052	2743	2001	2120	1742	1888	1905	1758	1609	1915	1754	2031	2099	2405	3383	3196	2956	2795	3064	3502	3090	2859	1738	1862	4357	4234	2446
916	374.145		2263	2495	2257	2452	3556	3689	4191	3811	3764	3616	7697	7400	1881	2084	2544	2418	5157	4939	2725	2550	5125	4639	2803	2586	3104	2925	1774	2107	1614	2279	2378	3008	3542	3113	1851	1669	11354	11303	9785	9429	10359	9458	3013	1995	2926	3227	3422
917	374.263		591	937	1115	789	3719	3717	2502	3018	4650	4981	1434	1302	1374	1325	826	760	5294	5752	863	530	4960	4679	1121	749	1684	1698	1035	1106	936	680	1243	1138	1184	1066	1011	947	1292	1938	2058	2079	1454	1424	617	601	721	763	1159
918	375.131		3710	4300	3283	3932	5988	5874	6767	6061	6786	7060	22019	23868	2166	2352	3643	3529	8047	7467	4342	4138	8015	8743	5020	5499	5135	4737	2776	2796	2730	2876	3294	3220	4692	5332	2049	2004	35267	34043	34958	32826	30021	28433	3776	3136	6869	6593	4542
919	375.183		4695	5664	18571	18353	12807	13891	11570	10634	12451	12201	8619	9415	11890	11728	4988	4646	13621	13089	5178	4600	14781	13817	3903	4047	8423	7836	3793	3859	4234	3877	3428	3505	3962	4320	12172	13602	9302	8976	17033	17573	8835	8502	3120	3782	5673	5421	5652
920	375.218		13241	14600	22037	22326	16488	16511	8380	8448	10708	10841	14103	13681	7593	8359	29119	30953	17380	18547	32795	32922	21134	22690	6389	6592	5931	6420	2854	2540	2695	3169	5323	5613	12601	11632	6557	6813	22818	22993	29876	28121	31980	31866	2811	2155	41671	42365	24601
921	378.098		71034	83279	3253	3095	142519	143825	162492	158043	154576	156422	8034	7502	2715	2904	65178	70247	96111	98844	106058	109264	169708	172892	309469	320712	28687	25461	15993	15076	43420	42650	51614	49213	297380	301852	4720	3627	9516	10015	10655	10949	10371	9719	107428	104080	93688	97495	164968
922	378.148		2185	2371	1875	1930	2665	2797	2732	2776	3408	3657	4314	4449	1556	1196	2180	2606	3826	3640	2521	2414	4072	3942	2045	1887	10401	11209	13265	12179	10741	10044	2682	1694	2223	2545	1282	1206	5217	5547	5995	6379	4583	5339	10289	10927	3086	2795	2755
923	378.162		1691	2256	8236	8174	4064	4420	3998	3789	5487	5964	6853	8101	5891	5966	1887	2096	5735	5428	2214	1850	5760	6149	2283	2373	3354	3537	3061	3050	3008	3244	1930	1758	2461	2660	3901	5673	6991	8522	9764	10263	9327	8901	3341	3222	2333	2389	2601
924	378.186		1668	1847	3140	2730	2930	3527	3318	3187	3475	3769	16528	17429	3164	3372	2246	1641	4210	4346	2044	2118	3992	4165	2024	1996	2443	2548	1406	1641	1524	1623	1592	1722	1583	1929	2317	2591	8908	9186	11285	11553	8159	8050	1817	1371	2096	1855	2581
925	379.138		3161	4267	4437	4336	4197	4790	7798	8266	5499	4072	12113	10967	2617	2903	6339	3787	5596	4514	6274	4762	4592	6916	4925	3616	7880	9710	7389	5054	5917	5587	4640	8252	4505	3707	2236	2825	10409	9276	13493	13287	11126	10779	4221	4476	6368	7108	3275
926	379.163		2839	3257	9057	8401	5535	6520	5631	5431	6351	7206	8517	8504	6210	5662	2927	3370	9245	9276	3296	3256	7343	7857	2295	2556	4804	4695	2526	2782	2563	2531	2059	2219	2747	2728	4368	4897	9729	8731	14256	15333	10041	10038	2458	2593	3898	3881	4114
927	379.191		2219	2945	8867	9083	5464	6009	4687	4664	6339	6384	10211	10987	9740	9644	2653	3082	6993	6362	3118	2672	6724	6514	3074	3706	4615	4151	1962	2606	2661	2510	2673	2888	3863	4036	8235	8398	11243	11647	15387	11571	10201	11449	1898	1802	2421	2545	6267
928	379.213		1865	2271	16164	14750	15814	15966	13581	13152	25926	25105	6741	6885	12404	12014	3804	3100	28418	29485	3897	3435	25501	25810	4038	4271	4553	4572	2837	2624	2512	2565	3087	3578	4152	4148	12348	13538	8716	8498	12095	12520	7303	6585	2083	2346	3815	3415	5694
929	380		4520	6135	2551	2718	3064	2965	3017	3316	3363	3429	4900	5442	2844	2802	4897	4584	3542	3262	5050	5300	3664	4081	2757	2872	2923	2725	3075	2740	2923	2409	2394	2182	2836	2867	2655	2357	4876	4959	5199	5404	5462	5693	3116	3106	4465	4255	3072
930	380.113		6666	8641	1412	1365	4959	5109	4968	5341	5856	5952	3465	4014	1534	1409	6935	6824	6201	5955	7670	7956	6899	7322	5278	5649	2970	2815	2463	2609	2247	2194	2908	3369	9188	8799	1326	1320	4949	5188	5177	5245	5527	5336	3088	3013	18733	19729	6656
931	380.157		1608	2134	2762	2611	2140	2805	2012	1997	2892	2883	13607	15050	1753	1684	1996	1768	3728	3575	2111	1952	3447	3261	1994	1960	3192	3045	2006	2004	2011	2040	1937	1708	1993	2322	1516	1655	17972	17924	19464	18119	21912	21179	2577	2514	2795	2967	2956
932	381.157		5643	6421	4223	4274	3219	3649	3066	3187	3489	3470	7045	7031	2476	2207	7741	7193	5056	4032	7774	7842	4535	5004	2475	2968	3957	3741	2240	1564	2213	1967	2405	1969	5116	5550	2428	2064	7309	7906	11077	11209	9003	7804	2266	1959	11669	12260	3847
933	381.264		2471	10463	6497	6614	3829	3499	2929	2328	4107	3370	14141	12754	7530	7128	4213	3879	4542	3722	4312	3674	3755	4233	3083	3305	2643	2645	2005	1886	1971	2173	2472	2851	6420	4751	4632	5576	12385	12437	16206	16330	10847	3998	1621	1773	5010	5095	16758
934	382.028		7184	7915	2605	1746	4096	3905	4565	3999	4840	5892	4045	3949	2275	3391	5782	5927	4072	4829	6695	6579	4995	4344	2352	2519	2477	2686	2975	2813	2709	2884	2044	2529	2885	2606	2253	2503	4540	4005	4093	3911	4633	4125	2985	2448	5650	6096	2591
935	382.135		6115	7902	1560	1419	2516	2634	2432	2659	2924	3092	7816	7972	1339	1459	6003	6506	3331	2991	7085	6540	3809	4046	1796	1898	2177	2371	2007	1738	1899	1830	1632	2236	2978	2863	1409	1199	10132	10090	11742	11552	12033	10984	1870	2394	7995	7832	4206
936	382.175		2089	2518	2630	3568	2716	2644	2687	2567	2535	3378	8610	9454	2739	2957	2286	2432	3861	4093	2103	2005	3483	3871	1833	1893	2371	2095	1542	1680	1631	1476	1985	2010	2138	2384	2486	2950	7884	9091	9470	10508	7752	6962	1664	1643	2672	2804	15456
937	383.076		6241	6826	7462	7938	13548	14155	19725	21309	15468	14517	10752	9882	8451	12539	6888	5488	15346	14752	7230	7392	15782	16126	8394	8077	4934	5239	5149	4742	5134	4765	7324	7268	8477	8192	5103	5360	8171	8016	9071	10002	9879	8746	4760	5350	6931	6435	5110
938	383.098		6227	7439	3547	3788	29187	29255	41876	44105	27987	28152	16885	18614	3691	3374	6757	6656	35992	36343	9024	7027	33619	32949	8421	8135	4260	3502	3457	3100	3722	3394	5730	6178	9296	8901	3111	2929	19777	20199	18935	20788	20099	18084	3610	3639	6480	6943	8316
939	383.119		22492	18384	3186	3388	591314	606724	1003671	1026461	530720	529261	61726	62890	4065	3516	24913	23348	686741	703304	53984	31107	517453	522861	37998	35510	17166	17351	13537	13967	17018	17334	17924	16499	27977	29456	4021	3676	83738	83766	97045	98256	80659	79137	22436	23107	23940	22196	20180
940	383.191		3535	4336	11652	11676	6422	6804	5800	5772	5783	5985	7616	7465	8678	8877	4864	4695	6595	6798	5606	4998	7387	6885	3857	4355	5742	5774	3831	3824	4004	3716	3648	4513	4255	4770	7417	7745	8016	7076	11022	11376	6629	6841	3076	3339	4695	5394	6694
941	383.208		18737	20622	18817	17943	14742	15175	10852	11466	12862	13457	10414	9455	11859	13458	34280	35653	19584	17938	40288	41036	20287	21348	6372	6456	7470	7202	4289	3958	4890	4188	4276	4838	10947	11409	11170	11492	17172	16264	19221	20121	17369	17619	3710	3673	31140	30500	29728
942	383.353		1757	2084	5190	5434	3298	3019	3129	2782	3155	2485	2975	2687	3566	3070	3966	3027	3121	3073	3448	3376	3087	3208	2625	2788	2896	2873	4225	3457	2150	2675	2754	2533	2665	2482	3001	2895	3772	3232	3381	3562	3092	3081	2229	2285	3283	3341	2925
943	384.053		5068	5036	2010	2063	8042	8191	8061	8899	10873	12081	6521	6234	2391	2302	4459	4743	8998	8734	3980	4540	9886	9960	10235	9725	2632	2474	2297	2171	3342	2940	5127	5619	14792	14022	1849	1754	8092	8072	8673	8739	8230	8664	5346	4773	4876	4509	4711
944	385.148		18559	20837	3591	3413	3604	3530	3784	4385	4851	5382	5066	5676	2647	2990	16965	16648	5413	5479	11991	11771	4702	5349	5025	4263	4111	5361	3255	2957	2819	2947	3324	3023	12547	12378	2333	2195	7928	7556	9869	10475	8515	8278	3219	2582	26459	25797	4803
945	385.188		3604	4214	19525	19796	3420	3947	3276	3578	5556	5461	6630	6342	22107	20774	3975	4098	6165	6658	4655	4124	6892	6638	3033	3135	6017	5527	2836	3339	3536	3637	2735	2577	4448	4092	19938	21168	10341	11042	11985	11353	9405	9692	3093	2529	6572	6618	7323
946	386.139		2690	2934	1421	1518	2547	2397	2496	2336	3156	3010	3947	4299	1535	1846	2423	2597	4021	3317	2964	2601	3498	3601	2532	2392	3100	2733	2472	2270	2363	2437	2262	2124	3112	2811	1194	867	12906	12550	13082	12600	14264	13262	2441	2532	3457	3458	2613
947	386.152		4775	5372	1625	1834	2134	2343	2347	2132	2627	2793	3747	3993	1349	1326	3935	4440	3513	2716	3834	3576	3257	3544	2901	2914	3081	2854	2242	2056	2328	2191	2595	2440	4323	3734	1429	1398	6641	7322	8171	7892	7445	7385	1990	1920	6724	6393	2694
948	386.984		3694	4752	4577	5061	3830	4085	3979	4699	5429	5959	5124	4870	4266	3999	3655	3140	3708	4498	3611	3287	4901	4704	4925	4878	10545	11205	13405	11620	11815	11376	4320	4039	4499	5586	5040	5317	5647	5149	5542	5827	5835	5073	11612	11649	3290	3309	3134
949	387.118		3835	3766	2977	2584	8727	9051	9353	9755	10873	10232	39036	40556	2738	2197	4267	4054	11992	12044	4737	4213	12257	12349	10145	10413	11093	10907	12415	12232	13327	13158	8068	8400	10267	11179	2443	2289	44765	46813	48567	48883	45532	43939	15588	14506	5193	5120	4969
950	387.166		15679	18879	5053	6026	13240	14662	10790	11026	13487	13756	13644	14233	4348	4140	16259	18102	15859	15733	16905	17057	13760	12866	16203	15788	14784	15381	30756	31798	14532	16039	40873	38572	14532	13178	3769	3573	16414	17146	20083	20092	21930	23031	28887	31833	26908	26960	9512
951	387.23		3688	4641	4216	4329	6291	7144	5244	5287	8803	8839	12520	12948	9871	9809	4679	3867	8687	8669	4751	4408	9725	9479	5166	5072	5039	5364	3726	3898	3524	3993	3871	3928	6929	6736	3768	3210	12513	12300	16442	16085	15011	14682	3943	3803	4927	4831	8117
952	387.238		4664	4781	6166	6321	9669	9951	6715	6751	10635	9966	9222	8988	7500	7404	4322	3984	12973	13307	6273	5466	13021	12556	6174	7201	7602	7114	4083	4290	4422	4943	4576	4969	12076	12136	5232	4679	12585	13154	16113	15600	17803	17249	3904	3814	6901	6362	9529
953	388.09		1549	1815	1132	984	1566	1486	2339	2325	2229	2174	6223	7236	1043	1014	1831	1497	2182	2125	1887	1765	2384	2746	1915	1875	2320	2425	2683	3093	2448	2455	1764	1412	2231	1998	988	927	8808	8596	7485	8142	7655	6745	2504	2528	2281	1838	1422
954	388.143		6247	7512	1595	1414	3591	3869	3001	3336	4860	5562	6394	6915	1065	979	5048	5733	5634	6147	7008	7283	6455	5910	3926	3500	4687	4643	2464	2263	3079	2750	3352	3103	7313	6752	1058	1097	8929	8709	9887	8888	10129	9620	3019	2505	6590	6240	3810
955	388.198		2170	2204	3418	3566	3256	3528	3134	2655	3488	3299	6371	7398	1711	2556	2758	3063	3322	4216	3276	3062	4043	3754	2453	2901	2920	2793	1979	2013	2248	1878	2312	2354	2470	3007	2212	2340	8013	8020	9688	9784	9591	9122	2361	2421	4790	5109	14228
956	388.943		2972	3949	3831	4309	2862	2838	2612	2960	2708	2968	5179	5512	4057	4154	3542	2773	3581	2688	3202	3238	3092	3659	4286	4225	3309	3357	4297	4519	3458	3111	3769	4176	4000	4100	4119	3508	5796	6103	5923	5233	6574	5705	4530	4634	3486	3194	2778
957	389.061		2057	2586	1480	1522	5382	5727	4532	4708	6531	6733	8414	8612	1696	1832	2141	2188	8626	8246	2448	2137	8457	9246	3450	3152	2508	2536	2653	2862	2217	2376	3005	2703	3804	3554	1563	1471	9446	9862	11354	10304	13180	11837	2690	2601	2488	2183	1912
958	389.16		3564	4136	8065	8191	5447	5542	5347	5291	5511	5625	8048	9088	3494	3344	3842	3955	7199	7182	4163	3825	5837	6842	3556	3351	5728	5614	2945	2957	3578	2862	3307	3106	4250	3971	4350	4418	10299	10950	12775	13256	10320	9668	5576	2982	5363	4380	5206
959	390.098		2511	3123	1405	1652	6714	6695	6688	7626	6001	6502	20325	22326	1535	1314	2534	3167	11566	9934	3147	2648	5044	5272	2401	2522	1505	1742	1373	1486	1400	1347	2059	2108	3456	2939	1010	1062	16481	16835	13772	14635	33625	33069	1702	1744	4040	4509	3364
960	390.171		2836	2623	2368	2313	4519	4828	3742	4130	4619	5473	15556	15025	1158	1301	2536	2456	6089	5520	2984	2690	5610	4802	3624	3632	3901	3363	1981	2453	2356	2383	3868	4379	3946	3979	2000	1479	17352	18326	21816	21292	21743	22104	3187	2555	3520	3245	5699
961	391.083		2879	3761	2249	2369	1980	2279	2995	2524	2395	2272	3917	3901	1803	2090	3030	2979	2207	2164	2720	2719	2619	2616	2404	2087	1387	1255	1117	1158	1368	914	1845	1556	5902	5127	1516	1367	5901	6371	6513	6228	5984	5232	1304	1378	3545	3725	1928
962	391.104		47008	54849	2281	2235	3286	3232	3523	3127	5223	5241	7938	8552	1912	2344	50562	55756	4904	4083	31483	28681	3039	3943	27513	28529	2468	2208	1724	1423	1431	1555	29073	26263	192006	144805	2313	2125	8403	7772	8132	9268	13074	12768	1694	1927	72444	69282	3404
963	391.182		2679	3133	10139	9888	8007	8834	7618	7754	7167	7563	32200	34514	4714	4178	3238	3363	9334	8474	3246	3259	8213	9211	4601	4652	5082	5343	2596	2841	2356	3063	5751	5538	4163	4727	6606	7531	10019	9713	16186	17318	8700	7633	3622	4128	4201	4089	5921
964	391.213		15834	17532	12952	11751	11234	11305	6886	7214	9633	9214	10816	10064	4806	5763	38103	41236	15292	15086	42890	45302	16764	17806	5614	5362	5121	5270	2793	2885	3119	3298	5068	4852	11323	11665	3723	4255	17552	18002	20347	19788	21147	19731	3163	3121	44385	44017	20979
965	393.135		2835	3057	3714	3780	2463	2190	2646	2782	3112	3548	5269	5516	3639	3773	2192	2710	3531	3311	3175	2621	3432	3514	3735	3698	3119	3663	1877	1889	1680	1776	3025	2601	4287	3889	2680	2840	6382	6666	8989	7737	7673	7922	2307	2302	3904	4366	3699
966	393.17		3809	4892	5942	6083	5108	5729	5410	5117	6109	6617	12825	13564	2813	2876	4609	3912	7749	6731	4603	4250	6678	6523	3901	3717	7237	7296	4835	4499	4375	4869	3522	3369	3417	4207	3195	2446	8151	9106	13152	13733	8661	8316	4485	4624	4327	4254	5311
967	393.192		3330	3813	18390	18769	23428	25405	21786	21351	25871	27357	10781	11086	8312	8393	3914	3451	28449	29238	6057	4495	31396	32881	3626	3623	6040	5787	3322	3312	3518	3729	3389	3331	4149	3871	14005	14514	11276	10951	15193	14860	10466	9705	3357	3030	6197	5886	4615
968	395.039		5407	6183	5611	5113	6401	5815	6270	5586	7724	7495	6073	6892	5014	3701	5316	4695	7794	7238	5742	4971	6934	7652	7045	6948	5972	6005	6202	5465	5570	6453	7656	6690	8641	8980	3582	3223	7038	6786	6762	7047	6973	6808	5012	5975	4732	4507	3228
969	395.169		3452	3591	6648	7332	5657	5564	5421	4790	5864	5739	7055	7861	4378	4164	4034	3788	6965	6649	3446	3209	6775	7023	2988	3445	3802	4187	2744	2217	2887	3250	2882	3357	4051	3823	5188	4624	7558	7928	9724	10301	8170	7248	2432	2627	6953	6934	4169
970	395.207		2669	3536	8674	9986	10096	10840	9630	9076	12961	12992	12290	11812	3895	4110	3871	3752	13533	13776	4596	3973	13214	14251	4361	4677	6302	7160	3884	3033	3493	3112	5159	5834	4543	4680	4846	4686	9622	9636	17559	16542	7937	7238	3430	3223	5037	4404	6485
971	397.115		5268	6188	2282	2160	2847	3419	2906	3276	3515	3522	6734	7702	1825	1925	5048	5771	3938	4488	5700	5299	4533	4710	2268	2150	3280	3054	5103	4989	2582	2218	1950	1846	3019	2791	1722	1824	11529	11558	12935	13188	13945	13045	4551	4247	7582	7750	11724
972	397.129		3677	4223	2870	3354	3229	3500	4371	3937	3773	3843	15919	14912	2249	1808	3383	3940	3992	3596	3694	3516	4763	4451	2777	2398	3214	3345	2022	2176	1842	2053	2196	1885	3819	3585	2206	2194	9936	10656	9638	10408	18411	17738	2161	2245	5164	4211	4439
973	397.159		31623	36667	9130	9589	2660	2298	2418	1961	2623	2656	4444	4577	11135	13618	29607	32200	2665	3064	16819	16257	3035	3102	6883	6973	3559	3587	2411	2303	2541	2599	7112	7157	38451	34861	10306	11011	6618	6884	8283	8819	6936	5885	2012	2475	34666	36457	3071
974	397.186		12516	14326	9034	9152	7311	7063	5220	5261	7952	7855	9776	9775	5591	5601	12481	12511	9354	8325	10889	10269	9104	9624	5099	5295	4020	4294	2592	2405	2621	2972	4329	4084	12496	11046	4418	5083	8847	8838	11520	12102	8460	8647	2434	2437	16205	16118	7480
975	397.205		2605	2797	4741	4648	3055	3074	2587	2881	3315	3017	4864	5471	2533	2156	2637	2790	3326	4065	2326	2463	3285	3538	2284	2301	3921	3850	2346	2112	1615	2022	2055	2383	2540	2870	2247	2310	6313	6368	10975	9806	6135	5904	2154	2151	3229	3124	3319
976	398.065		6077	6213	1438	1493	4891	5265	4746	5193	6193	6634	9887	9283	1601	1604	5390	5550	5512	5804	5640	5401	6949	7654	4770	5157	2577	2599	2282	2529	2783	2894	3777	3758	6122	5502	1161	1284	6797	6297	7803	8523	9984	9815	2902	3288	6387	6147	5236
977	398.131		3838	4300	1476	1609	6355	7535	7156	7352	5627	6168	14120	13694	1327	1491	3815	3692	12053	11377	3664	3672	11483	11963	4246	5012	4457	4178	3697	3566	3562	3791	4053	4139	5084	5157	1216	1184	15582	16612	17228	15787	17744	18749	3977	3977	4521	4183	6050
978	398.155		4848	5090	2495	2242	2390	2818	2174	1960	2212	2781	4795	4533	2519	2430	5124	5499	3026	2713	4214	4024	3357	3426	4585	4739	2979	2751	2582	2853	2354	2416	5105	5311	7278	7343	2689	2591	7040	7192	6134	5887	6739	7553	3242	2888	6891	6352	2457
979	398.19		3306	3798	2622	2675	3266	3024	2350	2254	3483	3081	12006	11442	1580	1893	3305	3727	3505	3627	3920	3149	4385	3856	3008	2658	2294	2475	1553	1579	1622	1936	2705	2439	4121	3936	1485	1789	5630	5727	7897	7586	4917	4868	2464	2560	4967	4104	3493
980	399.13		3295	4247	2119	2252	2671	2797	2807	2541	2874	2751	5700	6430	1519	1868	3815	3660	3964	3693	4287	3640	4455	4094	3231	3332	2296	2637	1482	1497	1683	1659	2509	2752	5426	4909	1410	1263	7607	7331	8594	7546	8274	8936	1597	1408	21752	20581	3750
981	399.166		3501	4349	10958	10930	4098	5129	3700	4145	5059	4744	10899	10824	12807	12692	5290	4744	7548	7242	5098	5247	6597	6854	3394	3100	3428	3790	2365	1783	2407	2588	3132	3290	4882	4695	11842	12508	13986	13740	14686	13367	12136	12349	2022	2052	10455	9996	4346
982	399.202		8943	9904	8743	8860	7186	7787	4712	4959	8519	9210	8686	8474	7639	7202	18197	19680	11194	9994	19564	19820	11579	12176	4018	4422	7097	7579	4144	5086	4130	4523	3461	3594	6754	6276	5332	6050	11152	10137	13858	13298	10126	9276	3959	4018	15084	15383	11315
983	400.044		4238	4590	1810	1681	3740	3808	3906	4195	4168	4740	3690	3502	1616	1508	3402	3583	4224	3818	4569	3986	4841	4329	2720	2655	2046	1479	1594	1519	1853	1591	1843	1761	3365	3342	1453	1438	4200	4654	4388	5128	4651	4681	2051	2065	5158	4784	4653
984	401.109		2234	2459	3489	3968	5220	5321	7320	7852	8825	8442	3529	4137	4970	5634	2206	1957	9837	9145	3162	2789	10720	11771	1965	1882	1511	1751	1086	1152	1236	1316	1670	1679	1875	1949	3744	3428	6145	5561	6279	5942	6020	5235	1220	1570	3421	2815	1921
985	401.182		2833	3924	11233	11287	6045	6726	4820	5237	6747	6989	9049	10243	8687	9006	3826	3394	8235	9679	3553	3302	7683	7826	3889	3339	5869	5973	3053	2780	3368	3307	3249	2854	3765	4047	7452	7663	14798	14814	15092	14257	12945	11930	2460	2822	5663	5954	5123
986	401.218		5413	6681	8193	8061	7999	8017	5333	5169	16244	16635	15366	15561	10760	9686	8560	9212	13831	14332	10051	9415	20915	21759	5004	4620	7805	8373	4212	3902	4709	4062	4643	4935	7429	7531	6329	6739	22878	23845	41561	41775	30732	31945	3894	3864	10284	11277	12393
987	401.24		2689	2819	2590	3153	6296	6075	6162	6370	5786	5728	13995	14288	1961	1881	2688	2957	7423	7969	3382	2854	6605	6582	6181	6944	5439	5443	3935	4476	3821	3751	8618	9059	5364	5216	2458	2224	9789	9630	12106	14324	8631	8464	5095	5174	3105	3257	11482
988	402.011		8378	9636	2569	2930	8649	8563	6644	6887	7372	9033	8091	8081	3162	3049	7607	8304	6302	5734	8513	8456	7070	7193	6483	5740	6692	7232	7679	6955	7331	7399	5732	4500	6200	5980	3148	2920	7342	7138	7340	7222	8816	8566	8224	8584	6768	6282	10083
989	402.996		13695	16645	3841	3709	48869	52923	17246	16751	53226	55944	9601	9391	4298	3876	12594	11912	30153	28863	13902	13539	40949	43565	12439	11589	18623	18085	17629	17275	16307	16900	10967	11930	11830	10301	3997	3835	8566	9374	11447	9599	9788	11198	16789	16403	10670	10695	13432
990	403.01		32938	38071	3294	4110	15287	15781	19315	19605	14871	15800	21793	23427	3512	5492	28447	28841	15615	13655	28910	27925	24435	18742	24480	25183	9194	9486	8249	8504	8264	7985	22417	21143	18058	18379	5946	3174	20904	23522	24130	21711	26953	26390	9418	8961	22533	23465	9578
991	403.113		2280	3138	2505	2226	2545	3032	3011	2721	3126	2837	6578	7227	1907	1673	2737	2278	3137	3015	3410	2574	3483	3623	2654	2627	2261	2332	1660	1569	1795	1354	2477	2879	2843	2648	1660	1870	11684	11660	12610	13212	12306	12361	1921	2045	3402	3313	2619
992	403.177		4199	5721	9348	9131	4509	4454	3972	4371	5415	4824	6439	6818	5438	5500	8270	8697	5948	6112	9791	9673	6829	6425	3357	3527	6530	6344	3972	4351	3629	4272	2979	2942	3998	3886	5101	5699	7906	8570	12420	12027	7976	8606	4903	4547	11394	10847	5076
993	403.197		6964	8169	10323	10195	9135	8941	7846	8033	10216	9576	15301	15156	7667	7676	9500	9565	11418	12425	9514	9842	13257	13658	11007	11105	19454	18851	8706	8361	10584	9652	9129	9165	10946	10659	6998	7320	18073	18863	27672	27839	16157	16506	7881	7647	12134	12899	15969
994	404.114		2727	2977	1397	1749	4062	3906	5049	4814	3926	4103	9960	10894	1956	1915	2382	2611	5144	4348	3039	2803	5401	5912	2125	2277	2092	2349	1742	1979	1620	1443	1682	1946	2755	3017	1613	1911	13232	14256	15846	15845	10875	11022	1897	1683	5513	4519	2696
995	404.15		4762	5131	2006	2102	3509	4508	3885	3698	4786	5925	6385	6095	1849	1881	5754	5679	4786	4941	5548	5404	6356	6471	2518	2757	2976	2457	1931	1695	1961	2218	2921	2841	4317	4520	1395	1360	7704	7829	9599	8923	9432	9198	1804	2297	5647	6185	4654
996	404.179		1991	2417	3295	3286	3071	3598	6767	6722	6968	6336	8924	9634	5906	5751	3344	3109	6148	5782	3553	3575	6264	6420	2154	1748	5553	5349	1742	1821	1820	1741	1935	2115	2711	2601	2324	2119	11861	13034	17126	17862	16232	9212	2137	2244	3476	3447	3800
997	405.214		3299	4286	7878	7192	5247	5439	4628	4994	7534	7013	17604	18673	8818	8398	4690	4197	7035	6742	4462	5107	7874	8139	3687	3892	4626	5069	2996	3075	2900	3313	4255	4483	5258	5923	5251	4853	12967	13303	16883	18484	15221	13267	3047	2940	4746	4633	19166
998	406.129		4778	4722	1871	1938	4713	5134	4464	5104	4552	5306	5537	5828	1704	1515	4091	4052	5349	5999	4688	4701	5592	4982	3550	3543	1963	1860	1634	1719	1888	1654	3855	3236	4293	5661	1336	1596	6318	5711	7047	7348	6499	6810	1997	1718	5374	5671	2986
999	406.234		2215	1937	5753	5105	3044	2752	2665	2298	2619	2792	9924	10291	3458	3038	2240	2750	3463	3156	2487	2346	3275	2701	1938	2052	1859	1942	1770	1440	1511	1247	2306	1674	1433	2001	3016	2852	5339	5865	6389	5663	4303	4334	1402	1747	2090	2198	2911
1000	407.171		3078	3457	9656	8660	6213	6762	5369	6202	7423	7662	7142	6863	5350	6055	3859	3311	8162	7734	3934	4388	9411	8853	2612	2337	7006	5986	3360	3135	3418	3269	2402	2510	2745	3070	4813	5095	9260	10275	13125	13416	11342	10399	2643	3648	5249	5176	4188
1001	407.208		14765	16111	13388	13662	12172	14540	10186	10636	12225	12499	15080	15370	16504	16481	39501	41852	17553	16919	46791	48164	19067	18786	5874	5495	5793	5435	3500	3646	3578	3708	4237	4182	10640	11232	12280	13528	20950	21603	24799	24248	21936	22352	3252	3445	39902	40311	23515
1002	409.059		1487	1971	1822	2206	2262	2125	2710	2667	2830	2405	3342	3648	1724	1749	1489	1646	2476	3286	1850	1680	2981	2554	1473	1639	1599	1617	1250	1566	1226	1636	1188	1245	1640	1587	1848	1532	5649	5751	5627	4709	5060	5151	1470	1422	1664	1570	1323
1003	409.104		1877	2385	2020	2127	4327	5332	6091	6221	7707	7555	9657	9773	2096	1769	2212	2633	7228	7369	2979	2432	8430	9356	2940	2853	2451	2209	2116	1899	2129	2197	2460	2506	3045	2484	1585	1628	12332	10872	14219	12837	12301	11860	2374	2546	2824	2741	3033
1004	409.187		3651	4323	8397	8015	6720	6960	6465	6042	7631	7815	6145	6422	5508	5641	4139	3699	9479	8845	4236	3775	8283	9780	2849	2484	5410	4472	2183	2598	2293	2281	2370	2222	3786	3558	5319	5439	8047	7821	11365	11789	7200	6804	2251	2079	6028	6730	4642
1005	409.223		9243	11005	10473	10215	9559	9438	7712	8112	9855	10467	7954	8991	16029	16829	17717	19291	13325	13638	22576	22564	11188	11770	7894	7269	5667	5456	3920	3839	3891	3560	3385	3959	15313	15259	9989	9325	15473	15678	15721	15711	19188	18225	4243	4319	20614	19220	17100
1006	410.073		3578	4247	1333	1078	2595	2323	2730	2598	3062	3101	5116	5419	1175	1354	3291	3485	3236	3503	4294	3932	4049	4338	2324	1933	1575	1726	1307	1308	1348	1645	1759	1951	2039	1923	1181	984	5716	5617	6167	5454	5773	5459	1474	1893	4206	4078	2178
1007	411.127		2734	3763	3641	3654	2535	2568	2215	2225	2955	2945	6336	6385	3899	3858	2786	2847	2804	2754	2921	3086	4025	3367	2845	2872	3333	3501	4234	4065	3168	3304	2561	2456	3385	3654	4142	4580	7620	7786	7833	7779	6871	6927	5704	6230	4344	4562	3016
1008	411.152		2035	1943	3922	3909	2252	2050	1691	2110	2390	2957	4297	4232	1822	1857	2106	1849	3640	2837	1827	1809	3321	2827	1863	1419	2503	2386	1778	1605	1664	1674	2164	1789	1983	2070	1813	1787	5499	5704	8710	8017	6526	6002	1501	1583	2451	2636	2622
1009	411.199		2748	3428	6881	8301	4978	5049	5056	4560	6329	6220	10604	10517	3107	3329	4210	4322	7567	7589	4352	4938	7523	7438	3874	3382	5329	5434	2683	2522	3226	3120	2828	3107	4616	4163	3165	3401	8575	8950	11004	11281	8775	9548	2331	2858	7473	6811	5967
1010	411.217		2418	2801	9942	9833	2583	3016	2223	2399	2743	2957	4664	4582	2339	2490	3073	3950	3317	3741	3386	3714	2970	3318	2501	2814	4640	4425	2233	2117	2213	2178	2283	2045	2794	2932	2496	2226	4677	5016	9195	8893	5103	4476	2090	1736	4500	4338	3984
1011	411.239		9159	10533	7419	7500	4915	4841	3839	4165	9683	10285	11509	11538	4268	4352	9634	9791	8970	9198	12604	13543	6866	6980	15010	15810	12652	12208	9643	10490	7407	7377	4089	3852	17318	17231	3498	3801	13194	13880	16459	16348	18391	18386	7720	7241	8382	7702	26952
1012	412.112		3429	4667	1221	1641	2880	3296	2885	2785	2934	3162	7484	8019	1128	1086	3115	3103	3413	3321	3444	3381	4206	3877	2511	2285	1757	1570	1630	1473	1693	1491	1809	1894	3207	2654	1065	1045	10685	10434	9584	10938	9811	9452	1681	1805	5596	5070	2998
1013	413.118		3156	3755	2197	2675	2867	3699	4084	3587	3948	4099	4117	4527	2650	2577	2845	2792	4701	5657	3338	2928	5533	3988	2768	3226	3041	3005	1607	1963	1855	1477	2613	2280	5648	4973	2577	2655	6578	6459	7217	7371	6988	6917	1774	1548	3541	4016	1842
1014	413.182		3849	4275	4339	5136	4103	3871	3197	3335	4937	5202	6156	5826	2618	2456	4428	4362	5290	5083	4653	4817	4924	5524	2124	2780	4224	3996	2095	2404	2582	2238	2448	2557	4123	4003	1810	2148	6673	6741	9424	9242	7302	6516	2034	2191	7290	6714	4395
1015	413.218		2444	3284	6278	6340	3792	4148	3282	3540	5360	5649	5364	5557	3851	3781	3299	2639	5271	5280	3496	2849	5715	6031	3157	3111	5091	5214	2837	2786	2889	2716	2733	2859	3914	2966	2314	2610	6487	7013	10661	10299	6509	6497	2458	2595	3248	3607	4733
1016	413.253		2721	2745	4771	4345	2453	2534	2109	1866	2308	2506	3580	3746	2699	3029	3045	3405	3123	3043	3073	3570	3185	2913	3648	3824	5721	5908	3485	3655	3865	3352	2461	2201	6982	6545	2904	2684	5028	4414	8561	8080	4752	4989	2301	2008	4260	4108	6336
1017	414.098		5483	6662	1308	1050	4397	5690	5498	5297	6611	6906	3297	3403	869	965	4214	4995	7787	6994	5143	5532	8029	7576	3184	2726	2207	2303	1929	2048	1579	2050	2971	2561	6645	6144	788	861	5024	4625	4102	4471	5109	4963	2037	1591	13422	12978	4842
1018	415.162		3328	3924	4317	5007	4827	5221	7664	8699	5534	5409	7240	6819	2853	3332	4316	4179	6250	6262	4286	3971	6929	7303	3616	3708	4293	4693	2708	2035	2395	2430	2986	2807	3931	4456	3093	3006	9352	9754	11798	11353	8990	8939	2274	1898	8863	8581	3767
1019	415.197		4945	6133	7098	6702	5916	6488	5150	4635	8469	9554	13363	13538	5240	4825	6780	6367	9303	8409	6617	7687	8988	9639	3838	3973	7452	7664	3938	3743	3708	3633	3344	3580	5190	4483	3576	3444	13672	13657	18624	18306	13312	13945	2724	3203	11910	11187	9480
1020	417.045		6058	7045	5199	5052	6874	6578	6050	6484	6676	6705	7310	7162	5144	6242	7760	8207	6679	6814	8281	8313	8019	8060	8304	8066	7515	7373	6873	7612	7170	7359	8361	8416	7568	8652	5721	5761	8576	8231	8020	8809	8895	8047	7578	7031	8041	7606	8164
1021	417.154		2516	3232	3689	4466	3210	3110	5325	4612	3136	3394	7765	7868	2007	1985	2933	2826	3885	4420	3230	3350	4196	4311	2768	2020	3574	2934	2235	1924	1821	1835	2100	2225	3040	2900	2017	1946	9359	9226	10626	10901	9099	8194	1745	1702	4350	4802	2890
1022	417.176		3642	3976	6774	5916	5262	4837	5227	5516	6260	5744	9441	9456	3858	4301	4400	3719	6731	7599	3689	4323	7776	7404	3311	3544	6921	6072	3069	3028	3164	3372	2719	2607	3972	3907	4286	4377	11520	12480	15362	14251	10515	10600	2061	2224	6480	6366	5346
1023	417.193		2331	2851	7076	6227	4209	5672	4063	3840	5832	5487	8187	8298	3673	3444	2416	2579	5334	6326	2951	2738	4858	5705	2824	2502	5555	4731	2749	3094	2551	2383	3174	2783	3007	2612	3340	3001	10634	11206	16869	16544	11369	10277	2322	2461	3350	3269	4428
1024	418.093		9425	10365	2461	2228	3642	4305	4597	4322	4595	4728	27862	29857	2017	1945	7351	7559	5338	4992	14518	13449	6809	5840	5248	5533	3518	3384	3279	3244	3526	3737	2611	3094	5418	4844	1847	1545	22639	24053	36380	36733	48600	45079	4382	5085	5203	5263	32104
1025	418.122		3308	4303	3184	3376	2759	3241	3198	3339	5994	5789	7370	8260	4798	4815	3075	3392	5641	6143	4306	3604	6889	5876	1779	2160	2439	2471	1826	1680	2857	2174	1552	1641	2706	2894	3236	3328	9472	9459	8631	9087	8206	8225	2215	2019	4892	5076	3918
1026	418.237		1410	1470	2486	2305	1975	2313	1898	1374	3553	3768	12649	12185	1631	1642	1811	1334	2307	2952	1779	1466	2341	2202	2059	1752	2006	1769	1251	1529	1055	1423	2302	2310	1789	1559	1849	1659	4369	3836	7016	5571	3359	3403	1211	1246	1525	1679	4968
1027	419.114		2875	2922	1953	1966	2576	2391	2428	2453	2407	2349	4219	4400	1456	1675	2398	2639	3093	2906	2522	2947	3057	3410	2165	2011	2089	2208	1564	1590	2067	1818	1690	1745	2306	2589	1451	1600	6182	5578	6516	6705	5672	5622	1627	1652	4254	3777	2624
1028	419.207		2613	3171	6452	6421	4127	4223	3761	3385	4681	5198	5585	5521	3004	2533	3154	2934	5360	5428	2920	2898	5591	5128	2500	2663	4981	4990	3049	3248	3185	2747	2130	2162	2776	3093	2432	2262	4933	5537	9320	8980	5962	5787	2472	2693	3871	3927	3675
1029	421.076		3402	3671	2159	1726	73321	77852	118024	123651	63129	65716	14736	14869	1832	1688	3780	3491	87519	85192	8201	4536	65863	65701	6129	6762	3114	3903	3453	3323	3955	3457	4441	5164	5309	5196	2014	1966	11778	11775	13860	13608	17186	16371	4889	4991	3744	3673	3966
1030	421.143		17812	20199	87682	81364	7633	7020	5587	5710	7232	6872	8921	8303	146230	149713	16355	13730	8037	7942	15666	15583	14097	15146	13073	12223	10340	10536	7226	7498	6833	7019	11526	11698	11733	11623	172716	166053	14512	12823	17187	16661	11366	11653	4644	5342	24467	24696	19981
1031	421.227		13438	14606	8171	8354	5392	5530	3625	5089	14024	13223	9742	10181	19969	20563	6819	6262	35293	37439	9697	8045	16999	18080	3718	3046	11653	11892	5064	5251	5155	5142	3353	3326	4580	7301	4030	19123	10792	11747	115964	110874	7406	6322	3622	3873	4448	4100	8496
1032	422.024		5679	6217	1627	1626	3496	4184	4010	3798	4855	4568	4932	5345	1486	1477	5144	5450	4488	4006	6656	6436	4616	4621	5118	3549	2492	2350	3215	3417	2842	2791	2199	2161	4475	4600	1320	1253	6270	5940	6950	7224	7466	7974	4046	4479	5249	4443	6361
1033	422.049		2307	2780	1574	2124	2956	3321	4228	4714	4024	4873	3216	3490	2192	1848	2094	1822	3641	4127	2379	1967	3664	4066	2492	2317	1555	1621	1642	1594	1710	1546	1645	1659	2688	2190	1421	1402	3684	4010	4098	4073	4582	4219	1942	1749	2223	2037	4011
1034	422.08		3178	4017	1084	1052	13352	14974	21645	22022	12233	12535	3990	5044	1220	1415	2910	2776	15858	16206	3442	3431	14113	14337	3708	3603	1617	1829	1979	1874	1925	1742	1954	2087	2777	2389	1111	1300	5793	5838	5437	6004	6643	6691	2203	1852	2529	2844	3279
1035	422.167		2543	2933	3788	3402	2750	2839	2333	2866	3558	3032	5074	5248	4343	5057	2761	2426	3944	3437	3093	2747	3355	3482	2222	2203	2929	2625	2005	1951	1487	2049	2629	2397	3459	3191	4493	4420	6308	6755	6989	8287	6600	7011	2183	1828	3742	4177	3989
1036	423.03		7268	8834	2658	2998	8265	8530	7629	7780	8981	8605	8259	8282	2634	2639	6712	7185	6424	6333	6457	5649	6697	7186	18687	19664	5001	5475	5829	5905	5224	5072	20312	18339	24946	26770	2656	2483	7389	6810	7904	7757	8452	8106	7304	5843	6987	6766	3929
1037	423.165		4209	4799	7999	7789	4852	5171	4321	4040	5871	5670	5387	5691	7475	8120	4126	4346	5831	6028	4556	3960	6182	6510	2553	2158	6076	8152	2726	2805	2001	2118	2111	2331	2847	3166	7265	7516	6188	6245	11600	11305	5159	5492	2351	2108	9350	10154	3484
1038	423.239		2340	2204	8156	7998	2859	2542	2631	2452	2845	2391	3954	4139	3063	3017	2058	1654	4010	4010	2593	1745	4277	3434	1860	2051	3256	3270	2002	2170	1778	1848	1703	2565	2426	2234	1823	2315	3863	4359	8384	7763	3559	3992	1904	2036	2252	2187	3288
1039	424.154		2450	2786	3476	3499	9572	10054	3692	3933	4723	4110	5067	5359	4265	4061	2291	2216	4714	4408	2227	2571	4520	5166	2430	2324	2759	2663	2031	2113	2087	1942	2612	2445	4022	3964	4815	4886	6344	6796	7359	6852	7342	7370	2167	1905	4319	4440	3746
1040	424.189		1465	2115	4773	4570	2324	2495	2618	2703	2548	2628	4387	4187	4881	5457	2432	2352	3335	3143	2437	2261	2961	2779	1693	1947	2209	2520	1581	1711	1667	1490	2058	2034	2041	2834	5076	4421	5381	5692	6541	6345	5520	5205	1406	1541	2753	2310	3285
1041	424.224		1573	1885	1867	1739	2297	2155	1874	1632	2210	1787	5073	5164	1331	1293	2386	2081	2775	2693	2395	2486	2413	2847	1501	1552	2289	2218	1538	1285	1337	1448	1445	1547	1689	1576	1244	1226	4728	4876	6635	6148	4193	4003	1357	1355	1730	1864	10463
1042	425.08		4528	6214	40033	42333	21791	18141	27016	27250	26523	26188	8337	10204	31468	30764	8695	5793	20789	25352	6439	4986	35703	32373	4872	4070	3010	3436	2821	2764	3459	3334	3389	3442	4574	4349	18030	18379	11764	10735	11878	11253	11186	11542	2905	3256	3126	3571	8095
1043	425.218		6933	8626	7880	7648	5119	4370	4391	4467	5105	5015	8748	8876	4241	3784	16548	17473	6399	6769	19570	19023	7358	6829	4662	5742	6367	5535	2891	2997	3296	2813	2728	3142	7828	8267	3631	3766	11401	11593	14030	12694	12338	12344	3359	3002	15480	15500	11068
1044	426.022		100150	112446	26532	29017	133221	134819	148137	146491	148824	147539	116191	99919	21685	16945	207332	105283	113241	103355	113903	103154	110270	148941	401616	371430	358940	378938	397003	350902	366634	346539	605803	701798	607303	562017	31687	38492	49414	45140	54798	50740	64315	63094	301054	315586	115633	113604	37100
1045	427.007		10182	11721	3132	2927	4073	4338	5038	5133	6685	6254	6650	6770	2904	2651	9569	9538	5021	4272	8792	8383	5710	5770	11281	10485	18339	18110	18602	17018	18812	18656	14084	13073	15715	14155	3078	3171	7137	7038	6881	6469	6548	7142	16742	17124	9241	8862	3256
1046	427.135		2400	2820	2371	2129	7488	8057	12684	12742	7740	7618	3413	2945	1521	1352	2733	2928	10221	9945	2776	2241	8501	8132	2324	2179	2364	2376	1608	1718	1581	1676	2386	2364	2635	2779	1104	1232	3753	3618	4824	4943	4289	4241	1833	1653	3028	3059	2332
1047	428.048		8571	9842	1511	1502	5738	6290	6315	6395	7473	8315	3905	4378	1489	1579	5455	5582	7458	7940	7596	6707	7932	6644	13434	13456	6547	6612	6402	5918	8589	9291	5310	5543	20827	20841	1282	1009	4031	4278	4396	4016	4669	4246	18470	16407	5380	5690	6749
1048	428.076		4595	5977	1845	2011	7143	8055	7480	6223	9243	9594	5802	7076	1569	1603	3880	3443	9409	8412	5729	4917	10284	10221	7371	7666	2529	2282	2402	2203	2431	2604	4519	4340	7258	7239	1639	1451	6222	6725	6776	6685	7663	6737	2786	2811	3528	3592	5048
1049	429.058		7541	8545	1687	2090	2784	3303	3222	3666	4225	4173	2475	2900	1723	1927	4665	6149	4018	3717	4864	5427	4141	4008	4682	4305	2146	2401	2069	2049	2285	1890	2750	3045	7259	7102	1180	1174	4086	4176	5552	4629	4315	3569	2545	2718	6030	5409	14238
1050	429.178		3114	3554	4780	5255	4315	4623	3479	3360	4471	4624	7679	7729	2922	2720	3274	3181	4774	4917	3476	3213	4957	5058	3640	3623	7176	6910	3477	3714	3159	3800	2797	2886	3295	3403	2609	2766	7829	8560	12290	12293	7884	8072	3856	3817	5790	5645	3675
1051	429.194		2973	3556	7903	8193	7376	7245	5766	4775	3725	3837	6381	7534	3158	3393	4617	3705	4114	4126	4626	4013	4577	4365	3484	3113	7653	7106	4686	5210	4301	4692	4270	3852	3858	3502	4528	5389	8775	8287	10757	10429	8404	8331	5455	6614	5788	6817	4746
1052	429.23		2821	3334	8420	8780	5746	7234	5385	5233	6108	6252	22373	23141	5074	5329	3056	2966	6220	6699	2863	3103	7050	7190	3046	2946	5744	6458	3828	3558	2942	3397	2915	3346	4018	3381	5467	4580	17322	17068	21171	20927	17260	17595	3108	2626	3485	3273	5162
1053	430.166		4080	4492	1538	1792	3944	5371	5388	5690	5422	5655	4163	4388	1356	1137	3582	4017	6131	9026	3981	5075	8064	6228	2277	2415	2919	2457	1973	1926	1936	1987	1916	2752	5925	5628	991	873	5677	5492	5947	5724	5281	5101	2180	1885	8416	7962	3952
1054	430.195		1870	2414	2606	2680	4110	3819	3674	4013	3558	2754	8062	9181	1279	1269	2698	2502	3960	3603	2183	2436	3089	3322	2690	2541	3241	3681	2456	2711	2226	2755	2851	2669	2775	2839	1830	1977	7727	7934	10344	9822	9273	8604	2833	3168	2924	3137	3849
1055	431.155		3565	4743	3399	3793	17679	18705	44130	32940	16303	16891	4970	5673	2205	1833	3553	3701	27724	27940	4373	3514	20561	17631	3976	3417	5051	5551	5004	3406	4753	4547	2775	2329	5077	4379	1527	1596	5715	6282	7776	8055	5546	6088	4363	4335	4757	5083	3226
1056	431.193		4312	5200	5666	5525	6029	6625	5883	6769	6874	6504	12046	11559	4258	3948	4848	5115	6991	8071	4803	4450	7735	8456	4089	3786	7648	8176	3927	4315	4112	3956	3121	2908	4639	4747	3383	3268	11218	11390	16524	15522	12495	11654	3078	3377	4858	4810	6104
1057	431.228		6039	8307	9453	9010	9889	9239	7942	8848	27622	27683	21841	23241	9101	9164	7764	5548	21395	22248	7843	7973	28710	27890	11813	10260	20577	21381	10625	9070	12300	10783	11122	11311	9315	8895	5789	6846	17702	17566	26524	26613	18309	19140	8070	8091	6336	6959	13919
1058	433.147		2809	3668	3486	3628	7200	7014	13781	14212	7063	7455	5531	6018	2015	2357	3097	3373	9679	9579	3515	3568	8108	9305	2849	2829	3016	3390	3199	3208	3390	2679	2548	2254	3764	3098	2505	2576	5656	6571	6932	6438	7205	6648	3206	3222	4632	5534	3287
1059	433.186		6264	6592	5479	5201	5388	5746	5377	5284	5891	5985	7731	7346	2674	2200	6391	6203	6624	6161	6635	7078	7677	7772	4885	4802	6014	6009	4765	4597	3797	3588	5099	4350	6523	6553	2015	1832	8810	9448	12562	12161	9033	9222	4119	4001	12408	12234	14297
1060	433.204		37044	45334	8886	8935	25309	27175	20271	21802	23219	23285	34372	34251	6291	6024	59131	61357	27826	23518	53800	52406	35021	35003	31554	30576	33561	35114	33045	35043	26535	26971	44059	45603	29276	28237	5560	4738	47047	48388	39421	39336	45440	48906	30293	29081	87652	87581	67439
1061	433.281		975	1365	4439	8116	5582	5793	4761	4901	7282	6799	13868	14097	13212	14697	2062	1940	16283	13286	2022	1813	13489	14827	1474	1440	5545	2543	1225	1434	1173	1083	1363	1333	1385	1290	5999	6962	11342	11336	14007	13758	9038	9427	952	1094	2040	1827	2141
1062	434.088		2495	3009	819	836	3504	4030	4078	4452	4799	5167	4918	4857	801	1080	2099	2334	5058	4363	2910	2581	5561	6179	2719	2633	3344	3267	3473	4117	3500	3345	2399	2210	3072	3353	700	911	7003	6560	7397	7885	6738	7812	3000	3053	3056	2700	3404
1063	434.161		5388	6982	1660	1459	9635	10881	8787	8209	11467	12156	3874	3959	1114	1093	6759	7309	8725	8805	7180	8467	13206	13368	4420	4550	3645	3583	2710	2938	3314	3478	3436	3050	9335	9590	975	1136	4536	4721	5911	5813	5352	5219	2952	2718	9299	9212	11105
1064	434.207		12076	12984	3574	3346	7981	8967	6718	6878	7827	7453	13564	15035	2716	2560	16649	16492	8138	7745	15145	15796	10912	10953	9752	9680	9106	10018	9684	10044	7906	8493	13164	12603	9094	11151	2228	2310	16998	17891	16595	14957	16687	17088	8972	8438	23307	23938	19607
1065	435.119		12557	14644	2656	2436	4780	4869	7135	8006	6936	7198	4695	4583	2472	2346	12987	13955	8469	6394	13658	13555	7747	7733	7936	8883	2428	2037	1880	2024	1884	1718	8825	5962	11091	11224	2376	2247	5385	6339	6279	7272	6820	5628	2494	1981	12372	12767	9619
1066	435.183		3191	3519	4113	4573	3192	2867	2508	3114	3449	3465	5496	5848	2041	2123	3603	3495	4347	4068	4369	4066	4372	4463	2290	2191	4734	4872	2590	2520	2026	2128	2090	2820	3238	3146	1766	1442	6443	5798	9335	9682	6362	5817	1947	1909	4791	5127	5715
1067	436.137		6931	7788	1165	1113	4428	5044	4337	3938	5851	5766	9348	9828	926	1022	6512	7154	6541	6852	7422	7483	7681	8012	2776	2727	2361	2967	1486	1848	1884	1873	2371	2814	3297	3267	917	886	9032	8802	6133	6532	6612	6332	1730	1987	8517	7793	3456
1068	437.108		4528	4892	1751	1619	2529	2201	2184	2696	2805	3077	7235	7105	1553	1289	3414	3605	3087	3110	4854	4199	3975	3403	3638	3802	1868	2143	1522	1686	1730	1358	3048	3256	3363	3522	1305	1148	9746	10269	10729	10755	10580	10978	1687	1863	4166	4807	2574
1069	437.18		5687	6749	5104	3960	4802	4734	3604	3571	3930	4083	28607	31530	2172	2380	13680	13662	5275	4855	14368	15838	6161	6448	3526	3472	5746	5196	2547	2541	2403	2336	3450	3199	4920	5183	1791	1837	15830	15852	25600	24062	10711	10371	2954	2474	14212	14442	6642
1070	439.198		8553	8789	5563	5358	4632	4844	4583	4288	4543	4539	13236	13612	2084	2130	23884	26239	6969	6515	28013	29005	7575	7926	3453	3660	4283	4105	2379	2261	2604	2152	3059	2677	6812	6599	1944	2255	14899	15101	17812	17132	11635	11150	2225	2066	26504	27998	7983
1071	440.249		1198	1688	5580	5428	2274	2439	2246	2185	1908	1997	4570	5403	7168	8267	3112	2258	2499	2570	2775	2882	2219	2195	1783	1589	2286	2124	1652	1525	1220	1043	1713	1637	1655	1501	3599	3872	4569	4422	6648	6422	4310	4485	1607	1539	2327	2490	3629
1072	441.156		2391	2736	5968	6723	2230	1972	2175	2023	1996	2290	3138	3508	7734	7489	2678	2910	2573	2404	2859	2691	2946	2994	1543	1705	2402	2669	1553	1483	1285	1708	1534	1441	2401	2615	5804	6523	4597	4414	5697	5478	4596	4667	1195	1307	3296	3687	2304
1073	441.176		3809	3906	4553	5072	3370	3493	3747	3092	3527	4034	6018	5794	4582	5222	5031	4864	4533	4397	6675	6670	3985	4926	2587	2596	4138	3417	2450	2059	2275	2032	2346	2312	4219	4132	5345	5607	7293	6732	7765	8339	6770	7123	1796	2111	13046	14704	4002
1074	441.213		5261	6074	5375	5892	4144	4171	3151	3808	4343	5290	6918	6612	1925	1789	12457	12687	5971	6334	13128	13904	5768	5877	3832	3164	4687	4715	1963	2222	2447	2489	2872	2793	5274	5397	1805	1895	8380	7282	9637	10469	8093	8285	2164	1911	10496	9995	6132
1075	442.017		80976	101256	3094	3034	41407	45974	40532	41156	48676	47559	15789	16751	2540	2420	74392	84853	45035	44041	74387	72433	50167	46727	26437	25197	23506	23098	29819	30514	22751	22134	25525	27034	32143	30991	2815	2404	15017	16863	19162	18701	21277	22550	25663	25603	83308	85991	33266
1076	443.141		2660	3388	3179	2815	29580	34209	57281	64055	29627	28988	4561	5129	2634	2335	2941	2694	46588	44714	5706	3452	38619	37624	3807	2949	2152	2452	1892	1792	2256	2283	2331	2397	3002	3329	2485	2815	5630	6070	5861	6248	5854	9402	2405	2560	4085	3487	3649
1077	443.207		2614	3082	6185	5959	4083	4149	4048	3425	4292	4433	7809	8022	3218	2981	3816	3573	5055	5089	4174	4076	5169	5503	2610	3338	4733	5056	3082	2340	2749	2376	5048	5197	2766	2799	2472	2825	9621	9943	12199	12011	7541	7501	2179	2654	4601	4641	3764
1078	444.173		3292	3842	2003	2213	4342	5912	5056	5402	5657	5123	6254	6663	1924	1837	4209	3808	5633	5335	4314	3897	6125	5397	3036	2681	3249	2879	2229	2307	2260	2219	3606	3076	3665	3497	2130	1862	6638	6987	8098	7244	7854	8202	2208	2421	4580	4516	3762
1079	445.053		66330	74406	1962	1951	47088	49901	61758	62697	75927	76908	6730	6505	2426	2067	56392	61877	85652	85549	63170	61603	65442	68590	45840	48514	16772	16534	15919	14970	15905	15897	34969	32519	46643	45337	2366	2239	4664	5193	7387	7104	9003	8547	17471	16899	54571	56957	73999
1080	445.135		3054	3015	8133	7951	5491	6234	7523	7879	6695	6723	3324	3471	5954	6146	3417	2853	8412	8196	3368	3238	7455	7173	2359	2823	3137	2690	2148	2389	2466	2446	2327	2444	2894	2674	3022	2678	4319	4225	4795	5079	4183	3978	2115	2464	5494	4115	2941
1081	445.149		1784	2489	3409	3156	4676	5101	6542	6405	5072	4827	4928	5143	2732	2125	2189	2170	6258	6529	2426	2427	5523	5796	2351	2347	3151	3407	2095	2167	2407	2319	2133	2332	2864	3231	2586	2763	6193	6641	8773	8123	7907	7916	2350	2074	3645	4077	2654
1082	445.174		3211	3847	4953	4945	3711	3818	3410	3211	3611	3986	4838	5438	5478	5604	4192	4134	4571	4460	4224	4718	4195	3928	2564	2853	4269	4901	2595	2506	2302	2825	2749	2205	3113	2799	3892	3571	5596	6093	8545	8117	6394	5932	2255	2141	4938	4766	4322
1083	446.155		31308	38336	1388	1909	9416	10368	12727	13893	9115	9472	5682	7058	2064	1984	39643	41535	13173	12339	26093	27846	10834	10791	3647	3723	2793	3061	2137	2385	2115	2289	2998	3408	10285	11143	1431	1192	7210	7076	7521	7994	10568	10949	2075	2203	58887	57474	6642
1084	447.223		6296	6782	6467	6821	5257	5617	4537	4775	13352	12656	29845	30817	4669	4508	6519	4935	11183	10573	6103	6538	9317	8885	12385	12839	15527	15569	9494	9928	7302	7755	4152	4803	8005	7937	3714	3566	84004	88020	82011	78409	48355	46607	7373	6380	4390	4185	17530
1085	447.312		3198	3477	5238	5063	4995	4862	2844	2932	3977	4030	2089	1893	3204	3650	4214	4065	3621	3948	4445	4009	3820	4309	1425	1073	1736	1482	1681	1277	1301	1299	1724	1616	1330	1235	3387	3103	3567	3781	5001	5103	3587	3369	1426	1434	4759	5407	3273
1086	448.096		2190	2458	2775	2296	4297	4226	5187	5350	3668	3798	2505	2632	1027	1280	1788	1975	4829	4164	2417	1919	4273	4135	1909	2356	1977	1839	1855	1960	2010	1879	1874	1582	2198	2298	1313	1509	3871	3607	3901	3484	3622	3610	1622	2114	2339	2234	1893
1087	449.327		3907	5081	7357	7400	8258	8744	5248	4715	4139	3987	2886	2496	4302	4140	5845	4691	4319	3854	4476	4678	4958	5078	1696	1362	1886	2166	1839	1284	1820	2012	2155	2329	1696	1690	5341	5629	2413	2677	4375	3455	2085	2272	1386	1983	2833	2809	3615
1088	450.139		5376	5620	914	1093	5296	6013	4714	4554	5511	4735	7418	7885	970	967	4326	4547	6266	6659	7611	6637	7899	9064	3520	3692	2197	2638	2137	2159	2174	1935	2151	2599	3464	3663	930	792	6797	7060	9060	8540	9585	10493	4338	2506	5400	4957	5170
1089	454.228		2315	2845	2975	3370	2707	2721	2294	2437	2423	2463	4561	5752	2266	2054	2266	2190	2710	2750	2555	2553	2539	2531	2452	2230	3448	3071	2258	2293	1991	2185	2491	2693	3001	3079	1875	1710	5094	5423	7305	7199	5507	5386	2414	1803	2535	2131	4525
1090	455.098		7450	7736	3704	2961	32233	33256	28728	28649	21740	22031	151627	156293	5336	3696	6681	6257	27588	25713	7655	7185	28619	27700	19429	19596	4780	4733	4233	4080	4108	4029	18774	17638	22547	24197	4925	4159	152498	160482	160336	160653	173680	180568	10356	8004	8281	7403	5609
1091	455.317		1346	1516	12769	11941	4967	5835	3714	3363	8747	9357	11050	11979	15760	14367	3188	2402	10632	9927	2369	2134	11282	12015	1385	1549	6690	6247	1448	1587	1340	1476	1811	1777	1632	1741	7201	7870	7511	7514	10431	7725	7430	7392	1352	1571	1966	2060	6267
1092	457.164		3717	4479	2962	3046	2492	2646	2698	3073	3424	3399	5617	5963	2160	2121	7760	7828	3757	3835	8823	8530	4213	4051	2841	2476	3175	3151	2379	1887	1947	1841	1773	1787	3606	3359	1882	2128	12307	12169	12512	12932	12854	12481	2326	1937	10398	9870	3444
1093	458.181		2345	2660	2663	2307	18657	19256	14231	13205	10139	9682	4345	4795	1987	1725	2432	2384	18364	18840	3296	2544	14813	14853	2217	1686	3882	3841	2111	1969	2006	2095	2637	2458	1962	2224	1683	1412	5251	6108	7769	9061	9353	9143	2165	2104	2939	3108	5983
1094	458.238		1523	2438	8870	9442	3467	3221	2828	2989	3185	3025	5716	5647	8263	8306	2738	2324	3586	3560	2309	2058	3299	3706	2684	2401	3236	3195	1772	2114	2097	2253	2295	2357	2627	2035	6653	6483	4608	4721	6491	5953	5027	6327	2235	2308	1953	2225	3952
1095	459.093		2134	3034	3397	2861	2072	2213	2570	2201	2752	2908	4086	3990	1639	2011	1930	1589	2815	2675	2197	2331	3152	2951	2523	2417	1476	1490	1482	1533	1529	1435	2002	2059	2546	2474	1985	2070	6811	8209	6434	5281	5291	4951	1346	1156	2080	2919	1764
1096	462.066		8164	9107	1556	1334	5288	5135	10465	11079	8929	9854	4662	4847	1518	1459	8519	8408	7548	7398	4484	4162	9309	9122	5221	5289	4168	3948	6900	6339	4139	4053	5265	4452	7051	6915	1274	1241	3557	3805	4424	4157	4491	4352	3642	5901	8850	8288	2426
1097	462.154		4555	4814	1376	1231	2795	3843	3674	3398	4200	3903	3535	3685	2247	2095	4127	4692	4800	4297	4270	4637	7372	6417	2568	2811	5560	5074	1485	1350	1829	1637	2002	2183	4064	4092	1157	1093	5409	5321	6729	6052	6258	6444	1878	1177	7228	7094	4432
1098	463.179		3379	4144	3928	3526	3080	3023	2812	2889	3406	3483	6733	7258	3452	3181	3941	3987	4577	3944	4259	3197	4511	5128	4364	3484	4839	4816	2249	2822	2191	2583	3356	3041	4838	4705	2856	3017	9714	9497	11385	10533	8952	8721	2201	2380	4252	4110	4856
1099	463.216		5509	5818	5456	5562	6000	6850	4495	5316	8209	7664	17679	17927	3266	3378	4261	3866	7670	7160	6349	5681	7376	7349	7418	10357	8111	7821	5535	5375	3705	4352	5738	5379	7215	6627	2710	2526	12607	12866	19569	18209	11426	12926	5957	5175	3964	3808	10708
1100	463.231		2560	3220	7601	7207	3820	4133	3587	3653	4008	3835	8357	8920	3607	4094	2987	2970	4908	4863	3384	3002	4631	4706	2870	3080	3735	3496	2551	2346	1961	2185	2528	2338	2840	3123	3574	3213	7254	7126	9058	8465	5988	6039	2138	2149	3247	2938	4690
1101	464.171		2946	3546	2083	1851	3012	3076	2731	2530	3592	3615	3235	3945	1812	1817	3163	3645	4547	4226	4379	3885	4995	4784	2082	2516	2499	2201	1552	1709	1435	1839	1872	1965	3795	4099	1602	1992	5495	5459	7404	5633	5294	6085	1831	1627	5238	5700	4325
1102	466.308		4738	4252	48744	45525	7428	4746	3044	2762	2413	2200	4278	3351	42214	39425	18047	15584	2635	1922	13453	14051	7353	6451	1283	1203	1079	1193	2313	2378	1187	1222	1936	2298	1353	1020	46103	46012	10205	8855	13604	11772	9979	10117	2110	1663	11843	11728	16259
1103	469.284		2169	3003	6810	6579	4315	4312	4848	4502	3932	3515	4289	4518	2938	2554	3252	2717	4049	3757	3507	3355	3738	3580	2760	2574	4147	4239	3313	3710	3027	3353	4348	5549	3157	2592	2489	2921	4449	4278	6803	7533	5255	4831	2806	3585	8794	9956	4361
1104	470.145		4585	5372	2631	2211	14556	16179	16050	16732	16323	15251	5897	6207	2803	2732	4477	4119	15093	15748	4522	4058	15030	14089	3367	3711	3448	3268	3123	2967	2844	3206	3195	3353	4589	4197	2445	2520	6585	8227	8151	7563	7424	7156	2990	2828	6943	7567	6568
1105	471.159		3300	3818	2768	2543	3755	3620	3955	3953	4270	4345	4944	5296	2163	2364	3042	2825	5050	5214	3277	3428	5377	5466	3356	3636	3264	3501	2175	2365	2465	2110	3314	2949	5394	6057	1780	2002	5794	5673	7452	8075	10473	9556	2425	2252	4816	4646	3239
1106	471.274		2409	2663	5784	5982	4971	4352	4105	4096	6133	6324	7686	7685	3186	3075	2850	2372	6052	6210	2843	2207	6009	5702	2684	2967	4419	4309	2702	2857	2373	2515	3150	3159	2986	3230	2692	2728	5871	5127	8714	8153	5478	4960	2124	2442	2388	2994	3556
1107	471.312		1796	2192	12443	12313	11495	11267	8973	9295	57932	61108	3724	3800	15632	13656	3012	2675	37556	36938	3751	2580	36707	38735	1968	2001	2753	2849	2135	2043	2049	1980	2075	2326	2057	2050	6463	6490	4065	3665	5629	5642	3191	2947	1473	1776	1803	2064	3485
1108	472.164		2603	2594	1357	1505	3023	3692	3477	3348	3175	3212	5216	4686	1254	1175	2653	2202	4478	3607	3406	2983	3648	3892	2652	3080	3004	3386	2444	1951	2314	2595	2104	1926	3605	3785	928	926	5420	5430	5662	5874	6624	7069	2930	2918	3894	3350	2958
1109	473.203		3203	4429	8944	9522	7985	7513	9012	10321	7319	7662	6729	7157	8522	8466	5469	5763	11058	11066	5619	5583	7712	8128	2735	2916	8291	7401	6401	6857	3217	3255	2515	2513	3350	3331	5208	5908	6077	7111	11552	11104	6934	7072	3799	4054	4864	4325	5031
1110	473.283		9636	12666	142770	135098	16439	16711	15632	15264	21033	21006	17546	18433	158880	149021	12618	11728	24471	23236	11355	11225	21393	23180	10914	10206	17510	16417	11515	11555	10681	11506	10791	10948	10076	10500	73094	81401	14923	15272	22094	21101	13333	12077	9550	10009	12986	12919	13696
1111	473.958		5307	6140	3706	3529	2154	2328	2437	2115	2339	2706	4209	3590	3262	3288	4206	4966	2499	2712	4713	4847	2856	2399	3873	3939	3154	3115	3242	3186	4121	3550	2774	3060	4186	3798	2774	2661	4072	4515	5016	4643	4599	4646	4328	3844	4479	3801	3389
1112	474.155		6248	7447	1607	1481	4699	4713	5651	6123	5376	5471	2840	3046	967	1615	5360	5858	8187	7326	6902	6472	7574	9537	2612	2652	2740	2181	2007	2225	1885	1976	2115	2362	5093	4618	999	998	3978	4218	4625	4505	4786	4870	2077	2064	11657	13359	4469
1113	474.286		3508	4883	44074	39842	5663	5698	4295	4565	6882	6395	5719	6162	48114	45642	4927	3943	7231	7466	4016	4242	6894	7231	3810	3032	5170	5491	3861	3396	3449	3287	3852	3818	3515	3535	22791	24802	5198	4631	7359	6889	4153	4663	3702	3204	4301	4290	4183
1114	474.967		5688	6864	3697	3520	2921	2994	2339	2696	2815	3289	4164	4308	3369	3245	5217	4807	2418	2659	4458	4573	3242	2887	3937	4078	4124	4585	4298	4408	4511	4673	3711	3652	4447	3912	3443	2979	4955	5047	4910	5234	5469	4998	4771	4477	4579	4797	2954
1115	475.13		1421	2436	1824	1695	6860	8995	15382	17110	7850	7969	3126	2990	1542	1736	1939	2016	14108	13285	2149	1929	12690	12279	3340	2635	2096	1876	1847	1561	1916	1461	1827	2604	3035	2922	1352	1255	3352	3364	4097	4076	3264	3534	1879	1901	2100	2224	2285
1116	475.175		4918	5205	3506	3323	2609	2988	2752	3228	3294	3087	4234	5333	2870	2892	13756	11905	4242	3359	13134	14183	4312	3889	2921	2970	3673	3730	2212	1765	2083	2194	2145	2321	4224	4031	2156	2282	7722	7253	9751	9920	7030	6510	1480	1361	9098	10292	4657
1117	477.194		3185	3590	6169	6269	3004	2445	2793	2582	3029	2996	6972	6775	6592	5269	4739	4653	3336	3270	6098	6282	3476	4378	2683	2429	5107	5292	2478	2397	2109	2341	2383	2155	3853	3949	4214	4975	6831	7148	11621	11590	7833	7558	2443	2303	4909	4811	4393
1118	479.19		2735	3056	3764	4053	4394	5434	4421	4697	4309	4253	5127	5171	2566	2765	3703	3990	4459	4853	3414	3518	5676	5208	1902	1778	3395	3722	2243	1775	1870	1947	1729	1722	2267	2581	2439	2361	5935	5623	8332	7888	5957	5856	1933	2209	7828	8138	4071
1119	479.217		1915	2779	11623	12220	3092	3274	3140	3100	3253	3105	6456	6600	7953	7372	2233	3287	4035	3887	2378	2313	3535	3988	2578	2274	5145	4638	3140	2873	2389	2149	2157	2159	2683	2501	6116	6062	6763	6084	9841	9711	6093	6096	2314	2576	3097	2969	4360
1120	481.209		2246	3131	8290	8213	7209	7944	5179	5011	8603	8124	5239	5192	8660	7424	2885	2829	11352	12131	2955	3072	7458	8255	2258	2359	3814	4334	2387	2232	2592	2165	1983	1956	2351	2572	5170	5153	5641	5856	8484	7644	5820	5467	2100	2058	3961	3919	4337
1121	481.261		1585	1860	8223	7628	4756	4463	5215	4883	3178	3737	62010	62595	5633	5673	3608	3743	4613	4603	3561	3189	4811	4918	2636	2602	2853	2679	1637	2037	1623	1798	3041	3357	1990	1971	3933	4158	37044	33972	49070	52107	22503	22858	2541	2675	3501	3747	5825
1122	481.313		24824	27437	260913	255188	22721	13056	6845	6808	7119	7165	7517	7110	275542	251171	132293	132547	12673	9843	125244	126989	24302	24317	3004	2447	3167	3357	2571	2150	2221	2152	3499	2499	3693	3844	164138	166152	30131	25082	40707	39298	20032	19475	2166	2427	57343	58145	46013
1123	482.063		2289	2759	1862	1852	2450	2755	3730	3346	3357	2931	2946	3069	1708	1758	2490	2334	3646	3394	3030	2446	3304	3054	1998	1802	1937	1864	2294	2084	1869	1760	1557	1579	2152	2043	1647	1369	2921	3134	3368	3184	3380	3232	2325	2330	2932	2937	2809
1124	483.098		2908	3082	2381	1961	4467	4613	5439	5784	7616	7814	6112	5941	2158	1972	2331	2049	7227	8444	2340	2165	8390	8245	1907	1909	1741	1813	1741	1704	1394	1692	1637	1692	2325	2394	1777	1894	7354	7564	7973	8200	8071	7644	1427	1567	2815	2618	1955
1125	483.297		3194	3557	22011	21395	49993	50526	21575	20289	21742	20846	10538	11253	24651	25052	13792	11995	82101	73686	18074	13620	68037	74298	7135	6770	8198	8516	5576	6007	6423	5776	7239	7028	5949	6144	24226	24701	17538	16451	19393	18523	14106	13662	5362	5121	19062	18424	8803
1126	485.2		6294	7909	7007	10974	3288	3555	3163	3058	13141	3926	15262	15817	6982	7063	6978	6455	12630	12591	5154	4280	3494	3730	10916	11334	5552	5946	3396	3255	3051	2872	9872	9610	19297	16948	16981	6572	13701	14119	18310	17972	14142	15007	3485	2976	7023	8140	4038
1127	486.116		2552	3455	3517	3495	3317	3549	3321	3112	3634	3784	4538	4245	3676	3155	3203	2958	4694	4240	3032	3030	5066	4916	2028	1885	1824	2392	1734	2001	2066	1868	1570	1879	3010	2558	6950	7426	3758	4013	4323	4386	4233	5385	2256	2079	3833	3527	2544
1128	486.257		3019	3699	24538	23833	6124	5651	5584	5294	6393	6447	11472	12803	22687	21572	2636	3140	6758	6819	2623	2794	6131	6027	2869	2755	4257	5151	2931	2788	2820	3097	3108	2957	2777	3454	49281	54199	9132	9596	9988	9935	10004	8244	2742	2984	7248	2680	5873
1129	487.1		17128	19007	2642	2712	21234	23371	22305	22709	25623	26970	4880	5270	2212	2521	15045	15628	29656	29061	18737	15830	26315	27245	13832	13957	14705	13868	12320	12204	13187	12558	13681	13770	16357	14752	4550	4740	4716	4252	5739	6039	7293	6604	9084	8908	14684	14060	24491
1130	487.216		3330	4237	7188	8187	9594	8690	13334	13073	7107	7355	7136	7545	4292	4241	2512	2586	13072	13472	2719	2558	9004	9274	2849	3030	10458	9614	4277	4305	3914	3682	2534	2804	3630	3240	5566	7150	7709	7871	12500	12291	6521	7905	2916	3758	2618	2912	5290
1131	487.253		3634	4904	12516	11117	5261	5842	5219	5966	6499	6016	9974	10356	5297	5710	3275	2574	8587	8334	3173	3194	6357	6425	3698	3767	16942	16690	6186	6462	5642	5055	2831	3238	3445	3907	9746	10550	9331	9018	15822	14905	8995	8843	3234	3625	2489	2045	7236
1132	488.069		2604	2891	1783	1838	2630	2629	3840	3308	3428	3673	2809	2815	2052	1866	1837	2582	3146	3660	2275	2659	3458	3071	3091	3745	7613	7545	7388	7002	8040	7524	3613	2623	3952	4231	1994	2657	2860	2933	2763	3296	2703	3094	6433	7337	2714	2699	2889
1133	489.155		2360	2714	2283	2900	3218	3901	4257	4477	3546	3325	3361	3556	2327	2156	3919	3357	4701	4950	3843	3956	3966	4262	1686	1623	2292	2497	1575	1608	1878	1464	1605	1736	2370	2149	2347	2488	4463	4333	5371	4929	4159	3995	1360	1294	3932	3606	2774
1134	489.234		11598	14802	6820	6836	13334	14978	12861	11635	12903	12751	19062	19720	4031	3442	7927	7470	18209	18901	6524	5602	13103	13718	15629	15701	52093	52378	18910	17851	11084	10657	9193	9222	17978	18849	3975	3515	19902	20840	51949	53126	17188	16141	7661	7317	6971	6986	8486
1135	490.978		6087	6809	4173	4392	4209	3767	4075	4008	4489	4406	4105	4504	3582	3350	5785	5523	4274	4250	5545	5437	4957	4796	5127	5920	7787	7226	6963	7262	7171	7515	5293	5378	5407	6296	3562	3157	4770	4745	4878	5577	5449	5187	7419	7876	5742	5241	3675
1136	491.159		2630	2778	2110	2186	2324	2917	3211	2869	2891	2252	2935	2885	1977	1785	4458	3555	3468	3050	3811	3467	3341	2859	1615	1484	2221	1806	1340	1401	1039	1325	1597	1383	2151	2019	1672	1890	3859	3642	4650	5157	4087	3843	1376	1657	3698	3512	2308
1137	491.193		2486	3274	16427	16204	2659	3176	2574	2485	3098	2811	4717	5040	21300	18977	2696	2987	3412	2930	3047	2955	3458	3621	2186	2048	2710	2620	1673	1735	1820	1727	2134	1900	2609	2867	13237	12880	6061	6235	7654	7366	5900	5959	1605	1436	3936	3632	3075
1138	493.243		2206	2977	18319	17800	5157	5238	4167	4333	4179	4627	7767	7076	2612	2139	3452	3054	5015	5259	3622	3604	4518	4935	3246	2534	4039	3921	2368	2520	2428	2483	3219	3061	2969	2962	2349	2050	6791	6124	8458	9010	6778	6314	2495	2177	3647	3819	7018
1139	495.119		2034	2396	2479	2289	10226	10719	19821	19948	38898	37773	3969	3803	4784	4961	2162	2120	54322	56620	4008	2229	33326	34382	2373	2245	1462	1528	1356	1528	1679	1580	1713	7246	2476	2909	3345	3471	17775	18462	13404	13079	10195	9239	1028	1527	2164	2496	2304
1140	495.188		2083	2839	5502	5810	2700	2642	2563	2759	2805	2791	5637	5388	5042	5191	2621	2546	3690	3050	3077	2564	2846	2989	1674	1946	3107	2989	2220	1680	1670	1567	1832	1745	1931	2300	4351	4397	5189	4473	6942	6768	5702	5211	1987	1931	3742	3313	3724
1141	495.225		2138	3182	13187	12909	4271	4426	3704	3752	4240	4409	5827	6334	10169	9138	2570	2984	5622	5884	3165	2965	4754	4576	2163	2448	3247	3739	1867	2036	2160	1895	2136	2029	2538	2629	8207	8214	5230	6192	8493	7293	6391	6051	2126	1627	3416	3709	3547
1142	497.094		5633	7369	4427	4136	5404	5625	6334	6045	4959	5998	3660	3768	6592	6444	5561	5031	8058	6903	6331	4653	8006	7929	6883	6962	2260	2073	2347	2242	2257	2252	4228	4416	5313	4770	5264	6144	4229	4189	4562	5190	5147	5420	2720	2692	4320	4199	4215
1143	497.207		1751	2475	6244	6815	3123	2850	3060	2477	2830	2632	5648	6208	5471	5750	2010	1816	3043	3658	1918	1626	3280	3152	2036	1854	3391	3313	1737	1984	1978	1680	2465	2118	2344	2468	4166	4197	5078	5403	6445	6647	5417	5174	1641	1661	2981	3191	2744
1144	498.92		5154	6116	3613	3319	4337	4025	3915	3598	4319	4783	5565	5165	2954	3268	4292	5046	4744	3851	5552	4663	5124	5007	4083	3792	3331	3639	3345	3810	3401	3824	3404	2903	4265	4522	3384	3444	5930	5450	6124	5358	5796	5297	4730	4120	4755	4095	5430
1145	501.322		981	1102	15449	15278	13972	14195	8296	8147	107958	113108	3095	3204	28471	25357	2316	1674	194535	206351	8157	2527	91098	90688	2363	1473	2455	2226	1759	1966	1545	1705	2043	1753	2809	2782	7107	6641	5579	5765	5026	6023	3483	3832	1332	1631	1810	1726	3085
1146	501.983		6276	7117	2708	2300	3331	3063	2465	2396	3532	3577	3591	3800	2626	2566	5304	5182	3410	3018	5159	4923	3763	3784	3588	4109	2118	2274	2234	2385	2104	2441	3299	3905	4513	3988	1976	2061	3492	3844	4179	3659	3777	3948	2659	3305	4694	4041	3206
1147	503.162		8836	10449	8074	7422	570793	647923	1192686	1306655	559615	547626	27601	24150	8685	8621	12451	10381	936315	889178	60908	16277	671498	708403	33785	30441	11358	11623	13307	12604	17088	16480	11708	12580	21420	19762	7663	7467	24688	24788	22089	23695	23283	24396	23851	25420	13109	12485	15787
1148	503.249		7807	9688	9125	9446	5338	5576	5855	5727	6286	6397	9812	10208	4834	4837	3372	3656	13012	12664	3502	3246	7931	7952	6034	5912	62559	60352	18107	18392	13097	13548	4450	4830	6366	5652	3400	3540	14069	13996	30533	30253	8597	8758	4790	5309	3184	3079	8596
1149	503.335		981	1088	7329	6526	4120	4244	3669	3603	15494	15637	1930	1526	4138	4061	1275	983	22552	22450	1790	1027	13004	12386	1304	948	1307	1406	1156	1456	994	941	1772	1518	1111	1353	2079	2744	1642	1612	2344	2327	1411	1432	1145	1300	1507	1180	1679
1150	505.044		5026	6529	2452	2436	11748	13664	13868	14874	13442	13186	3189	3443	2203	2434	4983	5744	12484	12517	5992	5986	13105	13839	4254	4173	3171	3801	3790	4178	3860	3752	3830	4200	4686	3935	2116	2173	3665	4083	3694	3513	3411	3281	3645	3486	4892	5273	6185
1151	505.174		2361	3428	3796	3870	15324	15237	26149	27126	14381	13587	4158	4788	3187	3240	3369	3058	21626	21312	5899	3105	25149	18017	3252	2928	2834	3324	1858	2094	2445	2265	2507	2489	3680	2818	2890	2995	6563	6479	6770	6873	5928	5785	2267	2334	4186	3954	2721
1152	505.275		1777	1953	15626	15750	4840	5134	3942	3879	4391	4116	6585	6635	9371	10213	2579	2405	6769	5798	2225	2527	4673	5292	2034	2179	3757	3905	2674	2309	2121	2144	2693	2747	2116	2057	7568	7214	5315	5144	7551	8307	4855	4726	1905	2155	2339	2300	5169
1153	505.988		18016	21615	19833	22799	34250	34886	59093	55499	29516	20775	82382	58886	18932	13088	74468	19699	29047	20210	48763	39480	24608	62457	72501	42867	118722	136829	164882	118077	162293	137548	76635	123703	55238	39454	13891	28807	17323	14527	15946	14392	17988	15041	89692	113840	28411	29030	16022
1154	507.203		1604	2079	3608	3933	2803	3094	2832	2711	2610	2641	4610	4384	2888	2954	1963	2014	3771	3261	2265	1988	2833	2919	2099	1972	7460	6388	3471	4277	4106	4142	2358	1839	2339	2195	2050	2306	5042	5583	6809	6743	5018	5488	5120	4692	2351	2395	2688
1155	507.223		1897	2461	5888	6314	4468	4396	3889	3703	3482	3555	4704	4833	3721	3644	1910	2158	4239	4586	2068	2105	4172	3904	1769	2022	3307	3421	2091	1973	1892	1940	1975	2085	2657	2445	3417	3435	4186	4977	6438	6587	4558	4837	2028	2028	2862	2973	4007
1156	507.328		2761	3374	56477	56404	4513	3004	2368	2012	2756	2643	1578	1647	56930	52011	14955	12767	3568	3025	11116	11908	4361	3858	979	911	1400	1493	1130	840	1089	888	1355	1155	1222	1214	36888	37688	4000	2813	3860	4216	2076	2137	1030	1216	5819	6006	3956
1157	509.344		2239	2494	129298	126695	7227	3740	2764	1775	2498	2637	2469	1579	98686	93703	10169	5648	3225	2416	5846	5030	4074	4368	1383	1197	1514	1504	1111	1146	1088	971	1330	1245	1616	1450	82884	85031	5791	3615	5751	5399	3499	3006	1287	1257	3662	3417	5659
1158	510.288		2048	2448	3956	4745	3346	3589	2584	2790	4028	3301	3726	3979	4052	3748	5267	5343	5028	4151	5328	4715	4293	4471	1414	1703	1767	1799	1304	1032	1336	1241	1553	1821	2248	2511	2575	2442	4238	4642	6173	6086	4363	4769	1251	1325	5022	4937	6529
1159	512.269		1349	2564	11016	10471	544640	568492	178146	169868	288305	290206	6566	6330	16282	15039	3606	2017	321177	338764	10151	3360	155232	157292	4042	2788	14566	14273	3457	2932	2885	2536	4198	4216	3801	3694	5099	4850	5752	6817	8165	8088	42312	43725	3172	2956	2578	2544	14860
1160	513.248		1671	2158	5942	6624	8103	8798	4916	4804	6492	6749	9238	9607	1874	2045	2277	2045	7487	6790	2299	2015	4434	4923	2161	2313	3980	4218	2179	2513	2005	2272	2113	2498	2752	2598	1805	1950	4955	4932	6863	7143	5599	5086	2075	2255	2568	2329	3112
1161	515.25		3116	3367	7336	6356	22288	24280	11111	10688	12380	12631	9961	9597	3034	3081	3344	3323	13773	15871	3415	2701	11174	9973	3443	3423	9435	9066	4169	4530	3238	4171	3063	2749	3866	3916	2395	2765	8459	9234	12478	12442	9622	9813	3306	2649	4097	3796	4962
1162	516.21		3515	4021	2203	2674	6398	7446	5144	5508	5264	5065	5039	4653	1986	1944	3414	3631	6500	6363	3887	3578	6022	6737	2112	2237	2926	3355	1842	1781	1953	2270	2220	2522	4152	3973	1698	1537	4535	4616	5436	5982	5591	5109	2111	2091	6030	6305	5863
1163	519.157		1576	1523	1652	1435	5843	5530	6427	6412	5192	5158	2386	2449	1620	1612	1853	1546	7857	7357	2014	1292	7179	7158	1351	1434	1493	1823	1312	1160	1078	1148	1076	1479	1596	1790	1277	1259	2772	5398	3814	3471	3305	3311	1279	1210	1998	1813	2086
1164	519.258		2248	1987	6738	6381	3733	3960	3303	3439	3540	3498	5253	6050	2928	2337	2609	2839	4726	4240	2449	2172	4138	4243	1954	2285	3777	4514	2205	2493	1800	1911	2048	2102	2162	2228	2765	3089	5527	5235	7729	8570	4931	4802	1993	1719	2353	2200	4370
1165	520.198		2378	2178	1978	2024	2602	2092	2167	1925	2386	2581	3991	3567	1562	1624	2287	1977	2400	2947	2187	2074	2799	2440	1579	1580	1810	1508	1195	1149	1265	1390	1887	1759	2275	2404	1125	1295	4407	4416	5105	3987	5596	5597	1550	1274	3464	3124	2742
1166	521.089		3168	3751	1772	1747	2162	2365	2545	2822	2091	2478	2580	2834	1608	1797	2997	2891	3062	2469	2745	2392	2293	2696	3161	2949	2388	2664	2547	2316	2459	2003	3761	3787	5965	4941	1550	1780	2875	2943	2915	3300	2858	2987	2786	2561	2988	2711	1740
1167	521.983		8010	9492	2256	2124	4952	5464	5004	4557	5782	6181	5334	5480	2105	2020	8635	8518	4841	4772	9298	8613	6021	5577	5042	3893	6892	6927	7742	8265	7690	6492	4470	4057	4821	4291	1771	1788	6027	5537	6071	5321	5917	5882	7684	7085	8106	8020	3472
1168	522.965		11381	12643	3389	3340	5007	4576	4261	4103	4450	4815	6815	7312	3191	3074	10044	8876	4792	4743	9490	10307	5217	4761	5988	6109	4668	4927	4603	5086	4754	4951	5601	5781	5530	5674	3039	2968	6851	7607	7792	8156	7484	8365	5280	4444	7941	7414	3761
1169	523.302		1379	1713	13440	13122	9047	8401	4127	3703	4882	5259	5668	6262	7609	7237	3865	3051	13838	12945	3262	3244	11560	12949	2610	2654	1559	1388	1164	1188	1346	1204	1906	1940	2092	1877	4666	5133	10544	10138	9860	9596	5633	5670	1285	1259	2010	1863	5921
1170	524.096		1507	5237	1087	943	4924	4758	7565	7185	8086	8526	2240	2602	971	1082	1444	1816	10073	8944	1846	1923	9763	10219	1690	1212	1290	1591	1382	1447	1741	1119	1272	1122	1497	1531	780	716	2449	2240	2437	2788	2541	2594	1469	1454	1873	1662	1533
1171	525.282		2538	2695	50142	50674	5884	4544	2794	2387	3959	4112	5826	6701	105044	101406	59334	62345	7291	4790	67800	69263	6476	6238	3788	3593	3016	2473	1648	1615	1387	1585	3180	2810	3865	4165	31491	32003	22489	22393	36955	37417	21269	21452	1902	1661	107047	110180	13310
1172	527.215		1879	2316	3476	2941	3100	2863	2199	2361	2400	2559	4821	4552	2018	1866	2474	2351	3402	3557	2959	2690	2931	2847	2009	2070	2704	2713	1706	1703	1486	1623	1949	1781	2489	2170	1382	1836	4279	4747	6597	5759	3662	4279	1680	1821	3275	2937	3034
1173	527.265		1669	1989	8042	8232	3845	4522	3329	3423	4363	4227	9356	10587	4139	4556	2187	2052	5033	5215	2008	1703	4299	3629	3837	3494	4346	3810	3779	3120	2590	2345	3216	3090	3042	3141	5457	5137	6510	6790	8620	7800	5863	5700	2555	2745	2610	2279	3517
1174	528.23		1816	1978	2743	2888	3100	3258	2942	3232	3046	3054	5080	5458	1726	1496	2623	2519	3525	3632	2633	2899	2934	3024	1904	1973	2231	2205	1399	1583	1487	1834	1846	2099	2455	2520	1511	1832	6392	5709	6439	6393	5867	6218	1694	1804	3351	3241	3732
1175	529.208		1978	2408	5665	5043	2726	2752	2394	2265	2811	3004	4690	5013	3965	3687	2408	1885	3302	3396	2502	2540	3308	3565	2216	2058	2736	2670	1965	1529	1571	1895	1853	1955	2740	2549	3376	3314	4430	4512	6993	6334	4700	5583	1558	1446	3626	3058	2855
1176	529.263		2050	2438	10398	9793	8039	8029	6194	5323	7464	6705	7362	7413	3462	3847	2875	2379	8480	8737	2820	2808	7317	7159	2693	2874	8737	9394	3697	4656	4606	5149	2540	2537	2956	2925	2891	2799	6233	7075	8928	8870	6411	6555	3488	3474	3109	3111	6230
1177	530.117		2243	2519	1172	1186	7136	7169	9654	9921	7043	7311	3125	3439	1293	1529	2779	2609	8477	8313	2837	2547	6849	7331	3262	3506	2900	2400	5722	2313	2513	2658	2955	2830	4134	3795	1008	1268	3887	3829	4223	4252	3634	4083	2362	2349	3179	2956	3336
1178	531.245		3954	4417	7335	7087	5494	5913	4654	4668	4582	4656	8608	7931	4972	4860	4734	4513	5834	6063	4748	4630	5787	5466	4071	4925	9418	9861	4926	5232	5064	5095	4370	4260	4672	4806	4423	4459	7694	7420	11687	12291	7650	6744	4252	4200	4621	4280	6076
1179	533.187		23012	27325	3819	3631	2681	2697	2510	2732	2640	2634	3160	3349	4364	4281	28031	31851	2827	2658	9332	9538	3057	2659	1948	2006	2185	2383	1363	1369	1179	1651	1699	1815	18056	19360	2996	3248	3472	3377	4264	3789	3587	3464	1262	1118	29190	31795	2155
1180	535.038		8663	10590	3113	2995	15690	15950	14433	13914	16866	16556	4350	4592	3076	2949	7559	7304	20087	20059	7674	7486	16021	18743	6765	7006	5173	4538	4700	4898	4198	4930	6138	5769	7487	7079	2710	2177	4744	4658	4446	4277	4674	4600	5190	5734	6915	7342	7268
1181	535.182		2623	2855	4265	4248	2593	2317	2164	2101	2561	2565	3338	3084	4680	4493	2550	2386	2770	2827	2437	2424	2691	2878	1904	1822	1921	1476	1176	1115	1053	1361	1818	1436	3223	2891	3387	3206	3108	3457	4195	3835	3122	3812	1321	1165	3084	3328	1903
1182	537.198		1279	1304	3126	3007	2306	2579	2312	2732	2506	2124	2828	3210	3542	3251	1336	1331	2673	2756	1479	1443	2689	2448	1483	1231	2110	1739	1375	929	1321	847	1475	1094	1398	1495	2575	2875	2987	2596	3929	4009	3511	2702	1256	1047	1594	1527	1996
1183	537.287		1678	1813	7107	6514	4376	4968	5497	5172	2670	3123	4544	4773	2220	2017	2256	2072	3746	4018	2200	2230	3666	3783	1800	1746	2034	2187	1482	1573	1653	1759	1892	2073	1737	1410	2660	3012	3984	4042	5143	5186	3388	3602	1757	1688	1734	1657	4294
1184	537.86		7673	9231	3774	3364	2944	3052	2428	2770	2733	3032	4337	4591	4035	3625	7049	7556	2726	2672	7457	7592	2972	3122	5243	5216	21235	21139	18779	19313	18613	18137	5414	5149	4418	5102	4087	3932	4620	6768	6060	4267	4633	6728	11248	10495	6411	5909	3155
1185	539.193		1492	1693	10221	10255	6896	5622	14375	13628	4817	4777	2712	3143	12149	12024	1668	1734	7833	8169	1935	1738	4180	4496	1432	1275	2057	1949	1188	1299	1548	1248	1181	1033	1464	1504	8442	8732	2937	2928	3822	3903	3168	3311	1338	1182	2238	2035	2035
1186	539.25		1759	2468	6206	6095	5618	5513	5893	5326	3857	4123	5215	5200	2835	3170	2502	2466	5431	5757	2596	2127	4650	4449	1882	2080	3942	3797	2436	2132	2319	2822	2427	2122	2345	2298	2976	2500	4951	4654	6160	6464	4436	4796	2448	2511	2559	3007	3647
1187	540.242		3206	3490	4459	4464	3839	4194	3909	3798	4458	4061	9580	10680	4199	3141	3118	3159	5884	5147	4125	3509	4521	4931	2316	1868	2934	3154	1643	1601	1866	1816	2474	1941	2729	3267	3120	3152	7582	6288	9580	8924	6644	6735	2324	2365	6247	6719	4254
1188	541.264		1945	2561	8405	8421	8290	8574	5717	5722	5363	5669	21829	22215	3591	3470	2960	3452	8247	8175	3490	3864	6493	7474	4455	4915	5950	5757	4332	3927	3818	3047	3796	3618	3980	4137	3011	3275	13098	12950	17072	17054	8883	8656	4561	4407	2873	3028	6009
1189	541.271		1961	2317	8068	8089	6656	6624	4775	4709	4856	5026	12537	12734	4805	4450	6362	6049	6836	6767	7716	8575	5472	6135	2877	3342	5116	4949	2916	2814	2424	2350	2835	3043	3493	4004	3469	3249	11180	11946	15890	14774	8297	9117	2858	3017	4801	4481	5806
1190	545.329		1201	1171	6281	6042	4220	4086	2734	2902	2344	2220	4084	4211	2683	2560	2156	1937	2767	2796	2022	2326	3827	3997	2403	2551	3005	3623	2090	2103	2379	2179	3430	3223	2229	2526	2966	2974	3135	3824	4572	4530	2845	3239	2004	2035	2061	1803	3782
1191	546.075		5653	5033	957	1068	23680	23623	22076	22372	22863	24764	3176	2862	1097	1337	4942	4631	23131	21411	5469	4464	19235	20579	10886	11106	2528	2327	2151	2265	2292	2472	5087	5301	7359	6623	1246	1060	2601	2621	2857	2714	2774	2744	2364	2061	3436	3681	3370
1192	547.074		3460	3682	1700	1536	8145	8369	7146	8007	9089	8952	2563	2912	2080	2136	2897	3110	8304	8100	2997	2896	7354	6788	4591	4617	1470	1409	1773	1148	1788	1673	2670	2612	3403	3740	1536	1532	2760	3176	3135	2577	3172	2684	1994	1641	2597	2603	2961
1193	547.119		1257	1313	2009	1816	3650	3872	5733	6417	3944	4385	2029	2779	2249	2273	1314	1337	4096	4427	1476	1399	3779	3621	1444	1853	1680	1549	1273	1445	1211	1433	968	1180	1791	1334	2093	2252	2936	2960	3284	3750	2843	3579	1777	1456	1615	1387	2792
1194	547.255		2493	2494	7187	7679	4506	4093	3587	2922	3894	3380	11282	12907	4998	4820	3486	3279	4635	4313	3186	3107	3738	3854	2914	2368	3423	3891	1742	2124	2181	2148	2065	2244	2163	2312	3340	3525	9059	9293	10525	10942	9068	9057	2450	2136	3427	3038	7087
1195	552.31		1636	1782	75347	72536	6169	3600	2717	2460	3147	2911	3729	3847	75834	74692	7044	4056	3354	3145	4105	4471	3832	4067	2448	2339	1982	2132	1780	1430	1610	1851	2430	2832	2163	2565	52134	53620	6139	4427	6363	5922	4206	4094	1885	1780	4137	3976	3222
1196	553.228		1948	2367	8641	8645	3326	3441	2527	2549	3036	3260	4124	4748	17121	16374	2087	1831	3211	3062	1935	1555	2633	2803	1311	1690	2534	2425	1645	1654	1421	1600	1438	1469	1981	1976	9475	11222	3810	3905	5322	4799	3877	3502	1407	1452	2280	2132	2696
1197	558.064		44419	49001	2236	2523	596631	652008	548770	553480	843523	870943	9614	8033	2686	2381	75684	80209	316146	324460	21646	7992	326109	333389	1265890	1305482	505639	489768	745494	773776	604816	601087	1408587	1367267	1775345	1760539	20201	7306	6342	5423	4910	5046	5988	5445	607006	593273	200460	188197	9511
1198	563.068		10014	11881	2057	1990	27921	30919	26888	25930	33907	33742	4200	4159	1956	2251	9144	9617	31333	30664	10803	9108	27531	27426	7486	6917	4340	3752	4168	3940	4165	3974	6236	6374	7783	8072	1844	1661	3290	3615	4224	3757	3749	3976	4635	4423	8849	9218	17855
1199	565.048		81337	95860	2161	2143	389526	425979	194861	192825	275693	281009	5481	4876	2269	1648	75145	84273	102773	105257	65322	65528	97797	92191	24890	24933	30330	30434	22333	23482	33409	32606	38949	37641	13243	13579	1701	1628	3545	3718	4657	4751	5657	6306	28851	28714	80798	80340	151385
1200	565.262		4254	4497	5984	5826	4424	4601	4401	3998	3813	3788	5660	6081	3355	2852	6630	7704	4854	4124	7349	7676	4610	4848	1758	2246	2854	3442	1980	1819	2264	2254	1974	2041	2503	2375	2626	2873	5247	5885	7369	6357	5443	6294	1862	2416	5122	5381	6828
1201	566.306		2684	2807	7075	5826	5589	5720	4484	4258	5635	5761	17632	18659	4279	3792	5062	5391	4532	5377	5354	5682	8960	8921	1909	1976	1810	2349	1536	1661	1697	1580	1837	1879	1688	1826	3831	3594	7244	7102	9927	10100	6058	5017	1675	1817	2891	3040	5002
1202	569.145		1373	1214	2877	2473	3793	4479	7268	8532	4214	4044	1771	2031	3698	3580	1099	1040	5395	5629	1494	1470	4658	4684	1365	1552	1293	1333	1230	1224	1247	1159	1149	1514	1429	1337	3372	2924	1976	2308	2805	2262	2324	2249	1129	1147	1438	1675	2137
1203	570.272		2255	2727	5160	4452	3307	3734	3992	3572	2928	3004	16742	17685	3961	3930	4191	4407	3841	4132	5070	4714	3944	3868	4463	4601	2998	3430	2730	3377	2791	2551	5577	5545	2769	2716	3695	4007	5237	5822	8167	7644	4401	4529	4013	3403	4408	4917	6287
1204	573.117		2048	2132	1454	1434	4559	4741	7176	6174	4274	4686	6207	7258	1573	1536	1764	1997	5107	6178	2812	3102	6775	6806	6182	6203	1766	1757	1607	1644	1714	1524	3330	2466	2575	2669	1407	1357	5149	6227	7036	7052	7164	6951	1923	1866	1850	2045	7719
1205	577.131		1475	1662	1611	1473	3822	3762	6614	6000	4776	4608	1820	1969	1543	1636	1494	1573	5810	6316	1484	1358	4908	4546	1563	1864	2529	2314	2135	2716	2191	2024	1482	1384	1660	1637	1313	1642	2445	1976	2511	2338	2262	2446	1917	1747	1438	1598	2051
1206	577.198		1287	1561	3462	4008	4261	4546	21763	23426	2888	2749	3442	3438	3492	3316	1723	1544	3277	3693	1553	1663	3366	4152	1165	968	1436	1184	1098	931	913	892	913	1063	1288	1189	3870	4456	2710	3059	3252	3374	2737	2964	1012	766	1537	1862	1474
1207	579.027		9870	10285	2131	2066	67055	74975	10654	8712	66076	70679	3691	3799	1846	1774	7626	7947	26018	25915	8840	7934	51597	50757	10438	10384	6101	6313	6110	6972	6144	6509	8709	9512	11355	11137	1815	1655	3974	4053	3657	3785	3585	3744	6375	6856	7751	7317	17502
1208	579.305		1764	2079	69150	66467	4547	3373	2486	2348	2946	2775	4551	4648	43264	43257	3955	3419	3657	3447	3243	3190	4083	3779	1676	1745	2820	3155	1927	1850	1922	1829	2275	1982	2125	2095	44683	48425	5003	4265	6133	5542	4035	4122	2054	2059	3353	3641	4237
1209	581.257		3162	3664	4979	5139	3571	4038	3727	3797	3746	3144	5439	6151	2724	2756	3892	4546	4112	4033	4063	4033	3662	4168	2198	1874	3240	3557	1850	2144	1754	2092	2018	1942	2299	2225	2464	2658	5125	4741	6060	5646	5176	4869	2035	2039	2938	3344	5190
1210	583.256		2292	3215	25047	25934	5499	4497	4156	3958	3657	3510	6024	6500	23446	23719	5188	3293	4569	4287	3747	3020	3887	3747	3152	3062	3046	3268	2637	2361	2471	2395	2808	2767	3058	3055	13537	13199	6447	5480	7221	6339	5513	5200	2690	2549	3146	3333	4248
1211	584.278		1901	2383	5291	5246	3671	4132	3661	3883	3356	3450	5298	6016	4199	3802	3523	3106	4197	4870	2844	3146	3949	3798	3096	2337	3998	3511	3227	2728	2342	2526	2807	2479	2598	2650	3794	3419	5227	4977	5776	5755	5426	4961	2698	2691	3007	2565	3842
1212	585.287		1662	2182	8253	8343	3336	3551	3489	3450	3432	2512	6497	7293	2772	2728	2546	2175	4224	3933	2324	2429	3346	3820	2011	1772	4312	4229	2605	2777	2217	2640	2416	2321	2425	2336	2546	2483	5111	5056	6591	6343	5266	5114	2489	2495	2347	2486	4149
1213	585.487		753	859	3034	2774	1831	1576	1046	1241	1356	1612	1512	1532	8411	8003	1816	1604	1342	1181	1863	1824	2460	2813	679	894	1176	1062	758	600	881	960	908	967	848	935	3648	4389	2703	3414	5255	4123	1269	1269	984	751	1984	2375	4028
1214	587.248		2813	2894	3720	3880	3533	4147	3385	3712	3652	3525	4846	4838	2325	2669	4303	4449	4398	4382	4440	4532	4067	3722	1466	1738	3249	3221	1685	1668	1858	1708	1605	1753	2549	2498	2214	2053	4636	5317	5833	6088	4724	5044	2142	1847	4358	4739	4444
1215	587.306		1944	2509	7656	9172	6209	6345	5054	4562	3976	4463	8458	8897	2915	3176	3291	3073	6424	6895	3579	2963	4582	5154	2950	3132	6390	7213	4631	3346	3751	4090	3411	4679	3608	3388	2575	3620	6550	6733	8414	8567	6761	6887	3075	3246	2620	2672	4995
1216	588.075		10913	11658	875	1212	17467	18281	19140	18629	21633	22092	2672	2669	1083	1007	8793	9701	20632	20084	9597	9220	20009	21285	8218	8914	7533	6350	6096	6491	6421	7233	7398	6820	9711	9918	736	898	2750	2813	2861	3127	3127	2796	5964	6103	8059	8769	12613
1217	588.099		2440	3028	975	1145	5765	5644	7747	7674	12095	12415	3670	3920	945	1074	2540	2295	7902	8972	2475	2249	6113	7294	3298	3608	2191	1803	1939	2257	2525	2293	2072	2111	7554	7317	1057	1047	3159	3251	3812	3817	3226	3742	2757	2739	2565	2401	3730
1218	588.347		1204	1445	12572	12850	27048	26492	8929	8214	11033	11099	2502	2720	10221	9614	2760	2662	34642	35182	2614	2296	13360	13395	1386	1358	2451	1801	1335	1032	1478	1141	1438	1334	1663	1678	5292	5310	2503	2470	3508	3331	2072	2151	1426	1249	1687	1701	2132
1219	589.113		1378	1603	2898	2743	3704	4045	6522	6425	4916	4622	2774	2860	3238	3738	1476	1446	5314	5036	1975	1457	4038	4314	1576	1656	1538	1538	1368	1746	1612	1469	1335	1340	1847	1641	3092	3278	2846	2893	3503	3348	3024	2528	1472	1780	1500	1666	2387
1220	597.35		1800	2001	7293	7355	5066	5549	5051	5084	3657	3585	2961	3168	3961	3174	3410	2624	5766	5225	2937	2844	5395	5471	2627	2521	2073	2516	2077	2184	2005	2094	3847	4223	2448	2563	2774	2908	2892	2803	3783	3135	3032	3132	2340	2743	2824	2885	3687
1221	597.39		1534	1776	7096	6534	2294	1947	1461	1400	1819	1772	2501	2848	5851	5782	2853	2664	1581	1644	2365	2520	2469	2574	1741	1497	1839	1818	1484	1587	1944	1624	1824	2311	1942	1748	4032	4327	3009	2479	4064	3616	2641	2483	1456	1633	2154	2077	3545
1222	600.367		1427	1733	3866	3998	1901	1913	1668	1581	1581	1743	2636	2864	2820	2909	6849	6584	1715	1811	6411	7183	2299	2133	1568	2090	1498	1744	1372	1198	1374	1347	1531	1271	1163	1239	2315	1924	3343	3254	3912	4223	3250	6139	1722	1388	3571	3584	2635
1223	601.19		1786	1680	6591	6945	3227	3582	5304	5746	3127	3216	2288	1796	7398	7641	3231	2721	4046	4412	3300	3431	3550	2975	1793	1522	1187	1326	868	905	908	1023	1000	814	1196	1436	7208	7021	2240	2553	2502	2643	1850	1975	993	1010	3366	3725	1704
1224	601.426		1923	2006	6986	6501	2057	2234	2175	2046	1487	1681	1432	1925	1886	2032	4559	3907	1937	1491	4952	4389	1715	2116	1872	1994	1692	1458	1455	1384	1426	1370	1976	1776	1455	1778	1698	1732	1796	1927	2413	2472	1701	1517	1513	1535	3875	3951	2282
1225	602.279		2686	3337	8694	8992	3198	4036	3609	3590	3217	3273	8052	8228	7955	8482	4581	3979	4035	3973	4731	4820	3027	3480	2061	2278	3090	3273	2398	2302	2427	2402	2005	1940	2421	2567	6788	6109	5951	5985	7842	7536	7131	6037	2768	2825	5749	5089	4504
1226	603.442		1044	1047	6419	6532	1741	1592	1626	1307	1496	907	1111	1050	3462	3692	2577	2332	1343	1268	6221	6504	1682	1503	727	929	1142	813	738	792	771	999	912	688	760	707	2240	2254	1704	1610	2153	1761	1210	1435	800	859	2456	2229	1886
1227	605.477		1106	1083	2986	2724	5974	5877	1579	1416	2560	2127	3081	3312	2433	2426	2293	2688	1859	1776	1914	2410	7573	8078	1006	676	2449	1869	1052	896	1152	1299	790	637	920	984	1911	2274	7165	7155	7700	7491	3126	3115	1050	1122	2449	2808	9719
1228	607.11		2188	2292	2863	3470	4768	6274	7447	7358	7115	6397	2459	2052	4993	5022	1892	1948	6342	6317	2529	2204	6201	5217	1770	1421	1478	1356	1357	1454	1250	1449	1447	1369	2013	1949	4839	4678	2072	2543	2286	2061	2533	2515	1479	1897	1915	1963	2649
1229	607.279		2185	2562	4925	5107	3831	4137	3810	3557	3447	3664	8542	8937	2811	2214	3158	3194	4489	4376	3392	3529	3956	3210	2044	2409	2891	3176	1685	2005	1996	1986	2283	1841	2373	2520	2055	2514	8424	8778	9582	10137	8073	9206	2388	2053	2966	3018	3862
1230	609.142		1418	1411	2399	2390	11510	10176	20014	19368	8898	8486	1986	2098	3090	2641	1569	1272	11526	9906	2316	1560	7684	7563	1739	1564	4469	4518	4790	4885	4626	4572	1430	1164	1667	1305	2682	2687	2375	2414	2377	2232	2114	2056	4337	4546	1475	1542	1490
1231	609.286		2223	2410	5046	4954	3425	3536	2968	3378	3063	3110	8616	8433	1963	1910	3712	4321	3273	3329	3908	3957	3266	3299	1982	1840	2821	2508	2216	1713	2079	1806	2060	2132	2089	1815	1770	1876	4995	6480	6729	7387	5164	5427	2246	1801	2540	2280	3673
1232	611.145		139393	158026	10890	11919	1379202	1513650	1879166	1952237	2015041	2041545	34222	28423	11737	10209	120395	124951	2600543	2717656	195396	124373	2205431	2259612	143347	137799	51334	52847	41799	34929	37078	33853	98082	106488	94322	90113	8746	9655	11192	7694	15442	13468	12166	11817	22464	23607	66879	65479	399642
1233	611.376		1183	1864	15110	15451	4186	4364	3716	3709	4080	3738	2132	2004	12384	12090	3091	2783	4706	5023	2806	2529	4500	4712	1315	944	1355	1367	1158	1112	1154	1268	1500	1354	1131	1236	6183	5923	2848	2444	3324	3234	2302	1874	1183	1111	1713	1801	3404
1234	613.392		1610	2170	26043	27819	4732	3952	3463	3818	3515	3584	2903	5266	18962	18973	3312	2613	4597	3790	3293	2750	4348	4902	2311	1868	2501	2617	2642	1840	2335	1966	2111	1997	1982	2300	10646	10989	3987	5594	6342	6672	3080	2481	2089	2124	2096	2087	3955
1235	617.42		864	1129	6952	6331	1613	1581	1227	1151	1341	1247	1089	1574	2321	1833	1302	1413	904	1235	1290	955	1464	1578	1071	897	1004	1154	930	831	947	1026	1066	707	834	855	1691	1728	1268	1557	1923	1828	1383	1172	808	1062	1265	964	2056
1236	618.309		2799	3363	58827	58137	6796	5269	4186	5396	4392	3364	9805	8828	68645	68149	8457	5485	5333	4781	5044	5028	5274	5080	2246	2624	3667	4091	2503	2269	2907	2459	2746	2165	3033	3023	51468	50621	9180	6867	10443	10036	7314	6933	2656	2445	7409	5947	5975
1237	619.458		900	1024	3689	3970	2349	2215	1287	1018	1480	1674	1492	1395	1938	2098	1134	1263	1442	1655	973	1183	2188	2341	986	688	954	1189	670	606	989	901	679	766	720	720	3038	2788	1906	1492	2067	1971	1163	1294	884	865	761	1045	3532
1238	620.019		4687	6503	2507	2547	8385	9553	7731	7582	10276	10435	4330	4523	2259	2698	4359	4836	9430	8672	4891	4610	8382	9259	5341	5510	4255	5033	4771	5006	5254	4997	7012	6597	5753	5257	2551	2225	4753	4422	4467	4788	4419	4720	5527	5196	4100	4132	3082
1239	621.296		2293	2919	20552	20826	5533	5035	4099	3914	3019	3599	12052	11416	18178	17520	5817	5449	5617	4973	5731	5862	6646	7038	2706	2989	3151	2926	2288	2130	2370	2497	2731	3030	2592	2870	17410	17540	9149	8502	11779	11380	8060	7592	2454	2565	5611	5492	5775
1240	621.36		4073	4759	8017	9005	5666	5048	3032	2672	3872	3708	3992	4099	3411	3592	14570	15798	4893	4011	13968	14547	8738	8079	1875	2075	2823	3084	2174	2013	2471	1792	2416	2438	2267	2468	2772	2962	5443	5365	8028	7648	5258	5079	1887	1759	4819	4778	7435
1241	624.076		2159	1988	1460	1309	3161	3096	4214	3701	4475	4667	2500	2799	1417	1457	1605	1694	3709	3512	1852	1852	3323	2895	2486	2260	1536	1270	1556	1493	1612	1655	1371	1520	2839	3082	1367	1347	2547	2562	3493	2716	2522	2770	1772	1772	1741	1633	2913
1242	625.38		1268	1446	8593	8211	5040	5414	6311	6211	3692	3740	1896	1806	2988	2814	2866	2082	5566	4785	2551	2268	5169	5391	1127	973	1566	1424	1117	1126	1174	1222	1274	1708	1138	1114	2447	1783	2329	2242	3147	2734	2248	2252	1143	1331	1691	1681	2661
1243	626.241		1515	1746	4335	4465	2022	1959	2130	2349	2043	2210	2510	2957	4511	4578	1860	2348	2370	2435	2103	2077	2549	2309	1020	1120	1965	1786	1323	1479	1320	1363	1476	925	1438	1606	3664	3570	3154	2742	3595	3667	2814	3016	1359	1303	2375	2788	2437
1244	628.364		2054	2276	4844	4618	4072	4359	3299	4023	2908	3329	6348	6635	2426	3046	7626	7325	3688	3580	7485	6598	5693	5893	2244	2178	3011	2838	2035	2099	2290	2126	2255	2046	2070	2173	2076	2310	6294	6440	9367	8287	4973	5818	2409	2323	5131	5043	5607
1245	629.135		1512	1901	1977	1769	41293	46059	39514	39407	40692	41506	30354	33044	2296	2066	1719	1614	39047	39943	3312	1918	43067	40888	4982	5611	2736	2912	3147	3459	2465	2740	4396	5096	7763	7432	2140	1978	34732	36596	32394	32740	32282	31735	3640	3187	1679	1859	17107
1246	631.058		3290	3653	2006	2159	9313	9626	11471	11607	12269	11589	3182	3516	2385	2399	3036	3024	9697	9467	4080	3932	7939	8174	5421	6172	2136	2431	2125	2121	2350	2362	4021	3331	6405	6204	1593	1760	3856	3971	4166	4408	3967	3657	3245	2997	3240	2926	5425
1247	631.313		2590	2934	5834	6228	6523	6670	6561	5851	6904	7100	14442	15039	2674	2580	3264	3484	7155	7407	3618	3182	6449	6839	4123	3496	3895	3894	2658	2500	2097	3287	3112	3365	5019	5338	2982	3262	13905	13359	15958	16389	16196	16543	3762	3453	2959	3365	5498
1248	633.126		42077	46166	10925	11028	262157	257551	303239	300206	323679	323315	9846	7410	12786	12505	38586	35206	401072	396608	54957	35155	354609	369168	34809	31512	9361	9566	7780	7082	7757	6812	22389	26328	21050	19447	9981	10184	3174	3270	3538	3694	3834	3390	4690	5580	20156	18976	63142
1249	637.391		2432	3478	10707	11563	4586	4730	3507	3439	4408	4216	3883	3822	4844	4313	4435	4117	4466	3877	4001	3981	5522	5665	2951	2800	2575	2438	2501	2717	3193	2382	3668	3642	3309	3396	3534	3670	4004	3648	5290	5263	4531	4458	3342	3083	2464	2685	5403
1250	638.031		6389	7184	1486	1244	59650	66077	67169	67846	59822	64328	3776	4229	1711	1534	7056	7271	49079	47331	6192	3773	53775	53812	37817	38093	9726	9328	10747	10735	10449	10929	30003	30991	41108	39570	2106	1910	3765	3609	4285	4147	3795	3865	10859	10632	10182	10127	3104
1251	639.443		1080	1477	16178	15762	2696	2377	1911	1938	2216	2445	1470	1715	2019	2038	1278	1111	2234	2586	1427	1134	2003	2775	954	982	1207	1065	984	1185	1396	1232	998	1377	1135	1228	1952	1865	2102	1967	2111	2262	1484	1544	1031	1333	1325	1186	2831
1252	642.963		6311	6948	2630	3005	4875	5334	4197	3795	4056	4601	3627	4312	2650	2675	4836	4919	3548	3961	5739	4751	3583	3681	3982	4130	3144	2812	2886	3126	3081	3241	3669	3907	4488	3936	2561	2350	3774	4316	3941	4304	3885	4015	3402	3019	4521	4415	5495
1253	643.384		1220	1492	7220	6894	2921	3186	2994	2701	2324	2196	9930	10249	2215	2108	5248	4754	2950	2908	4545	4720	3729	3764	1770	1827	2580	2235	1622	1611	1613	1565	2357	2190	1779	1791	1997	1984	5942	5922	6683	7115	4792	4535	1758	1757	2973	2781	3415
1254	644.357		2350	2462	4305	4111	4077	3994	2984	3485	3113	2729	5987	6204	2776	2727	7938	7987	3738	2667	7319	7594	5023	4955	2613	3324	3121	2893	2471	2460	2225	2313	2312	2629	3384	3019	2209	2139	5972	5729	7682	7808	5805	5560	3223	2948	3685	3991	4695
1255	649.101		42706	47472	3368	3309	248218	281967	320246	331195	380762	390316	6865	5623	4465	4134	30650	32726	446827	482281	44274	32803	440545	417246	28963	27536	12403	13573	11321	9382	10441	9108	19779	19921	20112	18415	4661	4324	3216	3517	3860	3545	3572	3395	6919	7643	18410	18565	98279
1256	652.213		1295	1762	3223	3221	11097	12404	16541	15515	15827	15296	3517	3246	3452	2731	2220	1512	13436	15005	2512	1981	11437	11010	1325	1144	1331	1645	835	1191	1229	1381	874	1039	1454	1446	3070	2957	3189	3773	3557	3592	3446	3505	1475	1189	1884	1609	1995
1257	652.342		2802	3618	5586	5773	7591	8262	8040	7492	7223	7147	96469	107573	5048	4835	12878	13209	10169	9886	12036	10982	10671	10757	3884	4259	3869	4068	3274	3425	2905	2770	4507	4418	3956	3626	3541	2843	52123	57740	77281	75163	36248	34383	9100	7411	5164	5554	16955
1258	653.154		1334	1847	2164	2369	7902	7610	10013	10458	10060	11239	2338	2138	2400	2256	1865	1742	12545	13130	1803	1679	13445	13346	2461	2513	2729	2277	2305	2216	2458	2363	2652	2793	3027	2969	7634	7030	2325	2104	2571	2544	2425	2749	2312	1835	1855	2039	5062
1259	653.387		2073	2610	11106	11697	3990	3482	2693	2611	5859	5580	2939	2781	3730	3251	4243	4700	5921	5081	4377	4067	6177	6058	1643	1517	1810	1537	1213	1103	1416	1222	1902	1241	1208	1466	2575	2406	3484	3542	4281	4647	2962	2963	1123	1285	2691	2803	4006
1260	654.36		2587	3566	5632	6125	3333	3186	2699	2564	3422	3138	6237	6208	4080	3963	7712	7743	3863	3290	6877	6750	4468	3897	2171	2309	2475	2655	1731	1833	1964	1809	2001	2145	2292	2240	3148	3253	4653	4742	6256	5950	4466	4342	2870	2921	2794	2863	8676
1261	655.437		1306	2419	9821	9182	2895	2874	2691	1934	2784	2616	3512	3414	2328	2503	2679	2210	2878	2612	2725	2730	3176	3693	1608	1589	1593	1684	2446	1658	2139	1947	1694	1913	1672	1668	2027	2272	3430	3143	4081	4944	2146	5205	1511	1807	2111	2006	3856
1262	661.324		1674	1802	18635	18723	4504	5255	4600	4070	5567	6032	5701	5534	14413	13728	2326	2367	4823	4980	2068	2279	4331	4910	2148	1998	4010	3450	2731	2451	2369	2401	2066	1922	2007	1859	3371	3683	4942	4802	6089	6159	4853	4895	2635	2665	2032	1859	4201
1263	661.357		1832	2115	8110	7770	4308	3961	3690	4132	10633	10517	4384	9574	3621	3973	5824	5704	12899	13638	5377	5129	8108	8613	1428	1293	2682	2235	1803	1556	1311	1798	1318	1893	2053	1829	2799	2823	4132	4200	5521	5468	4126	4281	1808	1536	2900	3068	4460
1264	663.373		2119	2440	8686	8168	5199	5153	4343	4539	11269	11543	4692	4993	4134	4272	5685	5167	18107	17094	5466	5330	10692	10472	1256	1470	2051	2096	1726	1959	1712	1526	1330	1426	1583	1519	2714	2634	4173	3961	5833	5463	4018	3718	1536	1536	2580	2204	4209
1265	664.116		1771	2325	1559	1829	3961	4504	6693	6580	12127	13013	3953	3704	1609	1363	2987	1844	7644	7081	3140	2655	3520	4638	2778	2338	2344	3057	3358	1798	2498	2088	2870	3801	2558	2492	1611	1877	2125	2434	2617	2814	2553	2514	1912	2052	2087	2106	2139
1266	664.23		1816	2447	3112	2862	4388	4359	6124	5637	3044	2944	1862	2373	3000	3003	2388	2546	2911	3393	3083	2762	3559	3274	954	850	1271	1210	925	1018	1310	864	860	935	1270	1267	2776	3285	2095	2188	2618	2379	2325	1937	1061	992	2067	2056	1489
1267	664.297		1888	1793	59668	60295	5064	4787	3289	3065	3243	3536	5850	5879	65167	67384	3196	2617	4620	4129	2248	2453	2828	3399	1942	2229	2411	2644	1769	1944	2132	2053	2381	1763	1749	2138	55353	57440	5781	5057	5750	6216	5024	4776	2386	2439	2161	2390	3636
1268	665.215		8316	9669	3971	3736	1491123	1607541	3758366	3923584	1271608	1242476	24226	19909	6334	5679	11417	8387	1697267	1721295	86022	17943	1122300	1101245	30355	25450	8977	9182	12506	12048	15808	15610	8030	9103	15778	16704	4440	4876	14972	15220	13553	14013	13671	13889	25366	25602	11238	10759	11270
1269	665.392		2414	2503	9837	9646	6774	6543	9635	9612	10656	10159	2836	3328	9254	9647	4520	4348	15207	14839	4322	3801	10360	10481	2324	2310	2963	2522	2334	2471	2757	2388	2474	2581	2088	2042	10620	11105	3287	3359	3647	4213	3068	2882	1969	2348	2441	2524	4522
1270	666.395		1641	2371	5244	5576	4858	4627	6368	5958	6043	6023	2291	2190	4744	4639	4152	4521	6990	7647	3811	3825	6217	5938	1649	1524	1907	1828	1498	1595	1514	1447	1488	1622	1635	1581	4062	4711	2456	2585	3254	2987	2879	2454	1374	1547	2172	2431	4020
1271	667.403		1321	1794	9079	9207	3451	3375	3784	4214	5115	5074	3350	3388	4769	4090	3683	2670	7450	7693	2444	2557	5023	5132	1455	1284	1192	1508	1044	1297	1116	5061	1078	1309	1274	1390	3012	3258	3477	3287	3905	3697	3163	2663	1203	1209	1920	2127	3028
1272	667.422		2244	2336	8337	8472	3868	3731	3978	4275	3427	3832	3056	2976	7812	7948	4140	3449	4101	4318	2802	3124	3514	4147	2271	2528	2556	2424	2138	2123	2302	2356	2852	2547	2042	2646	4737	4195	3637	3597	3433	3808	2925	3025	2037	2085	2728	2706	4086
1273	671.348		1819	2095	12930	13179	4339	3903	3598	3102	3094	3696	8103	8283	4420	4744	3002	2530	3903	3941	2758	2333	3740	4273	2111	2031	3156	2605	2098	1895	1925	1822	1518	2065	2301	1956	3814	3332	5686	5278	7402	7414	5636	6217	2166	2079	1888	2019	3971
1274	673.231		2366	2743	7663	7241	1766	1581	2310	1825	1771	1678	2783	2696	6954	7244	2363	1946	1862	1886	1992	2283	1476	1704	1541	1752	1630	1016	1129	858	1092	1287	1764	1554	1634	1365	6867	7202	2433	2670	2831	3052	2813	2572	957	992	2164	2405	5561
1275	677.352		2082	3079	7432	7756	5536	5581	4506	5192	13873	13427	6911	7298	4024	4567	4534	4572	16422	16829	4132	3977	11173	10734	2521	2301	2986	2571	1880	1492	1362	1761	1877	1936	3008	2960	2588	2585	7054	5809	7507	7489	6651	6476	1599	1752	2769	2964	4229
1276	678.398		3993	4722	4740	4969	4609	4545	4258	4203	4970	4729	6025	3466	2532	2085	15032	16735	4850	3930	15333	15212	6877	7214	1670	2016	2050	2070	1648	1402	1959	1788	2069	2377	2043	2459	1605	2031	3714	4472	5678	5522	4912	4699	1961	1914	6934	7118	8098
1277	679.282		1261	1643	7397	7456	2267	2348	2214	1879	2279	2084	4223	4750	6930	6611	1727	1854	2668	2384	1817	1442	2318	2146	1479	1259	2062	2188	1363	1516	1528	1658	1382	1344	1713	1272	4629	5614	3103	3631	4374	4241	3504	3807	1441	1575	1838	1550	2919
1278	682.128		1536	2162	1969	2201	6485	7375	8644	8672	7115	7372	3323	3247	1985	2085	2907	1735	6533	7199	2647	2084	4327	4899	2940	2949	2144	2474	2545	1526	2431	2007	3913	5619	3507	3700	2227	2679	2222	2354	2396	2298	2300	2261	1665	2064	1708	2245	2394
1279	683.225		1380	1475	2420	2606	7737	8988	21237	21905	8879	8431	2296	2426	2256	2514	1757	1557	17175	16901	1797	2006	11659	12167	1277	976	984	1015	858	862	674	814	890	815	995	1036	2123	2130	2441	2448	2929	3029	2518	2540	951	769	1776	1828	1976
1280	683.396		2117	2799	11041	10959	4783	3720	3335	2962	6761	6654	8660	8581	5567	5565	4623	4031	9859	10422	3710	4043	6911	7429	5914	6602	6542	6313	5432	5223	5747	5737	8916	9785	6929	7107	4853	4361	8315	7164	8283	8296	7285	7568	6564	6687	3639	3809	8284
1281	686.142		11443	14844	1989	2001	58090	64585	94873	97400	100751	102634	3618	3517	2771	2317	10593	11567	108167	108856	18376	14593	85774	85189	32547	33000	4011	3137	2978	3027	4186	4667	15167	15017	32010	33091	2768	2405	3588	3734	4812	4670	4012	4263	3523	3306	10275	9660	14253
1282	688.143		2549	2569	2144	1935	8635	8715	11543	12097	11042	11663	2503	2506	2004	2016	2481	1950	12713	12972	3222	3130	11432	11323	3830	3965	1244	1341	1118	1172	1234	1384	2231	2156	4216	4220	2181	2148	2803	2682	2933	2988	2526	2725	1180	1220	2522	2096	3269
1283	689.385		2689	2465	6980	8033	4513	4221	3000	2370	2756	2641	9529	11336	2053	1817	9021	9089	2678	2945	8027	8000	6176	6553	1667	1857	2309	2156	1383	1503	1425	1442	1559	1973	1753	1682	1644	1658	7051	7550	9621	9033	6723	6076	1928	1898	3721	3996	4332
1284	691.32		2206	2724	12890	11318	4017	3977	3710	3616	3902	4022	6442	6128	9576	10698	2663	2549	5409	4407	2604	2763	4159	4189	2027	1697	2607	2763	1971	1632	1851	2207	2064	1904	1762	1797	13348	14531	4997	4589	6135	6654	4924	5060	2518	1767	2576	2027	4582
1285	691.366		2547	2564	6215	7582	4058	3775	3365	3135	3388	3261	4794	4488	2177	2048	5540	5466	3631	3362	4674	4761	4172	4157	1901	2181	1860	1954	1534	1986	1776	1581	1882	1723	1936	2302	2235	2480	3926	4313	5335	5343	4663	3757	1886	1356	2979	2707	3825
1286	695.345		3552	3654	7558	6758	5390	5545	4225	4044	5033	4294	6418	6886	3905	3882	6744	6856	6010	5690	6387	6259	5630	6180	2984	2396	8522	8052	7195	6954	6621	5966	2720	3032	2680	2312	3543	3141	4776	5959	6897	7111	5297	6079	5599	5897	4066	4584	6307
1287	695.365		2625	3423	8322	8433	4271	4451	3667	3712	6155	5610	6550	6707	3462	3116	4269	4430	7995	8207	4455	3993	5438	6138	2701	2656	4870	4637	4186	4113	4051	3966	2630	2819	2573	2589	3015	3231	5176	5162	6076	6181	5152	5941	4616	3811	2797	2815	7081
1288	697.064		2384	2867	2144	2082	5177	5012	5817	5993	5373	5974	2989	3111	2210	2168	2473	2563	5730	5982	2527	2678	5483	5585	2629	2326	3022	2757	2544	2744	2808	2932	2007	2101	2912	2502	1984	2556	3072	2960	3446	3217	3250	3058	2830	2652	2258	2631	3933
1289	697.383		3866	4781	8567	8629	5212	4305	3556	3204	7854	7947	6875	6015	3197	3599	6688	6006	13993	14782	6776	6149	10286	9025	2806	2642	5632	5597	4272	5343	5483	5378	4589	3452	3014	2694	2632	2946	5353	5467	6484	6508	5463	5968	4384	4834	4315	4314	6635
1290	701.281		1581	1854	8870	9845	2674	2734	4191	3592	2842	2536	3182	3258	9329	8697	3134	2416	3212	3080	2748	2629	2469	2797	1533	1553	3652	3806	2697	2801	2678	2551	1387	1210	1612	1366	7875	7908	3370	3470	4522	4074	4099	3381	2092	2598	2709	2626	2488
1291	715.353		2597	2862	6531	6305	6167	6291	5052	4950	4877	5597	7046	7608	2551	2489	4898	4809	5770	5259	3598	3604	5793	6578	2370	2160	3846	3964	2846	2534	2828	2606	2234	2303	2228	2544	2283	2260	5767	5876	8018	7231	6087	7356	2867	3082	3074	3382	7747
1292	715.368		4192	4701	8838	8740	8062	8164	6885	6361	8045	8011	6667	7099	2369	2127	7047	7477	9069	8115	6968	6687	9224	9169	2067	2352	4118	3615	2438	2766	2559	2804	2566	2757	2381	2789	2277	2325	6389	7206	8749	8138	6308	6813	3256	2837	4993	5334	12333
1293	719.274		1562	2069	6278	7103	2411	2596	2027	2136	1899	2038	3116	2601	7144	7564	2630	2353	2100	2200	2661	2360	2173	2602	1197	1484	2126	1808	1475	1430	1559	1410	1439	1400	1591	1818	5995	6282	3020	3213	3838	3472	2826	2580	1309	1285	2395	2479	2988
1294	719.475		2233	2263	4845	4982	4010	2870	1778	2528	2718	2620	2651	2608	3520	3540	5965	6095	2473	2308	5590	5648	4365	4262	1871	1512	2143	2046	1636	1800	2064	1979	2164	2107	2038	1953	2351	2797	4507	4715	5496	5086	4534	4032	2027	1556	6946	7315	6588
1295	722.255		1010	1542	15416	15068	2261	2306	2139	1948	1986	1803	2200	2179	15290	15449	1495	1744	2151	2155	1905	1736	1822	1797	1231	1486	1767	961	1097	1289	995	972	1050	1076	1002	1667	16179	15946	2347	2245	2642	2260	2415	2023	1182	1255	1723	1832	2108
1296	723.392		2730	2686	8824	9423	4496	3924	2987	2769	3099	3333	5310	4969	3983	3863	7069	6881	3471	2888	6690	6273	4721	5647	1778	2040	2039	1694	1621	1881	1636	1701	1604	2056	1962	2101	3158	3135	4915	5487	7374	7237	5998	5979	1855	2064	4636	4605	5144
1297	727.291		1871	1302	9939	9690	2421	2357	2182	2087	1917	1975	3252	3564	9241	8917	2199	2007	2157	1812	2465	2172	2031	2532	1655	1455	1667	2189	1634	1723	1407	1639	1413	1136	1458	1527	8059	8105	3058	2787	3683	3279	2985	3078	1893	1578	2075	1973	2649
1298	731.292		1728	2057	6690	6510	2665	2243	2242	2297	2120	1977	2883	3518	4811	4973	2339	2763	2635	2761	2658	2600	2014	2081	1064	1334	1832	1592	1385	1265	1397	1355	1072	1101	1409	1367	4537	4783	2530	2827	3458	2789	2615	3107	1184	1367	2369	2083	2390
1299	735.98		4045	5586	2006	1772	4259	4283	3502	3791	4146	4572	4552	4888	2306	1870	5374	5312	3850	3952	4542	4421	4585	4658	3984	4391	3227	3331	3610	4317	4111	3843	4038	3865	5192	4520	1940	1529	6925	6849	7757	8149	7643	7358	4135	4220	6660	6398	4784
1300	741.247		1515	1712	6339	6247	3230	2974	5808	5957	2436	2584	2746	2319	6391	6376	1814	1555	3093	2884	1793	1564	2984	3159	1211	1113	7095	6733	6778	6826	5813	6381	1181	1097	1103	1386	6271	6654	2732	2602	2788	3119	2233	2503	3613	5635	2044	1916	2179
1301	743.434		1892	2402	8296	8070	2921	3559	2436	2420	2621	3128	3523	3846	5087	4112	6592	6854	3052	2552	7241	5950	5015	4983	1913	2249	2970	3303	1983	2444	2344	2879	1784	1858	2196	1680	3054	2889	4357	4159	6149	5018	4472	4336	2093	2299	4667	4539	4391
1302	745.417		2697	3236	9046	8672	5443	5285	3806	4012	3170	3431	6702	7782	5550	5117	10123	11403	4708	4410	9997	10920	6305	6902	2330	2689	7479	6571	2837	3020	5800	5017	1761	2014	2250	2310	5108	3509	11113	11299	14384	13691	11522	11791	3190	5039	6178	6413	7512
1303	749.352		2301	2982	4821	4747	4466	3902	3302	3467	3049	2870	8892	9845	3376	3568	3507	3776	3510	4086	3897	3284	3816	3548	2330	2010	4192	4249	3228	3939	3367	4421	2175	2475	2267	2250	3343	3363	7194	7236	8766	7974	6074	6765	3990	3186	4391	4078	5325
1304	752.401		2287	3164	4755	5247	4228	4220	3382	2996	3455	3421	4075	4984	3147	2904	7318	7343	3740	3582	6307	7236	4949	4920	1834	1632	2844	3059	2570	2421	2244	2241	2129	2019	2175	1761	2928	2251	4569	5141	6396	6357	5776	5684	2795	2174	5044	4749	5681
1305	753.309		1754	1776	8171	7481	2560	2185	2487	2147	2131	2380	3546	3788	6574	6467	2981	2757	2769	2744	2584	2988	2459	2592	1633	1297	2070	2139	2323	2175	2399	1870	1666	1128	1820	1548	5462	6027	3449	2933	3889	3902	3623	3621	1963	1937	3340	2883	3077
1306	765.405		2529	2690	6293	5661	3790	4349	3811	3072	2995	3425	5375	5858	2516	2449	8044	8239	3439	3691	7098	7467	5278	5544	2015	1827	2356	2321	1756	1925	2182	1609	1879	1589	2051	1675	2011	2185	6188	6031	7747	8117	6460	6787	2323	1601	4980	5270	4961
1307	766.107		13944	15272	2881	2761	46656	51304	52965	51987	56770	61598	6827	6753	2934	2759	12573	15285	38846	38610	14672	13949	36269	34899	52053	53395	6737	6302	5462	6080	7895	7772	31460	33680	55401	53961	2950	2300	6137	5939	8696	8715	6598	6568	7456	6887	13699	14589	8812
1308	781.439		2104	2741	6803	6775	2929	3226	2292	2520	2751	2281	2829	3229	3453	2890	6088	6025	2428	2621	5503	6125	3714	4869	1125	1771	2340	1832	1958	1358	1858	1774	1722	2125	1910	2118	2731	3062	3660	4059	5520	5087	4013	4663	2121	1866	4530	4428	4433
1309	784.15		8451	10218	2339	2603	70554	79404	77401	78212	75634	77751	5050	5244	2667	2676	8537	9208	74777	75247	11927	9110	74084	76666	88167	91925	15289	14129	14204	14378	13752	14160	76583	78260	108900	108579	4366	2755	7647	8776	10513	10173	14159	13778	16081	16673	8694	9073	10687
1310	786.168		1844	2211	2784	2639	10302	11323	16929	16670	10719	10804	2864	3447	3134	2715	3007	2379	11246	12153	3125	3227	11556	10378	4363	4523	3146	3976	3179	2981	3188	3592	3508	3962	4454	4321	2437	2953	2709	2959	3482	3141	3570	2633	2619	2644	3162	2313	3969
1311	790.426		3031	3328	9371	9961	4844	4395	3855	3910	3674	3136	4395	4579	6648	6521	13266	14155	3978	3572	12723	13382	6232	5681	2034	1852	3822	3921	3147	3546	3280	3554	2084	2048	2177	2003	8920	9456	5472	5449	8006	7304	6376	5723	3289	2692	17518	16298	5976
1312	799.394		3075	3214	5263	5141	6251	6159	5241	4699	4929	5031	7598	6294	3882	3593	6857	6171	6605	5876	5293	5769	5562	6257	2796	2787	5590	5280	4202	4436	4543	4845	3202	3194	2914	2502	2745	2815	6411	6662	7360	6806	6338	6664	4746	4777	4897	4509	6487
1313	799.465		3098	3196	8018	7822	3738	3891	3465	2817	2775	3445	4774	7312	4927	4882	9383	8620	3441	3345	9212	9130	5759	5554	2682	2668	5505	4644	4269	4564	4630	4441	2605	2024	2278	2609	4398	3967	5877	6302	7525	7972	5892	6043	4399	5301	7536	7303	6418
1314	803.074		2872	3009	3110	2987	5318	5506	6568	7300	5819	5771	4119	3875	3701	3868	3313	3696	6452	6466	3842	3416	5245	5702	3116	3036	3179	2662	2923	2920	2794	2481	3359	2511	3785	3586	2946	3194	3922	3524	4184	3629	3617	3988	2670	2619	3418	3320	4792
1315	803.148		2258	2595	2486	2368	8011	8273	11195	13208	7329	6965	2386	2693	2964	2842	2848	2432	8836	8950	3081	3233	6757	7724	2533	2381	2345	1990	1968	2302	2033	1989	1988	1771	2517	2310	2391	2548	2724	2897	3531	3409	2642	2817	2412	2373	2539	2537	3091
1316	805.505		2178	2821	11043	10567	5656	5263	3381	2884	6999	6623	3380	3864	6051	6126	21809	20771	4551	3066	24707	26237	9242	9347	2226	2270	2638	2377	2381	1998	2655	2749	2188	2104	2655	2655	5093	4917	7165	7253	13031	11011	8923	8364	1911	2215	25198	25159	8334
1317	807.454		4225	4772	9182	9118	4905	5365	4089	4210	4257	4650	5199	5090	5700	5755	10148	10186	4711	4496	9619	9788	6786	6170	3768	3592	4833	4781	3937	3969	4657	4662	4111	3854	3859	4267	5923	5719	5996	6390	7883	7402	6030	6666	4550	4869	7660	6609	5294
1318	817.476		1964	2501	10780	10995	4463	4706	3148	2917	3261	3093	7301	8807	6861	7302	7002	7698	2830	2860	6933	6791	7030	7557	2938	2525	2364	2212	1724	1912	2058	2297	2612	2666	2795	2861	5657	5708	7928	7958	10538	10739	7444	7200	2568	2504	6015	5843	8502
1319	821.416		2943	3850	8147	8176	5639	5858	4266	4107	4536	4185	9298	10085	7389	6975	8391	8006	4468	4905	6983	7693	7184	7227	3410	3013	5578	5381	4515	4452	4479	5348	2801	3243	3235	3153	5318	5249	8886	8953	10225	10960	8552	8485	4406	4499	6120	5116	10222
1320	821.471		2312	2990	12991	13045	4912	4005	3002	2756	2721	2398	3590	3787	11870	11813	7367	7511	2838	2947	7182	6979	4675	4594	2233	2033	2952	3014	3097	2567	2811	2576	2217	1938	2161	2310	7131	6989	5558	4961	6959	6192	4540	5423	2934	2116	7001	6620	6080
1321	823.413		2541	3475	6038	5836	5386	4965	4044	3695	3191	3770	14633	14748	4862	4167	6354	5987	4457	4523	5866	5498	5230	5940	3086	3286	4993	4718	3854	4309	3793	3597	3390	3233	3069	3192	4575	4499	9829	9651	11846	11253	8811	8450	5830	4574	4168	4359	6672
1322	823.465		2529	3006	9404	8654	3507	5662	2853	2456	2272	2988	3341	3213	6558	5821	7523	8162	2496	2727	7292	7862	4814	4721	2121	1654	3128	3209	2489	2636	2949	2073	2246	1975	2238	1967	4589	5301	4481	4513	5550	5474	4710	4549	2503	2665	6015	6494	5354
1323	827.267		3174	4144	3703	3365	272927	294836	473028	480051	336631	343140	7813	6800	4532	4265	4559	4589	479734	485027	26889	7276	321292	322416	9422	8066	4316	3813	3924	3744	4834	5190	3239	3173	5126	4992	3627	3594	4104	4259	5940	5179	4249	4381	5897	5829	4926	4691	5923
1324	827.492		4410	4684	9113	8118	8223	6922	3954	3531	4208	4147	5164	5859	5741	5819	47917	52549	5532	4305	44276	49119	22099	20443	3363	2385	3784	3806	3426	2708	3247	3126	2753	2902	3319	3289	4610	5078	12488	12555	19189	18667	12676	12280	3322	3149	26272	26035	11316
1325	830.484		3830	4385	7216	6920	6402	6124	3486	3172	4212	4060	5520	6252	5412	5471	28966	29868	4178	3902	24981	26991	13039	10893	3792	2412	2626	3129	2567	3046	2718	3151	3280	2835	4042	3772	5942	6464	11352	10403	14482	14606	10680	9609	3388	2318	13416	13076	10402
1326	834.7		2809	3116	4563	4909	3313	3061	3026	3040	2708	2498	3803	4268	7129	7110	28497	30965	3307	2318	27001	31779	6574	5562	2150	1889	2936	2686	2726	2636	2544	3089	2744	2305	2338	2450	11751	5557	5548	5628	9627	9621	6863	5978	2517	2198	126146	124214	6873
1327	849.248		1723	2344	4848	4593	11414	10908	16108	16456	11171	11725	3297	3305	4537	4587	3213	3416	15569	14552	4108	3203	10143	11437	1532	1634	4208	4576	3993	4164	4091	4628	1652	1321	2070	1662	4032	3965	3623	3201	3199	3267	3445	3041	3293	3555	2915	3406	4088
1328	851.444		2724	3397	5952	5856	4359	4226	3848	4440	3738	3555	6085	5406	4479	4291	6257	6805	4054	4025	6302	6194	5019	5249	2688	2242	5301	4733	4122	4594	4465	4743	2776	2771	2567	2600	4020	4532	6008	5486	6746	6980	5280	6278	4291	3910	5182	3829	6361
1329	854.141		2270	2474	3694	4068	5555	5077	5589	5470	5147	4751	2775	3165	4422	4081	2932	2900	5401	6147	3162	3031	6345	5655	2261	2163	6469	7930	6854	7055	6534	7289	2462	2563	2708	3007	4889	4672	3055	3258	3023	3809	2891	3048	4949	4749	3025	2635	3621
1330	855.454		3908	4275	8570	7867	4386	4470	4098	4497	3805	4260	9011	9724	5942	5620	7483	7778	4151	3672	7656	7137	5583	5319	2983	3539	4548	4347	3551	4515	3829	4373	3243	2800	2943	2911	5404	5654	7129	7005	8639	8740	7780	7015	4017	3975	5062	5409	6256
1331	855.522		3595	4463	17409	17369	8928	7120	3493	3535	4133	4107	6166	6500	24559	25130	95362	100828	5254	4308	76948	87147	20506	18167	2217	2517	3718	4257	3705	3600	3505	4016	2229	2028	3425	3015	17524	14366	14008	12857	21828	19401	18006	14124	3398	3032	34693	34583	12977
1332	857.38		2651	3215	3985	4025	3357	3866	3476	3301	2940	3211	4728	4734	4377	4335	4904	4933	3989	3901	3940	4776	3921	3622	2635	2720	4698	5295	4319	3698	4258	4694	2345	2620	2347	3160	2457	2714	3988	4841	5547	5098	4806	5066	4018	4323	4505	3581	7068
1333	861.429		3610	3410	4485	4739	5512	5710	5837	5784	4577	5426	6906	7242	3756	3305	4478	5524	4799	5182	5263	4802	5010	5996	3505	3179	5382	6096	4622	4860	4873	4815	3417	2853	3497	3463	3467	3240	6139	6104	8560	7841	8096	6804	5040	4996	4017	3810	6790
1334	866.159		2481	2464	2469	2906	5225	5812	8504	8517	5537	5692	3178	2684	2653	2732	2765	3144	6009	6846	2451	3255	5524	5729	2416	2938	2849	2929	2617	2148	3107	2355	2217	2207	2474	2455	2740	2686	3484	3487	3189	3294	3818	3460	2415	2544	2387	2721	3117
1335	874.412		2216	3085	4353	4183	4396	4667	3723	4150	4039	4556	8153	8865	3998	3484	4369	4787	4403	3795	4085	4475	4553	4594	2770	3181	4770	4524	4894	4945	4538	3919	2929	2749	2832	3182	4616	4273	5474	5389	7036	7819	6237	5745	4690	4016	3247	3298	6339
1336	874.511		3622	4359	17652	17185	9828	8807	3785	3317	4294	4948	7847	8518	18776	18268	22144	23335	4768	4289	21003	22985	21265	20908	2441	2692	3404	3723	2715	2885	3244	3168	1997	1667	2744	2950	11213	14709	19364	17885	24409	23731	19872	19014	3565	3457	18382	17803	15324
1337	878.125		1871	2171	3818	4392	4133	4527	5277	5117	4660	4087	3453	3193	3647	4006	2831	2861	4660	5088	2881	2784	4538	4645	1925	2315	3289	3136	2642	2414	2715	2965	2194	1890	2386	2174	3766	4287	3155	2815	3416	4036	3773	3685	2853	2399	2403	2876	3750
1338	882.442		2729	3924	4530	4620	6056	5685	5239	5463	4727	5422	7067	7456	4743	4423	7474	7467	4775	4490	7779	7656	5579	5536	4297	4265	4266	4223	3304	3121	3899	3687	4380	3856	4381	3904	4204	4367	6021	6652	8208	7591	6396	6640	3567	3420	7538	6919	7266
1339	883.812		3172	5028	4314	4433	3595	3031	2928	3013	2760	3378	4224	4651	6801	6538	4699	5377	2964	3293	4498	5207	3425	3472	3916	3242	3896	4034	3720	3238	3927	3718	3567	2788	3399	3651	4595	4785	4727	3808	4343	4184	3980	4007	4038	3652	5574	4639	4582
1340	884.153		2113	2946	3314	3774	5575	5932	7823	8132	4915	5031	3579	3791	3204	3500	3479	3738	6108	5730	3506	3823	5013	5209	2481	2936	2855	3050	2038	2303	2667	2773	2429	2157	2773	2444	4045	3569	3300	4075	4305	3955	3652	4332	2772	2790	4498	3521	3728
1341	889.803		3874	4436	3634	3645	3605	4041	3712	3645	3668	3578	4487	6489	3687	3806	6362	7056	3335	3142	6001	6594	3732	4144	4302	3947	3944	3911	3760	3843	3462	3792	4189	3800	4295	4278	3151	3180	5130	5629	6284	5727	5333	5314	3619	3184	6503	6042	5981
1342	892.156		2042	1961	2888	2904	5094	4728	6281	6354	4718	5100	3817	4105	3243	2595	3657	4171	6030	5801	4137	3656	4549	4567	4790	4641	3166	2254	2815	2279	2264	2337	4732	5271	4511	4952	2868	2705	3100	3916	4563	3211	3411	3659	3032	2748	3733	3355	3690
1343	897.522		2827	2719	11738	11240	7328	6426	3926	3393	3702	4394	4767	5408	13305	12381	11470	11730	5035	4077	11474	12196	10334	9286	3589	3600	3064	3210	2854	3061	2611	2859	3700	3450	4282	4466	9973	9460	10096	9635	13058	10148	9351	10010	2693	3140	8763	7831	6851
1344	899.522		3698	4226	19829	19918	8825	7540	3853	4051	4650	3761	6879	6244	27550	28556	51359	54854	4892	4331	42076	48021	17997	15879	3693	3726	3784	3636	2735	2832	2770	2939	3718	2898	4468	4418	15224	15901	15532	14632	21065	22167	16753	15405	3113	3068	35085	31835	18694
1345	910.151		1988	2077	2625	2888	7016	7118	8306	7355	4904	5602	3935	4208	2845	2731	2483	3185	6591	6846	2980	2888	5592	6265	2391	2816	34375	35370	36786	38420	31325	33672	4557	2032	2659	3020	3138	2699	4078	4161	4759	4938	4145	4620	27220	25205	3627	2823	3829
1346	910.725		2822	2785	3242	3387	5048	5360	3398	2985	3429	3891	5033	5342	3910	3753	9158	2946	3256	3631	3797	3727	6067	5925	2423	2849	7269	7387	5637	6154	6728	7492	2558	2611	2983	2537	3539	3819	9945	9833	11035	10665	4119	4174	5421	5306	3089	2805	10140
1347	911.5		2702	2898	7018	6665	5792	5492	4060	3771	4308	4326	4612	5196	4437	4634	8718	8700	4698	4102	8118	8477	8270	8431	2499	2387	8695	8824	8006	8222	8616	7950	2934	2349	3146	3219	3766	4508	6208	6189	7867	8105	6419	6236	6625	6430	8255	8167	6262
1348	915.605		3304	3548	11152	11421	6154	5060	4497	4558	4972	5228	4050	4282	9396	11880	6773	6327	4278	4371	6829	7607	7395	6595	2483	2944	21929	18847	19751	22458	18823	20190	3047	2822	3241	3053	6191	6597	6995	7284	10426	9174	7562	7871	15925	15601	7675	7326	8347
1349	916.657		3445	3326	5610	5348	4447	3855	3960	3723	3734	3077	3828	3840	4880	4943	12582	12960	3487	3249	10409	11952	4112	4553	1864	2172	5333	6077	4410	5003	5650	5294	2073	1817	1999	2077	5384	5217	5442	4985	5207	5277	4317	4277	4061	3819	9775	9943	5551
1350	921.505		3234	3063	13571	13371	7386	6102	3641	3845	4833	4148	4944	5496	17323	17435	21481	22739	4620	3840	18415	21365	16930	16365	2804	3001	6135	6816	6451	6973	6243	5959	2724	2419	2710	3353	11017	13158	7622	7388	10419	10776	7033	6629	4549	5117	6880	7543	6603
1351	923.524		2335	2628	17815	17483	5653	5056	3492	3200	4522	3889	4215	4484	19345	19913	9783	8905	3940	3947	8970	8500	7667	8043	2486	2882	7961	6811	7208	7483	5885	5677	2367	2416	2726	2874	13015	13307	7975	7672	11132	11969	7545	7271	6169	5681	6315	6162	7220
1352	925.481		3469	3660	6081	5551	5095	5630	4468	3824	4152	4100	4997	4944	4211	4425	7012	8149	4485	4255	7537	8031	8022	7159	2850	3629	5182	5412	5014	5252	4839	5584	2881	3318	3154	3297	4468	4363	5348	5613	6609	6488	5541	4836	4940	5020	5407	5743	7065
1353	925.515		2142	2767	13990	13391	4925	5096	3364	3746	3715	4205	4733	4917	15326	15520	6655	5829	4151	3611	6156	6531	7731	6387	2179	2678	5966	6325	4941	5667	5472	5362	2430	2168	2658	2241	10647	10926	6311	6229	8172	8627	6500	5832	4983	4873	6036	5627	6516
1354	927.497		2369	3295	9040	9240	5554	5078	4136	3677	4331	4469	15923	15636	8244	6532	6294	6421	3887	4578	6253	6170	5844	5962	2561	2682	5303	5149	4703	4292	4436	4239	3204	2591	2912	3379	6445	6964	6552	6636	9234	9546	6845	6396	5186	4647	5152	5226	5989
1355	935.751		3283	4323	3154	3345	6152	6208	4346	4737	4115	4316	6827	7098	3441	4420	5011	4998	4420	3765	4072	4534	7875	7684	4167	4387	7077	7428	5598	6763	7083	6178	4412	4412	3728	3628	3598	3681	12042	12521	13038	13014	5044	5655	5190	4886	4638	3843	12521
1356	945.468		5517	6059	6871	6861	7554	7557	5975	6197	6633	5987	14618	13983	6150	6244	8960	9525	7441	7116	9535	10272	7503	7192	6951	6104	6951	7120	6252	5819	6094	5531	6425	6065	5786	5475	5866	5565	10655	10132	12467	11607	9562	9473	5994	6743	7079	6237	7895
1357	969.829		3507	4591	3493	3526	4470	3591	2841	3273	3593	3176	4245	4852	3226	3383	3887	3890	3796	3113	3614	4189	3339	3290	6649	7503	8559	8330	6473	6915	6777	7656	7456	8045	8349	8198	3159	2730	4815	4564	4315	4299	4284	4375	6697	7062	3734	3635	5319
1358	977.477		2984	4444	5446	5796	6256	5283	4728	4671	5211	4710	6960	7527	5911	5572	7701	8341	5324	5188	6907	7407	5693	6995	3810	3953	7030	5683	5296	6096	5232	5104	4318	4465	4425	4484	5039	6703	7443	7187	8564	8658	7130	7251	5600	5215	5993	6403	7245
1359	983.787		4877	5353	2997	3226	4963	5387	5440	5693	5396	4898	6451	7548	3419	3326	6177	6305	5155	5411	6647	6688	4653	4630	4761	4509	7194	7113	6331	6513	5703	6789	5183	5144	4538	4863	2880	3122	5663	6015	6155	6255	5406	5158	4998	5077	8654	8064	9694
1360	986.752		3824	4413	8367	8007	4565	5164	3909	3961	3479	4160	4347	5179	14717	13772	7634	7292	4140	3663	7809	9348	4495	4557	3386	3428	10766	11734	8496	9917	11615	12312	4561	3831	3875	4851	8054	8597	5340	5801	6627	6131	4642	4273	7840	6747	12888	13216	8721
1361	987.496		2692	4119	15430	16361	6470	7010	5767	5018	5482	5252	7575	9017	19292	18701	7735	7273	5688	6165	6506	6890	6206	6617	4481	4853	21661	19600	20210	20300	17442	20163	5324	5277	4929	4403	13679	13391	7992	7598	9242	9166	7493	8251	17639	16654	6657	6242	7648
1362	989.319		3295	3281	3300	3029	66421	72234	112234	110474	75957	78010	5521	5439	3210	3443	3806	4027	105526	108209	8674	4804	72019	74375	6108	6267	16007	17427	16824	16254	17884	14928	4322	4834	5373	6335	3182	2893	4847	3990	4602	5096	3964	4391	14648	13723	3337	3844	6931
1363	990.322		2780	3135	3743	3421	30443	30914	46094	47794	33233	33519	4479	5413	3237	3371	3702	3594	46098	46227	5361	4213	30798	32132	4604	4269	8553	8735	8490	9024	10201	8696	3823	4536	4092	4048	3886	4067	3336	3709	4360	4308	4035	4213	7882	7950	3401	3615	5644
1364	991.49		10096	11592	4876	5189	10003	9910	8581	8960	8166	8459	12624	12671	4532	4768	13194	14852	9352	8700	12285	13689	8692	8621	6497	8454	10068	8207	9161	8110	7827	8753	7305	5754	7218	8257	4222	4356	10858	10718	12528	12110	11706	11785	8150	7430	11929	11853	50563
1365	992.173		2118	2881	5631	6003	5043	5299	6170	8792	5492	5246	4781	4204	5315	5508	3074	3263	5591	5765	2883	3453	4796	5098	3049	3049	10972	11769	10320	11403	9063	10350	4139	3238	3536	3296	6825	6755	4101	4248	4780	4139	4138	4142	8537	7333	2783	2374	5169
[truncated: 51 more columns]

## Sheet: Normalised data
SampleCode -->	01/Brain/2	02/Brain/2	15/Brain/2	16/Brain/2	19/Brain/2	20/Brain/2	45/Brain/2	46/Brain/2	67/Brain/1	68/Brain/1	93/Brain/1	94/Brain/1	97/Brain/1	98/Brain/1	57/Heart/2	58/Heart/2	59/Heart/2	60/Heart/2	63/Heart/2	64/Heart/2	95/Heart/2	96/Heart/2	23/Heart/1	24/Heart/1	31/Heart/1	32/Heart/1	33/Heart/1	34/Heart/1	39/Kidney/2	40/Kidney/2	41/Kidney/2	42/Kidney/2	69/Kidney/2	70/Kidney/2	77/Kidney/2	78/Kidney/2	11/Kidney/1	12/Kidney/1	37/Kidney/1	38/Kidney/1	49/Kidney/1	50/Kidney/1	05/Liver/2	06/Liver/2	09/Liver/2	10/Liver/2	21/Liver/2	22/Liver/2	55/Liver/2
ionMz	Brain-Het	Brain-Het	Brain-Het	Brain-Het	Brain-Het	Brain-Het	Brain-Het	Brain-Het	Brain-Wt	Brain-Wt	Brain-Wt	Brain-Wt	Brain-Wt	Brain-Wt	Heart-Het	Heart-Het	Heart-Het	Heart-Het	Heart-Het	Heart-Het	Heart-Het	Heart-Het	Heart-Wt	Heart-Wt	Heart-Wt	Heart-Wt	Heart-Wt	Heart-Wt	Kidney-Het	Kidney-Het	Kidney-Het	Kidney-Het	Kidney-Het	Kidney-Het	Kidney-Het	Kidney-Het	Kidney-Wt	Kidney-Wt	Kidney-Wt	Kidney-Wt	Kidney-Wt	Kidney-Wt	Liver-Het	Liver-Het	Liver-Het	Liver-Het	Liver-Het	Liver-Het	Liver-Het
57.0341	31873.9	28635.2	32668.1	32082.5	32923.8	34932.9	61618.7	60857.3	30602.7	33432.1	34257.4	34614.3	32668.1	31635.4	34932.9	16755.2	14331.4	17417.1	24277.8	12318.2	22671.6	20067.8	34257.4	32668.1	37234.8	33935.9	37560.6	32082.5	22003.7	20972.5	27198.4	27386.1	11593.2	10499.1	21901	21901	20511	20182.3	27992.2	25306.9	35887.1	34932.9	20860.7	21532.3	20626.2	22136.5	29279	30162.2	30162.2
58.0294	18753.5	17335	12671.1	15024.5	12536.4	13021.7	10814.8	10982.9	8092.87	8046.02	10787.9	9808.19	12671.1	11459.5	911.796	821.051	1171.62	1171.62	821.051	1060.23	1138.57	1014.78	1060.23	1277.14	1095.42	1277.14	821.051	1095.42	712.051	712.051	1060.23	712.051	1366.45	1196.88	586.265	712.051	712.051	821.051	712.051	712.051	1138.57	1014.78	712.051	821.051	911.796	586.265	1095.42	586.265	1060.23
59.0134	54093.3	54860.3	49646.1	49646.1	46499.2	45871.2	46499.2	43400.1	30162.2	29750	39734.4	38834.5	43400.1	43007	24753.9	14023.2	11051.2	13764.8	19472.5	12671.1	17038.9	17844.1	27198.4	24953.8	24753.9	23508.7	24572.8	21429.4	13865.4	13527.3	16126	15870.5	8184.97	8610.36	14481.8	13916.1	13813.6	13441.9	17335	17912.6	43400.1	42489	27198.4	27772.8	32082.5	32668.1	42489	41479.1	45871.2
67.0185	1500.59	1629.57	1095.42	1467.21	1535.85	1446.42	2602.62	2413.84	1467.21	1644.1	911.796	1277.14	1485.88	1325.82	1171.62	960.388	586.265	960.388	1014.78	960.388	1224.34	960.388	1196.88	821.051	586.265	1366.45	1366.45	1311.91	821.051	911.796	1298	1171.62	3746.73	3662.43	1248.39	911.796	911.796	1060.23	821.051	960.388	1657.6	1873.28	1224.34	1248.39	1171.62	1224.34	1196.88	1644.1	1972.9
69.0342	2725.57	3310.51	4098.96	3476.34	4527.04	4458.6	4807.59	4974.21	3820.95	3832.26	2945.71	3245.6	3060.33	3277.92	3447.97	2319.57	2333.21	2208.64	2896.66	1387.19	2759.68	2631.32	4015.03	3724.26	4052.32	3596.46	3584.88	3984.23	2737.18	2319.57	3027.22	3484.22	2231.63	2621.21	2101.73	2493.64	2145.03	2406.14	2742.15	2811.44	4215.5	4311.54	2008.88	2185.59	2413.84	2962.67	3641.5	3832.26	4258.55
70.0295	14331.4	13291	10601.8	11083.1	10053.9	10958.6	9328.72	8790.52	6382.61	6649.09	8092.87	8352.79	9184.22	9504.81	2278.19	1602.22	1672.6	1798.28	1873.28	1602.22	1644.1	1366.45	2834.12	1754.97	3021.79	3393.28	2152.59	1602.22	1224.34	1224.34	1833.68	1644.1	1196.88	1409.52	1325.82	1298	1586.59	1535.85	1500.59	1485.88	1510.4	1387.19	911.796	1196.88	1095.42	1138.57	1224.34	1277.14	1298
71.0136	63258.4	63258.4	46499.2	52030.3	51403.4	52030.3	41479.1	42489	40162.5	38466.2	43842	42489	57318.4	56507.9	77740.9	63258.4	60857.3	61618.7	71733.7	68917	95869.2	89433.3	73533.4	77740.9	71733.7	73533.4	89433.3	91385.1	30368.7	29060.4	36191.2	36897.9	17844.1	17912.6	39328.9	35887.1	29513.3	29960.8	34932.9	34257.4	58983	58199.7	50806.2	52030.3	50806.2	50806.2	54860.3	52779.9	58983
72.9928	3948.74	4285.11	3630.71	3743.9	4231.81	3726.33	3305.49	3366.13	2417.34	3087.26	3133.49	3066.05	4052.32	3334.31	9203.11	4376.58	5008.59	5016.47	7241.76	4843.17	7717.41	7241.76	7083.94	7682.2	7774.68	7241.76	8017.05	6912.29	8610.36	8141.31	10131.3	10525	4901.74	4365.42	9820.07	9355.62	5999.2	6246.08	11557.2	11862.7	6017.35	6382.61	4590.12	4139.5	4658.94	4930.41	5574.02	5171.98	5574.02
73.0291	5970.67	5990.03	9318.07	9935.58	15677	13581.3	8939.76	8610.36	8184.97	7095.66	9684.53	8697.75	5899.81	6933.84	11016.2	6246.08	4820.57	4814.19	5819.67	3456.18	6777.19	5737.74	11051.2	10413.3	7354.07	7634.41	6681.14	6276.52	6789.01	6370.98	8352.79	8092.87	4792.47	5008.59	7008.56	7620.1	7873.49	8281.65	9355.62	9523.75	20511	22402.6	15752.4	16617.1	16001.2	15870.5	20296.9	20067.8	24572.8
74.0243	20182.3	20511	20626.2	19083.5	20626.2	20296.9	23104	21901	11787.1	12743.4	16899.7	15814.5	16899.7	16684.8	23797.5	15092.3	12354.2	12582.3	23945	14119.6	18079.6	17417.1	21901	20296.9	23663.3	20511	22277.6	19303.8	29513.3	28861.5	36897.9	35887.1	45871.2	44331.1	21313	22003.7	23945	25306.9	39328.9	36191.2	31873.9	32082.5	23508.7	23945	24753.9	24277.8	29513.3	28861.5	31873.9
75.0085	2631.32	2846.24	2782.6	3052.03	2501.01	2596.76	4843.17	5171.98	2838.41	3133.49	3601.79	3010.9	2510.96	2777.26	3656.95	1629.57	2085.32	2398.26	2771.02	1798.28	2185.59	1991.38	2718.67	3426.3	2379	2669.3	3170.88	2547.11	3760.08	3809.92	3738.06	3601.79	3366.13	3203.97	2398.26	2782.6	2912.79	2960.12	3288.49	4052.32	5508.02	5745.14	2957.57	3255.89	2951.11	3573.2	3905.31	3601.79	5054.09
81.0345	1446.42	1387.19	2754.01	3191.97	2853.63	2569.4	2928.97	3010.9	2669.3	2482.31	1833.68	2413.84	2822.55	2222.9	1298	586.265	960.388	911.796	1095.42	712.051	586.265	712.051	1095.42	1060.23	712.051	1014.78	1535.85	1430.11	1060.23	960.388	1248.39	1430.11	1387.19	1325.82	1196.88	1014.78	1171.62	960.388	1014.78	911.796	4137.02	3220.48	1926.12	2504.47	2596.77	2239.42	2754.01	3272.54	4040.15
83.0133	4887.03	4905.33	5819.67	4365.42	6411.28	5554.91	5351.34	6789.01	3743.9	3450.71	5141.52	4751.04	5067.59	5024.29	4316.54	2391.6	1991.38	2533.83	3513.74	2231.63	2880.4	2657.85	4019.92	5016.47	3518.78	4015.03	3965.38	3589.82	2360.24	2379	3398.45	2843.54	2161.1	2247	2951.11	2896.66	2578.32	2569.4	2621.21	3082.18	12784.6	13059.2	6311.28	6825.8	7717.41	7298.66	11366.9	10903.4	13670.1
84.0452	5676.53	5351.34	4604.72	5032.31	4938.22	4597.68	5120.69	5493.05	3554.72	3798.46	3530.5	2890.97	3700.31	4572.18	2647.58	1930.73	2346.21	2994.14	3004.59	1960.1	3702.6	3049.18	3972.13	3777.54	2742.15	2994.14	3403.52	3719	1892.6	2336.74	2869.12	2873.86	1602.22	1731.71	1617.36	1535.85	1743	1843.2	2747.64	2718.67	1772.82	2070.1	960.388	1387.19	2254.41	2093.46	1798.28	2045.99	1714.6
85.0293	20860.7	21429.4	22136.5	23388.6	25644.6	24098.7	28442.2	28442.2	16465.6	15410.1	19228.5	19751.8	19125.8	20182.3	17335	10309.3	7833.76	8156.74	11907.1	7146.37	13916.1	12830.5	17759.7	18079.6	14023.2	14589.7	18938	15870.5	15410.1	15752.4	19228.5	21532.3	16832.8	17417.1	18341.4	17994.4	16617.1	17505.1	19965.9	19856.3	48397.4	48397.4	26140.3	27573.9	32923.8	33432.1	52030.3	50247.7	49001.2
87.0086	25836.5	25644.6	19472.5	19399.5	18418.9	19472.5	12467.3	12504.1	9062.98	9062.98	12559.3	11259.5	16126	17038.9	12504.1	5685.14	6306.64	6589.98	9504.81	6116.96	8715.39	8198.92	10076.6	9774.74	10403.2	10413.3	10548.8	10309.3	6744.42	6606.36	9307.41	8226.91	8821.94	7925.53	7248.56	6946.59	6039.73	6174.34	8109.19	7805.03	15024.5	14812.8	9463.75	10053.9	9662.26	10499.1	11459.5	12172	13391
88.0402	141825	133991	146637	170184	138093	165082	151307	146637	124773	131104	118875	122156	133991	138093	165082	82146.4	77740.8	95869.2	155218	74742.8	98160.1	91385.1	141825	141825	182218	155218	170184	155218	23663.3	24098.7	35550.3	34932.9	12536.4	12029.7	20067.8	19652.1	20735.4	22003.7	33683.1	32923.8	22825.4	23238.6	10362.8	10787.9	11827.4	10709.5	18487.4	17417.1	18753.5
89.0243	124773	124773	133991	138093	151307	146637	204942	198799	108150	108150	66559.3	74742.8	146637	133991	192867	115891	128123	141825	138093	70352.8	170184	170184	198799	182218	198799	170184	217764	204942	103005	108150	113255	108150	24277.8	22825.4	67689.3	67689.3	89433.3	98160.1	131104	111141	210653	217764	108150	122156	146637	146637	232683	258360	224963
95.0137	8370.9	8315.55	8246.34	7955.84	10814.8	9081.15	7057.29	7459.01	6185.26	6017.35	7873.49	8075.65	6360.47	6670.93	8184.97	7939.86	4651.87	4850.23	6733.37	5824.24	8092.87	6765.36	8046.02	8246.34	8884.59	7845.08	6802.41	6789.01	6134.9	5651.57	7634.41	7174.83	5241.38	5175.52	8109.19	8060.57	7730.05	7939.86	6933.84	7545.17	20626.2	20067.8	17681	16263.2	17505.1	18418.9	19399.5	19856.3	23508.7
96.0453	4814.19	4707.65	3683.9	4231.81	4194.08	3931.08	5737.74	5795.41	2988.55	2737.18	2266.74	1955.68	3178.29	3704.89	2725.57	1822.56	2266.74	2433.53	2461.31	1833.68	2336.74	2008.88	2289.09	2369.23	2369.23	2806.95	2596.77	1833.68	5527.07	5530.9	8370.9	8393.13	3250.3	3180.74	6134.9	6575.84	5711.37	5882.65	5875.1	6196.93	3010.9	2433.53	1535.85	2070.1	1535.85	1686.02	2514	2685.6	2372.61
97.0293	39328.9	39734.4	45871.2	44794.5	45871.2	47794.3	55655.8	51403.4	80617.3	78950	45296	46499.2	43842	44331.1	31635.4	28442.2	22277.6	23663.3	25644.6	23945	32082.5	32082.5	36575.2	35887.1	33935.9	35887.1	39328.9	37764.3	18681.1	17170	23104	23797.5	16962.4	17591.4	25457.8	25907.6	25306.9	24753.9	22402.6	22671.6	47109.4	49646.1	43842	47109.4	40162.5	40581.7	48397.4	49646.1	58199.7
100.04	7986.62	6196.93	6008.73	5800.06	6044.36	6062.2	6281.27	5574.02	4492.51	4492.51	5271.53	5626.97	5375.62	5278.41	6296.04	3919.17	3843.7	4234.73	5600.61	4873.44	6659.55	5609.37	6611.7	6693.42	6454.01	6071.73	6048.82	5754.8	4519.69	4843.17	6744.42	7285.61	4894.69	5060.77	6107.76	5800.06	6062.2	5286.07	5772.65	6098.62	4944.92	5001.55	3250.3	3823.83	4228.88	4040.15	4519.69	4316.54	4376.58
100.077	2896.66	1926.12	2458.24	2644.38	2759.68	2730.37	2482.31	2782.6	1991.38	1873.28	2514	2664.03	2037.49	2200.54	1935.34	2079.02	1743	1892.6	1964.52	2152.59	2488.26	2638.05	2602.62	2602.62	2472.76	2521.41	2177.63	2131.29	1935.34	1766.4	2161.1	2089.39	3651.37	3726.33	1387.19	1686.02	2079.02	1972.9	1944.84	1910.55	2707.01	2566.47	2869.12	2973.69	2406.14	2848.94	2303.24	2185.59	2070.1
101.024	45871.2	42489	67689.3	60857.3	103005	93615.5	67689.3	65135.8	74742.8	73533.4	47794.3	47794.3	47794.3	44794.5	80617.3	57318.4	43400.1	43400.1	47109.4	39328.9	53435.7	50806.2	98160.1	80617.3	59951.5	58199.7	57318.4	54860.3	47109.4	49646.1	64169.8	63258.4	42027.2	45871.2	66559.3	66559.3	59951.5	60857.3	59951.5	57318.4	100760	105706	76097.1	77740.9	80617.3	83664.9	108150	122156	118875
102.056	605628	605628	662751	662751	662751	662751	731648	731648	554464	605628	731648	731648	605628	605628	295949	267616	295949	295949	348111	328193	312037	295949	328193	328193	295949	277934	368777	386766	328193	328193	368777	368777	224963	224963	328193	277934	267616	267616	328193	348111	105706	100760	100760	100760	103005	95869.2	113255	100760	128123
103.04	18832.8	18989.6	25978.7	20626.2	23508.7	22966.6	22825.4	19472.5	12709.8	13021.7	13486.9	15410.1	16001.2	16001.2	54093.3	25836.5	18938	21313	42027.2	23104	42027.2	38466.2	57318.4	58199.7	47109.4	44794.5	67689.3	62360.4	25978.7	27198.4	32401.7	29279	23797.5	24098.7	19228.5	20296.9	29060.4	27386.1	29513.3	28442.2	43842	47109.4	33167	32923.8	31635.4	30851.9	36897.9	37234.8	50247.7
104.035	78950	82146.4	93615.5	91385.1	83664.9	89433.3	77740.9	83664.9	33432.1	34257.4	59951.5	59951.5	78950	82146.4	49001.2	26869.1	25836.5	28333.8	49646.1	28225.5	45871.2	43007	49646.1	48397.4	55655.8	56507.9	50247.7	47109.4	80617.3	82146.4	115891	113255	32401.7	33167	80617.3	82146.4	68917	73533.4	113255	115891	47794.3	46499.2	29279	32401.7	27992.2	27992.2	37560.6	38466.2	47794.3
105.019	6659.55	6185.26	4857.4	4807.59	6276.52	5262.94	9062.98	9243.99	4968.02	5426.12	6071.73	5366.98	5351.34	5120.69	13716.9	7416.79	8141.31	9243.99	12136.4	8125.08	14065.1	13021.7	14812.8	13628.7	16126	15814.5	14331.4	14228	28861.5	28442.2	33432.1	31390.9	10601.8	10871	17844.1	18257.4	19856.3	19399.5	37560.6	38466.2	10573.6	10843.3	4732.68	4651.87	6296.04	6563.08	8446.76	8512.69	9402.04
105.038	3054.88	3695.07	3237.32	3860.24	2871.49	3234.47	3366.13	3743.9	1520.21	1586.59	1798.28	2448.16	2566.47	3227.95	2247	1430.11	1409.52	1467.21	2433.53	1852.55	2647.58	2085.32	2101.74	2169.71	2737.18	2846.24	2289.09	2215.79	3097.4	3142.67	3954.11	3530.5	2215.79	2365.85	2584.2	2951.11	2885.76	2742.15	4519.69	4092.76	2759.68	2664.03	1346.83	1586.59	1500.59	1852.55	1602.22	1810.57	2650.79
107.05	12210.6	12210.6	12098.1	12784.6	11862.7	12434	12830.5	13249.3	13813.6	15480.5	14175.1	14812.8	13764.8	13059.2	8921.99	10525	6959.33	6659.55	8663.99	8594.91	9893.83	8983.44	8156.74	7955.84	8246.34	9140.99	9328.72	9704.36	5131.05	5659.16	6225.39	6982.42	43400.1	41479.1	10736.6	10155.9	7354.07	7083.94	6733.37	7955.84	7109.73	6733.37	7158.68	7774.68	6444.23	6134.9	7019.9	7285.61	7255.36
108.045	9268.44	9523.75	10814.8	11459.5	11393.3	11990.6	10630.7	11593.2	10814.8	11393.3	14641.6	14589.7	13486.9	13970.8	14862.9	14918.7	12434	11943.3	13291	12882.8	14175.1	13970.8	13865.4	15024.5	14641.6	14641.6	11098.1	11907.1	9243.99	9986.04	12136.4	12354.2	25306.9	25306.9	13628.7	13764.8	13059.2	12504.1	10103.4	12318.2	13157.9	13527.3	7430.69	9163.32	11459.5	12029.7	11623.2	13021.7	12354.2
109.029	8610.36	8109.19	12582.3	12318.2	12671.1	12280.3	11083.1	12243.5	11525.2	11459.5	15092.3	15480.5	13670.1	12929.8	8646.45	8141.31	6838.65	7393.5	14812.8	13486.9	10090	8884.59	11203.3	9163.32	10573.6	9774.74	10309.3	10221.6	7487.44	7430.69	10871	11259.5	204942	198799	16962.4	16465.6	10630.7	11787.1	12504.1	13021.7	8842.1	8382.01	7366.62	7443.98	7255.36	7095.66	9193.67	9389.74	9328.72
109.04	22966.6	22825.4	33683.1	38834.5	32401.7	37560.6	37234.8	38466.2	33167	36191.2	38834.5	39734.4	37560.6	38834.5	33432.1	31635.4	28861.5	27772.8	36575.2	31115.5	42489	39734.4	33167	35244.4	35550.3	36575.2	37234.8	36897.9	16126	17335	23945	23104	18257.4	18164.5	16684.8	18341.4	13581.3	13916.1	17591.4	20511	24398.6	24953.8	16832.8	19125.8	20296.9	21078.1	23388.6	21654.3	19399.5
109.066	5554.91	5604.99	8864	8715.39	8939.76	9268.44	8677.65	8646.45	11393.3	12136.4	6838.65	6659.55	8770.95	8427.49	3499.81	2312.42	3110.03	3027.22	2547.11	2420.84	1935.34	2079.02	3054.88	3092.06	3366.13	2360.24	4604.72	4249.29	2858.33	3097.4	3486.64	2747.64	3234.47	2999.71	2578.32	2281.94	1944.84	1810.57	2762.21	3211.76	2621.21	2266.74	1991.38	2782.6	2454.77	3052.03	3635.94	3793.06	2259.69
110.025	16001.2	15410.1	14228	16001.2	21532.3	20408.2	17252.3	17505.1	15092.3	18079.6	19856.3	19856.3	18588	19572.3	19125.8	20408.2	16263.2	17104.3	16832.8	16400.7	22966.6	22534.4	19751.8	17912.6	17994.4	16832.8	16263.2	19228.5	29279	29750	41061.7	40162.5	17252.3	16899.7	45296	44794.5	42489	42027.2	33935.9	33683.1	26869.1	29750	25306.9	25306.9	23238.6	22671.6	28442.2	27198.4	30602.7
110.036	4485.81	3883.22	6838.65	7241.76	10076.6	10309.3	8446.76	8677.65	6873.83	7805.03	16192.6	12856.7	8352.79	9523.75	10903.4	9820.07	6825.8	8735.95	14277.2	8842.1	12968.4	11493	8530.08	8999.82	9482.3	8752.87	6704.06	7443.98	6681.14	7215.18	8715.39	8921.99	11259.5	11525.2	8547.14	9042.39	9222.49	9243.99	6478.18	7774.68	13970.8	12830.5	6722.64	7833.76	9820.07	10437.9	10362.8	9504.81	14812.8
110.061	5008.59	4499.31	3272.54	3328.89	3942.33	3567.69	5500.14	5781.26	2880.4	3440.32	1754.97	1602.22	3502.44	3542.35	1430.11	1810.57	1485.88	1708.41	1810.57	1138.57	1737.36	1754.97	1602.22	1779.24	1409.52	1843.2	1644.1	1535.85	2677.35	2901.72	3066.05	3445.22	2200.54	2514	2621.21	3004.59	3328.89	3349.98	3159.39	3220.48	1822.56	1366.45	1366.45	1356.64	1277.14	1325.82	1520.21	1346.83	1570.2
110.992	1485.88	1586.59	2690.85	1672.6	911.796	960.388	911.796	1672.6	2296.6	1325.82	1060.23	1224.34	911.796	911.796	1248.39	1196.88	1138.57	1387.19	1430.11	1366.45	1277.14	1248.39	1376.82	1822.56	2079.02	1766.4	1617.36	1788.9	1014.78	821.051	1224.34	911.796	1917.05	1873.28	960.388	1325.82	1138.57	1196.88	1602.22	1095.42	911.796	911.796	1570.2	1014.78	1196.88	1060.23	821.051	911.796	960.388
111.008	70352.8	70352.8	66559.3	58199.7	64169.8	71733.7	49646.1	50806.2	54860.3	55655.8	64169.8	58199.7	66559.3	64169.8	35244.4	23945	22534.4	21429.4	31635.4	25644.6	32401.7	31390.9	31873.9	29513.3	37968.1	33432.1	35550.3	34257.4	17505.1	17104.3	22003.7	22966.6	295949	312037	23238.6	23388.5	21078	20067.8	26059.5	22534.4	25140	25306.9	30851.9	25644.6	25140	24398.6	26307.3	26140.3	27198.4
111.02	77740.9	80617.3	95869.2	83664.9	128123	118875	100760	100760	91385.1	100760	115891	113255	105706	108150	155218	124773	115891	122156	146637	91385.1	146637	141825	151307	159600	124773	124773	131104	133991	386766	428157	453292	453292	182218	192867	277934	328193	312037	312037	453292	453292	176495	176495	111141	115891	98160.1	105706	170184	176495	210653
111.045	15092.3	13970.8	16684.8	17505.1	18487.4	21784.4	42489	43007	68917	70352.8	21182.6	19472.5	21901	22277.6	7955.84	7298.66	6134.9	6693.42	7925.53	5539.63	8315.55	7134.69	10221.6	9589.65	9843.8	9750.49	13021.7	12210.6	5891.21	5848.27	7298.66	7459.01	8646.45	8156.74	4956.77	5400.95	5634.39	5028.3	6813.04	6444.23	8156.74	8281.65	6789.01	6670.93	5848.27	6315.91	9243.99	9119.89	8017.05
111.081	4003.88	4040.15	3130.27	3004.59	2372.61	2439.39	3191.97	3633.33	3371.69	3445.22	4105.5	4110.87	3138.06	3450.71	2493.64	2715.99	8053.3	8410.34	4139.5	4443.27	2017.69	1882.86	4119.29	3395.86	2644.38	3554.72	2979.24	3038.43	4677.65	4792.47	2053.69	2045.99	3710.44	3646.36	1810.57	1926.12	1892.6	1686.02	2266.74	2406.14	2493.64	2510.96	2488.26	2478.9	2764.74	2918.06	2873.86	3415.7	3225.62
112.04	111141	105706	77740.8	89433.3	78950	85407.9	63258.4	64169.8	64169.8	74742.8	78950	83664.9	87231.1	87231.1	14119.6	11557.2	12210.6	11525.2	12830.5	11293.4	18487.4	14708.5	10601.8	10249.4	18164.5	16331.7	11724.1	12830.5	17994.4	19472.5	20408.2	19472.5	11686.3	12467.3	12622.1	13716.9	12671.1	12536.4	23104	23797.5	15677	15278.9	6912.29	6946.59	8046.02	7502.03	12210.6	10928	12029.7
113.024	29513.3	26869.1	40581.7	35550.3	73533.4	43400.1	33683.1	29750	35550.3	31873.9	29060.4	28108.9	28635.2	28635.2	61618.7	36575.2	26140.3	26511.7	31115.5	21078	41479.1	36897.9	58983	55655.8	42027.2	39734.4	43007	41479.1	77740.9	77740.9	105706	98160.1	47109.4	47109.4	89433.3	93615.5	71733.7	68917	105706	100760	258360	312037	138093	146637	198799	192867	267616	267616	312037
113.035	10814.8	13059.2	15212.5	18079.6	19228.5	18341.4	18753.5	19572.3	12389.9	14641.6	17912.6	17681	17591.4	17844.1	27038.2	22402.6	17038.9	18257.4	23104	18079.6	27573.9	25644.6	22534.4	23508.7	22671.6	21901	22671.6	23945	23238.6	23663.3	30851.9	29513.3	18487.4	18487.4	30162.2	29960.8	25457.8	22671.6	26511.7	26511.7	31390.9	31635.4	21182.6	22402.6	24098.7	23797.5	30368.7	29279	32668.1
114.03	11862.7	11230.3	10928	10843.3	10437.9	8983.44	8594.91	8482.69	6035.11	6267.38	8298.65	8580.7	10076.6	9203.11	8109.19	5469.54	3461.51	3476.34	6638.66	5366.98	6765.36	5999.2	7430.69	6940.21	7559.58	5961.69	5929.84	5319.26	5334.98	5667.6	5609.37	6659.55	40162.5	37968.1	11230.3	10982.9	8482.69	9566.74	8315.55	8464.11	21078.1	20972.5	13581.3	14862.9	18753.5	16064.7	16755.2	17994.4	19856.3
114.056	52030.3	48397.4	47794.3	46499.2	55655.8	54860.3	58983	58199.7	45871.2	42027.2	68917	66559.3	61618.7	55655.8	89433.3	73533.4	68917	73533.4	74742.8	57318.4	91385.1	93615.5	78950	78950	95869.2	95869.2	87231.1	87231.1	258360	267616	277934	258360	91385.1	95869.2	187971	192867	187971	192867	258360	267616	91385.1	89433.3	56507.9	58199.7	49646.1	49001.2	64169.8	63258.4	73533.4
115.003	312037	312037	249175	295949	295949	328193	141825	138093	159600	182218	187971	182218	241262	232683	368777	348111	453292	428157	405598	348111	428157	428157	386766	386766	386766	368777	453292	453292	204942	204942	224963	204942	115891	122156	165082	155218	151307	146637	224963	224963	182218	204942	151307	159600	192867	187971	165082	165082	176495
115.023	12882.8	12389.9	9618.87	10076.6	9119.89	9203.11	7762.45	8046.02	5075.5	6174.34	7187.13	8198.92	7380.64	8677.65	4416.78	3486.64	2718.67	2924.12	3673.43	3121.38	4411.27	4068.83	4240.64	3783.24	3579.76	4543.33	4311.54	3492.2	1743	1657.6	1892.6	1980.3	2372.61	2239.42	1520.21	1696.99	1644.1	1696.99	1754.97	1917.05	2193.12	2869.12	1810.57	1873.28	2666.66	2420.84	2259.69	2266.74	2365.85
115.04	12136.4	10928	16331.7	12929.8	15814.5	16899.7	21654.3	20511	18588	17844.1	11862.7	11907.1	12536.4	11557.2	16617.1	10982.9	9203.11	10762.2	13916.1	9286.09	13206.6	11016.2	18588	18681.1	21313	21182.6	17104.3	17994.4	10657.3	9913.3	11907.1	11493	13865.4	13916.1	8663.99	8530.08	10958.6	10197.7	12882.8	12929.8	20408.2	21078.1	15942.5	16064.7	15752.4	16126	17170	18832.8	21313
115.076	29750	27573.9	23238.6	24098.7	28225.5	27038.2	33935.9	34932.9	25644.6	28225.5	26140.3	29513.3	26140.3	26307.3	24572.8	15613.1	19572.3	22003.7	22136.5	14277.2	17759.7	16617.1	26307.3	24098.7	29060.4	26675.1	36897.9	33557.6	17417.1	18079.6	19303.8	18753.5	11623.2	10601.8	12136.4	13813.6	16126	15212.5	18257.4	17994.4	17912.6	18418.9	14331.4	13970.8	15613.1	14331.4	23945	23238.6	18832.8
116.035	3214.16	3607.82	4578.06	4321.86	4443.27	4527.04	4873.44	4771.7	3518.78	3076.44	3975.59	3771.04	4164.41	4023.76	8697.75	6053.29	5745.14	5202.35	7008.56	5255.66	9042.39	8017.05	9684.53	9504.81	8752.87	7925.53	7545.17	6777.19	13206.6	14378.7	14277.2	13291	10103.4	10278.2	10334.9	10393	11990.6	13334.4	15546.2	13970.8	10413.3	9420.66	6360.47	6488.85	7634.41	7955.84	6982.42	6467.04	8133.19
116.071	73533.4	74742.8	76097.1	68917	95869.2	80617.3	78950	74742.8	78950	68917	103005	95869.2	85407.9	78950	159600	128123	111141	108150	165082	115891	155218	165082	159600	155218	151307	138093	124773	122156	312037	312037	312037	312037	159600	170184	241262	241262	328193	328193	348111	328193	204942	198799	115891	124773	128123	128123	122156	118875	170184
117.019	37560.6	37560.6	36575.2	36191.2	48397.4	55655.8	43842	45296	34614.3	35244.4	76097.1	82146.4	28861.5	30162.2	22534.4	16064.7	12743.4	14708.5	17844.1	12064.2	17681	17252.3	25457.8	22966.6	29279	29750	26511.7	23797.5	14641.6	14023.1	18257.4	18588	17591.4	16617.1	17170	16684.8	17912.6	17912.6	18681.1	19303.8	18753.5	17912.6	15613.1	14918.7	12136.4	13916.1	14862.9	17681	15942.5
117.035	3270.43	2533.83	3371.69	3447.97	3548.88	3656.95	3542.35	3804.99	2981.58	3415.7	4075.08	4626.02	3021.79	3398.45	2846.24	2385.32	2754.01	2521.41	3087.26	3379.65	2806.95	3004.59	2924.12	2794.07	3584.88	2771.02	2690.85	2853.63	2131.29	2045.99	2420.84	2472.76	7833.76	7518.17	2615.56	2621.21	2413.84	2319.57	2458.24	2584.2	1843.2	2045.99	2423.92	2239.42	2017.69	2713.3	2079.02	2590.55	2219.34
117.046	3818.47	2994.14	3361.05	2983.93	3601.79	3651.37	3293.45	3872.58	3191.97	3049.18	3849.74	4292.08	3209.36	3361.05	4471.57	5039.4	3922.14	3700.31	4728.29	4265.54	5262.94	5523.23	4321.86	4693.88	4711.6	5426.12	3518.78	3894.2	2507.93	2650.79	2754.01	2718.67	3471.35	3398.45	2825.42	3027.22	2445.01	3010.9	2493.64	2451.31	3481.81	3777.54	2584.2	2744.9	3298.32	3110.03	2547.11	2707.01	2488.26
117.055	7717.41	7311	12318.2	7805.03	13916.1	13249.3	12029.7	10657.3	10028.2	9482.3	5764.67	5703.19	6146.09	5609.37	12784.6	7459.01	10682.4	12784.6	11127.8	7327.42	18164.5	18341.4	12671.1	13916.1	13249.3	11623.2	22966.6	21654.3	13670.1	12968.4	14065.1	15278.9	12929.8	13865.4	8092.87	7782.12	7649.29	8580.7	16617.1	15092.3	9893.83	8902.6	7559.58	7604.5	10103.4	11051.2	11113.1	10657.3	8482.69
118.051	47794.3	46499.2	43007	45871.2	47109.4	50806.2	57318.4	57318.4	43842	45296	42027.2	43400.1	44331.1	43400.1	98160.1	56507.9	39328.9	45296	68917	47794.3	64169.8	59951.5	89433.3	93615.5	91385.1	89433.3	91385.1	83664.9	89433.3	87231.1	128123	128123	33432.1	32668.1	82146.4	85407.9	83664.9	85407.9	128123	128123	61618.7	65135.8	35887.1	35887.1	38834.5	36897.9	50806.2	47109.4	61618.7
118.98	6174.34	6044.36	16263.2	6946.59	41061.7	11787.1	6649.09	5351.34	11142.5	5310.2	5461.01	6225.39	5483.74	4632.83	22136.5	22534.4	10028.2	7873.49	10221.6	11459.5	24953.8	25306.9	27573.9	26675.1	14119.6	13764.8	16755.2	16899.7	27992.2	28635.2	33683.1	33432.1	17912.6	18079.6	54860.3	55655.8	44331.1	46499.2	35550.3	32668.1	146637	151307	146637	151307	187971	198799	176495	170184	192867
119.035	8564.51	9019.67	11380.1	9543.11	14918.7	12318.2	13059.2	11686.3	9566.74	8790.52	9307.41	9355.62	9402.04	8315.55	19228.5	13441.9	14175.1	15149.6	14641.6	11827.4	20182.3	19472.5	17591.4	17681	16001.2	14969.1	20296.9	19041.2	54093.3	53435.7	70352.8	66559.3	40581.7	40162.5	36191.2	34257.4	28225.5	30368.7	61618.7	59951.5	57318.4	63258.4	49001.2	50247.7	44794.5	41479.1	52779.9	54860.3	76097.1
119.05	11428.8	10076.6	11175	11967	10413.3	12784.6	10573.6	10928	12210.6	13105.2	15410.1	14119.6	12450.6	12354.2	11332.4	11651.9	10309.3	9618.87	11428.8	11862.7	11259.5	11459.5	10762.2	12098.1	11990.6	11113.1	10512	9726.33	13970.8	14228	14862.9	14641.6	42489	41061.7	18938	19303.8	15677	16465.6	16126	15546.2	11623.2	10871	11827.4	12318.2	10814.8	11016.2	10657.3	11557.2	11203.3
120.012	2848.94	2215.79	2806.95	3393.28	3203.97	3133.49	5434.58	4537.31	4228.88	4820.57	2754.01	2360.24	2027.15	2541.12	1535.85	1346.83	1014.78	1277.14	1346.83	1277.14	1467.21	1672.6	1376.82	1520.21	1500.59	1387.19	2189.36	2360.24	43842	42489	54860.3	54093.3	12830.5	12784.6	34614.3	32401.7	33935.9	32923.8	43007	42027.2	1935.34	1686.02	1430.11	1060.23	1467.21	1366.45	2372.61	2346.21	1672.6
120.045	3579.76	3996.49	3704.89	3798.46	4075.08	4765.3	5515.19	5703.19	4807.59	5089.64	4450.55	4478.8	3965.38	5054.09	4519.69	3738.06	3494.69	3760.08	5554.91	4565.96	5187.26	4980.71	4693.88	4800.58	4944.92	4398.31	5754.8	5564.64	3809.92	3749.57	4792.47	5151.53	11142.5	10903.4	5443.34	5375.62	3726.33	4215.5	4546.02	4658.94	5387.31	4960.26	3426.3	4134.54	3954.11	3996.49	4164.41	4352.58	4512.27
121.041	48397.4	49646.1	73533.4	76097.1	85407.9	83664.9	111141	103005	58983	61618.7	54860.3	61618.7	74742.8	66559.3	249175	138093	133991	165082	232683	131104	151307	146637	182218	204942	232683	224963	210653	210653	151307	155218	192867	187971	44794.5	46499.2	91385.1	91385.1	77740.8	77740.8	159600	176495	118875	115891	54860.3	65135.8	57318.4	58199.7	89433.3	83664.9	103005
121.066	5924.91	5676.53	8410.34	8446.76	8315.55	8334.86	7971.42	8530.08	9163.32	9986.04	9019.67	9102.81	8030.73	7845.08	5382.43	4771.7	3633.33	4145.05	4715.55	4737.08	5016.47	4341.31	6444.23	5582.58	6899.96	7269.89	6488.85	6338.39	3513.74	3584.88	4686.47	3919.17	11525.2	11943.3	4098.96	3965.38	3960.33	3820.95	4298.22	3996.49	4458.6	4215.5	3476.34	3518.78	3092.06	3754.74	4341.31	4181.39	4281.95
122.025	5483.74	5828.82	6744.42	7532.21	8482.69	7612.3	7699.89	7817.07	6777.19	7109.73	8790.52	9163.32	6617.05	7494.73	9566.74	8902.6	8226.91	7487.44	9589.65	7873.49	10958.6	9618.87	9750.49	8627.4	10053.9	9504.81	8334.86	8427.49	8263.93	7955.84	10573.6	11686.3	7532.21	7986.62	10573.6	10709.5	10814.8	9504.81	8482.69	9081.15	13334.4	12743.4	8864	9328.72	8512.69	8960.03	12280.3	12536.4	11943.3
122.061	2379	2391.6	2918.06	2490.95	2979.24	2690.85	3259.27	2771.02	2475.5	2679.88	2880.4	2674.82	2816.82	2986.24	2981.58	3021.79	3277.92	3142.67	3159.39	3349.98	2739.67	3010.9	3245.6	3040.93	3832.26	3313.08	3010.9	3245.6	2707.01	2547.11	3230.28	3355.26	3421.63	3681.41	2152.59	2615.56	2754.01	2507.93	2559.96	2638.05	2340.26	2904.45	1708.41	1766.4	1882.86	2079.02	2679.88	2442.2	3016.13
124.007	9164659	9164659	9164659	9164659	9164659	9164659	9164659	9164659	5139539	5139539	9164659	9164659	9164659	9164659	15647874	15647874	15647874	15647874	15647874	15647874	15647874	15647874	15647874	15647874	15647874	15647874	15647874	15647874	9164659	9164659	9164659	9164659	15647874	15647874	9164659	9164659	9164659	9164659	15647874	15647874	15647874	15647874	15647874	15647874	15647874	15647874	15647874	15647874	9164659
124.991	80617.3	77740.9	85407.9	80617.3	76097.1	82146.4	62360.4	58983	59951.5	63258.4	58983	62360.4	60857.3	62360.4	42489	34932.9	30851.9	30851.9	35550.3	31635.4	39328.9	35550.3	43400.1	42489	41061.7	39328.9	45871.2	44331.1	15278.9	15546.2	17104.3	17759.7	78950	78950	26869.1	25140	37968.1	38466.2	21429.4	20296.9	59951.5	57318.4	33683.1	33432.1	36575.2	37968.1	33935.9	34614.3	24953.8
125.024	98160.1	95869.2	98160.1	100760	115891	111141	155218	170184	182218	204942	91385.1	91385.1	108150	103005	105706	98160.1	65135.8	70352.8	80617.3	76097.1	89433.3	87231.1	100760	100760	103005	108150	118875	113255	53435.7	50806.2	68917	67689.3	50247.7	50806.2	78950	80617.3	65135.8	66559.3	66559.3	67689.3	65135.8	68917	50247.7	52779.9	56507.9	56507.9	63258.4	64169.8	54860.3
125.035	13628.7	14175.1	14812.8	16400.7	17335	17681	21313	21784.4	15546.2	17759.7	21532.3	20735.4	19228.5	18257.4	30602.7	25457.8	18487.4	18938	27386.1	21901	30851.9	28225.5	28442.2	31115.5	27386.1	27992.2	30162.2	30602.7	11593.2	11862.7	12622.1	13059.2	10362.8	11203.3	11651.9	12968.4	12336.2	12671.1	10903.4	12029.7	18832.8	19228.5	11332.4	12968.4	15149.6	15278.9	16192.6	15092.3	14538.5
125.097	14023.2	14119.6	9439.88	10393	10278.2	11051.2	22277.6	22136.5	16064.7	11493	13059.2	13764.8	11827.4	11428.8	11593.2	10903.4	29750	30602.7	13249.3	16001.2	9652.49	10536.9	12389.9	12968.4	11459.5	11827.4	31390.9	12172	14378.7	14481.8	7019.9	5875.1	7134.69	6542.06	5781.26	5366.98	6017.35	5500.14	6454.01	6306.64	7339.24	7109.73	8046.02	8246.34	9019.67	9420.66	9402.04	9796.31	9750.49
127.04	14538.5	14228	16962.4	20408.2	21078.1	20735.4	14277.2	14435.2	13206.6	13813.6	20296.9	19965.9	19856.3	17591.4	12318.2	10103.4	9420.66	10131.3	10958.6	8697.75	13105.2	12671.1	15149.6	14969.1	16465.6	17170	17681	16832.8	6370.98	6553.14	7095.66	7109.73	6595.1	7033.02	4778.58	4857.4	5508.02	5314.73	7064.29	7187.13	9062.98	9439.88	6825.8	7158.68	8370.9	8198.92	9193.67	10028.2	9163.32
127.051	267616	267616	258360	258360	277934	277934	241262	241262	295949	312037	249175	258360	277934	295949	277934	277934	312037	312037	328193	312037	328193	328193	348111	348111	328193	328193	312037	348111	63258.4	60857.3	87231.1	87231.1	36897.9	34257.4	76097.1	74742.8	66559.3	67689.3	82146.4	82146.4	111141	111141	85407.9	87231.1	159600	165082	115891	115891	115891
127.076	10843.3	8983.44	10437.9	10573.6	10010.1	10630.7	9750.49	10362.8	7859.24	8482.69	12243.5	13527.3	9704.36	9843.8	10309.3	8226.91	9868.57	11787.1	11051.2	8735.95	10762.2	9504.81	12536.4	11787.1	15613.1	16263.2	10787.9	11366.9	6510.38	7590.36	6995.18	5609.37	6215.82	6235.62	5737.74	5515.19	5262.94	5171.98	5469.54	6017.35	7327.42	7140.53	6617.05	6917.78	7487.44	7380.64	8610.36	8141.31	7134.69
127.112	4758.15	4478.8	3854.2	4430.19	4273.14	4273.14	9868.57	9868.57	5924.91	5975.99	4009.64	3942.33	4677.65	4046.24	3007.74	2464.38	3445.22	3777.54	3032.7	2547.11	2353.62	2227.26	3280.65	2962.67	3162.32	2912.79	5944.92	5828.82	3905.31	4110.87	3567.69	3635.94	2145.03	2053.69	1917.05	1586.59	1731.71	1644.1	2596.76	2329.85	3240.17	3732.38	2664.03	2858.33	3662.43	3355.26	4894.69	4894.69	3925.11
128.018	9589.65	8211.25	7730.05	7311	8610.36	9019.67	5476.15	5274.97	4614.67	4194.08	4949.1	4800.58	7200.55	7518.17	10467.6	7986.62	5096.15	6008.73	6659.55	5720.31	12830.5	12434	11493	10548.8	5875.1	5882.65	8564.51	7845.08	12929.8	13059.2	17335	16535.4	5171.98	5643.31	9726.33	8370.9	9986.04	10103.4	13157.9	13581.3	4329.07	4052.32	2685.6	2942.99	3554.72	3743.9	3361.05	2880.4	3435.2
128.035	662751	662751	731648	731648	605628	605628	605628	605628	662751	731648	662751	662751	662751	662751	554464	481002	554464	554464	554464	554464	605628	605628	554464	605628	605628	605628	605628	605628	1.93671e+06	1.93671e+06	1.93671e+06	1.93671e+06	662751	662751	1.07034e+06	953314	953314	953314	1.93671e+06	1.93671e+06	295949	295949	217764	232683	312037	295949	348112	312037	348112
128.071	4181.39	4807.59	3925.11	4278.79	4458.6	4843.17	5443.34	5515.19	4304.54	4771.7	4384.14	4015.03	4617.59	4285.11	7109.73	5134.61	3849.74	4995.22	7071.29	5659.16	8263.93	7109.73	5412.92	5924.91	5934.77	6676.04	7634.41	7071.29	7215.18	6995.18	9956.8	9986.04	14023.2	13334.4	5171.98	5171.98	4367.96	3936.78	9868.57	10525	5685.14	5400.95	3148.88	3440.32	4707.65	4944.92	6053.29	5407.96	4240.64
129.019	182218	170184	176495	192867	198799	192867	405598	428157	232683	232683	217764	217764	204942	192867	146637	95869.2	95869.2	103005	141825	82146.4	128123	124773	138093	138093	146637	141825	165082	146637	155218	159600	176495	176495	170184	182218	141825	133991	131104	128123	192867	182218	141825	141825	95869.2	95869.2	93615.5	100760	128123	128123	124773
129.039	57318.4	52779.9	43842	47794.3	38834.5	41479.1	39328.9	40581.7	34932.9	33935.9	36191.2	41479.1	49001.2	47794.3	37234.8	32668.1	28225.5	29060.4	36191.2	29960.8	38466.2	41061.7	35550.3	37560.6	34257.4	34932.9	43842	47794.3	85407.9	83664.9	138093	131104	31390.9	30162.2	62360.4	62360.4	56507.9	61618.7	115891	113255	21182.6	21654.3	18681.1	19751.8	22825.4	22534.4	20972.5	21078.1	26307.3
[truncated: 1,284 more rows]
[truncated: 49 more columns]

## Sheet: TissueStats
Tissue Set	Number of ions identified	Number of ions deregulated
[truncated: 8 more rows]

[truncated: 7 more sheets: L2FC+qValue, Ions, Annotation, Path_Brain q<0.1, Path_Heart q<0.1, Path-Serumq<0.1, Path_Spleen q<0.1]
