# Supplementary material for: Histone H4 lysine 16 acetylation controls central carbon metabolism and diet-induced obesity in mice
Source: Nat Commun. 2021 Oct 27;12:6212. doi: 10.1038/s41467-021-26277-w (PMC8551339; doi:10.1038/s41467-021-26277-w)
Supplement: Supplementary file 4 — Supplementary Data 2 [file 41467_2021_26277_MOESM4_ESM.xlsx]

## Sheet: Sheet 1
Table 1
Symbol	Human Metabolome Database (HMDB)/PubChem CID/KEGG	Expr Log Ratio	Expr False Discovery Rate (q-value)	Location	Type(s)	Biomarker Application(s)	Annotation
L-glutamic acid	HMDB0000148	0.278	0.0442	Serum	chemical - endogenous mammalian	efficacy,response to therapy	has been used as a biomarker for measuring the efficacy of temozolomide in the treatment of brain cancer.
hypoxanthine	HMDB0000157	-0.348	0.0988	Serum	chemical - endogenous mammalian	efficacy	has been used as a biomarker for measuring the efficacy of fluoride and triclosan in the treatment of periodontitis.
xanthine	HMDB0000292	-0.288	0.0586	Serum	chemical - endogenous mammalian	efficacy	has been used as a biomarker for measuring the efficacy of fluoride in the treatment of periodontitis.
leukotriene E4	HMDB0002200	0.158	0.0241	Serum	chemical - endogenous mammalian	efficacy	has been used as a biomarker for measuring the efficacy of montelukast in the treatment of asthma/as been used as a biomarker for measuring the efficacy of zileuton in the treatment of chronic obstructive pulmonary disease/has been used as a biomarker for measuring the efficacy of omalizumab in the treatment of sinusitis./has been used as a biomarker for measuring the efficacy of nedocromil [nedo…
L-lysine	HMDB0000182	0.644	0.0706	Serum	chemical - endogenous mammalian	efficacy	has been used as a biomarker for measuring the efficacy of fluoride and triclosan in the treatment of periodontitis.
L-glutamine	HMDB0000641	-0.409	0.0295	Serum	chemical - endogenous mammalian	efficacy	has been used as a biomarker for measuring the efficacy of metformin/sirolimus in the treatment of pancreatic cancer.
L-phenylalanine	HMDB0000159	0.339	0.0706	Serum	chemical - endogenous mammalian	efficacy	has been used as a biomarker for measuring the efficacy of fluoride in the treatment of periodontitis/as been used as a biomarker for measuring the efficacy of sapropterin dihydrochloride [sapropterin] in the treatment of phenylketonuria.
glutathione	C00051	-0.174	0.0722	Spleen	chemical - endogenous mammalian	diagnosis,efficacy	has been used as a biomarker for diagnosis of glaucoma/has been used as a biomarker for diagnosis of bladder cancer.
hypoxanthine	HMDB0000157	0.189	0.0341	Spleen	chemical - endogenous mammalian	efficacy	has been used as a biomarker for measuring the efficacy of fluoride and triclosan in the treatment of periodontitis.
L-lysine	HMDB0000182	0.205	0.0592	Spleen	chemical - endogenous mammalian	efficacy	has been used as a biomarker for measuring the efficacy of fluoride and triclosan in the treatment of periodontitis.
L-glutamine	HMDB0000641	-0.267	0.0567	Spleen	chemical - endogenous mammalian	efficacy	has been used as a biomarker for measuring the efficacy of metformin/sirolimus in the treatment of pancreatic cancer.
creatine	HMDB0000064	-0.179	0.0968	Spleen	chemical - endogenous mammalian	efficacy,safety	has been used as a biomarker for measuring the efficacy of memantine in the treatment of Alzheimer's disease.
5-hydroxytryptamine	HMDB0000259	0.323	0.07	Heart	chemical - endogenous mammalian	diagnosis,efficacy,response to therapy	has been used as a biomarker for diagnosis of Parkinson's Disease.
xanthine	HMDB0000292	0.157	0.0876	Heart	chemical - endogenous mammalian	efficacy	has been used as a biomarker for measuring the efficacy of fluoride in the treatment of periodontitis.
leukotriene E4	HMDB0002200	0.297	0.0602	Heart	chemical - endogenous mammalian	efficacy	has been used as a biomarker for measuring the efficacy of montelukast in the treatment of asthma/as been used as a biomarker for measuring the efficacy of zileuton in the treatment of chronic obstructive pulmonary disease/has been used as a biomarker for measuring the efficacy of omalizumab in the treatment of sinusitis./has been used as a biomarker for measuring the efficacy of nedocromil [nedo…
vanilmandelic acid	HMDB0000291	-0.218	0.079	Heart	chemical - endogenous mammalian	efficacy	has been used as a biomarker for measuring the efficacy of melphalan in the treatment of neuroblastoma.
L-lysine	HMDB0000182	-0.271	0.0402	Heart	chemical - endogenous mammalian	efficacy	has been used as a biomarker for measuring the efficacy of fluoride and triclosan in the treatment of periodontitis.
L-glutamine	HMDB0000641	-0.325	0.017	Heart	chemical - endogenous mammalian	efficacy	has been used as a biomarker for measuring the efficacy of metformin/sirolimus in the treatment of pancreatic cancer.
5-hydroxytryptamine	HMDB0000259	-0.391	0.0848	Brain	chemical - endogenous mammalian	diagnosis,efficacy,response to therapy	has been used as a biomarker for diagnosis of Parkinson's Disease.
pyruvic acid	HMDB0000243	0.466	0.0321	Brain	chemical - endogenous mammalian	efficacy	has been used as a biomarker for measuring the efficacy of temozolomide in the treatment of brain cancer.
L-glutamine	HMDB0000641	0.428	0.0939	Brain	chemical - endogenous mammalian	efficacy	has been used as a biomarker for measuring the efficacy of metformin/sirolimus in the treatment of pancreatic cancer.
4-hydroxy-3-methoxyphenylacetic acid	HMDB0000118	0.295	0.033	Brain	chemical - endogenous mammalian	efficacy,response to therapy	has been used as a biomarker for measuring the efficacy of vincristine in the treatment of neuroblastoma.
creatine	HMDB0000064	0.226	0.0373	Brain	chemical - endogenous mammalian	efficacy,safety	has been used as a biomarker for measuring the efficacy of memantine in the treatment of Alzheimer's disease.
