# Supplementary material for: Histone H4 lysine 16 acetylation controls central carbon metabolism and diet-induced obesity in mice
Source: Nat Commun. 2021 Oct 27;12:6212. doi: 10.1038/s41467-021-26277-w (PMC8551339; doi:10.1038/s41467-021-26277-w)
Supplement: Supplementary file 5 — Supplementary Data 3 [file 41467_2021_26277_MOESM5_ESM.xlsx]

## Sheet: DESEQ_2_diet_factor
SD to HFD diet control DEG									SD to HFD diet Mof heterozygous DEG
		Base mean	log2(FC)	StdErr	Wald-Stats	P-value	P-adj					Base mean	log2(FC)	StdErr	Wald-Stats	P-value	P-adj
ENSMUSG00000000093.6	Tbx2	129.001	-1.87207	0.525868	-3.55996	0.000370909	0.00381283		ENSMUSG00000021319.6		Sfrp4	211.752	-6.93747	0.865696	-8.01374	1.11e-15	1.97e-12
ENSMUSG00000000142.15	Axin2	415.821	-2.08468	0.414807	-5.02566	5.01717e-07	1.36298e-05		ENSMUSG00000086503.3		Xist	275.344	-6.82719	0.900956	-7.57771	3.52e-14	4.99e-11
ENSMUSG00000000184.12	Ccnd2	2778.64	0.727523	0.205507	3.54014	0.00039992	0.00406741		ENSMUSG00000029368.10		Alb	408.026	-6.70403	0.926264	-7.23771	4.56e-13	4.62e-10
ENSMUSG00000000278.10	Scpep1	1020.3	1.12731	0.293071	3.84652	0.000119807	0.00152772		ENSMUSG00000025955.13		Akr1cl	153.37	-6.50013	0.883758	-7.3551	1.91e-13	2.26e-10
ENSMUSG00000000290.13	Itgb2	2064.3	2.10712	0.38944	5.41065	6.27962e-08	2.15896e-06		ENSMUSG00000038156.15		Spon1	748.35	-5.97862	0.839235	-7.12389	1.05e-12	9.92e-10
ENSMUSG00000000303.12	Cdh1	30.0971	-1.93882	0.718956	-2.69671	0.0070028	0.0382942		ENSMUSG00000005611.15		Mrvi1	96.9008	-5.96593	0.900301	-6.6266	3.44e-11	2.22e-08
ENSMUSG00000000326.12	Comt	3326.22	0.898736	0.172612	5.2067	1.92229e-07	5.86524e-06		ENSMUSG00000091199.8		Gm2619	104.868	-5.94682	0.911078	-6.52723	6.7e-11	3.8e-08
ENSMUSG00000000340.10	Dbt	784.284	-0.978716	0.217145	-4.50719	6.56914e-06	0.000132035		ENSMUSG00000037362.8		Nov	112.128	-5.76886	0.938103	-6.1495	7.77e-10	3.34e-07
ENSMUSG00000000385.7	Tmprss2	23.3706	-2.8097	0.715357	-3.92769	8.57659e-05	0.00115949		ENSMUSG00000016458.13		Wt1	82.9026	-5.72481	0.913754	-6.26515	3.72e-10	1.91e-07
ENSMUSG00000000416.16	Cttnbp2	41.1269	-4.09437	0.681364	-6.00907	1.86587e-09	8.76286e-08		ENSMUSG00000025479.8		Cyp2e1	8862.55	-5.54059	0.466965	-11.8651	1.8e-32	2.55e-28
ENSMUSG00000000531.4	Grasp	147.983	-1.38758	0.34828	-3.98409	6.77404e-05	0.000956155		ENSMUSG00000048442.15		Smim5	60.3614	-5.30713	0.932399	-5.69191	1.26e-08	4.05e-06
ENSMUSG00000000594.7	Gm2a	3091.64	0.792353	0.210453	3.76498	0.000166561	0.00197333		ENSMUSG00000000938.11		Hoxa10	61.2175	-5.27286	0.938181	-5.6203	1.91e-08	5.63e-06
ENSMUSG00000000628.10	Hk2	1124.5	-1.24517	0.324951	-3.83188	0.000127166	0.0016033		ENSMUSG00000033450.7		Tagap	59.1592	-5.12936	0.952346	-5.38602	7.2e-08	1.76e-05
ENSMUSG00000000693.10	Loxl3	150.779	1.12305	0.388792	2.88856	0.00387016	0.0240666		ENSMUSG00000033781.6		Asb13	50.4573	-5.04033	0.947515	-5.31952	1.04e-07	2.46e-05
ENSMUSG00000000730.13	Dnmt3l	39.0148	4.21813	0.70096	6.01764	1.76975e-09	8.42153e-08		ENSMUSG00000045680.7		Tcf21	50.5352	-4.94882	0.959107	-5.15982	2.47e-07	5.23e-05
ENSMUSG00000000740.11	Rpl13	5244.43	0.810607	0.295074	2.74713	0.006012	0.0339708		ENSMUSG00000056214.8		Pard6g	46.6566	-4.94401	0.951511	-5.19596	2.04e-07	4.45e-05
ENSMUSG00000000753.15	Serpinf1	2712.74	1.08969	0.1894	5.75337	8.74809e-09	3.63349e-07		ENSMUSG00000031298.15		Adgrg2	68.9727	-4.87378	0.994362	-4.90142	9.51e-07	0.000175304
ENSMUSG00000000787.12	Ddx3x	2408.19	-0.674194	0.177385	-3.80075	0.00014426	0.0017659		ENSMUSG00000035105.5		Egln3	44.7745	-4.87106	0.956499	-5.09259	3.53e-07	7.16e-05
ENSMUSG00000000794.9	Kcnn3	22.0676	-2.10279	0.668568	-3.14521	0.00165967	0.0126226		ENSMUSG00000022883.10		Robo1	43.797	-4.83231	0.95914	-5.03817	4.7e-07	9.13e-05
ENSMUSG00000000804.14	Usp32	363.382	-0.667219	0.241748	-2.75998	0.00578055	0.0330833		ENSMUSG00000022484.7		Hoxc10	43.5346	-4.80289	0.962265	-4.99123	6e-07	0.000115024
ENSMUSG00000000805.18	Car4	509.021	-1.21948	0.371299	-3.28437	0.0010221	0.00868124		ENSMUSG00000072624.2		Gm5460	47.7354	-4.75163	0.97716	-4.86269	1.16e-06	0.000210626
ENSMUSG00000000827.18	Tpd52l2	723.87	0.532286	0.194989	2.72983	0.00633676	0.0353761		ENSMUSG00000038305.14		Spats2l	39.3336	-4.68065	0.967351	-4.83862	1.31e-06	0.000233372
ENSMUSG00000000881.12	Dlg3	206.392	0.992714	0.336025	2.95428	0.00313395	0.0204156		ENSMUSG00000060459.13		Kng2	40.4197	-4.59939	0.979628	-4.69504	2.67e-06	0.000439726
ENSMUSG00000000915.15	Hip1r	233.768	-1.80892	0.356653	-5.07193	3.93807e-07	1.09678e-05		ENSMUSG00000054641.10		Mmrn1	39.9366	-4.58002	0.981115	-4.66818	3.04e-06	0.000484401
ENSMUSG00000001020.8	S100a4	327.202	3.02582	0.507004	5.96804	2.40118e-09	1.09896e-07		ENSMUSG00000039323.18		Igfbp2	73.8361	-4.48569	1.02596	-4.3722	1.23e-05	0.00144214
ENSMUSG00000001025.8	S100a6	3584.18	1.95072	0.30589	6.3772	1.80358e-10	1.11241e-08		ENSMUSG00000024076.9		Vit	126.635	-4.48455	0.807459	-5.55391	2.79e-08	7.77e-06
ENSMUSG00000001053.15	N4bp3	229.878	-0.908868	0.346457	-2.62332	0.00870762	0.0455168		ENSMUSG00000026938.10		Fcna	1098.15	-4.47385	0.732119	-6.11083	9.91e-10	4.02e-07
ENSMUSG00000001056.3	Nhp2	530.672	1.1503	0.306683	3.75078	0.000176284	0.00206975		ENSMUSG00000030494.13		Rhpn2	33.7883	-4.44793	0.981249	-4.53292	5.82e-06	0.000825295
ENSMUSG00000001128.7	Cfp	1054.98	1.18806	0.315236	3.76878	0.000164046	0.00194703		ENSMUSG00000067629.11		Syngap1	37.0667	-4.42826	0.992379	-4.46227	8.11e-06	0.00110863
ENSMUSG00000001131.11	Timp1	227.104	3.17933	0.483958	6.56943	5.05086e-11	3.34497e-09		ENSMUSG00000090145.7		Ugt1a6b	36.7735	-4.4239	0.992239	-4.4585	8.25e-06	0.00110863
ENSMUSG00000001143.13	Lman2l	409.165	-0.872481	0.237865	-3.66797	0.000244485	0.00270007		ENSMUSG00000035948.12		Acss3	136.88	-4.3699	0.943577	-4.6312	3.64e-06	0.000560615
ENSMUSG00000001175.13	Calm1	7378.6	0.674255	0.132852	5.07524	3.86998e-07	1.08317e-05		ENSMUSG00000035933.4		Cog5	35.3265	-4.35886	0.996317	-4.37498	1.21e-05	0.00143617
ENSMUSG00000001211.14	Agpat3	1975.96	-0.466986	0.165308	-2.82495	0.00472886	0.0280746		ENSMUSG00000031574.7		Star	36.5731	-4.3399	1.00145	-4.33364	1.47e-05	0.00166461
ENSMUSG00000001228.14	Uhrf1	118.034	1.97499	0.604128	3.26917	0.00107865	0.00903863		ENSMUSG00000022132.15		Cldn10	30.9836	-4.31213	0.989789	-4.35661	1.32e-05	0.00152357
ENSMUSG00000001270.8	Ckb	2398.11	0.924381	0.329523	2.80521	0.00502845	0.0295679		ENSMUSG00000031980.9		Agt	1002.24	-4.29314	0.589064	-7.28808	3.14e-13	3.43e-10
ENSMUSG00000001289.12	Pfdn5	1898.58	0.716037	0.230151	3.11116	0.00186351	0.0138524		ENSMUSG00000067780.3		Pi15	30.6489	-4.28331	0.992119	-4.31733	1.58e-05	0.0017642
ENSMUSG00000001300.16	Efnb2	294.296	-1.73436	0.45956	-3.77395	0.000160685	0.00192274		ENSMUSG00000020534.14		Shmt1	31.6234	-4.21898	1.00251	-4.20839	2.57e-05	0.00266334
ENSMUSG00000001323.17	Srr	273.744	-0.756641	0.271349	-2.78844	0.00529622	0.0308973		ENSMUSG00000021318.15		Gli3	39.4801	-4.19412	0.958675	-4.37492	1.21e-05	0.00143617
ENSMUSG00000001349.4	Cnn1	49.7956	-2.27229	0.708626	-3.20662	0.00134306	0.0106777		ENSMUSG00000021250.13		Fos	1674.76	-4.19207	0.898627	-4.66497	3.09e-06	0.000486551
ENSMUSG00000001403.13	Ube2c	110.645	1.99475	0.641135	3.11127	0.00186283	0.0138524		ENSMUSG00000027996.13		Sfrp2	186.217	-4.16534	0.745937	-5.58404	2.35e-08	6.67e-06
ENSMUSG00000001418.13	Glmp	1165.29	0.80233	0.207666	3.86356	0.000111747	0.00143899		ENSMUSG00000022512.2		Cldn1	28.7235	-4.16217	1.0007	-4.15924	3.19e-05	0.0031901
ENSMUSG00000001420.13	Tmem79	95.2316	-2.92856	0.581079	-5.03986	4.6588e-07	1.2777e-05		ENSMUSG00000049717.9		Lig4	29.3139	-4.14452	1.0046	-4.12552	3.7e-05	0.00356985
ENSMUSG00000001436.15	Slc19a1	268.487	-1.15117	0.277369	-4.15031	3.32026e-05	0.00052205		ENSMUSG00000070814.14		6330408A02Rik	30.0208	-4.13373	1.00819	-4.10015	4.13e-05	0.00389794
ENSMUSG00000001472.16	Tcf25	2647.11	0.455392	0.148651	3.0635	0.00218766	0.0155024		ENSMUSG00000058297.16		Spock2	129.699	-4.11333	0.782649	-5.25566	1.47e-07	3.38e-05
ENSMUSG00000001473.6	Tubb6	848.11	1.92845	0.269361	7.15934	8.10677e-13	7.10381e-11		ENSMUSG00000066154.11		Mup3	38.0407	-4.10005	1.02994	-3.98085	6.87e-05	0.00579894
ENSMUSG00000001507.16	Itga3	127.956	-1.90289	0.413685	-4.59984	4.22808e-06	8.94871e-05		ENSMUSG00000054793.8		Cadm4	28.5636	-4.09884	1.00801	-4.06626	4.78e-05	0.00434468
ENSMUSG00000001525.10	Tubb5	3884.52	1.03973	0.219609	4.73447	2.19625e-06	5.08249e-05		ENSMUSG00000018830.8		Myh11	1058.56	-4.08481	0.871292	-4.68823	2.76e-06	0.000449386
ENSMUSG00000001552.14	Jup	2060.97	-1.14108	0.247963	-4.60182	4.1881e-06	8.89745e-05		ENSMUSG00000076613.3		Ighg2b	45.1429	-4.08435	1.0409	-3.92386	8.71e-05	0.00691524
ENSMUSG00000001642.18	Akr1b3	1439.19	1.04271	0.188119	5.54283	2.97623e-08	1.10236e-06		ENSMUSG00000050503.8		Fbxl22	77.4299	-4.0812	1.02906	-3.96596	7.31e-05	0.00610044
ENSMUSG00000001663.10	Gstt1	1113.46	-0.982352	0.216713	-4.53296	5.81636e-06	0.000118563		ENSMUSG00000046962.15		Zbtb21	50.0247	-4.07975	0.94224	-4.32984	1.49e-05	0.00168011
ENSMUSG00000001665.10	Gstt3	147.396	-1.28982	0.371686	-3.47019	0.00052009	0.00505698		ENSMUSG00000025262.8		Fam120c	37.8875	-4.07966	1.03188	-3.95364	7.7e-05	0.00630133
ENSMUSG00000001750.15	Tcirg1	1680.71	1.86118	0.321319	5.79232	6.94196e-09	2.9256e-07		ENSMUSG00000024232.1		Bambi	30.2222	-4.07965	1.01475	-4.02036	5.81e-05	0.00505759
ENSMUSG00000001768.15	Rin2	1034.86	0.727494	0.234525	3.10199	0.00192221	0.0141228		ENSMUSG00000004267.16		Eno2	43.3539	-4.0637	1.04129	-3.90257	9.52e-05	0.00729888
ENSMUSG00000001794.13	Capns1	3922.92	0.516755	0.198373	2.60497	0.00918827	0.0475046		ENSMUSG00000036792.12		Mbd5	36.0251	-4.04317	0.971	-4.16392	3.13e-05	0.00314757
ENSMUSG00000001829.16	Clpb	507.221	-0.812331	0.246203	-3.29944	0.000968794	0.0082823		ENSMUSG00000001039.12		B9d1	30.5342	-4.03218	1.02047	-3.9513	7.77e-05	0.00630133
ENSMUSG00000001911.16	Nfix	1558.68	-1.19932	0.298565	-4.01693	5.89603e-05	0.000846472		ENSMUSG00000021367.7		Edn1	26.9318	-4.02661	1.01118	-3.98209	6.83e-05	0.00579894
ENSMUSG00000001930.17	Vwf	1823	-2.42464	0.444637	-5.45308	4.95058e-08	1.72263e-06		ENSMUSG00000025491.14		Ifitm1	29.0342	-4.01772	1.01837	-3.94526	7.97e-05	0.00638928
ENSMUSG00000001962.8	Fam50a	416.837	1.15682	0.303668	3.80948	0.00013926	0.00171636		ENSMUSG00000058427.10		Cxcl2	52.4046	-4.0087	1.04919	-3.82076	0.000133043	0.00907441
ENSMUSG00000001999.15	Blvra	650.33	1.78688	0.282559	6.32392	2.55002e-10	1.5019e-08		ENSMUSG00000028268.14		Gbp3	117.338	-4.0048	0.904018	-4.43	9.42e-06	0.00119366
ENSMUSG00000002014.12	Ssr4	1104.41	0.832163	0.259704	3.20427	0.00135404	0.0107279		ENSMUSG00000058914.12		C1qtnf3	40.7773	-4.00195	1.0437	-3.83441	0.000125868	0.00881661
ENSMUSG00000002015.5	Bcap31	2838.19	0.849638	0.186069	4.56626	4.96506e-06	0.000102814		ENSMUSG00000048096.7		Lmod1	102.56	-3.99609	0.962842	-4.15031	3.32e-05	0.00329398
ENSMUSG00000002043.17	Trappc6a	338.214	1.15229	0.374006	3.08095	0.00206338	0.0148588		ENSMUSG00000040254.11		Sema3d	27.2498	-3.9889	1.01665	-3.92356	8.73e-05	0.00691524
ENSMUSG00000002052.6	Supt6	1104.29	-0.522734	0.195849	-2.66906	0.00760633	0.0408027		ENSMUSG00000048644.8		Ctxn1	77.8711	-3.98588	1.05776	-3.76825	0.000164396	0.0105534
ENSMUSG00000002058.13	Unc119	679.378	1.1064	0.310396	3.56447	0.000364589	0.00376131		ENSMUSG00000019907.9		Ppp1r12a	57.5389	-3.9856	0.981798	-4.05949	4.92e-05	0.00444399
ENSMUSG00000002102.15	Psmc3	1596.64	0.807533	0.181247	4.45543	8.37249e-06	0.000162596		ENSMUSG00000068522.4		Aard	31.5478	-3.97545	1.02901	-3.86338	0.00011183	0.00809455
ENSMUSG00000002103.15	Acp2	919.855	0.526622	0.20202	2.60679	0.00913958	0.0472974		ENSMUSG00000027070.14		Lrp2	31.9253	-3.97146	1.03082	-3.85272	0.000116815	0.00836997
ENSMUSG00000002107.18	Celf2	1861.56	-0.53948	0.207657	-2.59794	0.00937862	0.0482391		ENSMUSG00000001349.4		Cnn1	1176.56	-3.96266	1.05016	-3.77339	0.000161043	0.0104982
ENSMUSG00000002111.8	Spi1	755.523	2.33565	0.350569	6.66244	2.69316e-11	1.88797e-09		ENSMUSG00000034573.14		Ptpn13	66.914	-3.94077	0.968049	-4.07084	4.68e-05	0.00428761
ENSMUSG00000002233.13	Rhoc	1741.85	1.65889	0.196693	8.43391	3.34303e-17	4.95286e-15		ENSMUSG00000020105.8		Lrig3	24.5915	-3.9371	1.01362	-3.8842	0.000102666	0.00766595
ENSMUSG00000002289.15	Angptl4	5670.28	1.39669	0.238134	5.86515	4.48732e-09	1.94375e-07		ENSMUSG00000029490.3		Mfsd7a	25.4655	-3.93483	1.01716	-3.86846	0.000109524	0.00800938
ENSMUSG00000002320.15	Tm9sf1	379.431	-1.04701	0.321319	-3.25847	0.00112016	0.00929439		ENSMUSG00000019817.18		Plagl1	134.935	-3.93208	0.815629	-4.82092	1.43e-06	0.000246524
ENSMUSG00000002326.5	Gmpr2	297.108	1.17285	0.415569	2.82228	0.00476841	0.0282585		ENSMUSG00000031112.10		Stk26	29.7206	-3.92876	0.958459	-4.09903	4.15e-05	0.00389794
ENSMUSG00000002329.6	Mdp1	542.817	0.772696	0.227209	3.40081	0.000671865	0.00623732		ENSMUSG00000047420.8		Fam180a	24.0365	-3.92534	1.01305	-3.87477	0.000106727	0.00784526
ENSMUSG00000002346.16	Slc25a42	240.167	-1.63004	0.317288	-5.13742	2.7853e-07	8.05385e-06		ENSMUSG00000029380.11		Cxcl1	139.894	-3.91924	0.946478	-4.14086	3.46e-05	0.00340885
ENSMUSG00000002416.13	Ndufb2	395.044	0.916745	0.316214	2.89913	0.00374198	0.0234318		ENSMUSG00000023972.9		Ptk7	57.6161	-3.91742	0.880705	-4.44805	8.67e-06	0.00113827
ENSMUSG00000002477.4	Snrpd1	384.452	1.34381	0.292309	4.59722	4.28174e-06	9.03567e-05		ENSMUSG00000020607.6		Fam84a	33.2743	-3.91475	0.98025	-3.99362	6.51e-05	0.00556129
ENSMUSG00000002550.16	Uck1	1051.1	-1.47505	0.201934	-7.30461	2.78071e-13	2.62905e-11		ENSMUSG00000021958.4		Pinx1	26.7426	-3.90035	1.02455	-3.8069	0.000140721	0.00941703
ENSMUSG00000002580.7	Mien1	662.459	1.63433	0.25719	6.35457	2.09014e-10	1.2568e-08		ENSMUSG00000019989.7		Enpp3	25.7848	-3.88884	1.02341	-3.79988	0.000144766	0.0095972
ENSMUSG00000002588.12	Pon1	31.6768	-1.93635	0.683015	-2.83501	0.0045825	0.0273484		ENSMUSG00000035121.5		Neil2	23.5897	-3.88755	1.01584	-3.82695	0.00012974	0.00897866
ENSMUSG00000002603.15	Tgfb1	775.465	0.934134	0.309426	3.01893	0.0025367	0.0173347		ENSMUSG00000037007.17		Zfp113	23.5567	-3.88183	1.01657	-3.81857	0.000134225	0.00911125
ENSMUSG00000002728.14	Naa20	488.484	0.868719	0.285417	3.04369	0.00233699	0.0162954		ENSMUSG00000020173.17		Cobl	26.7067	-3.87615	1.02742	-3.77269	0.000161495	0.0104982
ENSMUSG00000002781.18	Tmem143	348.229	-0.81376	0.2754	-2.95483	0.00312845	0.0203975		ENSMUSG00000091971.3		Hspa1a	48.0671	-3.87103	0.909889	-4.2544	2.1e-05	0.00225282
ENSMUSG00000002799.5	Jag2	168.307	-1.54125	0.462449	-3.33279	0.00085979	0.0075897		ENSMUSG00000062257.12		Opcml	25.2326	-3.86396	1.02443	-3.77183	0.000162058	0.0104982
ENSMUSG00000002831.13	Plin4	17844.2	-0.723555	0.273763	-2.643	0.00821758	0.0434172		ENSMUSG00000020083.13		2010107G23Rik	25.297	-3.85988	1.02466	-3.76699	0.00016523	0.0105591
ENSMUSG00000002847.6	Pla1a	466.557	1.30484	0.327724	3.98151	6.84793e-05	0.000964474		ENSMUSG00000024810.16		Il33	46.2991	-3.84984	1.05668	-3.64333	0.000269133	0.0147992
ENSMUSG00000002900.15	Lamb1	2151.56	-0.579648	0.191215	-3.03139	0.00243433	0.0168349		ENSMUSG00000036019.8		Tmtc2	24.0625	-3.84527	1.02229	-3.76141	0.000168956	0.0107008
ENSMUSG00000002980.14	Bcam	869.808	-1.4079	0.264761	-5.31763	1.05126e-07	3.41029e-06		ENSMUSG00000038418.7		Egr1	1170.15	-3.83353	0.638461	-6.00434	1.92e-09	7.57e-07
ENSMUSG00000003031.14	Cdkn1b	481.989	-0.971613	0.342715	-2.83504	0.00458193	0.0273484		ENSMUSG00000049538.14		Adamts16	29.1253	-3.83306	1.03845	-3.69116	0.000223236	0.0133069
ENSMUSG00000003062.12	Stard3nl	330.122	0.722308	0.268513	2.69003	0.00714454	0.0388329		ENSMUSG00000027574.15		Nkain4	67.1456	-3.83173	0.833495	-4.59719	4.28e-06	0.000646316
ENSMUSG00000003119.14	Cdk12	273.296	-0.919057	0.33356	-2.7553	0.00586391	0.0333778		ENSMUSG00000049872.7		Fam26e	22.8408	-3.8232	1.02051	-3.74636	0.000179417	0.011164
ENSMUSG00000003123.15	Lipe	12456.7	-0.601748	0.22018	-2.73298	0.00627646	0.0351607		ENSMUSG00000038822.15		Hace1	22.6128	-3.81928	1.02035	-3.74309	0.000181768	0.0112609
ENSMUSG00000003131.6	Pafah1b2	768.046	-0.994533	0.239957	-4.14462	3.40373e-05	0.000533424		ENSMUSG00000031284.16		Pak3	26.335	-3.81854	1.03269	-3.69767	0.000217583	0.0130799
ENSMUSG00000003153.10	Slc2a3	188.577	-2.29865	0.445942	-5.1546	2.54172e-07	7.41496e-06		ENSMUSG00000081189.1		Hspd1-ps4	114.76	-3.81008	0.767975	-4.9612	7.01e-07	0.000132521
ENSMUSG00000003226.6	Ranbp2	966.717	-0.579902	0.186564	-3.10832	0.00188152	0.0139306		ENSMUSG00000048826.6		Dact2	60.2041	-3.80325	0.928982	-4.094	4.24e-05	0.00395732
ENSMUSG00000003279.16	Dlgap1	36.1327	-2.44014	0.719245	-3.39264	0.000692222	0.00638097		ENSMUSG00000028967.10		Errfi1	124.007	-3.8023	0.786435	-4.83486	1.33e-06	0.000233372
ENSMUSG00000003283.13	Hck	223.045	1.48322	0.550628	2.69369	0.0070666	0.0384966		ENSMUSG00000048583.16		Igf2	25.0138	-3.79664	1.03109	-3.68216	0.000231268	0.0136708
ENSMUSG00000003316.14	Glg1	1121.61	-0.548527	0.166112	-3.30215	0.000959466	0.00822212		ENSMUSG00000020070.18		Rufy2	22.9828	-3.79115	1.02502	-3.69862	0.000216776	0.0130799
ENSMUSG00000003363.15	Pld3	2039.6	2.14693	0.249958	8.58916	8.76038e-18	1.44707e-15		ENSMUSG00000036898.16		Zfp157	25.1508	-3.78855	1.03244	-3.66952	0.000243005	0.0140143
ENSMUSG00000003380.11	Rabac1	1875.83	0.495301	0.181141	2.73434	0.00625054	0.0350529		ENSMUSG00000029442.18		Wdr66	30.2023	-3.78744	1.04499	-3.62437	0.000289666	0.0155075
ENSMUSG00000003429.10	Rps11	5778.53	0.875715	0.238934	3.66508	0.000247258	0.0027187		ENSMUSG00000063727.3		Tnfrsf11b	23.0335	-3.77484	1.02705	-3.67544	0.000237444	0.0139159
ENSMUSG00000003477.5	Inmt	1740.47	-2.2194	0.23855	-9.30371	1.35626e-20	3.19522e-18		ENSMUSG00000075289.4		Carns1	23.554	-3.77094	1.02887	-3.66511	0.000247235	0.0140516
ENSMUSG00000003518.13	Dusp3	2350.78	1.03063	0.20904	4.93031	8.21007e-07	2.14132e-05		ENSMUSG00000020309.6		Chac2	22.3203	-3.76737	1.02529	-3.67446	0.000238357	0.0139159
ENSMUSG00000003526.11	Prodh	602.376	-1.716	0.400571	-4.28387	1.83667e-05	0.000320714		ENSMUSG00000050830.17		Vwc2	22.334	-3.75667	1.02623	-3.66065	0.000251577	0.0140516
ENSMUSG00000003528.14	Slc25a1	3922.41	-0.794109	0.192895	-4.1168	3.8417e-05	0.000590837		ENSMUSG00000070469.12		Adamtsl3	31.1662	-3.75476	1.05038	-3.57466	0.000350678	0.0182237
ENSMUSG00000003545.3	Fosb	101.076	-2.03709	0.530058	-3.84314	0.000121472	0.00154075		ENSMUSG00000019880.9		Rspo3	87.0062	-3.74331	1.07191	-3.49217	0.000479105	0.0230409
ENSMUSG00000003546.9	Klc4	361.927	1.06246	0.358396	2.96449	0.00303184	0.0198952		ENSMUSG00000035161.6		Ints6	37.8694	-3.73847	1.05962	-3.52811	0.000418544	0.0207618
ENSMUSG00000003585.13	Sec14l2	23.721	-1.85148	0.715737	-2.58682	0.00968657	0.049557		ENSMUSG00000062309.7		Rpp25	28.0118	-3.73636	1.04485	-3.57597	0.000348935	0.0182212
ENSMUSG00000003617.16	Cp	1673.99	-1.62427	0.181554	-8.94648	3.66987e-19	7.32496e-17		ENSMUSG00000029636.10		Wasf3	22.4334	-3.69793	1.03342	-3.57833	0.00034579	0.0181694
ENSMUSG00000003680.15	Taf6l	360.899	0.823648	0.286242	2.87745	0.004009	0.0246844		ENSMUSG00000037795.14		N4bp2	21.2405	-3.69494	1.02925	-3.58993	0.000330765	0.0175095
ENSMUSG00000003812.13	Dnase2a	508.625	2.3902	0.28446	8.40258	4.36769e-17	6.27681e-15		ENSMUSG00000033458.17		Fan1	25.4945	-3.68578	1.04406	-3.53022	0.000415208	0.0206928
ENSMUSG00000003814.8	Calr	7251.43	0.984826	0.172094	5.72261	1.04897e-08	4.29482e-07		ENSMUSG00000057751.14		Megf6	36.9253	-3.68056	1.0627	-3.46341	0.000533373	0.0249735
ENSMUSG00000003847.16	Nfat5	752.797	-0.781187	0.259085	-3.01518	0.0025683	0.0174841		ENSMUSG00000044749.13		Abca6	47.6811	-3.68048	1.00517	-3.66156	0.00025068	0.0140516
ENSMUSG00000003865.15	Gys1	1226.36	-1.74022	0.290015	-6.00044	1.96779e-09	9.21145e-08		ENSMUSG00000006369.14		Fbln1	816.75	-3.66515	0.536242	-6.83488	8.21e-12	6.31e-09
ENSMUSG00000003873.10	Bax	600.431	1.26256	0.292041	4.32322	1.53766e-05	0.000274165		ENSMUSG00000047497.9		Adamts12	60.3248	-3.66459	1.00008	-3.6643	0.000248012	0.0140516
ENSMUSG00000003934.5	Efnb3	22.9733	-2.23707	0.719318	-3.10998	0.00187097	0.0138883		ENSMUSG00000051627.2		Hist1h1e	20.8208	-3.66247	1.03145	-3.55081	0.00038405	0.0196698
ENSMUSG00000003948.16	Mmd	12059.6	1.09399	0.241504	4.52991	5.90081e-06	0.000120046		ENSMUSG00000073680.2		Tmem88b	21.5044	-3.65347	1.03459	-3.53133	0.000413468	0.0206928
ENSMUSG00000003949.16	Hlf	101.711	-1.66646	0.550996	-3.02445	0.00249088	0.0170947		ENSMUSG00000092505.1		Gm19246	47.0195	-3.64058	0.898716	-4.05086	5.1e-05	0.00455313
ENSMUSG00000003955.7	Fam162a	382.588	1.08181	0.401292	2.69581	0.00702175	0.0383395		ENSMUSG00000032289.15		Thsd4	26.3292	-3.63371	1.05108	-3.45713	0.000545971	0.0253127
ENSMUSG00000004032.10	Gstm5	559.456	-1.20485	0.398107	-3.02646	0.00247438	0.0170088		ENSMUSG00000043448.13		Gjc2	22.3727	-3.6301	1.03999	-3.49051	0.000482101	0.0231066
ENSMUSG00000004040.16	Stat3	1501.44	-0.50771	0.177034	-2.86786	0.00413259	0.0252828		ENSMUSG00000031595.9		Pdgfrl	22.7429	-3.62014	1.04227	-3.47331	0.000514086	0.0244743
ENSMUSG00000004044.9	Ptrf	15321.4	0.836952	0.148398	5.63993	1.70115e-08	6.60736e-07		ENSMUSG00000078640.9		Gm11627	22.5697	-3.58556	1.04521	-3.43046	0.000602569	0.0270527
ENSMUSG00000004070.15	Hmox2	832.251	0.798673	0.215047	3.71395	0.000204049	0.00231666		ENSMUSG00000030177.14		Ccdc77	20.5838	-3.58253	1.03921	-3.44737	0.000566073	0.02574
ENSMUSG00000004071.12	Cdip1	760.293	-0.692761	0.256348	-2.70242	0.0068837	0.0377435		ENSMUSG00000051906.15		Cd209f	534.895	-3.57902	0.85012	-4.21002	2.55e-05	0.00266334
ENSMUSG00000004096.8	Cwc15	875.74	0.867727	0.200119	4.33607	1.45056e-05	0.0002609		ENSMUSG00000032181.6		Scg3	34.6937	-3.5759	0.976613	-3.66154	0.000250708	0.0140516
ENSMUSG00000004105.8	Angptl2	1176.99	-0.550654	0.211475	-2.60387	0.00921777	0.0475875		ENSMUSG00000040124.5		Gorab	19.5676	-3.56405	1.03742	-3.43549	0.000591477	0.026639
ENSMUSG00000004110.14	Cacna1e	111.534	1.62413	0.430947	3.76874	0.000164071	0.00194703		ENSMUSG00000038227.15		Hoxa9	21.7112	-3.56347	1.04525	-3.40921	0.000651524	0.0284405
ENSMUSG00000004207.14	Psap	34870.8	1.56224	0.178469	8.75359	2.06679e-18	3.62218e-16		ENSMUSG00000029436.9		Mmp17	24.3643	-3.54954	1.05378	-3.36838	0.000756122	0.0319259
ENSMUSG00000004285.12	Atp6v1f	1074.73	1.41864	0.254087	5.58328	2.36031e-08	8.87957e-07		ENSMUSG00000022679.13		Mpv17l	29.0801	-3.54901	0.946771	-3.74854	0.000177864	0.0111161
ENSMUSG00000004328.15	Hif3a	34.3585	-2.54098	0.626931	-4.05305	5.05547e-05	0.000742106		ENSMUSG00000036764.11		Dnajc12	21.6023	-3.54169	1.04706	-3.38252	0.000718234	0.0305078
ENSMUSG00000004460.16	Dnajb11	870.678	0.908797	0.20413	4.45204	8.50578e-06	0.000164962		ENSMUSG00000035773.5		Kiss1r	21.5764	-3.53412	1.04745	-3.37402	0.000740784	0.0313716
ENSMUSG00000004530.12	Coro1c	1565.24	1.28946	0.247647	5.20684	1.92085e-07	5.86524e-06		ENSMUSG00000074340.9		Ovgp1	67.7072	-3.52573	1.07958	-3.26584	0.0010914	0.0423052
ENSMUSG00000004568.12	Arhgef18	514.223	-0.944792	0.278051	-3.3979	0.000679042	0.00629175		ENSMUSG00000025597.13		Klhl4	19.0656	-3.52569	1.03937	-3.39214	0.00069348	0.0298134
ENSMUSG00000004591.16	Pkn2	570.942	-0.699261	0.267521	-2.61385	0.0089528	0.0465247		ENSMUSG00000096108.2		Ighv11-2	18.672	-3.52301	1.03824	-3.39325	0.000690676	0.029783
ENSMUSG00000004610.4	Etfb	616.311	1.60554	0.299298	5.36437	8.1233e-08	2.70858e-06		ENSMUSG00000027015.4		Cybrd1	42.5229	-3.51858	0.969602	-3.62889	0.000284641	0.015472
ENSMUSG00000004655.5	Aqp1	6895.99	-1.50964	0.329123	-4.58685	4.49976e-06	9.42654e-05		ENSMUSG00000068246.5		Apol9b	18.5518	-3.5164	1.0384	-3.38635	0.00070829	0.0303231
ENSMUSG00000004730.14	Adgre1	1427.32	2.14746	0.256101	8.38521	5.06338e-17	7.13391e-15		ENSMUSG00000105906.1		Iglc1	31.9595	-3.51461	1.06984	-3.28517	0.0010192	0.040165
ENSMUSG00000004789.9	Dlst	1892.9	-0.469618	0.170255	-2.75832	0.00580996	0.0331856		ENSMUSG00000001773.14		Folh1	124.258	-3.51329	0.761641	-4.61278	3.97e-06	0.00060609
ENSMUSG00000004849.14	Ap1s1	1148.07	1.11506	0.245363	4.54454	5.50545e-06	0.000112705		ENSMUSG00000031355.16		Arhgap6	20.3205	-3.51316	1.04581	-3.35926	0.000781507	0.0328025
ENSMUSG00000004933.17	Matk	239.502	2.66728	0.415912	6.41308	1.42613e-10	9.0286e-09		ENSMUSG00000026417.13		Pigr	59.4044	-3.51249	1.07879	-3.25595	0.00113015	0.0430841
ENSMUSG00000004947.15	Dtx2	725.274	-0.821459	0.246232	-3.33612	0.000849572	0.00752725		ENSMUSG00000048388.3		Fam171b	20.7108	-3.50717	1.04778	-3.34724	0.000816216	0.0339579
ENSMUSG00000005054.6	Cstb	1939	2.73229	0.292366	9.34546	9.14944e-21	2.22859e-18		ENSMUSG00000044667.12		Plppr4	18.563	-3.49458	1.04088	-3.35733	0.000786996	0.0329354
ENSMUSG00000005087.17	Cd44	1379.35	2.70115	0.353441	7.64244	2.13136e-14	2.33815e-12		ENSMUSG00000035000.8		Dpp4	165.265	-3.49272	1.01305	-3.44773	0.00056532	0.02574
ENSMUSG00000005103.12	Wdr1	2111.46	0.734283	0.249494	2.94309	0.00324953	0.0209883		ENSMUSG00000043505.8		Gimap5	23.0699	-3.48488	1.05646	-3.29865	0.000971507	0.0388247
ENSMUSG00000005125.12	Ndrg1	1155.39	-0.874577	0.283652	-3.08328	0.00204736	0.0147986		ENSMUSG00000060427.15		Zfp868	19.3896	-3.46768	1.04706	-3.31183	0.000926875	0.0375481
ENSMUSG00000005142.9	Man2b1	2408.35	0.782597	0.158865	4.92618	8.38507e-07	2.17906e-05		ENSMUSG00000054648.7		Zfp869	25.3017	-3.46709	1.06405	-3.25838	0.0011205	0.0429123
ENSMUSG00000005161.15	Prdx2	1970.25	0.74604	0.202983	3.67539	0.000237487	0.00263343		ENSMUSG00000086427.8		Hoxa11os	20.4084	-3.463	1.05068	-3.29596	0.000980854	0.0390881
ENSMUSG00000005198.15	Polr2a	1193.39	-1.07475	0.169633	-6.33573	2.36217e-10	1.40276e-08		ENSMUSG00000067818.6		Myl9	2046.41	-3.45292	0.885611	-3.89891	9.66e-05	0.00737008
ENSMUSG00000005233.16	Spc25	50.3153	2.1855	0.703557	3.10636	0.00189408	0.0139776		ENSMUSG00000085042.7		Abhd11os	19.3164	-3.44867	1.04835	-3.28961	0.00100327	0.0398695
ENSMUSG00000005268.20	Prlr	220.725	-2.5845	0.417497	-6.19046	5.99871e-10	3.24088e-08		ENSMUSG00000021087.17		Rtn1	28.9294	-3.43897	1.07266	-3.20602	0.00134584	0.0494647
ENSMUSG00000005360.14	Slc1a3	1477.31	-1.64918	0.305071	-5.4059	6.44842e-08	2.20643e-06		ENSMUSG00000039706.11		Ldb2	60.4503	-3.42893	0.830134	-4.13057	3.62e-05	0.00351625
ENSMUSG00000005373.13	Mlxipl	1188.14	-1.61867	0.412471	-3.92433	8.69728e-05	0.0011736		ENSMUSG00000020728.17		Cep112	19.73	-3.42595	1.05242	-3.25529	0.00113275	0.0430841
ENSMUSG00000005413.7	Hmox1	869.328	1.60408	0.228389	7.02345	2.1646e-12	1.82985e-10		ENSMUSG00000079487.11		Med12	64.1428	-3.4139	0.92467	-3.69202	0.000222479	0.0133069
ENSMUSG00000005506.16	Celf1	1032.93	-0.709416	0.234529	-3.02485	0.00248754	0.01708		ENSMUSG00000027901.12		Dennd2d	79.2156	-3.41156	0.844311	-4.04064	5.33e-05	0.00469712
ENSMUSG00000005514.14	Por	2519.68	-0.688454	0.210148	-3.27605	0.0010527	0.00888853		ENSMUSG00000061780.5		Cfd	53152.2	-3.40524	0.555339	-6.13183	8.69e-10	3.62e-07
ENSMUSG00000005533.10	Igf1r	210.037	-1.00536	0.352302	-2.85368	0.00432157	0.0261937		ENSMUSG00000019732.14		Calr3	18.2168	-3.39664	1.05	-3.23489	0.0012169	0.0456723
ENSMUSG00000005534.10	Insr	917.123	-0.988691	0.264834	-3.73324	0.00018903	0.00217846		ENSMUSG00000097412.1		1810014B01Rik	17.6236	-3.39438	1.04786	-3.23934	0.00119805	0.0451271
ENSMUSG00000005580.11	Adcy9	96.9781	-1.3052	0.43058	-3.03125	0.00243544	0.0168349		ENSMUSG00000095990.1		Zfp97	19.2448	-3.39421	1.05359	-3.22157	0.00127492	0.0472252
ENSMUSG00000005625.15	Psmd4	1542.81	0.494363	0.191197	2.58562	0.00972031	0.0496942		ENSMUSG00000073555.1		Gm4951	18.6467	-3.39328	1.05206	-3.22537	0.00125808	0.0467235
ENSMUSG00000005683.7	Cs	4235.18	-0.680623	0.153584	-4.43159	9.35407e-06	0.000179236		ENSMUSG00000042436.12		Mfap4	48.3059	-3.38989	0.928391	-3.65136	0.000260857	0.0143999
ENSMUSG00000005687.14	Bcas2	382.527	0.887245	0.262066	3.38557	0.000710301	0.00648934		ENSMUSG00000045573.9		Penk	247.294	-3.36307	0.767749	-4.38042	1.18e-05	0.0014241
ENSMUSG00000005732.14	Ranbp1	678.693	1.01315	0.238361	4.25048	2.13316e-05	0.000361932		ENSMUSG00000028864.7		Hgf	29.7771	-3.36231	0.993287	-3.38503	0.000711693	0.0303231
ENSMUSG00000005779.12	Psmb4	1716.26	0.738464	0.241277	3.06064	0.00220861	0.0156201		ENSMUSG00000000028.14		Cdc45	29.847	-3.32296	0.999962	-3.32309	0.000890271	0.0363985
ENSMUSG00000005802.12	Slc30a4	303.613	-1.04116	0.37134	-2.8038	0.0050504	0.0296726		ENSMUSG00000041308.5		Sntb2	64.5177	-3.30473	0.877867	-3.76449	0.000166887	0.0106172
ENSMUSG00000005803.14	Sqrdl	810.102	-0.973929	0.310435	-3.1373	0.0017051	0.0128968		ENSMUSG00000040146.8		Rgl3	41.1309	-3.30326	0.896076	-3.68636	0.000227488	0.0135036
ENSMUSG00000005836.8	Gata6	137.59	-1.24358	0.383118	-3.24594	0.00117062	0.0096131		ENSMUSG00000020704.13		Asic2	30.9386	-3.28053	0.951028	-3.44946	0.000561719	0.02574
ENSMUSG00000005871.14	Apc	634.17	-0.78935	0.279205	-2.82713	0.00469667	0.0279139		ENSMUSG00000024665.7		Fads2	31.683	-3.27916	0.959641	-3.41707	0.000632995	0.0279259
ENSMUSG00000005873.5	Reep5	5272.25	0.902578	0.177701	5.07918	3.79059e-07	1.07023e-05		ENSMUSG00000032085.4		Tagln	5380.64	-3.26913	0.930038	-3.51505	0.000439668	0.0214349
ENSMUSG00000005893.14	Nr2c2	416.344	-0.920293	0.253235	-3.63415	0.000278895	0.00299552		ENSMUSG00000054580.14		Pla2r1	68.4949	-3.25683	0.831494	-3.91684	8.97e-05	0.00699344
ENSMUSG00000006058.10	Snf8	566.641	1.01223	0.342325	2.95694	0.00310707	0.0202962		ENSMUSG00000029469.14		Ift81	58.8233	-3.25535	0.844727	-3.85373	0.00011633	0.00836997
ENSMUSG00000006095.12	Tbcb	657.356	1.41302	0.307262	4.59875	4.25036e-06	8.98263e-05		ENSMUSG00000053965.10		Pde5a	51.9054	-3.25371	0.946056	-3.43924	0.000583354	0.0263568
ENSMUSG00000006134.3	Crkl	279.14	-1.47156	0.402797	-3.65336	0.000258835	0.0028137		ENSMUSG00000079457.9		Gm7609	33.4611	-3.24344	0.911087	-3.55996	0.000370908	0.0192047
ENSMUSG00000006219.12	Fblim1	375.507	1.07977	0.372078	2.90199	0.00370801	0.0232814		ENSMUSG00000060429.11		Sntb1	100.576	-3.23836	0.935886	-3.46021	0.000539754	0.0251244
ENSMUSG00000006221.7	Hspb7	412.89	3.31165	0.385228	8.59659	8.21172e-18	1.37222e-15		ENSMUSG00000030323.13		Ift122	62.8462	-3.22481	0.848174	-3.80206	0.000143499	0.00955781
ENSMUSG00000006273.14	Atp6v1b2	2424.68	1.45822	0.251042	5.80866	6.29767e-09	2.66973e-07		ENSMUSG00000046618.7		Olfml2a	53.5281	-3.1563	0.946555	-3.33451	0.0008545	0.0352407
ENSMUSG00000006281.7	Tep1	759.951	0.785315	0.22853	3.43637	0.000589563	0.00562217		ENSMUSG00000023411.11		Nfatc4	51.4205	-3.08756	0.849158	-3.63603	0.000276873	0.0151077
ENSMUSG00000006304.14	Arpc2	2803.9	0.974976	0.249337	3.91028	9.21904e-05	0.00123129		ENSMUSG00000044786.6		Zfp36	1564.93	-3.08506	0.526298	-5.86181	4.58e-09	1.67e-06
ENSMUSG00000006310.10	Zbtb32	16.13	2.13496	0.702577	3.03876	0.00237558	0.0165084		ENSMUSG00000043719.14		Col6a6	106.255	-3.06161	0.868308	-3.52595	0.000421973	0.0208057
ENSMUSG00000006315.9	Tmem147	705.729	0.715051	0.262059	2.72859	0.00636063	0.0354434		ENSMUSG00000014361.5		Mertk	65.8276	-3.03107	0.886713	-3.41832	0.000630085	0.0279259
ENSMUSG00000006333.14	Rps9	6914.7	0.755827	0.267016	2.83064	0.00464549	0.0276899		ENSMUSG00000049536.5		Tceal1	32.7987	-3.00692	0.916791	-3.27983	0.00103868	0.0408193
ENSMUSG00000006360.11	Crip1	4016.08	2.16227	0.27421	7.88544	3.13436e-15	3.63257e-13		ENSMUSG00000045790.9		Ccdc149	31.2825	-2.96874	0.910962	-3.25891	0.00111841	0.0429123
ENSMUSG00000006362.15	Cbfa2t3	222.191	-1.2491	0.368421	-3.39041	0.000697893	0.00642274		ENSMUSG00000097290.7		1300002E11Rik	58.5904	-2.96413	0.839717	-3.52992	0.000415693	0.0206928
ENSMUSG00000006386.15	Tek	712.281	-1.14713	0.403208	-2.84502	0.00444089	0.0267141		ENSMUSG00000028359.4		Orm3	87.8361	-2.95454	0.915705	-3.22652	0.00125304	0.0466586
ENSMUSG00000006390.15	Elovl1	807.1	1.00301	0.236463	4.24171	2.2182e-05	0.000373719		ENSMUSG00000068762.11		Gstm6	53.831	-2.92716	0.856186	-3.41883	0.000628909	0.0279259
ENSMUSG00000006395.16	Hyi	223.677	1.35022	0.325284	4.15089	3.31181e-05	0.000521293		ENSMUSG00000053886.3		Sh2d4a	81.2719	-2.91049	0.819223	-3.55275	0.000381233	0.0195962
ENSMUSG00000006494.11	Pdk1	466.567	-0.76433	0.292672	-2.61155	0.00901317	0.0467105		ENSMUSG00000024190.6		Dusp1	895.133	-2.90622	0.535849	-5.42359	5.84e-08	1.45e-05
ENSMUSG00000006519.10	Cyba	2401.98	2.5718	0.421155	6.10653	1.01822e-09	5.20743e-08		ENSMUSG00000062761.7		Zfp512	78.2609	-2.884	0.800838	-3.60123	0.000316712	0.0168284
ENSMUSG00000006522.15	Itih3	54.7984	-1.857	0.707004	-2.62658	0.00862481	0.0451374		ENSMUSG00000066113.15		Adamtsl1	92.2019	-2.86074	0.857553	-3.33594	0.000850119	0.0351622
ENSMUSG00000006575.14	Rundc3a	51.1818	-2.33243	0.719139	-3.24337	0.00118126	0.00968942		ENSMUSG00000046519.15		Golph3l	84.0568	-2.84184	0.823269	-3.4519	0.000556657	0.0257241
ENSMUSG00000006589.7	Aprt	553.849	1.73421	0.39223	4.42141	9.80602e-06	0.000186405		ENSMUSG00000039883.5		Lrrc17	112.001	-2.82195	0.814204	-3.46591	0.00052845	0.0248249
ENSMUSG00000006641.12	Slc5a6	301.268	-1.41472	0.467111	-3.02866	0.00245639	0.0169389		ENSMUSG00000057969.15		Sema3b	68.6336	-2.7754	0.851719	-3.25859	0.00111967	0.0429123
ENSMUSG00000006651.8	Aplp1	191.411	-2.77529	0.695654	-3.98947	6.62203e-05	0.000939439		ENSMUSG00000036596.6		Cpz	72.7472	-2.75575	0.835084	-3.29997	0.000966947	0.0387516
ENSMUSG00000006676.16	Usp19	1417.35	-0.564247	0.205134	-2.75063	0.00594813	0.0337601		ENSMUSG00000031283.16		Chrdl1	618.887	-2.70499	0.643708	-4.2022	2.64e-05	0.00271747
ENSMUSG00000006699.17	Cdc42	5685.63	0.631664	0.165232	3.82289	0.000131899	0.00164685		ENSMUSG00000025934.15		Gsta3	1189.88	-2.6328	0.598204	-4.40118	1.08e-05	0.00133021
ENSMUSG00000006715.11	Gmnn	86.7554	2.12099	0.660125	3.21302	0.00131347	0.0104808		ENSMUSG00000054619.6		Mettl7a1	2010.74	-2.56322	0.577958	-4.43495	9.21e-06	0.00118229
ENSMUSG00000006717.6	Acot13	259.099	0.843217	0.297991	2.82967	0.00465958	0.0277397		ENSMUSG00000020423.6		Btg2	406.673	-2.52536	0.575738	-4.38631	1.15e-05	0.00141003
ENSMUSG00000006740.13	Kif5b	1392.09	-0.465475	0.170766	-2.72581	0.0064144	0.0356582		ENSMUSG00000052837.5		Junb	1160.02	-2.5195	0.634873	-3.96851	7.23e-05	0.00607143
ENSMUSG00000006764.8	Tph2	321.768	7.92749	0.552729	14.3425	1.18785e-46	1.89673e-43		ENSMUSG00000055653.13		Gpc3	328.598	-2.48149	0.639943	-3.87768	0.000105459	0.00779244
ENSMUSG00000006800.13	Sulf2	1874.51	-0.577374	0.21593	-2.6739	0.00749757	0.0402945		ENSMUSG00000018819.10		Lsp1	1257.85	-2.46125	0.447829	-5.49597	3.89e-08	1.02e-05
ENSMUSG00000006818.4	Sod2	2101.18	1.0345	0.203352	5.08723	3.63334e-07	1.03068e-05		ENSMUSG00000037206.14		Islr	594.277	-2.42236	0.573516	-4.2237	2.4e-05	0.00254444
ENSMUSG00000006930.15	Hap1	31.6052	-2.38519	0.682496	-3.49481	0.000474397	0.0046856		ENSMUSG00000028024.14		Enpep	430.249	-2.40844	0.681154	-3.53582	0.000406511	0.020597
ENSMUSG00000006958.13	Chrd	144.177	-1.12444	0.376608	-2.98571	0.00282917	0.0189283		ENSMUSG00000031538.5		Plat	286.526	-2.39967	0.574158	-4.17945	2.92e-05	0.0029825
ENSMUSG00000007034.15	Slc44a4	17.3386	-2.01194	0.7172	-2.80527	0.00502739	0.0295679		ENSMUSG00000052684.4		Jun	1397.09	-2.38104	0.657622	-3.62068	0.000293835	0.0156716
ENSMUSG00000007041.9	Clic1	1579.36	1.55891	0.331657	4.70037	2.59691e-06	5.84955e-05		ENSMUSG00000022836.10		Mylk	800.006	-2.33254	0.712725	-3.27271	0.00106522	0.0416317
ENSMUSG00000007107.6	Atp1a4	116.122	6.24934	0.623205	10.0277	1.15113e-23	3.93877e-21		ENSMUSG00000049907.8		Rasl11b	184.897	-2.32422	0.657526	-3.53479	0.000408095	0.0206037
ENSMUSG00000007122.11	Casq1	36.188	3.42095	0.701256	4.87831	1.06997e-06	2.72151e-05		ENSMUSG00000031984.7		2810004N23Rik	173.184	-2.30907	0.708749	-3.25795	0.00112219	0.0429123
ENSMUSG00000007458.14	M6pr	1759.06	0.6483	0.193538	3.34973	0.000808905	0.0072114		ENSMUSG00000026365.15		Cfh	884.976	-2.29801	0.673015	-3.4145	0.000638986	0.0280659
ENSMUSG00000007721.5	Ccdc124	568.313	0.939434	0.248998	3.77285	0.000161392	0.00192679		ENSMUSG00000000838.17		Fmr1	1127.86	-2.26325	0.510432	-4.43399	9.25e-06	0.00118229
ENSMUSG00000007815.13	Rhoa	5712.06	0.42456	0.125449	3.38433	0.000713531	0.00651471		ENSMUSG00000053560.4		Ier2	536.459	-2.25964	0.667544	-3.38501	0.000711749	0.0303231
ENSMUSG00000007833.14	Aldh16a1	289.517	1.1716	0.269279	4.35089	1.35585e-05	0.000245712		ENSMUSG00000020019.4		Ntn4	76.3588	-2.23862	0.683434	-3.27555	0.00105455	0.0413283
ENSMUSG00000007880.16	Arid1a	859.764	-0.955702	0.242709	-3.93765	8.22827e-05	0.00111766		ENSMUSG00000040152.8		Thbs1	659.215	-2.23293	0.489423	-4.56237	5.06e-06	0.00073978
ENSMUSG00000007888.15	Crlf1	51.8741	1.40594	0.534992	2.62796	0.00858978	0.0449868		ENSMUSG00000031906.8		Smpd3	149.28	-2.21943	0.678539	-3.2709	0.00107206	0.041784
ENSMUSG00000007891.15	Ctsd	25342.8	1.91383	0.201109	9.51637	1.79331e-21	4.77254e-19		ENSMUSG00000019929.15		Dcn	7587.9	-2.18738	0.539264	-4.05623	4.99e-05	0.00447791
ENSMUSG00000007892.7	Rplp1	10823.6	0.762194	0.248742	3.0642	0.00218255	0.0154873		ENSMUSG00000032038.6		St3gal4	323.737	-2.13838	0.585139	-3.65449	0.000257698	0.0142811
ENSMUSG00000008035.12	Mid1ip1	1172.15	-1.42207	0.332705	-4.27426	1.91777e-05	0.000331616		ENSMUSG00000027513.11		Pck1	10344.9	-2.13299	0.602322	-3.54128	0.000398185	0.0202478
ENSMUSG00000008036.11	Ap2s1	1337.51	1.24359	0.234535	5.30235	1.14322e-07	3.65095e-06		ENSMUSG00000074743.4		Thbd	809.9	-2.13085	0.604376	-3.5257	0.000422361	0.0208057
ENSMUSG00000008305.18	Tle1	444.61	-0.785883	0.304102	-2.58427	0.00975843	0.0498696		ENSMUSG00000020427.11		Igfbp3	246.899	-2.13027	0.642134	-3.31749	0.00090831	0.0369232
ENSMUSG00000008393.8	Carhsp1	1870.82	0.658361	0.202248	3.25521	0.00113308	0.0093853		ENSMUSG00000017737.2		Mmp9	261.118	-2.12679	0.580043	-3.66661	0.000245784	0.0140516
ENSMUSG00000008475.13	Arpc5	2143.78	1.08456	0.177489	6.11058	9.92674e-10	5.11316e-08		ENSMUSG00000022181.15		C6	309.556	-2.11548	0.54003	-3.91734	8.95e-05	0.00699344
ENSMUSG00000008682.13	Rpl10	7558.25	0.868491	0.211007	4.11594	3.85609e-05	0.000592051		ENSMUSG00000101089.1		2610016A17Rik	425.541	-2.09685	0.572621	-3.66184	0.000250412	0.0140516
ENSMUSG00000008683.16	Rps15a	4043.37	0.948069	0.340142	2.78728	0.00531528	0.0309882		ENSMUSG00000061100.3		Retnla	4076.53	-2.09186	0.562064	-3.72175	0.00019785	0.0121511
ENSMUSG00000008730.17	Hipk1	1424.63	-0.66502	0.198603	-3.34849	0.00081253	0.00723663		ENSMUSG00000028195.4		Cyr61	887.432	-2.08926	0.583674	-3.5795	0.000344248	0.0181556
ENSMUSG00000008845.9	Cd163	409.052	-2.34413	0.288885	-8.11442	4.8811e-16	6.26306e-14		ENSMUSG00000053644.13		Aldh7a1	426.72	-2.03733	0.559911	-3.63866	0.00027406	0.0150119
ENSMUSG00000009013.5	Dynll1	1153.24	1.36957	0.222769	6.14795	7.84923e-10	4.13191e-08		ENSMUSG00000041120.6		Nbl1	646.074	-2.02824	0.53462	-3.7938	0.00014836	0.00978972
ENSMUSG00000009185.2	Ccl8	434.922	2.36102	0.402869	5.86052	4.61427e-09	1.99134e-07		ENSMUSG00000006010.14		BC003331	265.067	-1.98015	0.539291	-3.67176	0.000240887	0.0139958
ENSMUSG00000009281.6	Rarres2	4794.86	1.6596	0.191093	8.68481	3.79379e-18	6.49054e-16		ENSMUSG00000020186.6		Csrp2	361.542	-1.9727	0.517239	-3.8139	0.000136794	0.00920355
ENSMUSG00000009376.15	Met	330.212	-1.60314	0.340508	-4.70808	2.50067e-06	5.68625e-05		ENSMUSG00000037379.7		Spon2	255.32	-1.94333	0.555197	-3.50025	0.000464827	0.0224303
ENSMUSG00000009394.13	Syn2	111.084	-1.68428	0.611245	-2.7555	0.00586031	0.0333778		ENSMUSG00000027750.16		Postn	1006.74	-1.9286	0.443257	-4.35097	1.36e-05	0.00155068
ENSMUSG00000009555.16	Cdk9	784.796	0.856183	0.229618	3.72873	0.000192445	0.0022125		ENSMUSG00000024011.16		Pi16	872.256	-1.91586	0.57974	-3.30469	0.000950806	0.0382127
ENSMUSG00000009575.14	Cbx5	971.051	-0.714828	0.180768	-3.95439	7.67295e-05	0.00105621		ENSMUSG00000033022.7		Cdo1	11066.6	-1.91145	0.446365	-4.28226	1.85e-05	0.00200356
ENSMUSG00000009654.4	Oit3	15.5746	2.37217	0.71139	3.33455	0.000854366	0.00756041		ENSMUSG00000024164.15		C3	10389.5	-1.80595	0.511594	-3.53005	0.000415488	0.0206928
ENSMUSG00000009687.14	Fxyd5	1328.46	1.70418	0.422212	4.03631	5.42981e-05	0.000788997		ENSMUSG00000031489.14		Adrb3	1804.61	-1.80166	0.454725	-3.96208	7.43e-05	0.00612835
ENSMUSG00000009772.15	Nuak2	113.749	1.44472	0.472746	3.05602	0.00224295	0.0158138		ENSMUSG00000025784.4		Clec3b	2221.76	-1.79151	0.532884	-3.36192	0.00077402	0.0325846
ENSMUSG00000009927.8	Rps25	4572.42	1.11099	0.23209	4.78687	1.69401e-06	4.01064e-05		ENSMUSG00000020889.11		Nr1d1	1073.43	-1.7913	0.418101	-4.28437	1.83e-05	0.00199994
ENSMUSG00000010064.15	Slc38a3	48.2191	-2.6579	0.697854	-3.80868	0.000139711	0.00171723		ENSMUSG00000052957.7		Gas1	529.7	-1.78369	0.537335	-3.31951	0.000901748	0.0367618
ENSMUSG00000010110.17	Stx5a	638.006	0.582737	0.200157	2.9114	0.00359809	0.0227389		ENSMUSG00000027221.5		Chst1	975.089	-1.76838	0.487591	-3.62677	0.000286993	0.0155034
ENSMUSG00000010175.13	Prox1	45.8147	-3.00781	0.593911	-5.06442	4.09651e-07	1.1387e-05		ENSMUSG00000014177.10		Tvp23b	184.389	-1.73324	0.536822	-3.2287	0.00124353	0.0465486
ENSMUSG00000010307.6	Tmem86a	412.744	1.0705	0.285175	3.75383	0.000174156	0.00204644		ENSMUSG00000023046.6		Igfbp6	2358.99	-1.72836	0.501568	-3.44591	0.000569133	0.0257965
ENSMUSG00000010376.14	Nedd8	1442.58	1.84467	0.200471	9.20165	3.52488e-20	7.79324e-18		ENSMUSG00000036611.5		Eepd1	1478.47	-1.56844	0.423518	-3.70336	0.000212758	0.0128992
ENSMUSG00000010406.11	Mrpl52	436.899	1.16991	0.323023	3.62176	0.000292607	0.00312644		ENSMUSG00000031700.11		Gpt2	1422.49	-1.49475	0.406364	-3.67836	0.000234739	0.0138184
ENSMUSG00000010651.4	Acaa1b	574.486	1.14616	0.428421	2.6753	0.00746616	0.0401708		ENSMUSG00000027559.5		Car3	104721	-1.49055	0.394312	-3.78013	0.000156745	0.0102951
ENSMUSG00000010663.4	Fads1	1260.78	-0.99683	0.272166	-3.66258	0.000249686	0.00274121		ENSMUSG00000058135.12		Gstm1	2746.07	-1.45914	0.435411	-3.35119	0.000804663	0.0335757
ENSMUSG00000011114.17	Tbrg1	761.876	0.652543	0.227928	2.86293	0.00419746	0.0256143		ENSMUSG00000028494.12		Plin2	3361.93	1.40901	0.438211	3.21537	0.00130275	0.0481305
ENSMUSG00000011148.13	Adssl1	331.077	2.91302	0.400909	7.26604	3.70192e-13	3.38855e-11		ENSMUSG00000040659.3		Efhd2	401.665	1.41581	0.441556	3.20642	0.00134397	0.0494647
ENSMUSG00000011263.16	Exoc3l2	64.6019	-2.52969	0.566383	-4.46639	7.95496e-06	0.00015575		ENSMUSG00000036613.7		Tssc1	166.024	1.65288	0.510294	3.23907	0.00119919	0.0451271
ENSMUSG00000011884.13	Gltp	1443.31	1.56545	0.203328	7.69917	1.36958e-14	1.52575e-12		ENSMUSG00000001036.17		Epn2	287.203	1.6654	0.487906	3.41336	0.000641674	0.028097
ENSMUSG00000011958.17	Bnip2	1630.2	0.597808	0.197064	3.03357	0.0024168	0.0167544		ENSMUSG00000027435.8		Cd93	232.674	1.76614	0.533384	3.3112	0.000928976	0.0375481
ENSMUSG00000011960.12	Ccnt1	317.873	-0.823959	0.315391	-2.6125	0.00898825	0.0466318		ENSMUSG00000038642.10		Ctss	868.396	1.78719	0.445408	4.01247	6.01e-05	0.00519785
ENSMUSG00000012187.13	Mogat1	254.713	-2.24826	0.398244	-5.64544	1.64762e-08	6.46937e-07		ENSMUSG00000023905.14		Tnfrsf12a	216.149	1.81331	0.53317	3.401	0.000671406	0.0291292
ENSMUSG00000012405.15	Rpl15	2122.53	0.745382	0.269002	2.77092	0.00558978	0.0322096		ENSMUSG00000027955.16		Fam198b	423.682	1.86904	0.50915	3.6709	0.000241698	0.0139958
ENSMUSG00000012422.14	Tmem167	836.939	0.826659	0.222415	3.71674	0.000201807	0.00229625		ENSMUSG00000032401.15		Lctl	457.44	1.90774	0.463433	4.11655	3.85e-05	0.00368658
ENSMUSG00000012705.16	Retn	12782.2	-1.28817	0.279414	-4.61025	4.02183e-06	8.58807e-05		ENSMUSG00000026676.7		Ccdc3	637.408	2.08175	0.645032	3.22735	0.00124941	0.0466457
ENSMUSG00000012819.15	Cdh23	61.987	-1.67143	0.538322	-3.10488	0.00190357	0.0140248		ENSMUSG00000027488.12		Snta1	528.339	2.10453	0.461678	4.55845	5.15e-06	0.000746027
ENSMUSG00000012848.14	Rps5	5499.5	0.852878	0.308768	2.7622	0.00574131	0.0329137		ENSMUSG00000037204.6		Atg101	417.198	2.12453	0.616001	3.4489	0.00056287	0.02574
ENSMUSG00000013089.15	Etv5	223.71	0.967347	0.313752	3.08315	0.00204819	0.0147986		ENSMUSG00000067235.14		H2-Q10	246.65	2.16483	0.473927	4.56785	4.93e-06	0.000728197
ENSMUSG00000013160.7	Atp6v0d1	1606.84	0.578188	0.198176	2.91755	0.00352794	0.022365		ENSMUSG00000027397.14		Slc20a1	207.038	2.17058	0.566163	3.83384	0.000126156	0.00881661
ENSMUSG00000013236.16	Ptprs	628.757	1.3274	0.306536	4.33033	1.48885e-05	0.000266454		ENSMUSG00000055652.14		Klhl25	98.7425	2.19746	0.592278	3.71019	0.000207105	0.0126103
ENSMUSG00000013275.9	Slc41a1	268.141	-0.874922	0.282078	-3.1017	0.00192414	0.0141297		ENSMUSG00000025190.13		Got1	137.162	2.20708	0.635626	3.47229	0.000516031	0.0244847
ENSMUSG00000013523.13	Bcas1	72.2207	-2.38179	0.716626	-3.32361	0.000888588	0.00774403		ENSMUSG00000049422.6		Chchd10	919.745	2.24617	0.634281	3.54128	0.000398191	0.0202478
ENSMUSG00000013584.5	Aldh1a2	164.925	1.49825	0.406072	3.68961	0.000224602	0.00251972		ENSMUSG00000050335.16		Lgals3	2663.66	2.25408	0.420772	5.357	8.46e-08	2.03e-05
ENSMUSG00000013629.16	Cad	364.37	-0.995209	0.28721	-3.46509	0.000530053	0.00514341		ENSMUSG00000032220.9		Myo1e	101.66	2.31337	0.58625	3.94604	7.95e-05	0.00638928
ENSMUSG00000013663.7	Pten	1315.03	-0.672518	0.230201	-2.92143	0.00348428	0.0221711		ENSMUSG00000046727.12		Cystm1	299.89	2.32002	0.659758	3.51648	0.000437311	0.0213936
ENSMUSG00000013698.12	Pea15a	3618.44	0.941293	0.177752	5.29555	1.18661e-07	3.78112e-06		ENSMUSG00000087382.7		Ctcflos	205.839	2.39953	0.510417	4.70112	2.59e-06	0.000436992
ENSMUSG00000013707.3	Tnfaip8l2	299.631	2.12281	0.515909	4.1147	3.87686e-05	0.000593337		ENSMUSG00000032911.5		Cspg4	254.555	2.51199	0.656961	3.82365	0.00013149	0.00901181
ENSMUSG00000014226.10	Cacybp	544.045	1.31987	0.31551	4.18331	2.87295e-05	0.00046547		ENSMUSG00000039873.4		Neurl2	83.4726	2.51444	0.729275	3.44786	0.00056504	0.02574
ENSMUSG00000014294.4	Ndufa2	1758.07	0.669336	0.237478	2.81853	0.00482448	0.0285371		ENSMUSG00000034220.7		Gpc1	522.005	2.53576	0.544264	4.65906	3.18e-06	0.000495228
ENSMUSG00000014313.14	Cox6c	2466.13	0.597942	0.212161	2.81834	0.00482733	0.0285371		ENSMUSG00000089672.4		Lilr4b	90.4814	2.54245	0.695423	3.65598	0.000256203	0.0142539
ENSMUSG00000014355.10	Anapc1	924.588	-0.925533	0.278864	-3.31894	0.000903608	0.00783218		ENSMUSG00000023505.13		Cdca3	38.901	2.54668	0.775095	3.28563	0.00101754	0.040165
ENSMUSG00000014496.7	Ankrd28	174.221	-1.00736	0.353149	-2.85251	0.00433761	0.0262466		ENSMUSG00000023087.15		Noct	177.103	2.66106	0.632011	4.21047	2.55e-05	0.00266334
ENSMUSG00000014498.9	Ankrd52	465.456	-1.17999	0.334988	-3.52248	0.00042753	0.00429953		ENSMUSG00000093812.1		Gm5627	51.4576	2.7195	0.794911	3.42113	0.000623607	0.0279089
ENSMUSG00000014633.15	Cmc2	216.632	1.58749	0.310111	5.11911	3.06984e-07	8.78818e-06		ENSMUSG00000021262.14		Evl	157.275	2.78976	0.497501	5.60755	2.05e-08	5.94e-06
ENSMUSG00000014769.9	Psmb1	1729.54	0.698218	0.18681	3.73759	0.000185796	0.00215328		ENSMUSG00000055116.7		Arntl	42.8841	2.7966	0.794715	3.519	0.000433175	0.0212645
ENSMUSG00000014846.12	Tppp3	1021.75	1.11818	0.365912	3.05586	0.00224414	0.0158138		ENSMUSG00000011305.11		Plin5	208.907	2.84271	0.670703	4.23841	2.25e-05	0.00240126
ENSMUSG00000014856.12	Tmem208	486.923	0.929095	0.293472	3.16588	0.00154616	0.0119784		ENSMUSG00000023992.14		Trem2	435.536	2.87016	0.551127	5.20781	1.91e-07	4.24e-05
ENSMUSG00000014932.15	Yes1	243.512	-1.28169	0.363913	-3.52197	0.000428346	0.00430473		ENSMUSG00000027314.6		Dll4	184.302	3.00491	0.857239	3.50533	0.000456038	0.0221569
ENSMUSG00000014959.12	Gorasp2	1168.41	0.521344	0.200231	2.60371	0.00922213	0.0475875		ENSMUSG00000040026.7		Saa3	194.42	3.04054	0.794102	3.82891	0.000128714	0.00895132
ENSMUSG00000015002.16	Efr3a	994.085	-0.820079	0.234306	-3.50004	0.000465191	0.0046137		ENSMUSG00000036854.14		Hspb6	703.684	3.04111	0.839043	3.6245	0.000289521	0.0155075
ENSMUSG00000015027.10	Galns	271.452	1.21028	0.329847	3.66921	0.000243301	0.0026896		ENSMUSG00000011148.13		Adssl1	219.452	3.05215	0.92328	3.30577	0.000947163	0.0381744
ENSMUSG00000015085.8	Entpd2	611.112	-0.738209	0.219357	-3.36534	0.000764503	0.00687526		ENSMUSG00000035186.6		Ubd	520.655	3.05238	0.770315	3.96251	7.42e-05	0.00612835
ENSMUSG00000015092.9	Edf1	1399.73	0.891251	0.210912	4.22569	2.38206e-05	0.000395876		ENSMUSG00000027656.7		Wisp2	45.9683	3.06346	0.896169	3.4184	0.000629915	0.0279259
ENSMUSG00000015291.10	Gdi1	1501.45	-0.653377	0.177203	-3.68717	0.00022676	0.00254194		ENSMUSG00000021508.10		Cxcl14	251.847	3.10159	0.526062	5.89586	3.73e-09	1.39e-06
ENSMUSG00000015340.10	Cybb	1209.53	1.79614	0.268033	6.70119	2.0673e-11	1.46351e-09		ENSMUSG00000092274.2		Neat1	3324.56	3.16273	0.570964	5.53928	3.04e-08	8.29e-06
ENSMUSG00000015354.8	Pcolce2	503.629	2.29306	0.301499	7.60553	2.8375e-14	3.02057e-12		ENSMUSG00000036086.16		Zranb3	108.807	3.17798	0.817491	3.88748	0.000101289	0.00760312
ENSMUSG00000015357.10	Clpx	617.121	-0.762733	0.264495	-2.88373	0.00392998	0.0243124		ENSMUSG00000033065.13		Pfkm	1031.07	3.24942	0.835317	3.89004	0.000100227	0.00756341
ENSMUSG00000015396.3	Cd83	505.798	1.93518	0.535221	3.61566	0.000299583	0.00318912		ENSMUSG00000056569.10		Mpz	34.7514	3.2643	0.999922	3.26456	0.00109635	0.0423813
ENSMUSG00000015474.16	Ppt2	317.569	0.853268	0.311792	2.73666	0.00620667	0.0348628		ENSMUSG00000025161.16		Slc16a3	141.866	3.27223	0.943645	3.46765	0.000525031	0.0247462
ENSMUSG00000015522.18	Arnt	711.172	-0.818319	0.244164	-3.35151	0.000803716	0.00718296		ENSMUSG00000001508.15		Sgca	105.862	3.27424	0.996363	3.28619	0.00101552	0.040165
ENSMUSG00000015568.15	Lpl	73901.5	1.20105	0.176289	6.81296	9.56088e-12	7.15622e-10		ENSMUSG00000024049.14		Myom1	593.213	3.29587	0.967036	3.40822	0.000653873	0.0284555
ENSMUSG00000015575.14	Atp6v0e	1582.24	1.12826	0.178588	6.31769	2.65503e-10	1.55737e-08		ENSMUSG00000022537.17		Tmem44	43.2456	3.29597	0.991225	3.32515	0.000883716	0.0362349
ENSMUSG00000015597.16	Zfp318	310.682	-0.998304	0.323856	-3.08256	0.0020523	0.0148209		ENSMUSG00000020836.15		Coro6	78.8727	3.32738	0.86537	3.84503	0.000120535	0.00859313
ENSMUSG00000015647.9	Lama5	513.379	-1.0943	0.376217	-2.90868	0.00362953	0.0228789		ENSMUSG00000044811.13		AF251705	89.1293	3.35504	0.592851	5.65916	1.52e-08	4.8e-06
ENSMUSG00000015656.16	Hspa8	13384	0.506739	0.166113	3.05057	0.00228409	0.0160276		ENSMUSG00000031791.7		Tmem38a	506.21	3.39962	0.886571	3.83457	0.000125783	0.00881661
ENSMUSG00000015671.10	Psma2	1509.93	0.687634	0.23817	2.88715	0.00388743	0.0241392		ENSMUSG00000020649.11		Rrm2	42.7613	3.43297	0.986705	3.47923	0.000502859	0.0240204
ENSMUSG00000015672.3	Mrpl32	249.015	0.857695	0.301531	2.84447	0.00444855	0.026749		ENSMUSG00000089788.1		Gm16586	119.592	3.45669	0.999038	3.46002	0.000540139	0.0251244
ENSMUSG00000015733.13	Capza2	1952.04	0.956914	0.173148	5.52657	3.26555e-08	1.19413e-06		ENSMUSG00000042451.12		Mybph	25.9176	3.52828	1.0884	3.24172	0.0011881	0.0449483
ENSMUSG00000015745.9	Plekho1	812.308	1.60099	0.334285	4.78928	1.67378e-06	3.98242e-05		ENSMUSG00000020216.13		Jsrp1	398.267	3.53014	1.06076	3.32793	0.00087494	0.035979
ENSMUSG00000015837.15	Sqstm1	4044.89	0.824542	0.161559	5.10367	3.33135e-07	9.49898e-06		ENSMUSG00000081911.1		Mrps36-ps2	19.7492	3.55527	1.08809	3.26744	0.00108523	0.0421814
ENSMUSG00000015947.10	Fcgr1	226.719	1.97733	0.388697	5.08708	3.63618e-07	1.03068e-05		ENSMUSG00000028328.13		Tmod1	387.702	3.56083	0.911762	3.90545	9.41e-05	0.00725172
ENSMUSG00000015950.13	Ncf1	775.951	1.83198	0.471027	3.88934	0.000100518	0.00132285		ENSMUSG00000031543.18		Ank1	124.877	3.56972	1.04478	3.41671	0.00063383	0.0279259
ENSMUSG00000015968.16	Cacna1d	75.2714	1.3816	0.520595	2.65388	0.0079572	0.0423529		ENSMUSG00000040809.10		Chil3	10.4059	3.60148	1.1106	3.24284	0.00118345	0.0448921
ENSMUSG00000015970.18	Chdh	496.364	-3.39078	0.24989	-13.5691	6.10971e-42	6.75405e-39		ENSMUSG00000002228.7		Ppm1j	95.8576	3.60165	1.07742	3.34284	0.000829264	0.0343999
ENSMUSG00000016024.9	Lbp	2530.76	0.885121	0.208913	4.2368	2.26732e-05	0.000379763		ENSMUSG00000039891.6		Txlnb	58.0328	3.63675	1.04831	3.46915	0.000522101	0.0246902
ENSMUSG00000016028.9	Celsr1	74.9869	-2.01318	0.698697	-2.88134	0.00395989	0.0244553		ENSMUSG00000022303.8		Dcstamp	17.7566	3.69165	1.08781	3.39366	0.000689656	0.029783
ENSMUSG00000016194.14	Hsd11b1	1119.21	-1.39752	0.290035	-4.81846	1.44669e-06	3.54784e-05		ENSMUSG00000049723.14		Mmp12	508.914	3.70204	1.00938	3.66765	0.000244792	0.0140516
ENSMUSG00000016200.13	Syt14	34.0945	-3.85245	0.688541	-5.59509	2.20509e-08	8.3393e-07		ENSMUSG00000086291.1		Gm15513	31.987	3.78057	1.05731	3.57566	0.000349345	0.0182212
ENSMUSG00000016252.7	Atp5e	2624.08	0.652461	0.201142	3.24378	0.00117956	0.009681		ENSMUSG00000074218.3		Cox7a1	557.973	3.79625	0.827302	4.58871	4.46e-06	0.000666018
ENSMUSG00000016256.10	Ctsz	4560.49	2.34613	0.249018	9.42155	4.44489e-21	1.16141e-18		ENSMUSG00000103715.1		4933431K14Rik	52.3021	3.80453	1.0238	3.71609	0.000202327	0.0123725
ENSMUSG00000016257.15	Slmo2	512.841	0.984909	0.220614	4.4644	8.02947e-06	0.000156995		ENSMUSG00000036745.15		Ttll7	89.5008	3.80604	0.997983	3.81374	0.000136882	0.00920355
ENSMUSG00000016308.12	Ube2a	347.994	0.702382	0.254199	2.76311	0.00572526	0.0328585		ENSMUSG00000044338.9		Aplnr	115.784	3.80981	0.618048	6.16425	7.08e-10	3.24e-07
ENSMUSG00000016427.7	Ndufa1	854.705	0.959234	0.282594	3.39439	0.00068781	0.00634844		ENSMUSG00000056900.13		Usp13	240.923	3.81368	0.927933	4.10986	3.96e-05	0.00376949
ENSMUSG00000016494.9	Cd34	2035.57	-0.639196	0.215314	-2.96868	0.00299086	0.0197073		ENSMUSG00000102171.1		Gm37874	15.6229	3.83414	1.09457	3.50288	0.000460254	0.0222854
ENSMUSG00000016503.16	Gtf3a	391.742	0.840694	0.262069	3.20792	0.00133701	0.010639		ENSMUSG00000025650.12		Col7a1	56.1069	3.87796	1.09147	3.55296	0.000380927	0.0195962
ENSMUSG00000016520.7	Lnx2	357.221	-1.06177	0.243825	-4.35464	1.33287e-05	0.000243079		ENSMUSG00000019787.8		Trdn	966.483	3.87954	0.999243	3.88247	0.000103399	0.00768022
ENSMUSG00000016528.10	Mapkapk2	1877.81	0.469315	0.154003	3.04743	0.00230808	0.0161251		ENSMUSG00000049551.2		Fzd9	50.0713	3.93608	1.0854	3.6264	0.000287403	0.0155034
ENSMUSG00000016552.13	Foxred2	109.986	-1.3656	0.438105	-3.11705	0.00182671	0.0136443		ENSMUSG00000025488.8		Cox8b	1182.78	3.94278	0.700123	5.63155	1.79e-08	5.39e-06
ENSMUSG00000016933.17	Plcg1	1188.95	-0.781804	0.251507	-3.10847	0.00188058	0.0139306		ENSMUSG00000021456.7		Fbp2	90.1625	3.94787	1.03234	3.8242	0.000131195	0.00901181
ENSMUSG00000017132.17	Cyth1	554.119	-0.750789	0.279101	-2.69003	0.00714454	0.0388329		ENSMUSG00000035606.8		Ky	36.7097	3.95058	1.05096	3.75904	0.000170568	0.0107549
ENSMUSG00000017167.6	Cntnap1	147.694	-1.95024	0.425644	-4.58186	4.60856e-06	9.61242e-05		ENSMUSG00000037280.12		Galnt6	49.4828	3.96299	1.05128	3.76969	0.000163452	0.0105404
ENSMUSG00000017309.11	Cd300lg	1458.68	-0.866099	0.328705	-2.63489	0.00841654	0.0442893		ENSMUSG00000030144.4		Clec4d	47.3867	3.99883	0.966703	4.13656	3.53e-05	0.00344935
ENSMUSG00000017314.12	Mpp2	111.388	-1.80426	0.546725	-3.30012	0.000966437	0.00827199		ENSMUSG00000029816.10		Gpnmb	678.477	4.03464	0.415895	9.70111	2.98e-22	2.12e-18
ENSMUSG00000017344.4	Vtn	390.106	-1.06376	0.25202	-4.22092	2.43304e-05	0.000403289		ENSMUSG00000021579.4		Lrrc14b	72.4207	4.03865	1.08022	3.73873	0.000184952	0.0114083
ENSMUSG00000017386.10	Traf4	242.668	-1.0838	0.352667	-3.07314	0.00211818	0.0151701		ENSMUSG00000025141.2		Myadml2	38.4689	4.06286	1.08378	3.74879	0.00017769	0.0111161
ENSMUSG00000017400.10	Stac2	122.19	1.36462	0.445282	3.06463	0.00217939	0.0154873		ENSMUSG00000022519.13		Srl	425.225	4.06411	1.05092	3.8672	0.000110092	0.00800963
ENSMUSG00000017404.12	Rpl19	5071.6	0.886973	0.26113	3.39667	0.000682105	0.006312		ENSMUSG00000084755.1		Gm16276	25.9363	4.09771	1.02454	3.99957	6.35e-05	0.00545624
ENSMUSG00000017417.14	Plxdc1	142.057	2.35608	0.530058	4.44496	8.79102e-06	0.000169351		ENSMUSG00000046818.7		Ddit4l	276.672	4.10637	1.03907	3.95197	7.75e-05	0.00630133
ENSMUSG00000017446.14	C1qtnf1	547.271	-1.05813	0.318441	-3.32285	0.000891024	0.0077486		ENSMUSG00000038403.10		Hfe2	297.62	4.11187	0.922414	4.45773	8.28e-06	0.00110863
ENSMUSG00000017478.15	Zc3h18	558.504	-0.617361	0.218724	-2.82256	0.00476418	0.0282451		ENSMUSG00000026950.16		Neb	326.651	4.1375	1.07815	3.83757	0.000124257	0.00881419
ENSMUSG00000017485.10	Top2b	905.848	-0.955089	0.261335	-3.65466	0.000257525	0.00280584		ENSMUSG00000024526.8		Cidea	115.635	4.14904	0.697948	5.94462	2.77e-09	1.06e-06
ENSMUSG00000017670.16	Elmo2	629.269	0.711426	0.265596	2.6786	0.007393	0.0398967		ENSMUSG00000049134.15		Nrap	405.651	4.20683	1.07391	3.9173	8.95e-05	0.00699344
ENSMUSG00000017692.8	Rhbdl3	238.009	-0.98882	0.361333	-2.73659	0.00620791	0.0348628		ENSMUSG00000010492.10		Uckl1os	24.0327	4.23458	1.08735	3.8944	9.84e-05	0.00746845
ENSMUSG00000017716.15	Birc5	98.4113	2.17131	0.573894	3.78347	0.000154656	0.00186145		ENSMUSG00000045667.14		Smtnl2	326.17	4.26451	0.779158	5.47322	4.42e-08	1.14e-05
ENSMUSG00000017737.2	Mmp9	118.312	-1.811	0.522281	-3.46747	0.000525378	0.00510494		ENSMUSG00000028023.16		Pitx2	20.7032	4.30114	1.10118	3.90595	9.39e-05	0.00725172
ENSMUSG00000017740.17	Slc12a5	102.776	-2.29686	0.60603	-3.79002	0.000150636	0.00182683		ENSMUSG00000030411.15		Nova2	38.7159	4.31138	1.06664	4.04202	5.3e-05	0.00469712
ENSMUSG00000017754.13	Pltp	6170.8	2.05847	0.228288	9.01697	1.93365e-19	4.02732e-17		ENSMUSG00000016349.10		Eef1a2	221.885	4.3835	0.863581	5.07596	3.86e-07	7.69e-05
ENSMUSG00000017760.15	Ctsa	3284.91	1.58192	0.216867	7.29443	2.99925e-13	2.79885e-11		ENSMUSG00000075307.3		Klhl41	79.3596	4.38384	1.08865	4.02687	5.65e-05	0.00494996
ENSMUSG00000017776.15	Crk	1270.46	-0.570782	0.192331	-2.9677	0.00300035	0.0197517		ENSMUSG00000023052.7		Npff	20.5793	4.42991	1.08492	4.08316	4.44e-05	0.00409276
ENSMUSG00000017778.14	Cox7c	1703.17	0.91094	0.187602	4.85571	1.19958e-06	3.01384e-05		ENSMUSG00000023945.6		Slc5a7	33.8488	4.4341	0.984178	4.50538	6.63e-06	0.000930637
ENSMUSG00000017781.17	Pitpna	1744.6	0.865892	0.164732	5.25638	1.46922e-07	4.56029e-06		ENSMUSG00000033044.12		Dhrs7c	25.5356	4.49101	1.09764	4.09152	4.29e-05	0.00397384
ENSMUSG00000017817.11	Jph2	53.531	-1.87065	0.595254	-3.1426	0.00167453	0.0127192		ENSMUSG00000044086.8		Lmod3	37.9603	4.54067	1.0557	4.30111	1.7e-05	0.00188363
ENSMUSG00000017897.18	Eya2	187.336	1.3652	0.469708	2.90649	0.00365508	0.0229878		ENSMUSG00000026981.15		Il1rn	43.522	4.55396	1.02102	4.4602	8.19e-06	0.00110863
ENSMUSG00000017929.13	B4galt5	402.114	1.68169	0.316813	5.30815	1.10745e-07	3.56044e-06		ENSMUSG00000041449.16		Serpina3h	25.6811	4.55789	1.03408	4.4077	1.04e-05	0.00131167
ENSMUSG00000017978.18	Cadps2	43.5866	-1.88207	0.631225	-2.98161	0.00286733	0.019148		ENSMUSG00000026100.6		Mstn	22.5215	4.56074	1.09443	4.16725	3.08e-05	0.00312415
ENSMUSG00000018008.7	Cyth4	1714.87	1.96073	0.41289	4.74879	2.04635e-06	4.7896e-05		ENSMUSG00000046480.5		Scn4b	35.9551	4.59113	1.07099	4.28682	1.81e-05	0.00199331
ENSMUSG00000018042.17	Cyb5r3	3537.77	0.914541	0.189832	4.81765	1.45262e-06	3.55028e-05		ENSMUSG00000047419.5		Cmya5	633.576	4.59677	1.01175	4.54337	5.54e-06	0.000793345
ENSMUSG00000018076.12	Med13l	463.038	-1.4462	0.320961	-4.50585	6.61074e-06	0.000132334		ENSMUSG00000031972.4		Acta1	7659.42	4.65194	0.906577	5.13133	2.88e-07	6e-05
ENSMUSG00000018102.4	Hist1h2bc	1285.47	2.05778	0.198917	10.3449	4.41285e-25	1.81192e-22		ENSMUSG00000040287.9		Stac3	81.0748	4.65826	1.06329	4.38097	1.18e-05	0.0014241
ENSMUSG00000018167.10	Stard3	353.339	1.10079	0.383919	2.86724	0.00414072	0.0253218		ENSMUSG00000031710.3		Ucp1	111.064	4.67893	1.07358	4.35823	1.31e-05	0.00152357
ENSMUSG00000018169.12	Mfng	652.691	0.70817	0.238754	2.9661	0.00301602	0.0198095		ENSMUSG00000025473.16		Adam8	175.256	4.69062	0.684554	6.85209	7.28e-12	6.31e-09
ENSMUSG00000018286.6	Psmb6	1775.96	1.02202	0.253637	4.02944	5.59087e-05	0.000809128		ENSMUSG00000031780.1		Ccl17	25.9103	4.71318	1.05944	4.44876	8.64e-06	0.00113827
ENSMUSG00000018293.4	Pfn1	6184.03	1.14722	0.261938	4.37974	1.18823e-05	0.000219487		ENSMUSG00000075270.11		Pde11a	24.3398	4.78558	1.08742	4.40085	1.08e-05	0.00133021
ENSMUSG00000018339.11	Gpx3	12877.5	-1.82025	0.128551	-14.1598	1.62504e-45	2.33534e-42		ENSMUSG00000030117.5		Gdf3	23.4603	4.81455	1.08576	4.43424	9.24e-06	0.00118229
ENSMUSG00000018340.13	Anxa6	5460.55	0.479949	0.166853	2.87648	0.00402132	0.0247496		ENSMUSG00000021798.13		Ldb3	745.511	4.82396	0.924501	5.21791	1.81e-07	4.07e-05
ENSMUSG00000018377.10	Vezf1	602.994	-0.801956	0.259345	-3.09224	0.00198653	0.0144842		ENSMUSG00000028348.7		Murc	32.1864	4.86445	1.08808	4.47068	7.8e-06	0.00108449
ENSMUSG00000018378.13	Cuedc1	550.198	-1.05017	0.248851	-4.22006	2.4424e-05	0.000404063		ENSMUSG00000036913.14		Trim67	87.9648	4.87627	0.88454	5.51278	3.53e-08	9.45e-06
ENSMUSG00000018401.17	Mtmr4	462.937	-0.780184	0.248782	-3.13602	0.00171258	0.012933		ENSMUSG00000041695.2		Kcnj2	17.5452	4.89745	1.04876	4.66973	3.02e-06	0.000484401
ENSMUSG00000018411.17	Mapt	74.8649	-2.36418	0.678388	-3.48499	0.000492146	0.00482445		ENSMUSG00000028238.6		Atp6v0d2	181.247	4.91623	0.581808	8.4499	2.92e-17	6.89e-14
ENSMUSG00000018417.14	Myo1b	516.107	-1.37045	0.300305	-4.56352	5.03035e-06	0.000103867		ENSMUSG00000028773.8		Fabp3	300.702	4.95698	0.908773	5.45459	4.91e-08	1.24e-05
ENSMUSG00000018428.15	Akap1	667.837	-0.848381	0.273572	-3.10113	0.00192785	0.014142		ENSMUSG00000006764.8		Tph2	135.62	5.04326	0.892038	5.65364	1.57e-08	4.84e-06
ENSMUSG00000018451.6	6330403K07Rik	35.3382	-3.64138	0.685231	-5.31409	1.07189e-07	3.4694e-06		ENSMUSG00000019848.14		Popdc3	21.9483	5.04657	1.07419	4.69804	2.63e-06	0.000438405
ENSMUSG00000018476.7	Kdm6b	543.417	-0.828629	0.283906	-2.91868	0.0035152	0.0223033		ENSMUSG00000020067.7		Mypn	45.9918	5.20515	1.08011	4.81907	1.44e-06	0.000246524
ENSMUSG00000018501.17	Ncor1	1308.79	-0.836067	0.182897	-4.57124	4.84849e-06	0.000100836		ENSMUSG00000028834.13		Trim63	50.8242	5.22637	1.08061	4.83651	1.32e-06	0.000233372
ENSMUSG00000018537.16	Pcgf2	143.11	-1.07136	0.371492	-2.88394	0.00392738	0.0243068		ENSMUSG00000032648.14		Pygm	1844.93	5.25767	0.91293	5.75911	8.46e-09	2.86e-06
ENSMUSG00000018566.14	Slc2a4	1498.04	-1.16169	0.2671	-4.34927	1.36593e-05	0.00024697		ENSMUSG00000042717.5		Ppp1r3a	46.9352	5.26009	1.0652	4.93814	7.89e-07	0.000147226
ENSMUSG00000018567.14	Gabarap	4376.62	0.692757	0.175674	3.94343	8.0326e-05	0.00109626		ENSMUSG00000001027.7		Scn4a	58.6052	5.30137	1.04487	5.07372	3.9e-07	7.69e-05
ENSMUSG00000018572.10	Phf23	584.409	0.817423	0.259596	3.14883	0.00163926	0.0125108		ENSMUSG00000048416.15		Mlf1	209.175	5.3094	1.02845	5.16254	2.44e-07	5.23e-05
ENSMUSG00000018585.9	Atox1	1478.46	0.96386	0.206859	4.6595	3.16972e-06	7.00801e-05		ENSMUSG00000061816.15		Myl1	7281.08	5.40796	0.939994	5.75319	8.76e-09	2.89e-06
ENSMUSG00000018740.14	Slc25a35	367.208	-1.23412	0.30711	-4.01849	5.85722e-05	0.000842584		ENSMUSG00000020722.5		Cacng1	64.8175	5.4737	1.07451	5.09411	3.5e-07	7.16e-05
ENSMUSG00000018750.14	Zbtb4	1058.29	-0.649624	0.210855	-3.0809	0.00206376	0.0148588		ENSMUSG00000072720.9		Myo18b	50.004	5.64649	1.06262	5.31377	1.07e-07	2.5e-05
ENSMUSG00000018774.13	Cd68	2781.14	3.20933	0.289282	11.0941	1.33993e-28	6.8772e-26		ENSMUSG00000026407.17		Cacna1s	271.633	5.78747	0.935511	6.18643	6.15e-10	2.91e-07
ENSMUSG00000018796.12	Acsl1	6404.45	0.556313	0.178093	3.12372	0.0017858	0.0134084		ENSMUSG00000074001.2		Klhl40	167.794	6.03079	1.04455	5.77356	7.76e-09	2.69e-06
ENSMUSG00000018822.7	Sfrp5	1734.65	4.64488	0.263221	17.6463	1.08641e-69	3.90321e-66		ENSMUSG00000039376.13		Synpo2l	83.1984	6.1278	1.05061	5.8326	5.46e-09	1.94e-06
ENSMUSG00000018830.8	Myh11	606.635	-2.26256	0.431626	-5.24194	1.58894e-07	4.91069e-06		ENSMUSG00000031312.5		Itgb1bp2	194.895	6.31186	1.02519	6.15679	7.42e-10	3.29e-07
ENSMUSG00000018846.8	Pank3	3732.44	-1.61948	0.337016	-4.80533	1.54495e-06	3.72524e-05		ENSMUSG00000051596.13		Otop1	44.3999	6.34297	1.01794	6.23118	4.63e-10	2.26e-07
ENSMUSG00000018923.13	Med11	231.467	1.2263	0.430207	2.85049	0.00436526	0.0263363		ENSMUSG00000060600.15		Eno3	4488.96	6.34597	0.935612	6.7827	1.18e-11	8.37e-09
ENSMUSG00000018927.3	Ccl6	3446.17	2.93644	0.236152	12.4345	1.69707e-35	1.52429e-32		ENSMUSG00000006457.3		Actn3	3152.91	6.41587	0.939285	6.83059	8.46e-12	6.31e-09
ENSMUSG00000018965.11	Ywhah	1276.61	0.692306	0.199098	3.47722	0.000506651	0.00493968		ENSMUSG00000028396.5		2310002L09Rik	106.228	6.41956	1.02498	6.26312	3.77e-10	1.91e-07
ENSMUSG00000018986.9	Slfn3	24.975	-2.16697	0.663415	-3.26639	0.00108927	0.00908527		ENSMUSG00000049598.9		Vsig8	41.6235	6.56478	0.993935	6.60484	3.98e-11	2.45e-08
ENSMUSG00000019054.13	Fis1	1303.55	1.07919	0.207914	5.19053	2.09693e-07	6.29124e-06		ENSMUSG00000027887.11		Sypl2	146.39	6.60341	1.02656	6.43257	1.25e-10	6.85e-08
ENSMUSG00000019082.18	Slc25a22	767.466	-1.12158	0.271692	-4.12813	3.65721e-05	0.000568807		ENSMUSG00000068009.11		Bpifb6	62.5531	6.74738	1.00379	6.72194	1.79e-11	1.21e-08
ENSMUSG00000019087.13	Atp6ap1	2030.72	0.446538	0.156103	2.86053	0.0042293	0.025743		ENSMUSG00000038670.11		Mybpc2	1798.28	6.78228	1.0355	6.54975	5.76e-11	3.41e-08
ENSMUSG00000019088.13	Dnase1l1	467.595	1.48306	0.321501	4.61292	3.97058e-06	8.49126e-05		ENSMUSG00000056328.14		Myh1	4186.67	7.12996	1.04341	6.83332	8.3e-12	6.31e-09
ENSMUSG00000019122.8	Ccl9	3534.49	3.0627	0.305687	10.0191	1.25689e-23	4.20065e-21		ENSMUSG00000030672.12		Mylpf	6325.68	7.21375	0.977726	7.37809	1.61e-13	2.07e-10
ENSMUSG00000019132.10	BC005537	2667.77	1.02766	0.190044	5.40747	6.39216e-08	2.1924e-06		ENSMUSG00000027868.11		Tbx15	93.011	7.41855	0.969036	7.65559	1.92e-14	3.03e-11
ENSMUSG00000019158.8	Tmem160	561.465	1.70098	0.306914	5.54221	2.9867e-08	1.10339e-06		ENSMUSG00000069049.11		Eif2s3y	74.3232	7.65413	0.929942	8.23077	1.86e-16	3.77e-13
ENSMUSG00000019173.11	Rab5c	2078.21	0.53479	0.149991	3.56549	0.000363182	0.00375218		ENSMUSG00000069045.11		Ddx3y	116.895	8.34455	0.894975	9.32378	1.12e-20	5.31e-17
ENSMUSG00000019188.16	H13	1339.42	0.818672	0.207317	3.9489	7.85121e-05	0.00107832		ENSMUSG00000030730.12		Atp2a1	5545.14	8.75077	0.983462	8.89792	5.69e-19	1.61e-15
ENSMUSG00000019189.13	Rnf145	876.904	-0.669757	0.190226	-3.52085	0.00043016	0.00431994		ENSMUSG00000061723.17		Tnnt3	11601	8.88091	0.992145	8.95121	3.52e-19	1.25e-15
ENSMUSG00000019210.10	Atp6v1e1	2008.67	1.05342	0.200109	5.26422	1.40786e-07	4.39833e-06
ENSMUSG00000019254.16	Ppp1r12c	1285.72	0.757441	0.263578	2.87369	0.00405709	0.0249058
ENSMUSG00000019256.17	Ahr	157.9	-1.34814	0.430501	-3.13157	0.00173874	0.0131099
ENSMUSG00000019302.16	Atp6v0a1	2468.45	1.64988	0.290223	5.68489	1.30894e-08	5.23979e-07
ENSMUSG00000019338.13	Zfp687	273.919	-0.935935	0.338839	-2.76218	0.00574174	0.0329137
ENSMUSG00000019362.7	D8Ertd738e	1155.45	1.42171	0.228665	6.21745	5.05309e-10	2.78229e-08
ENSMUSG00000019428.16	Fkbp8	2609.95	0.676613	0.201101	3.36454	0.000766704	0.00688348
ENSMUSG00000019433.8	Gipc1	401.964	1.08591	0.329895	3.29167	0.000995952	0.00849426
ENSMUSG00000019494.14	Cops6	1056.66	0.564609	0.194287	2.90605	0.00366018	0.0230098
ENSMUSG00000019505.7	Ubb	6336.13	0.642596	0.15806	4.06551	4.79279e-05	0.000711541
ENSMUSG00000019528.18	Gyg	1129.07	0.814276	0.225837	3.60558	0.000311453	0.00329837
ENSMUSG00000019558.14	Slc6a8	561.02	1.11227	0.294261	3.77989	0.000156898	0.00188369
ENSMUSG00000019579.13	Mydgf	699	0.989106	0.234883	4.21107	2.54168e-05	0.000417924
ENSMUSG00000019726.10	Lyst	276.975	-1.32064	0.341567	-3.86642	0.000110445	0.00142863
ENSMUSG00000019763.11	Rmnd1	242.847	0.993349	0.327494	3.03318	0.00241991	0.0167678
ENSMUSG00000019768.16	Esr1	321.363	-0.84203	0.289693	-2.90662	0.00365351	0.0229878
ENSMUSG00000019787.8	Trdn	42.9809	3.05712	0.710184	4.30468	1.67228e-05	0.000294875
ENSMUSG00000019804.12	Snx3	1513.6	0.670783	0.1791	3.74529	0.000180183	0.00209839
ENSMUSG00000019810.15	Fuca2	332.968	1.11474	0.329658	3.38149	0.000720933	0.00656561
ENSMUSG00000019817.18	Plagl1	311.5	-1.88909	0.434	-4.35275	1.34442e-05	0.000244257
ENSMUSG00000019820.9	Utrn	1744.35	-0.846152	0.279105	-3.03166	0.00243215	0.0168349
ENSMUSG00000019832.3	Rab32	572.885	0.881727	0.235399	3.74567	0.000179916	0.00209839
ENSMUSG00000019837.7	Gtf3c6	260.596	1.09441	0.343375	3.18722	0.00143646	0.0112437
ENSMUSG00000019841.15	Rev3l	203.651	-1.43374	0.458784	-3.12509	0.00177753	0.0133533
ENSMUSG00000019872.13	Smpdl3a	1081.05	1.06519	0.225248	4.72894	2.25692e-06	5.18947e-05
ENSMUSG00000019873.7	Reep3	1007.72	-0.511784	0.176473	-2.90007	0.00373084	0.0233824
ENSMUSG00000019876.15	Pkib	112.409	2.42723	0.642901	3.77544	0.000159726	0.00191285
ENSMUSG00000019899.15	Lama2	974.574	-1.04134	0.204449	-5.09342	3.51653e-07	1.00071e-05
ENSMUSG00000019907.9	Ppp1r12a	291.971	-1.59561	0.298294	-5.34912	8.83849e-08	2.90659e-06
ENSMUSG00000019929.15	Dcn	13642.4	-0.555528	0.212094	-2.61925	0.00881221	0.0459174
ENSMUSG00000019942.12	Cdk1	124.005	2.4738	0.416198	5.9438	2.78494e-09	1.25856e-07
ENSMUSG00000019947.9	Arid5b	130.729	-2.22935	0.433059	-5.14792	2.63394e-07	7.64694e-06
ENSMUSG00000019998.5	Stx7	763.997	0.6346	0.207714	3.05517	0.00224934	0.015838
ENSMUSG00000020010.7	Vnn3	272.598	-1.5308	0.385285	-3.97315	7.09287e-05	0.000989627
ENSMUSG00000020027.18	Socs2	187.016	-1.30663	0.400819	-3.25989	0.00111454	0.00926669
ENSMUSG00000020032.14	Nuak1	331.422	-1.3492	0.421316	-3.20234	0.00136316	0.0107696
ENSMUSG00000020038.9	Cry1	253.619	-0.871205	0.29861	-2.91754	0.00352804	0.022365
ENSMUSG00000020044.13	Timp3	3111.01	-1.32197	0.219938	-6.01064	1.84793e-09	8.76286e-08
ENSMUSG00000020048.13	Hsp90b1	4487.53	0.809722	0.212305	3.81395	0.000136765	0.0016929
ENSMUSG00000020056.16	Ccdc53	336.9	0.784526	0.261886	2.99568	0.00273837	0.0184412
ENSMUSG00000020059.9	Sycp3	232.181	3.65419	0.500523	7.30074	2.86184e-13	2.68808e-11
ENSMUSG00000020072.14	Pbld2	47.3449	-1.64791	0.612079	-2.69231	0.0070958	0.0386264
ENSMUSG00000020089.8	Ppa1	1236.91	-0.709805	0.198765	-3.57108	0.000355515	0.00368623
ENSMUSG00000020091.14	Eif4ebp2	433.467	-1.94065	0.342019	-5.6741	1.39423e-08	5.5197e-07
ENSMUSG00000020092.8	Pald1	358.02	-1.08877	0.366713	-2.969	0.00298767	0.0197044
ENSMUSG00000020098.6	Pcbd1	132.478	2.21634	0.472458	4.69109	2.71749e-06	6.10205e-05
ENSMUSG00000020101.14	Vsir	2232.58	0.692252	0.190136	3.64082	0.000271767	0.00293196
ENSMUSG00000020102.14	Slc16a7	230.948	-1.06492	0.304633	-3.49575	0.000472736	0.00467241
ENSMUSG00000020108.3	Ddit4	446.422	-1.10553	0.398493	-2.77429	0.00553221	0.0319419
ENSMUSG00000020116.7	Pno1	367.224	0.856127	0.295684	2.89541	0.0037866	0.023672
ENSMUSG00000020120.15	Plek	491.678	1.60053	0.432421	3.70132	0.00021448	0.00241559
ENSMUSG00000020122.16	Egfr	968.445	-0.691417	0.22204	-3.11393	0.00184612	0.0137678
ENSMUSG00000020123.5	Avpr1a	103.252	-1.7473	0.534324	-3.27011	0.00107504	0.00902947
ENSMUSG00000020149.17	Rab1a	2267.27	0.726877	0.176075	4.12822	3.65585e-05	0.000568807
ENSMUSG00000020150.13	Gamt	525.518	1.25255	0.363301	3.44769	0.000565407	0.00543873
ENSMUSG00000020151.16	Ptprr	29.2817	-2.91866	0.647736	-4.50594	6.6081e-06	0.000132334
ENSMUSG00000020152.7	Actr2	2025.33	0.629411	0.195305	3.22271	0.00126985	0.0102178
ENSMUSG00000020154.9	Ptprb	1961.38	-1.83008	0.400676	-4.56748	4.93618e-06	0.000102363
ENSMUSG00000020163.12	Uqcr11	2223.93	0.64631	0.211758	3.05211	0.0022724	0.0159612
ENSMUSG00000020171.7	Yeats4	302.837	0.995019	0.307494	3.2359	0.00121262	0.00989496
ENSMUSG00000020176.17	Grb10	508.87	-0.939417	0.274142	-3.42676	0.000610837	0.00578283
ENSMUSG00000020178.5	Adora2a	271.966	-1.44377	0.300397	-4.80621	1.53821e-06	3.71902e-05
ENSMUSG00000020184.14	Mdm2	546.876	0.984661	0.257852	3.81871	0.000134151	0.00166917
ENSMUSG00000020190.13	Mknk2	5401.27	-0.893202	0.264214	-3.3806	0.000723273	0.00657858
ENSMUSG00000020219.6	Timm13	1003.34	0.681641	0.229556	2.96939	0.0029839	0.0196976
ENSMUSG00000020241.13	Col6a2	5771.65	0.60859	0.167373	3.63613	0.000276765	0.00297917
ENSMUSG00000020267.6	Hint1	1446.2	1.2151	0.213606	5.68849	1.28171e-08	5.15951e-07
ENSMUSG00000020271.17	Fbxw11	641.928	-0.612117	0.204044	-2.99993	0.0027004	0.018228
ENSMUSG00000020277.9	Pfkl	1074.89	-0.689688	0.208072	-3.31466	0.000917551	0.00792436
ENSMUSG00000020297.10	Nsg2	94.7157	-2.90348	0.705562	-4.11513	3.86964e-05	0.000592864
ENSMUSG00000020307.14	Cdc34	746.83	0.575852	0.214791	2.68098	0.00734064	0.0396439
ENSMUSG00000020312.11	Shc2	151.623	1.1886	0.370387	3.20906	0.00133168	0.0106143
ENSMUSG00000020326.7	Ccng1	1803.07	1.26897	0.197613	6.42151	1.34933e-10	8.61834e-09
ENSMUSG00000020334.6	Slc22a4	164.184	1.10359	0.420817	2.62249	0.00872891	0.0455772
ENSMUSG00000020357.3	Flt4	243.922	-2.00702	0.388073	-5.17177	2.31886e-07	6.87592e-06
ENSMUSG00000020358.17	Hnrnpab	2278.72	0.719953	0.162599	4.42777	9.52136e-06	0.000181957
ENSMUSG00000020377.14	Ltc4s	1580.74	1.41098	0.174151	8.10205	5.40419e-16	6.87289e-14
ENSMUSG00000020380.16	Rad50	457.792	1.05539	0.333945	3.16036	0.00157573	0.0121397
ENSMUSG00000020423.6	Btg2	766.67	-0.65318	0.207013	-3.15525	0.00160359	0.0122777
ENSMUSG00000020427.11	Igfbp3	318.765	-0.917623	0.346621	-2.64734	0.00811276	0.0429424
ENSMUSG00000020431.5	Adcy1	62.2607	-1.96763	0.719221	-2.73577	0.00622342	0.0349362
ENSMUSG00000020439.17	Smtn	447.723	-1.17109	0.431786	-2.71219	0.00668395	0.0368168
ENSMUSG00000020440.13	Arf5	1060.5	0.966365	0.231377	4.17658	2.95927e-05	0.000476768
ENSMUSG00000020444.19	Guk1	366.302	0.874562	0.240222	3.64064	0.000271957	0.00293196
ENSMUSG00000020456.17	Ogdh	3281.27	-0.658921	0.193975	-3.39693	0.000681457	0.00631006
ENSMUSG00000020458.16	Rtn4	4431.29	1.24808	0.186396	6.69585	2.14424e-11	1.51053e-09
ENSMUSG00000020460.15	Rps27a	5134.22	1.13574	0.336781	3.37234	0.000745333	0.00673236
ENSMUSG00000020463.15	Smek2	687.344	-0.727704	0.245473	-2.9645	0.00303176	0.0198952
ENSMUSG00000020467.15	Efemp1	1421.46	0.554918	0.177545	3.1255	0.00177503	0.0133415
ENSMUSG00000020473.13	Aebp1	1874.3	0.878119	0.160472	5.4721	4.44721e-08	1.57029e-06
ENSMUSG00000020486.18	2020-09-04	756.363	-1.0574	0.3698	-2.85938	0.00424465	0.0258045
ENSMUSG00000020524.16	Gria1	58.9572	-3.51211	0.692035	-5.07504	3.87411e-07	1.08317e-05
ENSMUSG00000020532.18	Acaca	4819.92	-2.95262	0.247977	-11.9068	1.09047e-32	7.83554e-30
ENSMUSG00000020536.12	Llgl1	382.466	-0.899808	0.298601	-3.01341	0.00258329	0.0175612
ENSMUSG00000020538.15	Srebf1	4185.99	-1.72727	0.288164	-5.99406	2.04665e-09	9.5186e-08
ENSMUSG00000020571.12	Pdia6	2025.05	0.706996	0.170234	4.15308	3.28029e-05	0.000516898
ENSMUSG00000020572.7	Nampt	1261.99	-0.902949	0.201201	-4.4878	7.19624e-06	0.000142252
ENSMUSG00000020577.15	Tspan13	1013.93	-1.07489	0.343881	-3.12576	0.00177345	0.0133366
ENSMUSG00000020592.14	Sdc1	528.578	1.05685	0.321304	3.28927	0.00100449	0.00854676
ENSMUSG00000020593.14	Lpin1	2382.58	-1.29731	0.234505	-5.53214	3.1635e-08	1.16273e-06
ENSMUSG00000020601.7	Trib2	258.684	-1.14584	0.354222	-3.23481	0.00121725	0.00990739
ENSMUSG00000020604.13	Arsg	70.8223	-1.44243	0.475342	-3.03452	0.00240922	0.016726
ENSMUSG00000020634.12	Ubxn2a	284.573	-1.06164	0.395013	-2.6876	0.00719669	0.039072
ENSMUSG00000020640.9	Itsn2	427.056	-0.874102	0.294434	-2.96876	0.00299008	0.0197073
ENSMUSG00000020647.9	Ncoa1	516.142	-0.967475	0.300335	-3.22132	0.00127603	0.0102503
ENSMUSG00000020661.15	Dnmt3a	876.456	0.889564	0.240106	3.70487	0.000211499	0.00238575
ENSMUSG00000020664.9	Dld	1687.67	-0.587407	0.185873	-3.16026	0.00157628	0.0121397
ENSMUSG00000020676.2	Ccl11	844.758	1.606	0.210552	7.62758	2.3921e-14	2.60431e-12
ENSMUSG00000020681.14	Ace	1785.71	-1.04846	0.282673	-3.70909	0.000208002	0.00235741
ENSMUSG00000020695.14	Mrc2	963.968	2.03438	0.267467	7.6061	2.82481e-14	3.02057e-12
ENSMUSG00000020700.11	Map3k3	480.518	-0.749055	0.234822	-3.18988	0.0014233	0.0111528
ENSMUSG00000020708.12	Psmc5	1146.7	0.569422	0.193134	2.94833	0.00319496	0.0207103
ENSMUSG00000020715.9	Ern1	241.897	-1.00219	0.291479	-3.43829	0.000585402	0.00559362
ENSMUSG00000020716.15	Nf1	501.843	-0.787684	0.295432	-2.66621	0.00767122	0.0410895
ENSMUSG00000020717.19	Pecam1	3051.58	-1.52681	0.376321	-4.05721	4.96635e-05	0.000733519
ENSMUSG00000020719.14	Ddx5	9590.44	-0.483526	0.125925	-3.83979	0.000123139	0.00155778
ENSMUSG00000020721.16	Helz	365.396	-1.21411	0.242415	-5.0084	5.48835e-07	1.4798e-05
ENSMUSG00000020723.3	Cacng4	38.8856	-1.87004	0.686272	-2.72492	0.00643166	0.0357146
ENSMUSG00000020737.12	Hn1	1314.75	1.11097	0.20714	5.36338	8.16771e-08	2.71081e-06
ENSMUSG00000020741.17	Cluh	3133.63	-0.989247	0.215334	-4.59402	4.34784e-06	9.16171e-05
ENSMUSG00000020747.17	Tmem94	390.085	-1.06833	0.304392	-3.50973	0.000448556	0.00446412
ENSMUSG00000020758.15	Itgb4	141.999	-1.5848	0.510793	-3.10263	0.0019181	0.0140997
ENSMUSG00000020773.11	Trim47	608.226	1.08575	0.38038	2.85439	0.00431193	0.0261463
ENSMUSG00000020774.9	Aspa	237.495	-1.11868	0.363031	-3.08149	0.00205969	0.0148519
ENSMUSG00000020782.18	Llgl2	134.321	-1.45314	0.527044	-2.75714	0.00583088	0.0332786
ENSMUSG00000020803.3	Txndc17	1244.56	1.36673	0.209969	6.50921	7.55452e-11	4.95735e-09
ENSMUSG00000020818.16	Mfsd11	380.525	1.0073	0.309472	3.25488	0.00113439	0.0093853
ENSMUSG00000020823.16	Sec14l1	1029.99	-0.770536	0.245953	-3.13286	0.00173115	0.0130595
ENSMUSG00000020841.5	Cpd	1326.44	-0.680431	0.192564	-3.53354	0.000410037	0.00416147
ENSMUSG00000020850.14	Prpf8	1890.86	-0.974142	0.199526	-4.88228	1.04867e-06	2.67681e-05
ENSMUSG00000020859.16	Spag9	1733.99	-0.616365	0.205234	-3.00322	0.00267137	0.0180405
ENSMUSG00000020869.8	Lrrc59	1893.16	0.510089	0.185218	2.754	0.00588726	0.0334807
ENSMUSG00000020888.16	Dvl2	254.694	-1.00993	0.31181	-3.23892	0.00119982	0.00981189
ENSMUSG00000020894.16	Vamp2	930.105	-0.82023	0.221181	-3.70841	0.000208565	0.00235873
ENSMUSG00000020900.15	Myh10	557.821	-1.30943	0.306967	-4.26571	1.99269e-05	0.000342958
ENSMUSG00000020901.13	Pik3r5	431.106	1.60686	0.427423	3.75941	0.000170316	0.00200459
ENSMUSG00000020902.12	Ntn1	346.866	-1.75745	0.363652	-4.83278	1.34641e-06	3.33609e-05
ENSMUSG00000020903.13	Stx8	325.814	1.1408	0.342509	3.33072	0.000866216	0.00762409
ENSMUSG00000020917.17	Acly	7675.18	-2.56807	0.160294	-16.021	9.11892e-58	1.87211e-54
ENSMUSG00000020955.8	Ap4s1	244.883	0.93746	0.343731	2.72731	0.00638531	0.0355534
ENSMUSG00000020994.4	Pnn	700.666	-0.621445	0.214917	-2.89156	0.00383339	0.0238677
ENSMUSG00000021003.9	Galc	317.733	1.18621	0.452193	2.62323	0.00870999	0.0455168
ENSMUSG00000021024.14	Psma6	1378.28	0.833379	0.179771	4.63578	3.55593e-06	7.69613e-05
ENSMUSG00000021027.15	Ralgapa1	510.388	-0.728188	0.233167	-3.12303	0.00179002	0.0134331
ENSMUSG00000021040.15	Slirp	451.763	1.21258	0.224532	5.40047	6.64651e-08	2.25276e-06
ENSMUSG00000021069.16	Pygl	1469.87	-1.53941	0.219825	-7.00288	2.50759e-12	2.09515e-10
ENSMUSG00000021116.9	Eif2s1	643.45	0.918202	0.254973	3.60118	0.000316779	0.00333756
ENSMUSG00000021124.13	Vti1b	642.62	1.14701	0.238759	4.80407	1.55476e-06	3.73012e-05
ENSMUSG00000021127.6	Zfp36l1	1658.3	-1.05437	0.213321	-4.94266	7.70649e-07	2.02468e-05
ENSMUSG00000021131.13	Erh	327.805	1.06435	0.262283	4.05802	4.94898e-05	0.000732032
ENSMUSG00000021136.13	Smoc1	2173.71	-1.1445	0.254777	-4.49218	7.04993e-06	0.000139937
ENSMUSG00000021140.8	Pcnx	870.05	-0.847662	0.267687	-3.16661	0.00154227	0.0119547
ENSMUSG00000021147.16	Wdr37	302.768	-1.16271	0.293132	-3.96652	7.29303e-05	0.00101166
ENSMUSG00000021175.15	Cdca7l	152.017	1.35232	0.379384	3.56451	0.00036453	0.00376131
ENSMUSG00000021182.14	Ccdc88c	322.552	-1.25771	0.386392	-3.255	0.00113393	0.0093853
ENSMUSG00000021185.15	9030617O03Rik	274.692	1.11813	0.330262	3.38558	0.00071027	0.00648934
ENSMUSG00000021190.14	Lgmn	2987.91	2.01431	0.237768	8.47176	2.41713e-17	3.65648e-15
ENSMUSG00000021198.16	Unc79	37.5136	1.74111	0.596308	2.91981	0.00350242	0.0222517
ENSMUSG00000021209.12	Ppp4r4	67.9044	-3.55291	0.554751	-6.40451	1.50851e-10	9.46672e-09
ENSMUSG00000021215.14	Net1	830.305	-1.57847	0.336646	-4.68882	2.74786e-06	6.16062e-05
ENSMUSG00000021223.13	Papln	48.516	-1.92802	0.707541	-2.72496	0.00643097	0.0357146
ENSMUSG00000021234.9	Fam161b	42.4289	-1.84998	0.571384	-3.23771	0.00120494	0.00983875
ENSMUSG00000021238.10	Aldh6a1	3417.47	-1.78187	0.293609	-6.06883	1.28842e-09	6.40689e-08
ENSMUSG00000021241.6	Isca2	517.117	0.81746	0.279666	2.92299	0.0034669	0.0220944
ENSMUSG00000021242.8	Npc2	11066.2	1.91459	0.224152	8.54145	1.32551e-17	2.14079e-15
ENSMUSG00000021244.15	Ylpm1	491.61	-0.797809	0.247558	-3.22272	0.00126979	0.0102178
ENSMUSG00000021248.8	Tmed10	1967.79	0.594403	0.179292	3.31528	0.000915528	0.00791164
ENSMUSG00000021256.5	Vash1	62.0198	-1.70836	0.619244	-2.75879	0.00580161	0.0331775
ENSMUSG00000021262.14	Evl	996.998	1.53433	0.403422	3.80328	0.000142792	0.00175091
ENSMUSG00000021281.15	Tnfaip2	477.654	2.07211	0.429841	4.82065	1.43089e-06	3.52111e-05
ENSMUSG00000021285.14	Ppp1r13b	369.256	-0.998922	0.27371	-3.64957	0.000262684	0.00284908
ENSMUSG00000021290.5	2010107E04Rik	1216.53	0.91598	0.202731	4.51821	6.23655e-06	0.000126055
ENSMUSG00000021294.7	Kif26a	342.186	-1.96111	0.395635	-4.95687	7.16371e-07	1.89246e-05
ENSMUSG00000021306.10	Gpr137b	526.487	2.10512	0.301965	6.97141	3.13786e-12	2.57681e-10
ENSMUSG00000021311.8	Mtr	152.77	-1.50475	0.347092	-4.33531	1.45555e-05	0.000261471
ENSMUSG00000021314.11	Amph	58.7875	-2.21393	0.709356	-3.12104	0.00180216	0.0134918
ENSMUSG00000021361.6	Tmem14c	1025.35	0.656634	0.208646	3.14711	0.0016489	0.0125577
ENSMUSG00000021379.1	Id4	78.8567	-2.00357	0.47578	-4.21112	2.54104e-05	0.000417924
ENSMUSG00000021390.5	Ogn	1670.08	-1.2837	0.258859	-4.95904	7.08407e-07	1.87486e-05
ENSMUSG00000021395.10	Spin1	574.271	-0.773396	0.216365	-3.57449	0.000350913	0.00364376
ENSMUSG00000021413.8	Prpf4b	545.734	-0.903244	0.348976	-2.58827	0.00964606	0.0493674
ENSMUSG00000021416.11	Eci3	109.223	-1.48791	0.55953	-2.65921	0.00783237	0.0417969
ENSMUSG00000021423.5	Ly86	516.801	1.81594	0.379601	4.78383	1.7199e-06	4.05856e-05
ENSMUSG00000021457.14	Syk	959.592	1.50365	0.50194	2.99567	0.00273839	0.0184412
ENSMUSG00000021458.16	2010111I01Rik	331.692	1.75908	0.463149	3.79809	0.000145816	0.00178039
ENSMUSG00000021466.11	Ptch1	331.231	-0.818823	0.303434	-2.69852	0.00696478	0.0381153
ENSMUSG00000021474.8	Sfxn1	1726.7	-1.84	0.203721	-9.03197	1.68602e-19	3.56321e-17
ENSMUSG00000021477.8	Ctsl	8109.55	1.70893	0.174088	9.81648	9.56253e-23	2.74846e-20
ENSMUSG00000021482.9	Aaed1	170.154	-0.935703	0.358239	-2.61195	0.00900267	0.0466898
ENSMUSG00000021483.7	Cdk20	155.966	1.31538	0.397242	3.31128	0.000928692	0.00799654
ENSMUSG00000021486.6	Prelid1	1668.89	0.92351	0.23324	3.95949	7.51107e-05	0.0010369
ENSMUSG00000021493.15	Pdlim7	481.136	0.938941	0.349446	2.68694	0.00721094	0.0390903
ENSMUSG00000021496.12	Pcbd2	209.774	0.964844	0.358863	2.68861	0.00717501	0.0389838
ENSMUSG00000021497.9	Txndc15	754.164	0.623267	0.229067	2.72089	0.0065106	0.0360554
ENSMUSG00000021540.16	Smad5	757.802	-0.965405	0.264248	-3.6534	0.000258789	0.0028137
ENSMUSG00000021550.5	2210016F16Rik	571.99	1.10044	0.262522	4.19178	2.76774e-05	0.00044893
ENSMUSG00000021559.13	Dapk1	1271.02	-1.02435	0.220073	-4.65457	3.2465e-06	7.12297e-05
ENSMUSG00000021573.14	Tppp	366.102	-0.958016	0.309419	-3.09618	0.00196031	0.0143367
ENSMUSG00000021577.13	Sdha	4142.4	-0.87834	0.193191	-4.54649	5.4549e-06	0.000112149
ENSMUSG00000021583.6	Erap1	584.733	-0.926018	0.22158	-4.17916	2.92593e-05	0.00047352
ENSMUSG00000021585.8	Cast	1064.08	-0.652497	0.227987	-2.862	0.0042098	0.0256569
ENSMUSG00000021589.12	Rhobtb3	111.552	-1.22106	0.466268	-2.6188	0.00882402	0.0459623
ENSMUSG00000021606.7	Ndufs6	853.436	1.07464	0.286677	3.74859	0.00017783	0.00207976
ENSMUSG00000021607.8	Mrpl36	337.688	0.847483	0.308161	2.75013	0.00595712	0.0337844
ENSMUSG00000021624.9	Cd180	304.815	1.77636	0.484309	3.66782	0.000244624	0.00270007
ENSMUSG00000021646.8	Mccc2	920.321	-1.00501	0.244132	-4.11666	3.84408e-05	0.000590837
ENSMUSG00000021660.14	Btf3	1731.43	0.692692	0.1565	4.42615	9.59284e-06	0.000183079
ENSMUSG00000021665.7	Hexb	945.11	1.28529	0.267519	4.80448	1.55151e-06	3.72855e-05
ENSMUSG00000021703.8	Serinc5	267.527	-1.54782	0.372289	-4.15757	3.21645e-05	0.00050851
ENSMUSG00000021710.10	Nln	582.843	0.744533	0.244794	3.04146	0.00235431	0.0163923
ENSMUSG00000021719.8	Rgs7bp	183.446	-1.27652	0.416627	-3.06394	0.00218445	0.0154873
ENSMUSG00000021732.14	Fgf10	591.116	-0.765713	0.277173	-2.76258	0.00573461	0.0328991
ENSMUSG00000021737.3	Psmd6	697.551	0.54358	0.200449	2.71181	0.00669169	0.0368453
ENSMUSG00000021738.4	Atxn7	319.562	-0.974586	0.328475	-2.967	0.00300716	0.0197759
ENSMUSG00000021745.13	Ptprg	598.123	-0.984774	0.29778	-3.30705	0.000942843	0.00810383
ENSMUSG00000021748.8	Pdhb	1898.48	-0.749682	0.151547	-4.94686	7.54186e-07	1.98506e-05
ENSMUSG00000021750.15	Fam107a	185.198	-3.24414	0.575278	-5.63925	1.70789e-08	6.61564e-07
ENSMUSG00000021756.12	Il6st	3366.13	-0.855304	0.230298	-3.71391	0.000204084	0.00231666
ENSMUSG00000021763.16	BC067074	61.4371	-1.49531	0.522987	-2.85918	0.00424744	0.0258097
ENSMUSG00000021771.13	Vdac2	2067.22	0.655974	0.151329	4.33474	1.45931e-05	0.00026182
ENSMUSG00000021782.14	Dlg5	271.817	-1.23775	0.30619	-4.04244	5.28988e-05	0.000773355
ENSMUSG00000021807.5	2700060E02Rik	1044.5	0.706191	0.234996	3.00512	0.00265472	0.0179534
ENSMUSG00000021814.16	Anxa7	1588.09	0.783757	0.163382	4.7971	1.6098e-06	3.84934e-05
ENSMUSG00000021822.2	Plau	1799.31	0.999659	0.262043	3.81486	0.00013626	0.00168809
ENSMUSG00000021824.12	Ap3m1	451.713	0.793445	0.266846	2.97342	0.00294504	0.0195398
ENSMUSG00000021846.8	Peli2	379.499	-0.845004	0.285742	-2.95723	0.00310418	0.0202866
ENSMUSG00000021870.17	Slmap	695.509	-0.639361	0.198988	-3.21307	0.00131323	0.0104808
ENSMUSG00000021876.14	Rnase4	2243.65	0.527039	0.183236	2.87629	0.00402379	0.0247542
ENSMUSG00000021892.14	Sh3bp5	838.424	-1.01763	0.302911	-3.35951	0.000780816	0.0069957
ENSMUSG00000021903.11	Galnt15	978.027	-1.12759	0.297218	-3.79382	0.000148345	0.00180974
ENSMUSG00000021911.15	Parg	252.326	-1.07649	0.323374	-3.32893	0.000871804	0.00765812
ENSMUSG00000021917.14	Spcs1	1002.55	0.744871	0.189108	3.93886	8.1868e-05	0.00111308
ENSMUSG00000021939.7	Ctsb	34176.9	1.59577	0.187284	8.52063	1.58694e-17	2.47891e-15
ENSMUSG00000021943.6	Gdf10	861.621	-1.48332	0.38427	-3.8601	0.00011334	0.0014517
ENSMUSG00000021945.8	Zmym2	487.137	-1.25686	0.250073	-5.02599	5.00854e-07	1.36298e-05
ENSMUSG00000021948.15	Prkcd	1201.71	1.084	0.287079	3.77595	0.000159399	0.00191156
ENSMUSG00000021951.5	N6amt2	214.522	1.04969	0.320624	3.27389	0.00106077	0.00893047
ENSMUSG00000021957.6	Tkt	8318.97	-1.36245	0.180936	-7.52999	5.07427e-14	5.1718e-12
ENSMUSG00000021963.16	Sap18	918.612	0.662499	0.193695	3.42031	0.000625493	0.00588283
ENSMUSG00000021967.3	Mrpl57	283.243	1.14522	0.302067	3.79127	0.000149879	0.00182094
ENSMUSG00000021973.8	Micu2	553.073	0.656399	0.222992	2.94359	0.00324427	0.0209638
ENSMUSG00000021974.14	Fgf9	18.4038	1.873	0.706034	2.65284	0.00798166	0.0424674
ENSMUSG00000021981.9	Cab39l	663.241	0.722211	0.22523	3.20655	0.00134335	0.0106777
ENSMUSG00000021990.15	Spata13	282.641	-1.23395	0.389996	-3.16401	0.00155613	0.0120297
ENSMUSG00000021996.16	Esd	1707.06	1.24517	0.197354	6.30932	2.80266e-10	1.61755e-08
ENSMUSG00000022003.6	Slc25a30	98.7239	-1.55256	0.452437	-3.43155	0.000600145	0.00570789
ENSMUSG00000022016.15	Akap11	420.805	-1.12997	0.274993	-4.1091	3.97205e-05	0.000605969
ENSMUSG00000022032.14	Scara5	1263.94	-1.25891	0.201374	-6.2516	4.06266e-10	2.27177e-08
ENSMUSG00000022037.14	Clu	1378.9	-1.12823	0.322968	-3.49331	0.000477069	0.00470231
ENSMUSG00000022048.8	Dpysl2	737.696	1.34252	0.350558	3.82967	0.000128315	0.00161331
ENSMUSG00000022053.13	Ebf2	266.294	-1.6754	0.35806	-4.67911	2.88128e-06	6.42963e-05
ENSMUSG00000022095.9	Fam160b2	323.739	0.979125	0.30342	3.22696	0.00125112	0.0101169
ENSMUSG00000022102.13	Dok2	629.265	2.17267	0.382637	5.67813	1.36174e-08	5.40596e-07
ENSMUSG00000022108.7	Itm2b	16460.4	0.51087	0.137189	3.72384	0.000196217	0.00224688
ENSMUSG00000022141.6	Nipbl	554.994	-0.767791	0.283995	-2.70354	0.00686058	0.0376441
ENSMUSG00000022174.8	Dad1	1069.21	0.682802	0.183307	3.72491	0.000195387	0.0022416
ENSMUSG00000022181.15	C6	436.291	-1.01079	0.383817	-2.63353	0.0084503	0.0444182
ENSMUSG00000022186.14	Oxct1	2758.27	0.581912	0.199211	2.92108	0.0034882	0.0221711
ENSMUSG00000022193.6	Psmb5	925.731	0.642364	0.196555	3.2681	0.00108271	0.00904903
ENSMUSG00000022197.15	Pdzd2	1153.05	-1.31385	0.330931	-3.97015	7.18279e-05	0.000998296
ENSMUSG00000022201.15	Zfr	908.476	-0.763282	0.180877	-4.2199	2.44412e-05	0.000404063
ENSMUSG00000022205.15	Sub1	1128.64	0.789468	0.168852	4.67551	2.93224e-06	6.53322e-05
ENSMUSG00000022217.14	Emc9	571.137	1.23763	0.249991	4.95069	7.39521e-07	1.95003e-05
ENSMUSG00000022220.13	Adcy4	342.263	-1.66849	0.431446	-3.86719	0.000110096	0.0014254
ENSMUSG00000022221.13	Ripk3	104.407	1.67516	0.494767	3.38575	0.000709853	0.00648934
ENSMUSG00000022223.8	Sdr39u1	227.677	-1.23685	0.362301	-3.41388	0.000640449	0.00600384
ENSMUSG00000022231.9	Sema5a	268.73	-2.00508	0.409843	-4.8923	9.96625e-07	2.55303e-05
ENSMUSG00000022280.8	Rnf19a	461.992	-0.736709	0.279082	-2.63976	0.00829642	0.0437213
ENSMUSG00000022283.14	Pabpc1	5199.46	0.654158	0.176401	3.70835	0.000208611	0.00235873
ENSMUSG00000022285.16	Ywhaz	2430.05	0.511883	0.195546	2.61771	0.00885212	0.0460919
ENSMUSG00000022295.7	Atp6v1c1	787.182	1.56462	0.234976	6.65863	2.76396e-11	1.92819e-09
ENSMUSG00000022303.8	Dcstamp	99.5632	2.43963	0.500026	4.879	1.06625e-06	2.71687e-05
ENSMUSG00000022307.15	Oxr1	723.271	-0.751398	0.238487	-3.15069	0.00162884	0.0124445
ENSMUSG00000022309.8	Angpt1	198.785	-2.57397	0.472857	-5.44344	5.22604e-08	1.80537e-06
ENSMUSG00000022312.10	Eif3h	1490.37	0.534729	0.172022	3.10849	0.00188048	0.0139306
ENSMUSG00000022336.2	Eif3e	1473.67	0.533021	0.169564	3.14349	0.00166945	0.0126873
ENSMUSG00000022351.14	Sqle	309.678	-1.02562	0.340728	-3.01009	0.00261172	0.0177209
ENSMUSG00000022360.7	Atad2	126.694	1.1147	0.422222	2.64007	0.00828886	0.0436974
ENSMUSG00000022370.13	Mrpl13	524.451	0.956254	0.24594	3.88816	0.000101009	0.00132808
ENSMUSG00000022376.7	Adcy8	54.1069	-2.24134	0.708222	-3.16473	0.00155224	0.0120125
ENSMUSG00000022390.10	Zc3h7b	776.371	-1.07069	0.276452	-3.87298	0.000107514	0.00139827
ENSMUSG00000022400.8	Rbx1	878.49	1.02275	0.231721	4.41372	1.01611e-05	0.000192139
ENSMUSG00000022401.11	Xpnpep3	265.639	-1.08493	0.302434	-3.58733	0.000334083	0.00349935
ENSMUSG00000022408.6	Fam83f	65.0125	2.38505	0.697713	3.41838	0.00062994	0.0059169
ENSMUSG00000022425.15	Enpp2	2542.4	-1.53882	0.242126	-6.35546	2.07808e-10	1.25479e-08
ENSMUSG00000022450.5	Ndufa6	1132.87	0.625743	0.232059	2.69649	0.00700755	0.0383056
ENSMUSG00000022452.14	Smdt1	1179.59	0.949454	0.212201	4.47433	7.66527e-06	0.000150283
ENSMUSG00000022475.18	Hdac7	782.788	-0.841041	0.321923	-2.61256	0.00898679	0.0466318
ENSMUSG00000022477.12	Aco2	3610.58	-0.932984	0.228669	-4.08006	4.50241e-05	0.000676821
ENSMUSG00000022488.8	Nckap1l	1461.91	1.64029	0.415396	3.94875	7.85613e-05	0.00107832
ENSMUSG00000022500.14	Litaf	1377.28	1.08866	0.190383	5.71827	1.07614e-08	4.39354e-07
ENSMUSG00000022503.10	Nubp1	352.38	0.762594	0.272662	2.79684	0.00516043	0.0302203
ENSMUSG00000022510.14	Trp63	61.1347	-2.2688	0.707903	-3.20496	0.00135083	0.0107193
ENSMUSG00000022548.14	Apod	502.148	-1.26696	0.312938	-4.04861	5.15221e-05	0.000754764
ENSMUSG00000022558.15	Mroh1	523.404	0.963985	0.30141	3.19825	0.00138263	0.0108771
ENSMUSG00000022579.10	Gpihbp1	2142.01	-1.13992	0.346911	-3.2859	0.00101656	0.0086393
ENSMUSG00000022607.14	Ptk2	649.228	-0.810869	0.271225	-2.98966	0.00279291	0.0187119
ENSMUSG00000022623.15	Shank3	644.318	-1.17668	0.386771	-3.04231	0.00234768	0.0163541
ENSMUSG00000022636.13	Alcam	753.716	1.04437	0.262699	3.97554	7.02207e-05	0.000982611
ENSMUSG00000022661.14	Cd200	624.672	-1.23256	0.421653	-2.92315	0.00346507	0.0220925
ENSMUSG00000022665.14	Ccdc80	9140.93	-1.00406	0.295225	-3.401	0.00067139	0.00623732
ENSMUSG00000022667.17	Cd200r1	206.448	2.14288	0.55347	3.87171	0.000108073	0.00140327
ENSMUSG00000022684.14	Bfar	710.713	0.898745	0.212689	4.22562	2.3828e-05	0.000395876
ENSMUSG00000022696.17	Sidt1	59.968	-2.1265	0.713571	-2.98008	0.00288171	0.0192172
ENSMUSG00000022698.17	Naa50	1434.72	1.18266	0.19927	5.93497	2.93901e-09	1.31169e-07
ENSMUSG00000022707.16	Gbe1	661.886	-1.46961	0.360688	-4.07445	4.61227e-05	0.000688297
ENSMUSG00000022708.16	Zbtb20	1286.8	-1.13147	0.210115	-5.38499	7.2447e-08	2.43256e-06
ENSMUSG00000022769.7	Sdf2l1	303.521	1.73294	0.360482	4.80729	1.52992e-06	3.70972e-05
ENSMUSG00000022779.14	Top3b	437.665	-0.65726	0.245075	-2.68187	0.00732111	0.0395681
ENSMUSG00000022788.16	Fgd4	259.393	0.918045	0.323178	2.84068	0.00450172	0.0270009
ENSMUSG00000022816.11	Fstl1	3629.56	0.662017	0.230387	2.87351	0.00405944	0.0249095
ENSMUSG00000022817.14	Itgb5	1935.48	0.693142	0.181009	3.82933	0.000128494	0.00161415
ENSMUSG00000022820.3	Ndufb4	367.121	0.960394	0.298222	3.2204	0.0012801	0.0102695
ENSMUSG00000022836.10	Mylk	1386.81	-0.777726	0.29653	-2.62276	0.0087221	0.0455635
ENSMUSG00000022841.14	Ap2m1	1887.23	0.639489	0.160621	3.98136	6.85219e-05	0.000964474
ENSMUSG00000022842.16	Ece2	86.4191	1.55548	0.435975	3.56782	0.000359964	0.00372429
ENSMUSG00000022853.6	Ehhadh	527.782	-1.1446	0.385119	-2.97206	0.00295812	0.0195943
ENSMUSG00000022855.8	Senp2	545.945	0.974476	0.239779	4.06406	4.82266e-05	0.000715237
ENSMUSG00000022884.14	Eif4a2	2595.37	-0.693792	0.178336	-3.89038	0.000100089	0.0013184
ENSMUSG00000022887.8	Masp1	23.7188	-2.09574	0.712716	-2.9405	0.0032768	0.021136
ENSMUSG00000022895.14	Ets2	974.972	-1.13919	0.330687	-3.44493	0.000571203	0.00547981
ENSMUSG00000022945.11	Chaf1b	45.5546	1.42013	0.540176	2.62901	0.00856337	0.0448976
ENSMUSG00000022947.7	Cbr3	127.619	1.10268	0.403278	2.73429	0.00625153	0.0350529
ENSMUSG00000022949.9	Clic6	100.416	-5.13677	0.651215	-7.88798	3.07123e-15	3.58835e-13
ENSMUSG00000022952.16	Runx1	182.486	2.08408	0.446363	4.66902	3.02646e-06	6.72229e-05
ENSMUSG00000022961.17	Son	3176.66	-0.662718	0.162613	-4.07543	4.59287e-05	0.000686365
ENSMUSG00000022965.7	Ifngr2	535.26	1.46903	0.276865	5.30595	1.12089e-07	3.59299e-06
ENSMUSG00000022969.13	Il10rb	629.931	1.59316	0.362484	4.39511	1.10716e-05	0.000206636
ENSMUSG00000022994.8	Adcy6	1469.7	-0.876591	0.217461	-4.03103	5.55321e-05	0.000804488
ENSMUSG00000022995.16	Enah	199.008	-1.69642	0.348721	-4.86467	1.14647e-06	2.89559e-05
ENSMUSG00000023018.4	Smarcd1	240.731	-0.889164	0.28743	-3.0935	0.00197812	0.0144444
ENSMUSG00000023031.7	Cela1	363.35	3.97882	0.323532	12.2981	9.2749e-35	7.84056e-32
ENSMUSG00000023036.14	Pcdhga8	22.8173	-2.00923	0.711683	-2.82321	0.00475451	0.0281994
ENSMUSG00000023044.1	Csad	1380.17	-1.3473	0.178425	-7.55106	4.31722e-14	4.49585e-12
ENSMUSG00000023048.13	Prr13	1100.7	1.16683	0.240644	4.84879	1.2422e-06	3.10462e-05
ENSMUSG00000023064.4	Sncg	9367.98	1.02459	0.231613	4.42371	9.70214e-06	0.000184803
ENSMUSG00000023067.13	Cdkn1a	1475.84	1.48889	0.240724	6.18504	6.20868e-10	3.34176e-08
ENSMUSG00000023068.14	Nus1	903.697	0.641091	0.193996	3.30466	0.000950903	0.00815554
ENSMUSG00000023084.11	Lrrc71	20.7715	-2.21728	0.71847	-3.08611	0.00202791	0.0146965
ENSMUSG00000023087.15	Noct	524.687	0.962732	0.316181	3.04488	0.00232773	0.0162545
ENSMUSG00000023104.9	Rfc2	299.911	1.10414	0.387533	2.84915	0.00438362	0.0264138
ENSMUSG00000023106.15	Denr	657.902	1.11609	0.21562	5.17619	2.26463e-07	6.7661e-06
ENSMUSG00000023132.7	Gzma	70.309	-2.25028	0.660728	-3.40575	0.000659818	0.00614533
ENSMUSG00000023143.10	Nagpa	287.684	0.880023	0.295702	2.97605	0.00291992	0.0194089
ENSMUSG00000023186.14	Vwa5a	1102.28	0.754574	0.191769	3.93481	8.32621e-05	0.00112883
ENSMUSG00000023206.16	Il15ra	264.033	-1.41284	0.307033	-4.60161	4.19247e-06	8.89745e-05
ENSMUSG00000023224.12	Serping1	4836.03	0.792706	0.181919	4.35746	1.3158e-05	0.000240319
ENSMUSG00000023249.14	Parp3	1368.1	1.0105	0.213184	4.74002	2.13701e-06	4.96138e-05
ENSMUSG00000023272.3	Creld2	345.195	1.13839	0.38453	2.96047	0.00307175	0.020118
ENSMUSG00000023367.14	Tmem176a	1041.43	1.03385	0.301871	3.42482	0.000615208	0.00581272
ENSMUSG00000023452.18	Pisd	375.727	0.910616	0.277364	3.28311	0.00102669	0.00870472
ENSMUSG00000023456.14	Tpi1	6130.11	1.15405	0.21739	5.30867	1.10426e-07	3.56044e-06
ENSMUSG00000023505.13	Cdca3	101.321	1.77827	0.499882	3.55739	0.000374556	0.00384481
ENSMUSG00000023827.8	Agpat4	152.595	1.26162	0.389311	3.24065	0.00119259	0.00976561
ENSMUSG00000023830.13	Igf2r	1186.02	0.805875	0.23007	3.50274	0.000460494	0.00457344
ENSMUSG00000023832.13	Acat2	720.474	-0.645072	0.199419	-3.23475	0.0012175	0.00990739
ENSMUSG00000023845.6	Lnpep	268.607	-1.78252	0.280452	-6.35586	2.07259e-10	1.25479e-08
ENSMUSG00000023885.8	Thbs2	270.825	0.925938	0.322756	2.86885	0.00411969	0.0252254
ENSMUSG00000023904.10	Hcfc1r1	979.859	0.658755	0.23716	2.77768	0.00547485	0.0316999
ENSMUSG00000023905.14	Tnfrsf12a	279.664	1.60221	0.286107	5.60004	2.14299e-08	8.14734e-07
ENSMUSG00000023913.17	Pla2g7	560.862	1.37563	0.219817	6.25805	3.89816e-10	2.19688e-08
ENSMUSG00000023927.15	Satb1	167.15	-1.94327	0.599995	-3.23881	0.00120029	0.00981189
ENSMUSG00000023945.6	Slc5a7	171.293	6.71794	0.611049	10.9941	4.07898e-28	2.02135e-25
ENSMUSG00000023951.16	Vegfa	1653.2	-1.10157	0.254948	-4.32078	1.55482e-05	0.000276881
ENSMUSG00000023959.8	Clic5	426.972	-1.41739	0.415319	-3.41278	0.000643042	0.0060203
ENSMUSG00000023961.16	Enpp4	374.07	-1.30961	0.331822	-3.94671	7.92329e-05	0.00108547
ENSMUSG00000023972.9	Ptk7	62.6953	-1.54218	0.495709	-3.11105	0.00186421	0.0138524
ENSMUSG00000023977.14	Ubr2	670.216	-0.793525	0.233151	-3.40349	0.00066532	0.00619256
ENSMUSG00000023982.7	Guca1a	49.5421	2.61195	0.666471	3.91908	8.8889e-05	0.00119385
ENSMUSG00000023992.14	Trem2	2006.13	3.53091	0.653389	5.404	6.51704e-08	2.21935e-06
ENSMUSG00000024012.17	Mtch1	2589.9	0.620027	0.170254	3.64178	0.00027076	0.00292343
ENSMUSG00000024030.6	Abcg1	658.057	1.71598	0.373833	4.59024	4.42732e-06	9.30191e-05
ENSMUSG00000024038.16	Ndufv3	1724.5	0.559366	0.165381	3.3823	0.000718827	0.00655653
ENSMUSG00000024048.14	Myl12a	3025.65	0.696041	0.150473	4.62568	3.73368e-06	8.04449e-05
ENSMUSG00000024050.15	Wiz	346.893	-0.757042	0.265641	-2.84986	0.00437381	0.0263658
ENSMUSG00000024053.10	Emilin2	596.387	0.948565	0.366207	2.59024	0.0095908	0.049102
ENSMUSG00000024067.13	Dpy30	268.533	1.10397	0.285736	3.8636	0.00011173	0.00143899
ENSMUSG00000024074.7	Crim1	575.513	-0.919659	0.348239	-2.64089	0.00826889	0.0436241
ENSMUSG00000024076.9	Vit	110.753	-1.53083	0.400931	-3.81818	0.000134438	0.00167129
ENSMUSG00000024083.15	Pja2	882.603	-0.734071	0.211975	-3.463	0.000534185	0.00517302
ENSMUSG00000024084.7	Qpct	230.966	1.83671	0.397786	4.61734	3.88685e-06	8.32458e-05
ENSMUSG00000024091.8	Vapa	1040.01	0.627782	0.225498	2.78398	0.00536965	0.0312545
ENSMUSG00000024120.12	Lrpprc	403.676	-0.675846	0.255093	-2.64941	0.00806316	0.0427586
ENSMUSG00000024122.16	Pdpk1	568.118	-1.08078	0.310079	-3.48549	0.000491234	0.00481878
ENSMUSG00000024165.8	Hn1l	575.038	1.17944	0.27301	4.32015	1.55923e-05	0.000277322
ENSMUSG00000024181.8	Mrpl28	611.86	1.06828	0.291053	3.6704	0.000242176	0.00267922
ENSMUSG00000024187.14	Fam234a	948.361	0.535414	0.175214	3.05577	0.00224481	0.0158138
ENSMUSG00000024190.6	Dusp1	846.659	-0.72598	0.215271	-3.3724	0.000745148	0.00673236
ENSMUSG00000024193.7	Phf1	508.765	-0.944349	0.285768	-3.3046	0.00095113	0.00815554
ENSMUSG00000024194.15	Cuta	723.001	0.731539	0.232374	3.14811	0.00164332	0.0125285
ENSMUSG00000024208.15	Uqcc2	575.723	1.15775	0.328078	3.52888	0.000417327	0.00421759
ENSMUSG00000024222.16	Fkbp5	860.92	-1.96875	0.299193	-6.5802	4.69815e-11	3.15501e-09
ENSMUSG00000024228.12	Nudt12	237.583	-1.15802	0.413274	-2.80206	0.00507781	0.0298215
ENSMUSG00000024238.13	Zeb1	537.855	-1.00465	0.302352	-3.32279	0.000891209	0.0077486
ENSMUSG00000024240.13	Epc1	344.947	-1.19408	0.311174	-3.83736	0.000124365	0.00157189
ENSMUSG00000024248.13	Cox7a2l	1803.04	0.651278	0.239606	2.71812	0.00656539	0.0362992
ENSMUSG00000024286.7	Ccny	921.599	-0.509168	0.189489	-2.68706	0.00720833	0.0390903
ENSMUSG00000024294.13	Mib1	841.161	-0.6759	0.221281	-3.05449	0.00225447	0.0158663
ENSMUSG00000024298.14	Zfp871	88.0335	-1.87279	0.532513	-3.51689	0.000436639	0.00436974
ENSMUSG00000024300.16	Myo1f	1161.31	2.78869	0.327796	8.50738	1.77915e-17	2.74926e-15
ENSMUSG00000024302.15	Dtna	58.3447	-1.77938	0.556688	-3.19637	0.00139167	0.0109347
ENSMUSG00000024308.14	Tapbp	3540.19	0.469393	0.159854	2.93638	0.0033207	0.0213616
ENSMUSG00000024346.5	Pfdn1	498.19	1.1085	0.33417	3.31718	0.000909299	0.00786253
ENSMUSG00000024371.14	C2	444.221	-0.983501	0.330151	-2.97894	0.00289244	0.0192709
ENSMUSG00000024381.15	Bin1	769.427	0.759522	0.269698	2.8162	0.00485958	0.0286805
ENSMUSG00000024383.8	Map3k2	371.94	-0.701943	0.25459	-2.75715	0.00583081	0.0332786
ENSMUSG00000024393.14	Prrc2a	2472.27	-0.436897	0.148729	-2.93753	0.00330834	0.0213098
ENSMUSG00000024397.14	Aif1	347.7	1.98944	0.420912	4.72649	2.28429e-06	5.24402e-05
ENSMUSG00000024411.9	Aqp4	42.6375	-2.14466	0.718422	-2.98524	0.00283355	0.0189488
ENSMUSG00000024414.13	Mrpl27	498.272	0.835794	0.223485	3.73983	0.000184144	0.00213759
ENSMUSG00000024431.14	Nr3c1	1707.42	-1.1479	0.181763	-6.31536	2.69528e-10	1.57122e-08
ENSMUSG00000024462.17	Gabbr1	394.314	-1.33683	0.453541	-2.94755	0.00320308	0.0207442
ENSMUSG00000024480.7	Ap3s1	865.752	1.02633	0.187121	5.48485	4.13817e-08	1.47567e-06
ENSMUSG00000024516.12	Sec11c	678.868	1.45657	0.351463	4.14432	3.40817e-05	0.000533538
ENSMUSG00000024571.14	Gm16286	780.86	0.77828	0.198372	3.92334	8.73285e-05	0.0011773
ENSMUSG00000024587.9	Nars	1307.46	0.508902	0.17657	2.88216	0.00394958	0.0244022
ENSMUSG00000024589.15	Nedd4l	498.945	1.6283	0.296066	5.49978	3.80263e-08	1.37027e-06
ENSMUSG00000024597.10	Slc12a2	312.603	-1.42874	0.277402	-5.15045	2.59859e-07	7.55957e-06
ENSMUSG00000024608.10	Rps14	6784.3	0.996514	0.288928	3.44901	0.000562649	0.00542309
ENSMUSG00000024610.14	Cd74	16894.4	1.23983	0.350371	3.53863	0.000402211	0.00408782
ENSMUSG00000024617.16	Camk2a	169.065	-1.66119	0.621656	-2.6722	0.00753547	0.0404528
ENSMUSG00000024621.15	Csf1r	3023.78	0.765952	0.260758	2.93741	0.00330968	0.0213098
ENSMUSG00000024639.5	Gnaq	997.441	-0.516471	0.191716	-2.69394	0.00706126	0.0384821
ENSMUSG00000024644.16	Cndp2	2180.42	1.41443	0.25921	5.45669	4.85089e-08	1.69204e-06
ENSMUSG00000024659.14	Anxa1	8212.27	2.57192	0.138925	18.513	1.62123e-76	7.76623e-73
ENSMUSG00000024660.8	Incenp	213.922	1.35768	0.344135	3.94519	7.97362e-05	0.00109093
ENSMUSG00000024661.6	Fth1	32576.5	1.14955	0.134585	8.54142	1.3258e-17	2.14079e-15
ENSMUSG00000024663.17	Rab3il1	856.863	1.65345	0.298033	5.54786	2.89179e-08	1.07663e-06
ENSMUSG00000024665.7	Fads2	172.228	-2.83492	0.4101	-6.91276	4.75306e-12	3.72765e-10
ENSMUSG00000024672.11	Ms4a7	411.424	3.44895	0.349931	9.85609	6.45105e-23	1.93142e-20
ENSMUSG00000024679.10	Ms4a6d	307.808	2.60299	0.375219	6.93726	3.99765e-12	3.19443e-10
ENSMUSG00000024680.12	Ms4a2	13.8519	2.22021	0.707052	3.1401	0.00168892	0.0128014
ENSMUSG00000024691.13	Fam111a	572.44	1.17696	0.43056	2.73355	0.0062656	0.0351182
ENSMUSG00000024696.8	Lpxn	332.207	1.60871	0.510973	3.14833	0.00164207	0.0125256
ENSMUSG00000024725.12	Ostf1	1471.78	1.07843	0.28755	3.7504	0.000176551	0.0020712
ENSMUSG00000024736.14	Tmem132a	276.849	1.16106	0.317005	3.66259	0.000249681	0.00274121
ENSMUSG00000024737.2	Slc15a3	405.101	3.02114	0.445796	6.77697	1.22724e-11	9.04448e-10
ENSMUSG00000024759.13	Atl3	1661.54	-0.870525	0.253292	-3.43684	0.000588552	0.00561999
ENSMUSG00000024768.5	Lipf	31.6885	3.87077	0.709093	5.45877	4.79447e-08	1.67643e-06
ENSMUSG00000024776.17	Stambpl1	260.075	1.69077	0.380068	4.4486	8.64304e-06	0.000167398
ENSMUSG00000024778.12	Fas	307.391	0.955127	0.352806	2.70723	0.00678465	0.0372715
ENSMUSG00000024781.15	Lipa	2491.16	2.34822	0.225052	10.4341	1.73231e-25	7.32207e-23
ENSMUSG00000024811.11	Tnks2	1245.43	-0.639286	0.175824	-3.63595	0.000276959	0.00297917
ENSMUSG00000024845.17	Tmem134	1778.62	-0.399488	0.153604	-2.60076	0.00930178	0.0479469
ENSMUSG00000024854.3	Pold4	554.654	1.0349	0.265701	3.89499	9.8204e-05	0.0012973
ENSMUSG00000024855.9	Pacs1	372.577	-1.05602	0.27013	-3.90932	9.25558e-05	0.00123388
ENSMUSG00000024875.4	Yif1a	547.879	0.817596	0.310839	2.63029	0.00853124	0.0447454
ENSMUSG00000024885.8	Aldh3b1	365.959	1.77416	0.402985	4.40255	1.06986e-05	0.000201242
ENSMUSG00000024892.15	Pcx	9995.92	-1.55896	0.250204	-6.23076	4.6419e-10	2.58561e-08
ENSMUSG00000024899.6	Papss2	634.956	-0.996422	0.277449	-3.59137	0.000328949	0.00345532
ENSMUSG00000024900.4	Cpt1a	975.168	1.04553	0.254753	4.1041	4.059e-05	0.000618578
ENSMUSG00000024913.16	Lrp5	757.486	-1.70895	0.28334	-6.03144	1.62506e-09	7.8461e-08
ENSMUSG00000024937.14	Ehbp1l1	1632.9	0.752271	0.186245	4.03915	5.36451e-05	0.000781088
ENSMUSG00000024948.14	Map4k2	599.475	-1.25411	0.414461	-3.02589	0.00247902	0.0170296
ENSMUSG00000024953.16	Prdx5	3466.03	1.33886	0.168472	7.94708	1.90961e-15	2.28692e-13
ENSMUSG00000024959.13	Bad	424.466	1.09861	0.249688	4.39991	1.08294e-05	0.000202906
ENSMUSG00000024965.8	Fermt3	601.857	1.3932	0.432688	3.21987	0.00128247	0.0102734
ENSMUSG00000024969.15	Mark2	805.639	-0.57794	0.188268	-3.06978	0.0021422	0.0152933
ENSMUSG00000024972.16	Lgals12	2018.79	-0.710982	0.251598	-2.82587	0.00471524	0.0280127
ENSMUSG00000024978.10	Gpam	1583.93	-3.66639	0.450341	-8.14135	3.90881e-16	5.20125e-14
ENSMUSG00000024981.5	Acsl5	999.153	0.719473	0.195537	3.67947	0.000233721	0.00260373
ENSMUSG00000025037.6	Maoa	440.057	0.873154	0.275069	3.17431	0.00150191	0.011667
ENSMUSG00000025044.15	Msr1	337.244	2.62281	0.323076	8.11825	4.72961e-16	6.12335e-14
ENSMUSG00000025068.7	Gsto1	702.292	0.61655	0.211052	2.92132	0.00348554	0.0221711
ENSMUSG00000025085.16	Ablim1	2156.32	-0.798011	0.247035	-3.23035	0.00123637	0.010027
ENSMUSG00000025130.11	P4hb	5057.7	0.601013	0.161257	3.72706	0.000193729	0.00222549
ENSMUSG00000025132.13	Arhgdia	5859.28	0.657691	0.173143	3.79854	0.00014555	0.00177865
ENSMUSG00000025153.9	Fasn	43450.5	-2.79068	0.251345	-11.103	1.2129e-28	6.4558e-26
ENSMUSG00000025154.14	Arhgap19	179.365	1.3497	0.456549	2.95632	0.00311334	0.020328
ENSMUSG00000025161.16	Slc16a3	44.9129	1.67142	0.578923	2.88711	0.00388796	0.0241392
ENSMUSG00000025171.1	Ubtd1	393.554	1.42073	0.319478	4.44704	8.70629e-06	0.000168169
ENSMUSG00000025175.12	Fn3k	29.1633	-2.21299	0.628997	-3.51829	0.000434336	0.00435275
ENSMUSG00000025178.8	Pi4k2a	762.79	0.894397	0.237152	3.77141	0.000162325	0.00193591
ENSMUSG00000025195.8	Dnmbp	128.402	-1.2597	0.399199	-3.15556	0.00160191	0.0122777
ENSMUSG00000025202.7	Scd3	21.2997	-2.75269	0.711386	-3.86948	0.00010907	0.00141338
ENSMUSG00000025207.15	Sema4g	26.7453	-2.85216	0.697061	-4.09169	4.28235e-05	0.000650546
ENSMUSG00000025208.8	Mrpl43	403.147	0.714976	0.240773	2.9695	0.00298286	0.0196976
ENSMUSG00000025223.14	Ldb1	1341.78	-0.635981	0.178086	-3.57121	0.000355336	0.00368623
ENSMUSG00000025224.14	Gbf1	826.139	-0.751098	0.215691	-3.48229	0.000497147	0.00486683
ENSMUSG00000025232.7	Hexa	2942.49	1.81452	0.247804	7.32242	2.43546e-13	2.33333e-11
ENSMUSG00000025240.8	Sacm1l	753.466	-0.609243	0.206861	-2.94518	0.00322766	0.0208846
ENSMUSG00000025246.13	Tbl1x	1186.5	-0.725889	0.231153	-3.14029	0.00168779	0.0127996
ENSMUSG00000025261.17	Huwe1	2138.19	-0.487092	0.149687	-3.25407	0.00113765	0.00940686
ENSMUSG00000025262.8	Fam120c	122.184	-1.9236	0.605908	-3.17474	0.00149973	0.0116564
ENSMUSG00000025266.11	Gnl3l	329.47	-0.896919	0.264777	-3.38745	0.000705453	0.00646894
ENSMUSG00000025270.13	Alas2	379.235	-1.30701	0.39013	-3.35019	0.00080757	0.00720396
ENSMUSG00000025271.13	Pfkfb1	476.517	-1.10986	0.33546	-3.30849	0.000938019	0.00806719
ENSMUSG00000025283.15	Sat1	1378.42	0.779135	0.209173	3.72483	0.000195444	0.0022416
ENSMUSG00000025289.15	Prdx4	548.98	0.972296	0.259807	3.74238	0.000182289	0.0021212
ENSMUSG00000025351.13	Cd63	4207	1.48866	0.226323	6.57758	4.78173e-11	3.1962e-09
ENSMUSG00000025355.6	Mmp19	1194.54	1.21448	0.329584	3.68489	0.000228798	0.00255482
ENSMUSG00000025362.5	Rps26	2993.07	1.13854	0.330198	3.44806	0.000564626	0.00543485
ENSMUSG00000025381.2	Cnpy2	627.501	0.785228	0.252789	3.10626	0.00189467	0.0139776
ENSMUSG00000025402.12	Nab2	288.952	1.07872	0.306799	3.51606	0.000438009	0.0043804
ENSMUSG00000025408.15	Ddit3	497.692	1.63149	0.310082	5.26147	1.42906e-07	4.44523e-06
ENSMUSG00000025437.15	Usp33	477.998	-0.832904	0.247557	-3.36449	0.000766853	0.00688348
ENSMUSG00000025465.12	Echs1	2354.29	-0.776218	0.216582	-3.58394	0.00033845	0.00352966
ENSMUSG00000025473.16	Adam8	1091.03	2.37691	0.689532	3.44714	0.000566546	0.00544605
ENSMUSG00000025479.8	Cyp2e1	13245.3	-3.98729	0.615842	-6.47454	9.51009e-11	6.14053e-09
ENSMUSG00000025487.14	Psmd13	1100.04	0.684627	0.190067	3.60202	0.000315752	0.00333162
ENSMUSG00000025499.17	Hras	467.345	0.753191	0.238077	3.16364	0.0015581	0.0120311
ENSMUSG00000025507.13	Pidd1	51.1988	1.79017	0.598648	2.99036	0.00278649	0.0186863
ENSMUSG00000025509.15	Pnpla2	15991.5	-0.775313	0.257043	-3.01628	0.002559	0.0174705
ENSMUSG00000025534.17	Gusb	1649.88	1.92936	0.301718	6.39459	1.60974e-10	1.00146e-08
ENSMUSG00000025537.12	Phkg1	236.766	-1.96586	0.435205	-4.51709	6.26965e-06	0.000126547
ENSMUSG00000025558.15	Dock9	1165.79	-1.76283	0.315412	-5.58898	2.28414e-08	8.61558e-07
ENSMUSG00000025574.13	Tk1	131.581	1.92097	0.548052	3.50508	0.000456468	0.00453659
ENSMUSG00000025576.17	Rbfox3	23.5579	-2.67438	0.702286	-3.80811	0.000140033	0.00171854
ENSMUSG00000025608.9	Podxl	775.777	-1.53431	0.429141	-3.57529	0.000349837	0.00363522
ENSMUSG00000025630.8	Hprt	1424.17	1.07347	0.161758	6.63625	3.21761e-11	2.22309e-09
ENSMUSG00000025648.17	Pfkfb4	357.865	2.25213	0.296973	7.58361	3.36072e-14	3.52532e-12
ENSMUSG00000025656.17	Arhgef9	104.131	-1.65962	0.55246	-3.00406	0.00266404	0.0180079
ENSMUSG00000025666.16	Tmem47	153.451	-1.7478	0.423729	-4.12481	3.71047e-05	0.000575843
ENSMUSG00000025724.12	Sec11a	616.44	0.694891	0.221366	3.13911	0.00169462	0.0128378
ENSMUSG00000025735.13	Rhbdl1	41.0827	-1.66905	0.614714	-2.71516	0.00662431	0.0365584
ENSMUSG00000025743.14	Sdc3	2097.74	0.866505	0.25997	3.33309	0.000858863	0.00758619
ENSMUSG00000025747.12	Tyms	108.311	1.12301	0.43325	2.59206	0.00954036	0.0489351
ENSMUSG00000025776.13	Crispld1	17.5893	-1.80112	0.693842	-2.59586	0.0094354	0.0484965
ENSMUSG00000025791.18	Pgm2	1840.74	-0.872277	0.232697	-3.74855	0.00017786	0.00207976
ENSMUSG00000025794.8	Rpl14	4197.12	0.900093	0.270544	3.32697	0.000877951	0.00769331
ENSMUSG00000025815.13	Dhtkd1	137.083	-1.34705	0.474366	-2.8397	0.00451564	0.0270618
ENSMUSG00000025825.12	Iscu	1190.19	1.0025	0.237083	4.22849	2.35266e-05	0.000392228
ENSMUSG00000025854.15	Fam20c	691.145	1.90595	0.379399	5.02361	5.07085e-07	1.37497e-05
ENSMUSG00000025855.13	Prkar1b	127.619	-1.81894	0.621036	-2.92889	0.00340179	0.021776
ENSMUSG00000025856.15	Pdgfa	238.366	1.15506	0.295521	3.90855	9.28513e-05	0.00123667
ENSMUSG00000025860.14	Xiap	942.465	-0.785561	0.192654	-4.07756	4.55102e-05	0.000682651
ENSMUSG00000025867.8	Cplx2	122.079	-1.66715	0.556595	-2.99526	0.00274208	0.0184573
ENSMUSG00000025868.6	Higd2a	873.837	0.689944	0.241926	2.85188	0.00434615	0.0262872
ENSMUSG00000025875.14	Tspan17	1030.19	1.56494	0.387594	4.03757	5.40078e-05	0.000785572
ENSMUSG00000025876.15	Unc5a	269.388	0.920701	0.34384	2.6777	0.00741286	0.0399588
ENSMUSG00000025877.14	Hk3	458.676	3.23017	0.424217	7.61443	2.64848e-14	2.86175e-12
ENSMUSG00000025888.5	Casp1	390.871	2.19223	0.401518	5.45986	4.76509e-08	1.67022e-06
ENSMUSG00000025921.7	Rdh10	184.341	-0.948373	0.344135	-2.75581	0.00585463	0.033372
ENSMUSG00000025934.15	Gsta3	1248.17	-2.5783	0.316753	-8.13977	3.9602e-16	5.22129e-14
ENSMUSG00000025967.16	Eef1b2	3017.57	0.961992	0.295328	3.25737	0.0011245	0.00931958
ENSMUSG00000025968.16	Ndufs1	1023.42	-0.629636	0.173663	-3.62562	0.000288274	0.00308472
ENSMUSG00000025997.13	Ikzf2	63.7846	-1.76235	0.584671	-3.01425	0.00257613	0.0175209
ENSMUSG00000026003.5	Acadl	2138.15	0.462693	0.17033	2.71645	0.00659859	0.0364304
ENSMUSG00000026029.14	Casp8	626.236	0.969143	0.250759	3.86484	0.000111163	0.00143533
ENSMUSG00000026032.8	Ndufb3	1542.48	0.999024	0.158197	6.31506	2.70051e-10	1.57122e-08
ENSMUSG00000026064.15	Ptp4a1	1191.1	-0.64974	0.245469	-2.64693	0.00812253	0.0429782
ENSMUSG00000026065.8	Slc9a4	32.5798	3.53399	0.70041	5.0456	4.52101e-07	1.24705e-05
ENSMUSG00000026069.15	Il1rl1	118.186	1.69327	0.38387	4.41106	1.02866e-05	0.000194257
ENSMUSG00000026083.12	Eif5b	1400.33	1.03915	0.240191	4.32636	1.51592e-05	0.000270625
ENSMUSG00000026087.11	Mrpl30	946.018	0.870809	0.257704	3.3791	0.000727236	0.00659692
ENSMUSG00000026104.14	Stat1	833.256	0.809773	0.276392	2.9298	0.00339178	0.0217216
ENSMUSG00000026107.11	Nabp1	1976.65	-2.03265	0.45591	-4.45844	8.25581e-06	0.000160547
ENSMUSG00000026109.14	Tmeff2	233.212	1.44552	0.399332	3.61985	0.000294775	0.00314492
ENSMUSG00000026123.11	Plekhb2	606.293	0.886621	0.325948	2.72013	0.00652563	0.0361247
ENSMUSG00000026154.4	Sdhaf4	254.235	1.0153	0.287503	3.53144	0.000413301	0.00418572
ENSMUSG00000026176.13	Ctdsp1	1492.58	-0.456808	0.15701	-2.90942	0.00362097	0.0228602
ENSMUSG00000026177.11	Slc11a1	915.825	2.40733	0.338436	7.1131	1.13466e-12	9.70611e-11
ENSMUSG00000026207.16	Speg	153.731	1.40337	0.415679	3.37608	0.000735264	0.00665396
ENSMUSG00000026223.15	Itm2c	2071.71	0.520856	0.156761	3.32261	0.000891808	0.0077486
ENSMUSG00000026229.17	Psmd1	984.89	-0.652523	0.231528	-2.81834	0.00482728	0.0285371
ENSMUSG00000026235.14	Epha4	53.9174	-2.59135	0.617063	-4.1995	2.67506e-05	0.000434879
ENSMUSG00000026288.14	Inpp5d	486.714	1.00179	0.337234	2.97062	0.00297203	0.0196373
ENSMUSG00000026317.7	Cln8	548.62	1.5394	0.296142	5.19819	2.01236e-07	6.07556e-06
ENSMUSG00000026321.7	Tnfrsf11a	252.204	2.11243	0.528361	3.99808	6.38581e-05	0.000908618
ENSMUSG00000026341.16	Actr3	3153.54	0.894151	0.276515	3.23364	0.00122224	0.0099236
ENSMUSG00000026355.11	Mcm6	405.685	0.89345	0.328502	2.71977	0.00653275	0.0361502
ENSMUSG00000026357.3	Rgs18	160.13	1.60363	0.540107	2.96909	0.00298688	0.0197044
ENSMUSG00000026365.15	Cfh	1905.97	-1.14526	0.268704	-4.26217	2.0245e-05	0.0003476
ENSMUSG00000026384.13	Ptpn4	390.458	-1.51773	0.43627	-3.47888	0.000503505	0.00491234
ENSMUSG00000026385.16	Dbi	16045.3	0.985283	0.198058	4.97471	6.53438e-07	1.74222e-05
ENSMUSG00000026409.14	Pfkfb2	106.106	-1.13478	0.436757	-2.59819	0.00937169	0.0482207
ENSMUSG00000026424.8	Gpr37l1	57.3463	-2.21657	0.718908	-3.08325	0.00204754	0.0147986
ENSMUSG00000026433.13	Rab29	397.026	1.87899	0.317485	5.91837	3.25149e-09	1.44666e-07
ENSMUSG00000026437.11	Cdk18	242.16	2.85123	0.515654	5.52934	3.21436e-08	1.17841e-06
ENSMUSG00000026447.16	Pik3c2b	130.126	-2.0339	0.457456	-4.44611	8.7441e-06	0.000168673
ENSMUSG00000026463.17	Atp2b4	2054.32	-1.54704	0.282271	-5.48069	4.23679e-08	1.5071e-06
ENSMUSG00000026473.15	Glul	11043.2	-0.666597	0.24149	-2.76035	0.005774	0.033059
ENSMUSG00000026478.14	Lamc1	3791.66	-0.78073	0.204841	-3.81139	0.00013819	0.00170612
ENSMUSG00000026480.12	Ncf2	771.549	2.36666	0.344487	6.8701	6.41559e-12	4.87823e-10
ENSMUSG00000026491.13	Ahctf1	497.488	-0.768343	0.2596	-2.95971	0.00307925	0.0201512
ENSMUSG00000026500.6	Cox20	280.544	0.931079	0.325297	2.86224	0.00420656	0.0256481
ENSMUSG00000026511.7	Srp9	905.043	0.851829	0.20193	4.21844	2.45994e-05	0.000405876
ENSMUSG00000026536.9	Mnda	105.643	1.32186	0.43649	3.02839	0.00245862	0.0169462
ENSMUSG00000026547.15	Tagln2	2714.08	1.41976	0.330275	4.29872	1.71786e-05	0.00030217
ENSMUSG00000026548.4	Slamf9	345.878	2.99819	0.352621	8.5026	1.85393e-17	2.83434e-15
ENSMUSG00000026558.13	Uck2	191.318	-1.46815	0.363274	-4.04143	5.31265e-05	0.000774322
ENSMUSG00000026574.5	Dpt	5092.16	0.595315	0.197019	3.02161	0.00251434	0.0172311
ENSMUSG00000026586.16	Prrx1	560.597	1.76605	0.258294	6.83735	8.06706e-12	6.10167e-10
ENSMUSG00000026600.12	Soat1	628.516	2.4703	0.415967	5.93868	2.87322e-09	1.29439e-07
ENSMUSG00000026604.17	Ptpn14	619.383	-1.3219	0.32484	-4.06938	4.7139e-05	0.000702732
ENSMUSG00000026621.13	2020-03-01	465.248	3.74875	0.295771	12.6745	8.18985e-37	7.84642e-34
ENSMUSG00000026627.7	Tmem206	137.653	1.6599	0.491134	3.37973	0.000725559	0.0065952
ENSMUSG00000026628.13	Atf3	908.536	3.70454	0.420883	8.80184	1.34593e-18	2.4484e-16
ENSMUSG00000026656.15	Fcgr2b	545.905	0.943681	0.259534	3.63605	0.000276847	0.00297917
ENSMUSG00000026664.7	Phyh	1389.39	-0.607623	0.222491	-2.731	0.00631431	0.0352948
ENSMUSG00000026672.11	Optn	427.31	1.72136	0.305533	5.63396	1.76118e-08	6.7855e-07
ENSMUSG00000026678.10	Rgs5	3331.49	-1.32815	0.196955	-6.74339	1.54732e-11	1.11742e-09
ENSMUSG00000026728.9	Vim	21432.8	1.60774	0.160685	10.0056	1.44054e-23	4.61548e-21
ENSMUSG00000026737.12	Pip4k2a	663.615	0.854073	0.245441	3.47976	0.000501869	0.00490123
ENSMUSG00000026749.11	Nek6	755.652	1.65646	0.219814	7.53574	4.85588e-14	4.98456e-12
ENSMUSG00000026750.6	Psmb7	1355.96	0.580059	0.186062	3.11757	0.00182352	0.0136275
ENSMUSG00000026796.16	Fam129b	1787.61	1.54864	0.310385	4.98943	6.05563e-07	1.62664e-05
ENSMUSG00000026814.16	Eng	1717.54	-1.15117	0.359747	-3.19994	0.00137454	0.0108298
ENSMUSG00000026827.12	Gpd2	572.207	-2.69806	0.249216	-10.8262	2.58766e-27	1.23958e-24
ENSMUSG00000026833.18	Olfm1	1173.39	1.36156	0.331836	4.1031	4.07656e-05	0.000620596
ENSMUSG00000026834.13	Acvr1c	862.093	-1.37518	0.355865	-3.86434	0.000111391	0.00143698
ENSMUSG00000026840.14	Lamc3	83.5765	-2.27147	0.548944	-4.1379	3.50502e-05	0.000547507
ENSMUSG00000026842.16	Abl1	803.208	-0.714247	0.219189	-3.25859	0.00111966	0.00929439
ENSMUSG00000026853.15	Crat	2682.79	-0.524355	0.19914	-2.63309	0.00846111	0.0444587
ENSMUSG00000026864.13	Hspa5	5142.64	0.77486	0.137951	5.61692	1.94395e-08	7.44975e-07
ENSMUSG00000026879.14	Gsn	103393	-0.840902	0.137325	-6.12343	9.15834e-10	4.76864e-08
ENSMUSG00000026883.17	Dab2ip	955.632	-1.0426	0.305885	-3.40845	0.000653324	0.00610066
ENSMUSG00000026921.18	Egfl7	1418.93	-1.22404	0.393709	-3.10899	0.00187729	0.0139208
ENSMUSG00000026928.14	Card9	123.792	1.42054	0.427501	3.3229	0.000890856	0.0077486
ENSMUSG00000026944.18	Abca2	773.313	-1.01231	0.232319	-4.35742	1.31606e-05	0.000240319
ENSMUSG00000026956.15	Uap1l1	667.816	2.39004	0.269547	8.86688	7.52218e-19	1.44135e-16
ENSMUSG00000026958.13	Dpp7	326.24	1.87002	0.26213	7.13393	9.75418e-13	8.39385e-11
ENSMUSG00000026966.6	Ssna1	370.284	0.670785	0.252227	2.65945	0.00782676	0.0417825
ENSMUSG00000026981.15	Il1rn	269.587	3.73358	0.463924	8.04783	8.42769e-16	1.05317e-13
ENSMUSG00000026991.20	Pkp4	627.247	-0.803591	0.307444	-2.61378	0.00895466	0.0465247
ENSMUSG00000027068.6	Dhrs9	86.1281	3.18156	0.662548	4.80201	1.5708e-06	3.76232e-05
ENSMUSG00000027076.10	Timm10	219.626	1.15448	0.368696	3.13126	0.00174059	0.013117
ENSMUSG00000027082.15	Tfpi	303.666	-1.27241	0.391712	-3.24834	0.00116082	0.00955452
ENSMUSG00000027109.16	Sp3	762.501	-0.913786	0.260914	-3.50225	0.000461339	0.00457866
ENSMUSG00000027131.3	Emc4	538.572	0.981407	0.357352	2.74633	0.00602654	0.0340207
ENSMUSG00000027160.16	Ccdc34	110.175	1.51588	0.420315	3.60652	0.000310331	0.00328891
ENSMUSG00000027164.8	Traf6	303.79	-1.12089	0.367727	-3.04815	0.00230254	0.01611
ENSMUSG00000027177.14	Hipk3	1598.55	-1.23583	0.216258	-5.71461	1.09959e-08	4.46389e-07
ENSMUSG00000027195.10	Hsd17b12	1731.13	0.655953	0.197714	3.31769	0.000907666	0.00785314
ENSMUSG00000027200.17	Sema6d	327.736	-1.01811	0.379684	-2.68147	0.00732993	0.0396009
ENSMUSG00000027221.5	Chst1	915.113	-0.990403	0.327221	-3.02672	0.00247227	0.0170076
ENSMUSG00000027223.15	Mapk8ip1	253.749	-1.32233	0.41306	-3.2013	0.00136808	0.0107848
ENSMUSG00000027224.14	Duoxa1	72.3213	3.02943	0.711691	4.25666	2.07507e-05	0.000354166
ENSMUSG00000027239.14	Mdk	82.9249	1.65109	0.583768	2.82833	0.00467913	0.0278327
ENSMUSG00000027248.13	Pdia3	3541.28	0.82074	0.179172	4.58074	4.63332e-06	9.65007e-05
ENSMUSG00000027257.13	Pacsin3	231.239	-1.96092	0.320624	-6.11593	9.59973e-10	4.98042e-08
ENSMUSG00000027293.13	Ehd4	1528.58	0.88101	0.324093	2.71839	0.00656011	0.0362877
ENSMUSG00000027303.17	Ptpra	1480.18	0.543928	0.199258	2.72977	0.0063379	0.0353761
ENSMUSG00000027312.14	Atrn	541.778	-0.921857	0.354654	-2.59931	0.00934101	0.0481167
ENSMUSG00000027314.6	Dll4	406.999	-1.30619	0.425042	-3.07308	0.00211859	0.0151701
ENSMUSG00000027331.15	Knstrn	68.3953	1.9249	0.594884	3.23576	0.0012132	0.00989496
ENSMUSG00000027332.11	Ivd	2186.44	-1.40714	0.251364	-5.598	2.16835e-08	8.22198e-07
ENSMUSG00000027342.14	Pcna	790.691	1.30005	0.269344	4.82675	1.38782e-06	3.43277e-05
ENSMUSG00000027349.5	Fam98b	246.013	0.974379	0.292974	3.32582	0.000881587	0.00771405
ENSMUSG00000027367.16	Stard7	850.882	-0.674949	0.193329	-3.4912	0.000480857	0.00473639
ENSMUSG00000027375.14	Mal	51.4267	-2.57745	0.715553	-3.60204	0.000315726	0.00333162
ENSMUSG00000027422.15	Rrbp1	3304.56	0.753898	0.160352	4.70151	2.5825e-06	5.83646e-05
ENSMUSG00000027423.15	Snx5	2194.48	1.37604	0.358134	3.84224	0.000121916	0.00154502
ENSMUSG00000027447.6	Cst3	11701.7	0.755335	0.158123	4.77689	1.78028e-06	4.19415e-05
ENSMUSG00000027460.7	Angpt4	56.4456	-1.81743	0.659847	-2.75433	0.00588133	0.0334602
ENSMUSG00000027469.16	Tpx2	89.6278	1.71632	0.53401	3.21402	0.00130888	0.0104558
ENSMUSG00000027472.14	Pdrg1	824.046	0.660293	0.188018	3.51187	0.00044497	0.00443766
ENSMUSG00000027488.12	Snta1	1017.51	-0.990833	0.335961	-2.94925	0.0031855	0.0206676
ENSMUSG00000027490.17	E2f1	235.931	1.68369	0.431809	3.89915	9.65302e-05	0.00127974
ENSMUSG00000027495.4	Fam210b	264.194	-1.36989	0.294768	-4.64736	3.36203e-06	7.34282e-05
ENSMUSG00000027500.10	Stmn2	114.787	-1.64462	0.606713	-2.7107	0.00671415	0.0369407
ENSMUSG00000027502.11	Rtfdc1	1421.69	0.828514	0.199898	4.14469	3.40275e-05	0.000533424
ENSMUSG00000027506.15	Tpd52	856.314	2.03735	0.472181	4.31476	1.59779e-05	0.000283479
ENSMUSG00000027510.17	Rbm38	181.731	-1.62099	0.608266	-2.66493	0.00770033	0.0412301
ENSMUSG00000027523.19	Gnas	8605.79	0.422753	0.144045	2.93486	0.00333694	0.0214468
ENSMUSG00000027533.10	Fabp5	3576.82	1.50605	0.325479	4.62718	3.70671e-06	7.99837e-05
ENSMUSG00000027559.5	Car3	133784	-0.765236	0.273225	-2.80076	0.0050983	0.0299296
ENSMUSG00000027566.14	Psma7	1220.99	0.752559	0.18743	4.01515	5.94088e-05	0.00085121
ENSMUSG00000027579.6	Srms	18.3061	-1.82831	0.694491	-2.63259	0.00847371	0.0444924
ENSMUSG00000027582.16	Zgpat	281.895	-1.10123	0.285821	-3.85286	0.000116746	0.00149267
ENSMUSG00000027602.9	Map1lc3a	2757.99	0.620262	0.193563	3.20444	0.00135323	0.0107279
ENSMUSG00000027605.18	Acss2	1235.18	-0.917453	0.261167	-3.5129	0.000443241	0.00442656
ENSMUSG00000027637.3	1110008F13Rik	821.104	0.765439	0.243858	3.13888	0.00169597	0.0128413
ENSMUSG00000027651.16	Rprd1b	328.86	-1.11428	0.266772	-4.1769	2.95511e-05	0.000476631
ENSMUSG00000027656.7	Wisp2	327.676	1.52676	0.486911	3.1356	0.00171504	0.0129447
ENSMUSG00000027679.13	Dnajc19	437.863	1.0356	0.279464	3.70567	0.000210831	0.00238009
ENSMUSG00000027684.16	Mecom	168.866	-1.97308	0.526201	-3.74967	0.00017707	0.00207558
ENSMUSG00000027692.16	Tnik	52.8603	-1.58545	0.597887	-2.65176	0.00800741	0.0425572
ENSMUSG00000027698.14	Nceh1	595.589	3.53091	0.394416	8.95226	3.48279e-19	7.04947e-17
ENSMUSG00000027709.9	Mccc1	1189.07	-0.731082	0.221157	-3.30572	0.000947321	0.00813745
ENSMUSG00000027712.13	Anxa5	6353.81	1.05295	0.132177	7.96619	1.63646e-15	1.97627e-13
ENSMUSG00000027746.13	Ufm1	959.309	1.05873	0.217462	4.86858	1.12401e-06	2.84887e-05
ENSMUSG00000027750.16	Postn	1535.99	1.01387	0.285739	3.54824	0.000387822	0.00396118
ENSMUSG00000027770.5	Dhx36	404.547	-0.917797	0.268253	-3.42138	0.000623036	0.0058674
ENSMUSG00000027775.9	Mfsd1	936.189	0.830337	0.235415	3.52712	0.000420111	0.00424274
ENSMUSG00000027777.15	Schip1	15.947	-2.2898	0.719359	-3.18311	0.00145701	0.0113736
ENSMUSG00000027792.11	Bche	1033.15	-1.52232	0.35768	-4.25609	2.08029e-05	0.000354636
ENSMUSG00000027799.12	Nbea	182.405	-1.48188	0.373734	-3.96506	7.3378e-05	0.00101493
ENSMUSG00000027800.14	Tm4sf1	1088.95	-1.18059	0.372988	-3.16521	0.00154969	0.0119992
ENSMUSG00000027806.9	Tsc22d2	571.959	0.903117	0.276105	3.27092	0.00107199	0.00900908
ENSMUSG00000027852.14	Nras	1058.15	0.824028	0.239259	3.44408	0.000572998	0.0054897
ENSMUSG00000027858.13	Tspan2	276.902	-1.09851	0.380343	-2.88821	0.00387437	0.0240824
ENSMUSG00000027860.15	Vangl1	176.355	-1.16165	0.425724	-2.72865	0.00635947	0.0354434
ENSMUSG00000027864.9	Ptgfrn	713.593	0.66032	0.241904	2.72967	0.00633973	0.0353761
ENSMUSG00000027879.9	Sec22b	912.006	0.652738	0.200243	3.25973	0.00111519	0.00926669
ENSMUSG00000027894.14	Slc6a17	55.9898	-3.34521	0.706875	-4.73239	2.21896e-06	5.12466e-05
ENSMUSG00000027901.12	Dennd2d	296.185	-2.62735	0.364971	-7.19878	6.07549e-13	5.38956e-11
ENSMUSG00000027907.4	S100a11	5086.06	1.32749	0.221584	5.9909	2.08682e-09	9.67408e-08
ENSMUSG00000027935.14	Rab13	287.565	1.11213	0.371117	2.9967	0.00272918	0.0183964
ENSMUSG00000027940.18	Tpm3	2968.2	0.931567	0.219276	4.24837	2.1533e-05	0.000364918
ENSMUSG00000027994.14	Ccdc109b	260.863	2.33319	0.375549	6.21274	5.207e-10	2.8561e-08
ENSMUSG00000028005.13	Gucy1b3	160.506	-1.31615	0.379616	-3.46705	0.000526196	0.00510944
ENSMUSG00000028015.3	Ctso	712.469	-0.66618	0.231648	-2.87583	0.0040297	0.02478
ENSMUSG00000028024.14	Enpep	865.367	-1.2282	0.328726	-3.73625	0.000186788	0.00215933
ENSMUSG00000028028.11	Alpk1	103.999	1.21739	0.426634	2.85347	0.00432448	0.0262003
ENSMUSG00000028029.10	Aimp1	432.779	0.783286	0.260442	3.00752	0.00263389	0.0178545
ENSMUSG00000028048.11	Gba	692.686	0.905449	0.240763	3.76075	0.000169405	0.00199798
ENSMUSG00000028053.13	Ash1l	634.441	-0.820162	0.247478	-3.31409	0.000919425	0.00793577
ENSMUSG00000028062.15	Lamtor2	708.731	1.1976	0.221636	5.40345	6.53729e-08	2.22098e-06
ENSMUSG00000028063.15	Lmna	3077.72	1.45716	0.228699	6.37154	1.87145e-10	1.14445e-08
ENSMUSG00000028073.15	Pear1	452.701	-1.10194	0.267491	-4.11956	3.79601e-05	0.000586887
ENSMUSG00000028093.15	Acp6	369.704	-0.761992	0.270286	-2.81921	0.00481416	0.0285178
ENSMUSG00000028111.4	Ctsk	1422.91	3.08493	0.2952	10.4503	1.46023e-25	6.35908e-23
ENSMUSG00000028121.8	Bcar3	676.189	1.19689	0.340913	3.51085	0.000446682	0.00445164
ENSMUSG00000028132.15	Tmem56	39.6019	-3.76784	0.66797	-5.64073	1.69328e-08	6.60736e-07
ENSMUSG00000028150.14	Rorc	209.778	-2.66415	0.368947	-7.22096	5.16229e-13	4.63671e-11
ENSMUSG00000028184.12	Adgrl2	349.874	-1.04679	0.353452	-2.96161	0.00306037	0.020055
ENSMUSG00000028191.11	Bcl10	409.244	0.867162	0.281653	3.07883	0.00207812	0.0149133
ENSMUSG00000028223.8	Decr1	2139.62	0.514577	0.160727	3.20156	0.00136684	0.0107809
ENSMUSG00000028234.6	Rps20	4602.33	1.02182	0.28546	3.57955	0.000344188	0.0035817
ENSMUSG00000028238.6	Atp6v0d2	1082.66	6.37435	0.323825	19.6845	2.92654e-86	2.10287e-82
ENSMUSG00000028248.15	Pnisr	1000.31	-1.05063	0.206896	-5.07803	3.81363e-07	1.07462e-05
ENSMUSG00000028249.15	Sdcbp	2653.96	1.23438	0.169406	7.28655	3.18002e-13	2.94839e-11
ENSMUSG00000028251.5	Tstd3	178.524	1.28774	0.421395	3.0559	0.00224383	0.0158138
ENSMUSG00000028259.13	Fhl5	24.0694	-3.01656	0.704455	-4.28211	1.85127e-05	0.00032248
ENSMUSG00000028264.16	Spaca1	43.0662	2.15197	0.633874	3.39496	0.000686393	0.0063435
ENSMUSG00000028293.14	Slc35a1	327.604	-0.800813	0.267691	-2.99156	0.00277554	0.0186215
ENSMUSG00000028327.14	Stra6l	43.3299	2.40479	0.719178	3.34381	0.000826365	0.0073457
ENSMUSG00000028333.10	Anp32b	1652.23	1.01611	0.233148	4.3582	1.31137e-05	0.000240072
ENSMUSG00000028334.10	Nans	435.908	1.19438	0.42955	2.78054	0.00542683	0.0314881
ENSMUSG00000028343.10	Erp44	653.604	0.538406	0.20391	2.6404	0.00828072	0.0436705
ENSMUSG00000028347.14	Tmeff1	188.357	-1.22643	0.416353	-2.94566	0.0032227	0.0208619
ENSMUSG00000028367.5	Txn1	2199.16	0.92813	0.178605	5.19654	2.03028e-07	6.11682e-06
ENSMUSG00000028370.7	Pappa	20.4337	-1.98059	0.713687	-2.77516	0.00551751	0.0318836
ENSMUSG00000028378.6	Ptgr1	197.105	1.98761	0.530444	3.74707	0.000178909	0.00209033
ENSMUSG00000028393.10	Alad	646.976	-1.08057	0.214222	-5.04414	4.55564e-07	1.2518e-05
ENSMUSG00000028394.9	Pole3	480.635	0.870363	0.242596	3.5877	0.000333605	0.00349689
ENSMUSG00000028397.13	Kdm4c	226.171	-0.877946	0.305396	-2.87478	0.0040431	0.0248411
ENSMUSG00000028399.17	Ptprd	512.919	-1.35648	0.383959	-3.53288	0.000411059	0.00416657
ENSMUSG00000028405.9	Aco1	2130.73	-0.967319	0.269815	-3.58512	0.000336922	0.00351883
ENSMUSG00000028430.14	Nol6	1016.37	-0.99376	0.284928	-3.48776	0.000487081	0.00478458
ENSMUSG00000028456.18	Unc13b	206.977	-1.35679	0.49805	-2.7242	0.00644578	0.0357792
ENSMUSG00000028466.15	Creb3	628.912	0.939276	0.300374	3.12702	0.00176587	0.0132866
ENSMUSG00000028467.15	Gba2	285.062	-1.07848	0.381947	-2.82364	0.00474822	0.0281737
ENSMUSG00000028468.15	Rgp1	688.726	-0.754651	0.249135	-3.02909	0.00245292	0.0169313
ENSMUSG00000028476.13	Reck	157.262	-1.49319	0.42266	-3.53284	0.000411119	0.00416657
ENSMUSG00000028478.18	Clta	2450.91	1.15254	0.198465	5.80729	6.34909e-09	2.68361e-07
ENSMUSG00000028483.13	Snapc3	170.833	-1.03442	0.376419	-2.74805	0.00599515	0.0339064
ENSMUSG00000028487.18	Bnc2	142.567	-2.63244	0.478651	-5.4997	3.80446e-08	1.37027e-06
ENSMUSG00000028494.12	Plin2	7596.66	2.30453	0.261059	8.8276	1.0695e-18	1.97048e-16
ENSMUSG00000028517.8	Plpp3	3108.8	-1.11093	0.269828	-4.11718	3.83543e-05	0.000590772
ENSMUSG00000028518.8	Prkaa2	106.517	-1.67886	0.564024	-2.97658	0.00291483	0.0193931
ENSMUSG00000028532.14	Cachd1	868.641	-1.02336	0.361646	-2.82974	0.00465863	0.0277397
ENSMUSG00000028542.17	Slc6a9	110.092	-1.97465	0.46106	-4.28285	1.84514e-05	0.000321802
ENSMUSG00000028545.13	Bend5	33.7337	-1.66763	0.632023	-2.63856	0.00832597	0.0438609
ENSMUSG00000028565.18	Nfia	1001.95	-0.599941	0.209077	-2.86948	0.00411153	0.0251862
ENSMUSG00000028580.15	Pum1	639.178	-0.770725	0.23525	-3.27619	0.00105218	0.00888853
ENSMUSG00000028583.14	Pdpn	362.181	1.35083	0.313399	4.31027	1.63057e-05	0.000288583
ENSMUSG00000028599.10	Tnfrsf1b	889.44	1.10109	0.362372	3.03856	0.00237712	0.0165112
ENSMUSG00000028600.15	Podn	1406.27	-2.10194	0.24391	-8.61765	6.83395e-18	1.15542e-15
ENSMUSG00000028601.18	Echdc2	368.159	-1.50346	0.262624	-5.72477	1.03575e-08	4.2528e-07
ENSMUSG00000028603.15	Scp2	6868.25	-0.600877	0.19354	-3.10466	0.00190498	0.0140248
ENSMUSG00000028630.8	Dyrk2	129.466	-1.14803	0.408228	-2.81223	0.0049199	0.0289983
ENSMUSG00000028639.14	Ybx1	4758.97	0.582427	0.161788	3.59993	0.000318302	0.00334869
ENSMUSG00000028646.16	Rragc	1593.68	0.599088	0.226496	2.64503	0.00816837	0.043189
ENSMUSG00000028648.13	Ndufs5	695.202	0.898757	0.276616	3.24911	0.00115767	0.00953399
ENSMUSG00000028654.13	Mycl	93.8065	-2.33539	0.445981	-5.23652	1.63636e-07	5.04638e-06
ENSMUSG00000028681.11	Ptch2	261.363	-1.85116	0.399058	-4.63882	3.50401e-06	7.60666e-05
ENSMUSG00000028691.12	Prdx1	7917.54	1.14842	0.16607	6.91528	4.66947e-12	3.68709e-10
ENSMUSG00000028692.14	Akr1a1	6943.25	1.00976	0.172802	5.84346	5.11289e-09	2.18034e-07
ENSMUSG00000028701.4	Lurap1	78.3805	-1.93794	0.605943	-3.19822	0.00138278	0.0108771
ENSMUSG00000028719.8	Cmpk1	1286.87	1.03162	0.185349	5.56584	2.60894e-08	9.76383e-07
ENSMUSG00000028745.18	Capzb	2997.43	0.791763	0.195463	4.0507	5.10641e-05	0.000748819
ENSMUSG00000028772.19	Zcchc17	404.427	0.818644	0.285938	2.86302	0.00419627	0.0256143
ENSMUSG00000028788.14	Ptp4a2	3469.32	0.671537	0.158618	4.23367	2.29904e-05	0.000384628
ENSMUSG00000028792.14	Ak2	2984.96	0.481301	0.17799	2.70409	0.00684919	0.0375973
ENSMUSG00000028796.17	Phc2	808.138	-0.613199	0.190293	-3.2224	0.00127123	0.0102232
ENSMUSG00000028820.13	Sfpq	1760.53	-0.543695	0.174799	-3.1104	0.00186837	0.0138762
ENSMUSG00000028822.11	Tmem50a	1456.62	0.909422	0.203957	4.4589	8.23828e-06	0.000160423
ENSMUSG00000028832.11	Stmn1	373.633	1.36437	0.360749	3.78206	0.000155537	0.00186891
ENSMUSG00000028833.13	Ncdn	578.184	-1.44323	0.484554	-2.97847	0.00289692	0.0192918
ENSMUSG00000028843.8	Sh3bgrl3	3063.95	2.15748	0.340791	6.33079	2.43908e-10	1.44247e-08
ENSMUSG00000028849.17	Map7d1	2178.44	0.805774	0.198801	4.05317	5.05282e-05	0.000742106
ENSMUSG00000028854.9	Slc9a1	406.922	-0.705649	0.23466	-3.00711	0.00263744	0.0178618
ENSMUSG00000028868.13	Wasf2	1390.81	-0.688435	0.205421	-3.35133	0.000804246	0.00718323
ENSMUSG00000028873.16	Cdca8	67.4051	1.81041	0.494653	3.65995	0.00025226	0.00276313
ENSMUSG00000028899.11	Taf12	248.124	1.11437	0.314702	3.54102	0.000398577	0.00405662
ENSMUSG00000028917.14	Plekhm2	697.837	0.783452	0.23129	3.38731	0.000705818	0.00646894
ENSMUSG00000028923.14	Necap2	948.61	0.638432	0.222468	2.86977	0.00410764	0.0251731
ENSMUSG00000028936.15	Rpl22	2607.83	0.894468	0.289993	3.08444	0.00203935	0.0147719
ENSMUSG00000028957.12	Per3	250.191	-1.04896	0.309447	-3.38977	0.000699513	0.00643167
ENSMUSG00000028958.14	Tmub1	121.34	-1.23722	0.381112	-3.24634	0.00116899	0.0096052
ENSMUSG00000028967.10	Errfi1	525.979	-1.07685	0.343289	-3.13686	0.00170769	0.0129028
ENSMUSG00000028978.12	Nos3	691.643	-1.21557	0.345288	-3.52045	0.000430817	0.00432351
ENSMUSG00000028980.14	H6pd	3541.44	-0.95212	0.348478	-2.73223	0.00629079	0.0352012
ENSMUSG00000028998.6	Tomm7	1064.66	0.877832	0.257414	3.4102	0.000649164	0.00606576
ENSMUSG00000029001.15	Fbxo44	89.7679	-1.50408	0.529107	-2.84268	0.00447357	0.026877
ENSMUSG00000029004.15	Kmt2e	745.862	-1.2038	0.229403	-5.24752	1.54159e-07	4.77461e-06
ENSMUSG00000029016.13	Clcn6	278.686	-1.09885	0.335259	-3.27763	0.00104684	0.00884952
ENSMUSG00000029038.9	Ssu72	746.915	0.772165	0.231868	3.33019	0.000867858	0.00763279
ENSMUSG00000029048.3	Rer1	1720.84	0.78832	0.18542	4.25154	2.12301e-05	0.000360636
ENSMUSG00000029053.16	Prkcz	59.3802	-2.0045	0.601202	-3.33414	0.000855624	0.00756688
ENSMUSG00000029059.9	Fam213b	1096.4	1.29125	0.309211	4.17596	2.96738e-05	0.000477005
ENSMUSG00000029066.12	Mrpl20	1091.71	1.016	0.24016	4.2305	2.33178e-05	0.000389198
ENSMUSG00000029084.5	Cd38	324.243	-1.51241	0.289755	-5.21961	1.793e-07	5.50583e-06
ENSMUSG00000029086.15	Prom1	143.769	-2.38212	0.699117	-3.40733	0.000656021	0.00612119
ENSMUSG00000029093.14	Sorcs2	78.4571	-2.76357	0.677048	-4.08179	4.469e-05	0.000673913
ENSMUSG00000029094.11	Afap1	708.175	-0.992338	0.328444	-3.02133	0.00251667	0.0172388
ENSMUSG00000029119.9	Man2b2	633.123	0.684543	0.221499	3.09051	0.00199814	0.0145541
ENSMUSG00000029120.10	Ppp2r2c	63.5774	-1.89068	0.717175	-2.63629	0.0083817	0.0441383
ENSMUSG00000029156.11	Sgcb	377.709	0.835609	0.322442	2.59151	0.00955571	0.0489922
ENSMUSG00000029167.13	Ppargc1a	67.8975	-1.48375	0.502454	-2.95301	0.00314688	0.020454
ENSMUSG00000029175.17	Slc35f6	487.501	0.98331	0.261396	3.76176	0.00016872	0.00199233
ENSMUSG00000029177.9	Cenpa	155.316	1.38458	0.380957	3.63447	0.000278552	0.00299407
ENSMUSG00000029178.14	Klf3	775.662	-0.975266	0.251421	-3.87902	0.00010488	0.00136896
ENSMUSG00000029186.12	Pi4k2b	166.292	1.22646	0.347841	3.52592	0.000422007	0.0042559
ENSMUSG00000029195.10	Klb	397.656	-2.34486	0.339262	-6.91166	4.79025e-12	3.72765e-10
ENSMUSG00000029198.3	Grpel1	826.473	0.731456	0.235554	3.10526	0.00190113	0.0140181
ENSMUSG00000029228.15	Lnx1	108.317	-1.687	0.42791	-3.94242	8.06636e-05	0.00109983
ENSMUSG00000029233.15	Srd5a3	262.575	0.988949	0.318872	3.1014	0.00192609	0.0141368
ENSMUSG00000029234.13	Tmem165	739.894	1.38434	0.193744	7.14518	8.98785e-13	7.81538e-11
ENSMUSG00000029250.5	Polr2b	526.083	-0.911045	0.218724	-4.16528	3.10975e-05	0.000495456
ENSMUSG00000029254.16	Stap1	263.913	1.76778	0.639698	2.76347	0.00571909	0.0328585
ENSMUSG00000029272.8	Sult1e1	474.893	-2.53817	0.412718	-6.14989	7.75366e-10	4.09661e-08
ENSMUSG00000029287.14	Tgfbr3	1708.7	-0.846798	0.252058	-3.35954	0.000780734	0.0069957
ENSMUSG00000029298.15	Gbp9	588.937	-1.2559	0.370052	-3.39385	0.000689163	0.00635684
ENSMUSG00000029304.14	Spp1	285.374	2.64945	0.502127	5.27646	1.31701e-07	4.12349e-06
ENSMUSG00000029309.7	Sparcl1	4410.13	-1.01885	0.281591	-3.61818	0.000296683	0.00316294
ENSMUSG00000029310.13	Nudt9	625.246	1.06909	0.254056	4.20811	2.57516e-05	0.00042226
ENSMUSG00000029313.18	Aff1	822.984	-0.664069	0.247223	-2.68612	0.00722877	0.0391722
ENSMUSG00000029314.14	Agpat9	824.751	-1.2377	0.255453	-4.84514	1.26524e-06	3.15672e-05
ENSMUSG00000029335.5	Bmp3	307.03	1.87906	0.472352	3.9781	6.94688e-05	0.000974938
ENSMUSG00000029364.15	Wsb2	972.93	1.05929	0.230728	4.59107	4.40983e-06	9.27871e-05
ENSMUSG00000029370.10	Rassf6	16.6851	-2.66975	0.716796	-3.72455	0.000195661	0.0022423
ENSMUSG00000029373.7	Pf4	826.651	1.23082	0.31203	3.94456	7.99476e-05	0.00109214
ENSMUSG00000029390.13	Tmed2	1268.09	0.60531	0.193849	3.12258	0.00179272	0.0134393
ENSMUSG00000029401.8	Rilpl2	393.883	0.98021	0.258927	3.78566	0.0001533	0.00185288
ENSMUSG00000029402.8	Snrnp35	96.7613	1.94047	0.485033	4.0007	6.31541e-05	0.000899493
ENSMUSG00000029405.16	G3bp2	1906.31	-0.861219	0.250851	-3.43318	0.000596536	0.00567737
ENSMUSG00000029406.15	Pitpnm2	610	-0.8311	0.219591	-3.78476	0.000153857	0.00185649
ENSMUSG00000029430.13	Ran	1723.44	0.652331	0.159264	4.09591	4.20509e-05	0.000639485
ENSMUSG00000029438.9	Bcl7a	118.285	-1.15203	0.418967	-2.7497	0.00596498	0.0338023
ENSMUSG00000029455.14	Aldh2	6674.73	-0.962213	0.159538	-6.03125	1.62698e-09	7.8461e-08
ENSMUSG00000029462.18	Vps29	808.983	1.01338	0.221166	4.58197	4.60617e-06	9.61242e-05
ENSMUSG00000029465.14	Arpc3	1922.65	1.36162	0.319041	4.26785	1.97365e-05	0.000340496
ENSMUSG00000029467.15	Atp2a2	1797.41	-0.823957	0.215977	-3.81503	0.000136166	0.00168809
ENSMUSG00000029468.17	P2rx7	302.267	1.49202	0.282623	5.27919	1.29759e-07	4.08044e-06
ENSMUSG00000029470.15	P2rx4	1001.77	1.77607	0.276996	6.41191	1.43703e-10	9.05772e-09
ENSMUSG00000029482.4	Aacs	3148.8	-2.77191	0.277045	-10.0053	1.44525e-23	4.61548e-21
ENSMUSG00000029490.3	Mfsd7a	132.103	1.55916	0.42463	3.6718	0.000240853	0.00266664
ENSMUSG00000029505.17	Ep400	642.485	-0.549896	0.209903	-2.61976	0.0087991	0.0458657
ENSMUSG00000029535.4	Triap1	385.18	0.977855	0.30575	3.19821	0.00138281	0.0108771
ENSMUSG00000029538.13	Srsf9	532.319	0.816475	0.243841	3.34839	0.000812825	0.00723663
ENSMUSG00000029560.12	Snx8	556.942	1.48808	0.30963	4.806	1.53978e-06	3.71902e-05
ENSMUSG00000029580.14	Actb	40158.5	1.44241	0.205549	7.01735	2.26108e-12	1.90023e-10
ENSMUSG00000029581.14	Fscn1	985.367	-1.37344	0.341027	-4.02737	5.64039e-05	0.000815311
ENSMUSG00000029596.13	Sdsl	152.127	1.6805	0.402401	4.17618	2.96449e-05	0.000477005
ENSMUSG00000029614.13	Rpl6	4725.67	0.75406	0.243021	3.10286	0.00191663	0.0140962
ENSMUSG00000029616.9	Erp29	1585.1	1.30882	0.21258	6.15685	7.4205e-10	3.94397e-08
ENSMUSG00000029622.16	Arpc1b	4100.68	1.57076	0.216399	7.25864	3.91011e-13	3.55647e-11
ENSMUSG00000029623.14	Pdap1	778.034	0.836379	0.193288	4.32712	1.51075e-05	0.000270037
ENSMUSG00000029636.10	Wasf3	46.8832	-1.65916	0.623573	-2.66074	0.00779693	0.0416421
ENSMUSG00000029642.11	Polr1d	939.765	0.565404	0.203136	2.78337	0.00537971	0.0313003
ENSMUSG00000029648.13	Flt1	959.855	-1.44461	0.441023	-3.27559	0.0010544	0.00889773
ENSMUSG00000029649.10	Pomp	1421.26	1.21216	0.219923	5.51176	3.55265e-08	1.29253e-06
ENSMUSG00000029657.15	Hsph1	650.118	1.06672	0.327252	3.25964	0.00111554	0.00926669
ENSMUSG00000029659.16	Medag	497.946	1.29819	0.273872	4.74014	2.13571e-06	4.96138e-05
ENSMUSG00000029664.10	Tfpi2	68.4979	2.14911	0.60461	3.55453	0.00037865	0.00388068
ENSMUSG00000029675.12	Eln	1544.8	-1.29596	0.390397	-3.31959	0.000901482	0.00781847
ENSMUSG00000029684.14	Wasl	558.021	-0.550706	0.210091	-2.62128	0.00876011	0.0456957
ENSMUSG00000029701.15	Rbm28	1311.31	1.17239	0.177207	6.61592	3.69259e-11	2.51499e-09
ENSMUSG00000029710.15	Ephb4	578.962	-1.28929	0.296808	-4.34384	1.40011e-05	0.000252459
ENSMUSG00000029752.12	Asns	718.615	-1.74695	0.350017	-4.99103	6.00568e-07	1.61625e-05
ENSMUSG00000029762.6	Akr1b8	509.507	2.39627	0.357144	6.70953	1.95253e-11	1.3891e-09
ENSMUSG00000029767.16	Calu	3529.26	0.622439	0.152667	4.07709	4.56019e-05	0.000682651
ENSMUSG00000029769.16	Ccdc136	60.9373	-2.05766	0.709363	-2.90071	0.00372319	0.0233549
ENSMUSG00000029771.12	Irf5	665.088	1.98693	0.402254	4.93949	7.83255e-07	2.04657e-05
ENSMUSG00000029780.14	Nt5c3	170.136	0.982412	0.347769	2.8249	0.00472957	0.0280746
ENSMUSG00000029802.13	Abcg2	412.699	-1.32861	0.412573	-3.2203	0.00128056	0.0102695
ENSMUSG00000029804.16	Herc3	199.162	-1.03158	0.332054	-3.10665	0.00189219	0.0139776
ENSMUSG00000029810.15	Tmem176b	1903.04	0.654429	0.229051	2.85714	0.00427484	0.0259542
ENSMUSG00000029816.10	Gpnmb	6590.62	2.94111	0.714077	4.11876	3.80913e-05	0.000587349
ENSMUSG00000029821.15	Dfna5	83.5349	1.75013	0.488834	3.58022	0.000343307	0.00357512
ENSMUSG00000029838.11	Ptn	58.7795	-2.16682	0.70771	-3.06173	0.00220059	0.0155787
ENSMUSG00000029840.8	Mtpn	1607.15	0.610835	0.167194	3.65346	0.000258732	0.0028137
ENSMUSG00000029910.14	Mad2l1	120.326	1.71172	0.406586	4.20998	2.55389e-05	0.000419451
ENSMUSG00000029918.9	Mrps33	194.502	1.37447	0.375659	3.65883	0.000253365	0.0027689
ENSMUSG00000029919.5	Hpgds	401.742	3.76111	0.369767	10.1716	2.65591e-24	9.54204e-22
ENSMUSG00000029922.15	Mkrn1	640.372	0.730255	0.281474	2.59439	0.00947583	0.0486694
ENSMUSG00000029925.13	Tbxas1	565.946	2.51314	0.417312	6.0222	1.72059e-09	8.21481e-08
ENSMUSG00000029994.17	Anxa4	1452.75	1.3772	0.22128	6.22378	4.85328e-10	2.69291e-08
ENSMUSG00000030019.6	Fbxl14	410.253	-0.664573	0.250878	-2.649	0.00807315	0.0427957
ENSMUSG00000030029.14	Lrig1	487.77	-0.787791	0.294182	-2.6779	0.00740854	0.0399505
ENSMUSG00000030047.14	Arhgap25	774.915	2.74409	0.369506	7.42637	1.11619e-13	1.09121e-11
ENSMUSG00000030062.7	Rpn1	1585.21	0.669172	0.23002	2.90919	0.00362365	0.0228602
ENSMUSG00000030102.10	Itpr1	667.442	-0.799372	0.277341	-2.88227	0.00394826	0.0244022
ENSMUSG00000030116.14	Mfap5	991.909	1.30463	0.299696	4.35319	1.34173e-05	0.000244075
ENSMUSG00000030117.5	Gdf3	54.3475	4.67603	0.671254	6.96612	3.25804e-12	2.6603e-10
ENSMUSG00000030144.4	Clec4d	180.325	2.98769	0.630171	4.74108	2.12578e-06	4.95131e-05
ENSMUSG00000030147.12	Clec4b1	225.789	2.42154	0.428843	5.64669	1.63566e-08	6.44003e-07
ENSMUSG00000030148.15	Clec4a2	519.626	2.87746	0.397684	7.23555	4.63647e-13	4.19061e-11
ENSMUSG00000030167.15	Klrc1	32.3841	-1.64562	0.621483	-2.6479	0.00809936	0.0429188
ENSMUSG00000030168.13	Adipor2	4158.55	-0.710274	0.216447	-3.28152	0.00103251	0.00873862
ENSMUSG00000030172.15	Erc1	393.146	-1.1133	0.277134	-4.01717	5.89012e-05	0.000846469
ENSMUSG00000030207.15	Fam234b	138.512	-1.17159	0.415794	-2.8177	0.00483684	0.0285815
ENSMUSG00000030217.2	Art4	35.4495	-2.34138	0.694731	-3.3702	0.000751146	0.00677756
ENSMUSG00000030218.2	Mgp	2785.61	0.91638	0.279927	3.27364	0.00106173	0.00893336
ENSMUSG00000030223.14	Ptpro	238.087	1.57433	0.466682	3.37345	0.00074232	0.00671358
ENSMUSG00000030224.10	Strap	925.698	0.567994	0.183887	3.08881	0.00200957	0.0145964
ENSMUSG00000030225.11	Dera	309.154	1.14849	0.270761	4.24171	2.21823e-05	0.000373719
ENSMUSG00000030231.10	Plekha5	257.092	-1.04887	0.342319	-3.06402	0.00218381	0.0154873
ENSMUSG00000030237.14	Slco1a4	17.4052	-2.35038	0.719342	-3.2674	0.00108541	0.00906356
ENSMUSG00000030244.7	Gys2	217.618	2.1961	0.56105	3.91427	9.06779e-05	0.00121448
ENSMUSG00000030247.9	Kcnj8	279.129	-1.27256	0.311856	-4.08061	4.49185e-05	0.000675941
ENSMUSG00000030249.15	Abcc9	473.721	-1.75641	0.287367	-6.11208	9.83433e-10	5.08378e-08
ENSMUSG00000030259.12	Rassf8	496.127	0.785868	0.236859	3.31788	0.000907046	0.0078525
ENSMUSG00000030272.15	Camk1	1284.3	0.598271	0.203532	2.93944	0.00328807	0.0211991
ENSMUSG00000030275.6	Etnk1	995.41	-0.976182	0.223424	-4.3692	1.24702e-05	0.000229461
ENSMUSG00000030278.11	Cidec	22287.9	0.615511	0.238186	2.58416	0.00976156	0.0498696
ENSMUSG00000030282.14	Cmas	331.178	0.933706	0.331936	2.81291	0.00490951	0.0289514
ENSMUSG00000030286.6	Emc3	1031.4	0.510137	0.186785	2.73115	0.00631144	0.0352925
ENSMUSG00000030298.10	Sec13	1012.46	0.829998	0.18861	4.4006	1.07951e-05	0.000202529
ENSMUSG00000030302.16	Atp2b2	93.1928	-2.15	0.719362	-2.98876	0.00280109	0.0187579
ENSMUSG00000030306.14	Tmtc1	160.677	-1.88444	0.453706	-4.15344	3.27514e-05	0.000516652
ENSMUSG00000030315.15	Vgll4	321.364	-1.33404	0.309307	-4.31298	1.61067e-05	0.000285413
ENSMUSG00000030317.8	Timp4	2331.88	-0.76181	0.273109	-2.7894	0.00528059	0.0308485
ENSMUSG00000030323.13	Ift122	173.255	-1.10699	0.337266	-3.28224	0.00102988	0.00872662
ENSMUSG00000030329.11	Pianp	160.194	2.51838	0.667357	3.77367	0.000160866	0.0019233
ENSMUSG00000030335.6	Mrpl51	758.762	0.652354	0.232298	2.80827	0.00498086	0.029336
ENSMUSG00000030337.16	Vamp1	255.755	-1.80793	0.479594	-3.76971	0.000163438	0.00194435
ENSMUSG00000030342.8	Cd9	1472.93	2.36112	0.321147	7.35215	1.95046e-13	1.88121e-11
ENSMUSG00000030352.14	Tspan9	591.564	-1.5095	0.33707	-4.47831	7.52357e-06	0.000147707
ENSMUSG00000030374.15	Strn4	846.612	-0.59964	0.211051	-2.84121	0.00449433	0.0269679
ENSMUSG00000030401.16	Rtn2	393.492	1.23254	0.391132	3.15122	0.00162588	0.0124351
ENSMUSG00000030411.15	Nova2	71.7808	-2.44568	0.53652	-4.55842	5.15409e-06	0.000106269
ENSMUSG00000030417.15	Pdcd5	524.864	0.994913	0.263496	3.77582	0.000159485	0.00191156
ENSMUSG00000030428.16	Ttyh1	152.451	-2.78339	0.709832	-3.92119	8.81113e-05	0.00118563
ENSMUSG00000030432.12	Rpl28	4573.76	0.857593	0.269302	3.18451	0.00145001	0.0113302
ENSMUSG00000030447.15	Cyfip1	1017.42	0.565854	0.195415	2.89566	0.00378363	0.023672
ENSMUSG00000030451.15	Herc2	770.83	-0.602505	0.222053	-2.71334	0.00666087	0.0367178
ENSMUSG00000030512.13	Snrpa1	212.278	1.165	0.392524	2.96796	0.00299784	0.0197442
ENSMUSG00000030513.14	Pcsk6	692.874	-1.23836	0.288955	-4.28565	1.82208e-05	0.000318942
ENSMUSG00000030516.14	Tjp1	1083.52	-1.53036	0.36763	-4.16278	3.14399e-05	0.000498701
ENSMUSG00000030530.15	Furin	965.549	-1.03156	0.191693	-5.38135	7.39301e-08	2.47657e-06
ENSMUSG00000030536.10	Iqgap1	2908.03	0.997325	0.236513	4.21678	2.47814e-05	0.00040841
ENSMUSG00000030546.14	Plin1	13447.5	-0.753571	0.26327	-2.86235	0.00420507	0.0256481
ENSMUSG00000030551.14	Nr2f2	440.094	-0.913092	0.295477	-3.09023	0.00200002	0.0145565
ENSMUSG00000030554.16	Synm	317.349	-1.60849	0.407308	-3.94907	7.84559e-05	0.00107832
ENSMUSG00000030579.10	Tyrobp	3139.05	2.96533	0.334334	8.86937	7.35596e-19	1.42855e-16
ENSMUSG00000030583.16	Sipa1l3	292.454	-1.31826	0.324052	-4.06807	4.74049e-05	0.000704505
ENSMUSG00000030591.17	Psmd8	1930.4	0.617549	0.187671	3.29059	0.000999775	0.00852181
ENSMUSG00000030592.17	Ryr1	51.8815	2.69913	0.64183	4.20537	2.6065e-05	0.000426143
ENSMUSG00000030603.16	Psmc4	1017.81	0.57393	0.215849	2.65894	0.0078387	0.0418151
ENSMUSG00000030605.15	Mfge8	9891.79	2.28799	0.178316	12.8311	1.09754e-37	1.12663e-34
ENSMUSG00000030614.8	Tmem126b	519.907	0.795964	0.285034	2.79253	0.00522983	0.0305748
ENSMUSG00000030615.12	Tmem126a	311.417	1.25099	0.365612	3.42165	0.000622432	0.00586556
ENSMUSG00000030616.15	Sytl2	105.155	-1.29051	0.408414	-3.15982	0.00157868	0.0121517
ENSMUSG00000030629.15	Zfand6	977.644	-0.640064	0.224335	-2.85317	0.00432857	0.026214
ENSMUSG00000030671.8	Pde3b	2259.51	-1.65349	0.313048	-5.28189	1.27855e-07	4.04715e-06
ENSMUSG00000030681.18	Mvp	1222.23	0.852501	0.240646	3.54256	0.00039627	0.00404218
ENSMUSG00000030695.14	Aldoa	16722.9	0.466164	0.154342	3.02034	0.00252493	0.017279
ENSMUSG00000030701.17	Plekhb1	200.88	-3.39892	0.658069	-5.16499	2.40448e-07	7.11004e-06
ENSMUSG00000030708.14	Dnajb13	62.7873	1.68394	0.494852	3.40292	0.000666703	0.00620142
ENSMUSG00000030711.15	Sult1a1	1487.27	-0.893616	0.229852	-3.8878	0.000101158	0.00132883
ENSMUSG00000030717.9	Nupr1	1076.75	0.98565	0.243855	4.04195	5.30086e-05	0.000773388
ENSMUSG00000030747.5	Dgat2	23408.8	0.619799	0.210645	2.94239	0.00325688	0.0210169
ENSMUSG00000030760.14	Acer3	261.115	1.5274	0.493768	3.09336	0.00197905	0.0144444
ENSMUSG00000030786.18	Itgam	547.192	3.17527	0.30947	10.2603	1.06334e-24	4.13005e-22
ENSMUSG00000030789.9	Itgax	1156.77	3.99886	0.274853	14.5491	5.91901e-48	1.06328e-44
ENSMUSG00000030793.4	Pycard	354.316	2.2968	0.448301	5.12334	3.00169e-07	8.62747e-06
ENSMUSG00000030806.6	Stx1b	329.945	-2.18969	0.4394	-4.98335	6.24918e-07	1.6755e-05
ENSMUSG00000030822.15	Prr14	560.162	-0.640837	0.220366	-2.90806	0.00363677	0.0229128
ENSMUSG00000030826.18	Bcat2	742.744	-0.902232	0.19581	-4.60768	4.07182e-06	8.68193e-05
ENSMUSG00000030842.11	Lamtor1	1876.61	0.88668	0.226714	3.911	9.19131e-05	0.00122987
ENSMUSG00000030844.11	Rgs10	441.819	1.73683	0.387	4.48794	7.19165e-06	0.000142252
ENSMUSG00000030849.18	Fgfr2	174.244	-3.04788	0.446616	-6.82439	8.83018e-12	6.6439e-10
ENSMUSG00000030850.16	Ate1	474.333	-0.805181	0.250966	-3.20833	0.00133509	0.0106297
ENSMUSG00000030861.15	Acadsb	1851.58	-1.04118	0.207304	-5.02249	5.10064e-07	1.38044e-05
ENSMUSG00000030862.13	Cpxm2	154.67	-1.64399	0.387329	-4.24441	2.19165e-05	0.000370107
ENSMUSG00000030865.4	Chp2	282.855	-1.18038	0.350876	-3.36408	0.000767993	0.00688941
ENSMUSG00000030868.6	Dctn5	897.785	0.865082	0.231933	3.72988	0.000191574	0.00220426
ENSMUSG00000030879.9	Mrpl17	793.233	0.790324	0.27376	2.88693	0.00389023	0.0241392
ENSMUSG00000030884.12	Uqcrc2	1633.21	-0.678352	0.188505	-3.5986	0.00031994	0.00336346
ENSMUSG00000030894.4	Tpp1	1509.93	0.794597	0.212816	3.73373	0.000188665	0.00217601
ENSMUSG00000030934.8	Oat	1950.95	-0.527243	0.168935	-3.12097	0.00180254	0.0134918
ENSMUSG00000030935.15	Acsm3	148.465	-4.8965	0.49527	-9.88653	4.76245e-23	1.45619e-20
ENSMUSG00000030972.6	Acsm5	107.615	-2.04401	0.489844	-4.17278	3.00909e-05	0.000481556
ENSMUSG00000030980.17	Knop1	452.904	0.730245	0.265979	2.7455	0.00604192	0.0340771
ENSMUSG00000030987.4	Stim1	761.168	-1.33154	0.282805	-4.70832	2.49763e-06	5.68625e-05
ENSMUSG00000031004.7	Mki67	305.484	2.37748	0.374863	6.34226	2.26422e-10	1.35017e-08
ENSMUSG00000031007.2	Atp6ap2	834.137	0.882862	0.255139	3.46031	0.000539555	0.005218
ENSMUSG00000031010.17	Usp9x	709.71	-1.53564	0.317539	-4.83607	1.3243e-06	3.28697e-05
ENSMUSG00000031024.13	St5	459.614	-0.932881	0.342239	-2.72582	0.00641418	0.0356582
ENSMUSG00000031075.18	Ano1	200.143	-2.00856	0.38686	-5.19197	2.08081e-07	6.25593e-06
ENSMUSG00000031095.15	Cul4b	303.514	-0.870678	0.300712	-2.89539	0.00378693	0.023672
ENSMUSG00000031111.16	Igsf1	26.9561	-1.9712	0.716214	-2.75225	0.00591871	0.0336064
ENSMUSG00000031134.16	Rbmx	491.072	-0.825104	0.246055	-3.35333	0.00079845	0.00714479
ENSMUSG00000031137.17	Fgf13	333.284	3.35028	0.379382	8.8309	1.03838e-18	1.94533e-16
ENSMUSG00000031146.6	Plp2	736.403	1.09458	0.220396	4.9664	6.82063e-07	1.81182e-05
ENSMUSG00000031168.14	Ebp	547.85	1.03008	0.232405	4.43228	9.3241e-06	0.000178901
ENSMUSG00000031176.8	Dynlt3	1079.36	0.558092	0.184377	3.0269	0.00247075	0.0170076
ENSMUSG00000031226.13	Pbdc1	238.406	0.963425	0.311772	3.09016	0.00200049	0.0145565
ENSMUSG00000031229.16	Atrx	786.138	-0.774323	0.229837	-3.36901	0.000754388	0.00680133
ENSMUSG00000031231.4	Cox7b	1722.89	0.627357	0.18881	3.3227	0.000891517	0.0077486
ENSMUSG00000031239.5	Itm2a	239.448	-3.57714	0.480306	-7.44762	9.50358e-14	9.41903e-12
ENSMUSG00000031253.15	Srpx2	395.693	1.18753	0.294387	4.03391	5.48555e-05	0.000795488
ENSMUSG00000031266.6	Gla	244.826	2.54812	0.332784	7.65698	1.90356e-14	2.10431e-12
ENSMUSG00000031273.16	Col4a6	64.7944	-1.6015	0.516449	-3.10099	0.00192877	0.014142
ENSMUSG00000031274.16	Col4a5	331.745	-1.97567	0.286604	-6.89338	5.4483e-12	4.18703e-10
ENSMUSG00000031283.16	Chrdl1	1078.34	-1.2769	0.341332	-3.74093	0.000183339	0.00212996
ENSMUSG00000031289.10	Il13ra2	19.1543	2.92086	0.71787	4.06879	4.72579e-05	0.000703047
ENSMUSG00000031298.15	Adgrg2	327.155	-3.22301	0.575204	-5.60324	2.10382e-08	8.01964e-07
ENSMUSG00000031299.10	Pdha1	3189.59	-0.975483	0.177237	-5.50385	3.71595e-08	1.34606e-06
ENSMUSG00000031342.17	Gpm6b	411.889	-1.08381	0.352787	-3.07213	0.00212539	0.0152036
ENSMUSG00000031351.15	Zfp185	375.362	-2.7182	0.413463	-6.57422	4.89096e-11	3.25408e-09
ENSMUSG00000031353.13	Rbbp7	1217.48	-0.667831	0.23233	-2.87449	0.00404686	0.0248536
ENSMUSG00000031373.4	Car5b	2366.92	-1.00804	0.262166	-3.84506	0.000120524	0.00153415
ENSMUSG00000031378.14	Abcd1	476.236	0.777026	0.253066	3.07045	0.00213736	0.0152664
ENSMUSG00000031386.14	Hcfc1	909.562	-0.705129	0.201676	-3.49634	0.000471691	0.00466529
ENSMUSG00000031387.14	Renbp	380.381	1.8297	0.334893	5.46353	4.66751e-08	1.64002e-06
ENSMUSG00000031393.16	Mecp2	509.878	-0.90188	0.240797	-3.74539	0.000180113	0.00209839
ENSMUSG00000031429.14	Psmd10	248.941	1.12709	0.349594	3.224	0.00126416	0.0102005
ENSMUSG00000031432.3	Prps1	1441.55	1.86143	0.166376	11.1881	4.66461e-29	2.57827e-26
ENSMUSG00000031438.11	Rnf128	414.782	2.63774	0.563293	4.68271	2.8311e-06	6.32878e-05
ENSMUSG00000031444.16	F10	97.124	2.15932	0.635438	3.39816	0.0006784	0.00628986
ENSMUSG00000031447.6	Lamp1	9841.48	0.929131	0.153992	6.03362	1.60324e-09	7.78384e-08
ENSMUSG00000031451.5	Gas6	3266.14	-0.940188	0.236614	-3.97351	7.0822e-05	0.000989409
ENSMUSG00000031489.14	Adrb3	3823.71	-1.79625	0.271248	-6.62215	3.54006e-11	2.43417e-09
ENSMUSG00000031495.8	Cd209d	105.113	-1.64563	0.447723	-3.67554	0.000237346	0.00263343
ENSMUSG00000031523.16	Dlc1	2287.93	-0.866977	0.282027	-3.07409	0.00211146	0.0151341
ENSMUSG00000031532.5	Saraf	1691.8	0.489833	0.151985	3.22291	0.00126897	0.0102178
ENSMUSG00000031540.13	Kat6a	576.974	-0.985938	0.26682	-3.69514	0.000219766	0.00247318
ENSMUSG00000031545.5	Gpat4	1730.01	-0.676146	0.238324	-2.83709	0.00455267	0.0272383
ENSMUSG00000031561.15	Tenm3	38.4749	-2.04264	0.67881	-3.00915	0.00261977	0.0177672
ENSMUSG00000031591.14	Asah1	1363.69	0.541598	0.170583	3.17499	0.00149843	0.0116526
ENSMUSG00000031592.9	Pcm1	557.538	-1.26979	0.279512	-4.54287	5.54931e-06	0.000113441
ENSMUSG00000031605.7	Klhl2	1349.36	-2.05166	0.26089	-7.86406	3.71872e-15	4.27534e-13
ENSMUSG00000031608.13	Galnt7	157.435	1.31297	0.431248	3.04458	0.00233005	0.0162549
ENSMUSG00000031609.3	Sap30	83.7176	1.38146	0.470958	2.9333	0.00335382	0.0215265
ENSMUSG00000031613.8	Hpgd	770.362	-0.847795	0.318874	-2.65871	0.00784393	0.0418275
ENSMUSG00000031616.7	Ednra	179.509	-1.23639	0.452533	-2.73215	0.00629223	0.0352012
ENSMUSG00000031631.15	Cfap97	191.537	-1.20241	0.411036	-2.92531	0.00344111	0.021969
ENSMUSG00000031634.12	Ufsp2	390.832	1.10438	0.243807	4.52973	5.90581e-06	0.000120046
ENSMUSG00000031659.12	Adcy7	920.63	1.23824	0.475418	2.60453	0.00920016	0.0475253
ENSMUSG00000031660.13	Brd7	526.291	0.788408	0.26683	2.95472	0.00312949	0.0203975
ENSMUSG00000031661.11	Nkd1	275.037	2.23122	0.328963	6.7826	1.18035e-11	8.74371e-10
ENSMUSG00000031662.7	Snx20	151.765	1.59857	0.425086	3.76056	0.00016953	0.00199798
ENSMUSG00000031700.11	Gpt2	1961.71	-1.42922	0.336617	-4.24583	2.17787e-05	0.000368647
ENSMUSG00000031708.15	Tecr	2149.66	0.635758	0.2048	3.10429	0.00190737	0.0140352
ENSMUSG00000031722.9	Hp	40157.2	1.29139	0.210433	6.1368	8.42027e-10	4.41634e-08
ENSMUSG00000031725.8	Ces1f	1079.35	-1.21601	0.239066	-5.0865	3.64741e-07	1.03183e-05
ENSMUSG00000031732.12	Phlpp2	144.433	-1.10719	0.410384	-2.69794	0.006977	0.0381676
ENSMUSG00000031749.12	St3gal2	566.13	-0.668672	0.217128	-3.07962	0.00207268	0.0148963
ENSMUSG00000031785.15	Adgrg1	842.162	-1.3872	0.323286	-4.29095	1.7791e-05	0.000312179
ENSMUSG00000031790.7	Mmp15	284.859	-1.43088	0.375566	-3.80993	0.000139008	0.00171475
ENSMUSG00000031799.9	Tpm4	2970.06	1.03374	0.16264	6.35598	2.07097e-10	1.25479e-08
ENSMUSG00000031813.7	Mvb12a	329.348	0.718085	0.26332	2.72704	0.00639048	0.0355572
ENSMUSG00000031825.16	Crispld2	652.796	-1.46317	0.239711	-6.10389	1.03517e-09	5.2567e-08
ENSMUSG00000031827.12	Cotl1	2895.95	1.83905	0.40679	4.52088	6.15827e-06	0.000124649
ENSMUSG00000031835.15	Mbtps1	1075.22	-0.517489	0.187819	-2.75526	0.00586452	0.0333778
ENSMUSG00000031838.7	Ifi30	1619.15	2.04223	0.393941	5.18411	2.17053e-07	6.49847e-06
ENSMUSG00000031839.6	Hsbp1	1565.97	0.586327	0.215728	2.7179	0.00656977	0.0362992
ENSMUSG00000031841.18	Cdh13	700.826	-1.47644	0.429934	-3.43412	0.000594491	0.00566165
ENSMUSG00000031842.13	Pde4c	41.1486	-1.98167	0.616409	-3.21486	0.00130509	0.0104313
ENSMUSG00000031871.8	Cdh5	2743.27	-1.4802	0.336939	-4.39306	1.11764e-05	0.000207515
ENSMUSG00000031875.6	Cmtm3	846.381	1.32806	0.294518	4.50926	6.50528e-06	0.000131118
ENSMUSG00000031883.12	Car7	107.545	-2.2841	0.507802	-4.49802	6.859e-06	0.000136745
ENSMUSG00000031897.8	Psmb10	1029.22	1.23456	0.31576	3.9098	9.23732e-05	0.00123259
ENSMUSG00000031903.6	Pla2g15	1052.53	0.718879	0.212546	3.38222	0.000719024	0.00655653
ENSMUSG00000031934.13	Panx1	120.061	1.83543	0.386313	4.75114	2.02273e-06	4.74204e-05
ENSMUSG00000031954.5	Cfdp1	624.581	0.790194	0.224575	3.51862	0.000433802	0.00435043
ENSMUSG00000031980.9	Agt	3133.33	-3.03043	0.339352	-8.93005	4.25832e-19	8.38306e-17
ENSMUSG00000031990.14	Jam3	180.235	-1.13858	0.371504	-3.06478	0.00217832	0.0154873
ENSMUSG00000032010.14	Usp2	159.516	-1.89282	0.466666	-4.05605	4.99086e-05	0.000735627
ENSMUSG00000032014.5	Oaf	533.828	0.904736	0.304449	2.97171	0.00296144	0.0196033
ENSMUSG00000032020.15	Ubash3b	222.696	1.53003	0.402719	3.79924	0.000145139	0.00177514
ENSMUSG00000032026.6	Rexo2	858.65	0.912785	0.278794	3.27405	0.00106018	0.00893047
ENSMUSG00000032035.15	Ets1	1147.25	-1.3383	0.379748	-3.52417	0.000424812	0.00427818
ENSMUSG00000032046.15	Abhd12	1959.43	1.57765	0.268081	5.88498	3.98096e-09	1.74955e-07
ENSMUSG00000032050.16	Rdx	1083.73	-0.64596	0.203914	-3.16781	0.00153591	0.0119183
ENSMUSG00000032060.9	Cryab	1850.65	1.7231	0.283541	6.07707	1.22401e-09	6.12899e-08
ENSMUSG00000032064.17	Dixdc1	153.148	-2.25155	0.557038	-4.04201	5.29948e-05	0.000773388
ENSMUSG00000032076.18	Cadm1	382.322	2.51697	0.438271	5.74294	9.30459e-09	3.84242e-07
ENSMUSG00000032085.4	Tagln	884.718	-0.957427	0.36018	-2.65819	0.00785615	0.0418771
ENSMUSG00000032089.16	Il10ra	382.819	1.48623	0.513502	2.8943	0.00380003	0.0237333
ENSMUSG00000032112.9	Trappc4	796.287	0.571779	0.207115	2.76069	0.00576803	0.033038
ENSMUSG00000032122.14	Slc37a2	709.997	2.94695	0.422154	6.98076	2.93597e-12	2.43889e-10
ENSMUSG00000032125.19	Robo4	759.856	-1.05264	0.386571	-2.72302	0.00646875	0.0358651
ENSMUSG00000032135.14	Mcam	3752.2	-0.819513	0.29335	-2.79363	0.00521201	0.0304851
ENSMUSG00000032171.6	Pin1	513.173	0.847306	0.318092	2.66371	0.00772837	0.041334
ENSMUSG00000032192.8	Gnb5	303.985	-1.1442	0.287964	-3.97343	7.08442e-05	0.000989409
ENSMUSG00000032198.8	Dock6	723.123	-1.26725	0.427753	-2.96258	0.00305077	0.0200012
ENSMUSG00000032216.14	Nedd4	8094.32	-0.794147	0.232257	-3.41926	0.000627923	0.00590182
ENSMUSG00000032220.9	Myo1e	640.31	1.47739	0.409833	3.60487	0.000312309	0.00330257
ENSMUSG00000032224.14	Fam81a	26.1368	-3.18116	0.707961	-4.49341	7.00917e-06	0.000139321
ENSMUSG00000032228.16	Tcf12	586.569	-0.851455	0.227307	-3.74583	0.000179798	0.00209839
ENSMUSG00000032231.14	Anxa2	13800.4	1.6453	0.180608	9.10981	8.25232e-20	1.79688e-17
ENSMUSG00000032271.13	Nnmt	2712.26	0.929288	0.192146	4.83636	1.32236e-06	3.28697e-05
ENSMUSG00000032281.11	Acsbg1	195.741	-2.87959	0.673475	-4.27572	1.9052e-05	0.000330273
ENSMUSG00000032285.15	Dnaja4	317.22	-1.42904	0.520439	-2.74584	0.00603563	0.034055
ENSMUSG00000032294.16	Pkm	5910.79	0.683538	0.18161	3.76378	0.000167365	0.00198122
ENSMUSG00000032299.9	Commd4	488.822	1.10612	0.251455	4.39889	1.08807e-05	0.000203484
ENSMUSG00000032311.17	Nrg4	418.826	-0.959857	0.292333	-3.28344	0.0010255	0.00870472
ENSMUSG00000032330.6	Cox7a2	2269.26	0.511732	0.16969	3.01569	0.00256398	0.0174772
ENSMUSG00000032336.17	Nptn	1678.47	0.696056	0.215693	3.22706	0.00125067	0.0101169
ENSMUSG00000032340.7	Neo1	335.556	-1.10096	0.338355	-3.25388	0.00113841	0.00940778
ENSMUSG00000032348.5	Gsta4	164.6	-1.28613	0.337652	-3.80906	0.000139497	0.00171636
ENSMUSG00000032349.13	Elovl5	1128.65	-0.651487	0.194165	-3.35532	0.000792726	0.00709799
ENSMUSG00000032353.8	Tmed3	1111.1	1.06481	0.181522	5.86604	4.46318e-09	1.94365e-07
ENSMUSG00000032359.14	Ctsh	1586.19	0.94458	0.263513	3.58457	0.000337639	0.00352375
ENSMUSG00000032381.5	Fam96a	543.013	1.1304	0.298309	3.78937	0.000151033	0.00182855
ENSMUSG00000032382.14	Snx1	883.78	0.973706	0.180643	5.39022	7.03726e-08	2.36844e-06
ENSMUSG00000032383.6	Ppib	2558.57	0.75143	0.196255	3.82884	0.00012875	0.00161595
ENSMUSG00000032398.6	Snapc5	469.904	0.934742	0.303081	3.08414	0.00204143	0.0147736
ENSMUSG00000032401.15	Lctl	614.184	2.81368	0.707397	3.97751	6.9641e-05	0.000976401
ENSMUSG00000032405.9	Pias1	357.439	-0.794827	0.259282	-3.06549	0.00217311	0.0154756
ENSMUSG00000032410.13	Xrn1	334.77	-0.774712	0.255346	-3.03396	0.00241363	0.0167486
ENSMUSG00000032418.15	Me1	5116.62	-0.639497	0.193507	-3.30478	0.000950512	0.00815554
ENSMUSG00000032420.7	Nt5e	96.3313	-3.02448	0.560657	-5.39453	6.8702e-08	2.31764e-06
ENSMUSG00000032434.8	Cmtm6	1248.25	-1.11888	0.179865	-6.22063	4.95153e-10	2.73686e-08
ENSMUSG00000032452.12	Clstn2	75.8089	-1.94759	0.604255	-3.22312	0.00126801	0.0102178
ENSMUSG00000032463.10	Faim	285.932	0.848659	0.285624	2.97125	0.00296591	0.0196239
ENSMUSG00000032480.17	Dhx30	648.678	-0.6953	0.211172	-3.29258	0.000992714	0.00847167
ENSMUSG00000032492.14	Pth1r	183.745	-1.44173	0.399729	-3.60676	0.000310042	0.00328891
ENSMUSG00000032497.15	Lrrfip2	499.799	0.874188	0.290734	3.00684	0.00263982	0.0178695
ENSMUSG00000032526.10	Deb1	247.705	1.27844	0.298938	4.27661	1.89759e-05	0.000329749
ENSMUSG00000032527.13	Pccb	1893.86	-0.727275	0.253722	-2.86643	0.00415133	0.0253759
ENSMUSG00000032531.15	Amotl2	2412.4	-1.68607	0.362337	-4.65332	3.26627e-06	7.15541e-05
ENSMUSG00000032549.7	Rab6b	341.015	-1.30411	0.330312	-3.94812	7.87671e-05	0.00108012
ENSMUSG00000032553.14	Srprb	397.395	0.972532	0.245395	3.96314	7.39716e-05	0.00102216
ENSMUSG00000032557.11	Uba5	574.972	1.07774	0.270525	3.98388	6.77978e-05	0.000956155
ENSMUSG00000032575.16	Manf	754.787	1.24173	0.223841	5.54737	2.89991e-08	1.07686e-06
ENSMUSG00000032578.7	Cish	264.293	-1.84552	0.651793	-2.83146	0.00463366	0.0276309
ENSMUSG00000032607.12	Amt	49.4059	-1.66959	0.613549	-2.72121	0.00650439	0.0360349
ENSMUSG00000032625.14	Thsd7a	194.391	-1.29436	0.373586	-3.4647	0.000530831	0.00514748
ENSMUSG00000032637.15	Atxn2l	1131.16	-0.604127	0.201425	-2.99926	0.00270632	0.0182594
ENSMUSG00000032643.12	Fhl3	235.582	1.66404	0.376176	4.42356	9.70888e-06	0.000184803
ENSMUSG00000032648.14	Pygm	99.3584	-1.63784	0.569119	-2.87786	0.00400385	0.0246632
ENSMUSG00000032667.17	Pon2	1393.3	0.586389	0.223326	2.62571	0.00864689	0.0452199
ENSMUSG00000032673.5	Prorsd1	204.85	1.16463	0.325161	3.58171	0.000341356	0.00355738
ENSMUSG00000032679.12	Cd59a	1628.9	1.41805	0.232301	6.10436	1.03213e-09	5.2567e-08
ENSMUSG00000032688.7	Malt1	432.784	1.08994	0.347436	3.13708	0.00170637	0.0128997
ENSMUSG00000032698.15	Lmo2	614.407	1.05953	0.306651	3.45515	0.000549984	0.00531171
ENSMUSG00000032702.16	Kank1	531.817	-1.00169	0.22675	-4.4176	9.98012e-06	0.000189464
ENSMUSG00000032718.4	Mansc1	70.9876	-1.60229	0.501591	-3.19442	0.00140114	0.0109971
ENSMUSG00000032725.9	Folr2	881.841	1.59048	0.326838	4.86624	1.13739e-06	2.87773e-05
ENSMUSG00000032733.5	Snx33	348.737	-1.07288	0.314337	-3.41316	0.000642134	0.00601572
ENSMUSG00000032735.14	Ablim3	1119.37	-1.3552	0.377938	-3.58577	0.000336082	0.00351688
ENSMUSG00000032757.6	Bet1	314.912	1.05188	0.381306	2.75862	0.00580468	0.0331818
ENSMUSG00000032777.9	Gtf3c1	646.136	-0.647192	0.232568	-2.78281	0.00538899	0.031329
ENSMUSG00000032786.14	Alas1	2462.28	-0.639164	0.182102	-3.50993	0.000448225	0.00446392
ENSMUSG00000032788.14	Pdxk	1187.15	0.606899	0.175841	3.45141	0.000557673	0.00537874
ENSMUSG00000032802.8	Srxn1	645.624	1.47844	0.275752	5.36148	8.25432e-08	2.73325e-06
ENSMUSG00000032812.16	Arap1	1127.5	0.975643	0.206787	4.71811	2.38045e-06	5.45605e-05
ENSMUSG00000032826.16	Ank2	310.415	-1.13151	0.43457	-2.60375	0.00922105	0.0475875
ENSMUSG00000032855.5	Pkd1	1119.67	-0.707054	0.180099	-3.92593	8.6395e-05	0.0011669
ENSMUSG00000032872.16	Cyb5r4	452.862	1.28558	0.266835	4.81787	1.45096e-06	3.55028e-05
ENSMUSG00000032878.16	Ccdc85a	144.368	-1.4566	0.503764	-2.89144	0.00383484	0.0238677
ENSMUSG00000032898.9	Fbxo21	592.236	-0.849541	0.280966	-3.02364	0.00249753	0.0171322
ENSMUSG00000032902.1	Slc16a1	770.772	-0.63567	0.196304	-3.2382	0.00120288	0.00982753
ENSMUSG00000032913.13	Lrig2	256.925	-0.841738	0.289114	-2.91144	0.00359763	0.0227389
ENSMUSG00000032936.13	Camkv	71.3404	-2.15094	0.719337	-2.99017	0.00278823	0.0186892
ENSMUSG00000032959.12	Pebp1	1402.29	0.582912	0.19323	3.01667	0.00255567	0.017456
ENSMUSG00000033020.6	Polr2f	423.142	0.958706	0.253159	3.78697	0.000152496	0.00184471
ENSMUSG00000033039.9	Micall1	541.443	-1.03145	0.312831	-3.29716	0.000976669	0.00834466
ENSMUSG00000033059.7	Pygb	2769.94	-1.49827	0.25243	-5.93539	2.9315e-09	1.31169e-07
ENSMUSG00000033060.15	Lmo7	341.548	-1.37755	0.400154	-3.44254	0.000576273	0.0055174
ENSMUSG00000033065.13	Pfkm	340.371	-1.99797	0.351544	-5.68343	1.32023e-08	5.27028e-07
ENSMUSG00000033066.15	Gas7	1452.95	1.49548	0.286414	5.22139	1.77585e-07	5.46483e-06
ENSMUSG00000033068.16	Entpd6	493.747	-0.879857	0.290208	-3.03182	0.00243086	0.0168349
ENSMUSG00000033107.5	Rnf125	98.8182	-3.19392	0.507883	-6.28869	3.20163e-10	1.81144e-08
ENSMUSG00000033170.14	Card10	558.741	-0.808308	0.310334	-2.60464	0.00919713	0.0475253
ENSMUSG00000033191.14	Tie1	1172.71	-1.65429	0.427904	-3.86604	0.000110619	0.00142959
ENSMUSG00000033207.6	Mamdc2	227.581	2.45665	0.387028	6.34747	2.18883e-10	1.31065e-08
ENSMUSG00000033253.18	Szt2	315.294	-0.758606	0.290196	-2.61412	0.00894586	0.0465127
ENSMUSG00000033278.9	Ptprm	607.107	-1.90193	0.360182	-5.28047	1.28851e-07	4.06633e-06
ENSMUSG00000033287.15	Kctd17	810.732	-0.793519	0.29237	-2.71409	0.00664577	0.0366627
ENSMUSG00000033306.14	Lpp	610	-0.682923	0.24408	-2.79794	0.00514291	0.0301299
ENSMUSG00000033308.16	Dpyd	208.25	-1.60231	0.363011	-4.41394	1.01507e-05	0.000192139
ENSMUSG00000033379.13	Atp6v0b	1764.34	1.42734	0.234169	6.09535	1.09198e-09	5.52567e-08
ENSMUSG00000033386.10	Frrs1	290.894	2.42609	0.349972	6.93225	4.14203e-12	3.28868e-10
ENSMUSG00000033416.14	Gucd1	465.341	-0.703524	0.230065	-3.05793	0.0022287	0.0157311
ENSMUSG00000033458.17	Fan1	89.3586	-1.3687	0.506284	-2.70342	0.00686295	0.0376441
ENSMUSG00000033467.12	Crlf2	365.477	1.7321	0.419252	4.13142	3.60536e-05	0.000561959
ENSMUSG00000033478.4	Fam160b1	326.6	-0.948852	0.284882	-3.33068	0.000866337	0.00762409
ENSMUSG00000033499.13	Larp4b	977.613	1.26868	0.236526	5.36382	8.14802e-08	2.71054e-06
ENSMUSG00000033538.13	Casp4	177.556	1.64403	0.498204	3.2999	0.000967181	0.00827343
ENSMUSG00000033542.13	Arhgef5	181.637	-1.30109	0.437651	-2.97289	0.00295012	0.0195645
ENSMUSG00000033565.16	Rbfox2	580.161	-0.926973	0.321907	-2.87963	0.0039814	0.0245455
ENSMUSG00000033577.18	Myo6	490.566	-1.2423	0.229838	-5.40512	6.47656e-08	2.2108e-06
ENSMUSG00000033595.6	Lgi3	45.553	-2.09966	0.67981	-3.08859	0.00201106	0.0145964
ENSMUSG00000033624.10	Pdpr	218.744	-2.42336	0.466002	-5.20033	1.98931e-07	6.0186e-06
ENSMUSG00000033671.17	Cep350	393.882	-0.7795	0.234282	-3.32718	0.000877284	0.00769216
ENSMUSG00000033685.13	Ucp2	5043.26	1.77234	0.29088	6.09303	1.10793e-09	5.58667e-08
ENSMUSG00000033697.15	Arhgap39	273.368	1.09846	0.324077	3.38951	0.000700178	0.00643367
ENSMUSG00000033707.8	Lrrc24	398.394	-1.05649	0.27735	-3.80923	0.0001394	0.00171636
ENSMUSG00000033712.5	Ccar2	480.743	-0.829752	0.279671	-2.96689	0.00300833	0.0197759
ENSMUSG00000033721.16	Vav3	191.489	1.30463	0.344268	3.78956	0.000150912	0.00182855
ENSMUSG00000033763.14	Mtss1l	490.74	-1.31625	0.395023	-3.33208	0.000862004	0.00759526
ENSMUSG00000033777.3	Tlr13	247.179	3.35649	0.498111	6.73844	1.60092e-11	1.15034e-09
ENSMUSG00000033792.12	Atp7a	91.4322	-2.14894	0.436738	-4.92042	8.63573e-07	2.24015e-05
ENSMUSG00000033799.9	Fam208b	230.942	-0.979829	0.367932	-2.66307	0.00774316	0.0413977
ENSMUSG00000033849.3	B3galt2	1520.91	-2.05789	0.314718	-6.53883	6.20013e-11	4.08725e-09
ENSMUSG00000033855.15	Ston1	91.8436	-1.98938	0.64185	-3.09944	0.00193884	0.0141941
ENSMUSG00000033863.1	Klf9	440.48	-1.8302	0.343322	-5.33084	9.77583e-08	3.18568e-06
ENSMUSG00000033871.14	Ppargc1b	42.5322	-2.19666	0.646979	-3.39526	0.000685647	0.00634069
ENSMUSG00000033910.13	Gucy1a3	270.588	-1.16974	0.424285	-2.75695	0.00583426	0.0332847
ENSMUSG00000033916.4	Chmp2a	1452.27	0.725802	0.25166	2.88405	0.00392592	0.0243068
ENSMUSG00000033938.5	Ndufb7	1340.41	0.829474	0.228684	3.62717	0.000286549	0.00306855
ENSMUSG00000033940.8	Brk1	1384.21	0.566034	0.203578	2.78043	0.00542875	0.0314881
ENSMUSG00000033955.12	Tnks1bp1	1452.01	-1.12107	0.287608	-3.89791	9.70279e-05	0.00128397
ENSMUSG00000033960.5	9430020K01Rik	906.47	-0.90163	0.320622	-2.81213	0.0049215	0.0289983
ENSMUSG00000033965.10	Slc16a2	218.566	-1.02471	0.331163	-3.09429	0.00197286	0.0144138
ENSMUSG00000033966.7	Cdkl4	41.022	2.14506	0.607594	3.53042	0.000414899	0.00419895
ENSMUSG00000033981.14	Gria2	37.2118	-2.00391	0.716725	-2.79593	0.00517503	0.0302811
ENSMUSG00000034006.16	Pqlc1	289.32	1.27626	0.41443	3.07955	0.00207311	0.0148963
ENSMUSG00000034021.15	Pds5b	414.636	-0.887503	0.26252	-3.3807	0.00072301	0.00657858
ENSMUSG00000034135.14	Sik3	512.447	-1.04673	0.303685	-3.44676	0.000567344	0.00545007
ENSMUSG00000034160.13	Ogt	1941.93	-0.545212	0.202895	-2.68716	0.00720625	0.0390903
ENSMUSG00000034192.5	Lsm3	269.816	0.78452	0.300224	2.61311	0.00897213	0.0465986
ENSMUSG00000034218.15	Atm	145.686	-1.36274	0.400905	-3.39916	0.00067594	0.0062711
ENSMUSG00000034220.7	Gpc1	558.693	1.52283	0.310641	4.90221	9.47629e-07	2.44057e-05
ENSMUSG00000034226.7	Rhov	14.2109	2.38684	0.717729	3.32554	0.000882465	0.00771405
ENSMUSG00000034235.16	Usp54	149.113	-1.25804	0.441341	-2.8505	0.004365	0.0263363
ENSMUSG00000034297.14	Med13	622.994	-1.22305	0.199554	-6.12892	8.84795e-10	4.62378e-08
ENSMUSG00000034343.14	Ube2f	526.558	0.598754	0.225761	2.65216	0.00799786	0.0425221
ENSMUSG00000034345.14	Gtf2h5	970.561	0.963753	0.189883	5.07551	3.8646e-07	1.08317e-05
ENSMUSG00000034354.17	Mtmr3	877.838	-0.663659	0.225409	-2.94424	0.00323744	0.0209291
ENSMUSG00000034394.14	Lif	45.7383	1.66368	0.565395	2.94251	0.0032556	0.0210169
ENSMUSG00000034424.5	Gcsh	1085.09	1.02799	0.214499	4.79254	1.6468e-06	3.93127e-05
ENSMUSG00000034449.7	Dhrs11	135.635	-1.06432	0.402034	-2.64735	0.00811247	0.0429424
ENSMUSG00000034471.12	Caskin2	548.657	-1.17608	0.307533	-3.82423	0.000131179	0.00163928
ENSMUSG00000034485.9	Uaca	792.599	-0.869311	0.335516	-2.59097	0.00957069	0.0490202
ENSMUSG00000034551.12	Hdx	23.0951	-1.88009	0.648261	-2.9002	0.00372926	0.0233824
ENSMUSG00000034566.10	Atp5h	2487.7	0.692044	0.151587	4.56533	4.98702e-06	0.00010312
ENSMUSG00000034586.14	Hid1	181.517	-1.67064	0.385454	-4.3342	1.46292e-05	0.000262139
ENSMUSG00000034591.5	Slc41a2	188.482	2.07281	0.451823	4.58766	4.48252e-06	9.40413e-05
ENSMUSG00000034593.16	Myo5a	859.31	0.999723	0.239468	4.17476	2.98297e-05	0.000478889
ENSMUSG00000034610.14	Zcchc11	210.284	-1.02789	0.371999	-2.76316	0.00572452	0.0328585
ENSMUSG00000034620.17	Tmem5	369.662	0.763464	0.288128	2.64974	0.00805538	0.0427488
ENSMUSG00000034636.9	Zyg11b	630.385	-0.973968	0.207193	-4.70077	2.59181e-06	5.84724e-05
ENSMUSG00000034641.2	Cd300ld	478.389	2.34572	0.279691	8.38682	4.99481e-17	7.10697e-15
ENSMUSG00000034648.9	Lrrn1	68.0739	-2.25087	0.539323	-4.17351	2.99947e-05	0.000480551
ENSMUSG00000034652.12	Cd300a	616.713	3.53097	0.343905	10.2673	9.89516e-25	3.95009e-22
ENSMUSG00000034707.6	Gns	2311.86	0.549633	0.19009	2.89144	0.00383478	0.0238677
ENSMUSG00000034708.11	Grn	6145.81	1.44534	0.192502	7.50822	5.99379e-14	6.02355e-12
ENSMUSG00000034744.13	Nagk	665.534	1.1492	0.369546	3.10977	0.00187231	0.0138911
ENSMUSG00000034751.15	Mast4	300.238	-1.61157	0.30976	-5.20262	1.96497e-07	5.9701e-06
ENSMUSG00000034786.17	Gpsm3	312.131	1.21888	0.440474	2.7672	0.00565399	0.0325404
ENSMUSG00000034792.8	Gna15	95.9978	1.37915	0.4503	3.06273	0.00219327	0.0155345
ENSMUSG00000034795.14	Ccdc122	75.5248	1.30357	0.493387	2.64209	0.00823959	0.0434855
ENSMUSG00000034807.8	Colgalt1	1446.84	0.789153	0.204271	3.86326	0.000111883	0.00143946
ENSMUSG00000034810.7	Scn7a	1608.42	-1.17103	0.248965	-4.70357	2.55645e-06	5.79476e-05
ENSMUSG00000034842.16	Art3	1590.76	-1.28209	0.266703	-4.80718	1.53077e-06	3.70972e-05
ENSMUSG00000034845.5	Plvap	843.005	-1.39441	0.443857	-3.14158	0.00168038	0.0127569
ENSMUSG00000034854.8	Mfsd12	1131.41	1.593	0.271609	5.86503	4.49048e-09	1.94375e-07
ENSMUSG00000034855.13	Cxcl10	83.0486	1.66544	0.546235	3.04895	0.00229646	0.0160831
ENSMUSG00000034881.7	Tbxa2r	57.1107	-1.36104	0.498023	-2.73289	0.00627808	0.0351607
ENSMUSG00000034892.8	Rps29	7444.06	0.924888	0.274597	3.36816	0.000756715	0.00681803
ENSMUSG00000034898.15	Filip1	138.375	-1.49398	0.456887	-3.26991	0.00107582	0.00903074
ENSMUSG00000034903.18	Cobll1	474.416	-1.19267	0.352197	-3.38638	0.000708215	0.00648678
ENSMUSG00000034908.15	Sidt2	1553.63	-0.613717	0.164268	-3.73607	0.000186919	0.00215933
ENSMUSG00000034928.16	Rnf44	924.638	-0.953248	0.188556	-5.05552	4.29227e-07	1.18852e-05
ENSMUSG00000034932.4	Mrpl54	534.19	1.43915	0.264183	5.44756	5.10666e-08	1.76838e-06
ENSMUSG00000034947.13	Tmem106a	1225.82	2.05243	0.240799	8.52344	1.54877e-17	2.44586e-15
ENSMUSG00000034973.16	Dopey1	264.548	-0.836998	0.273568	-3.05956	0.00221661	0.0156612
ENSMUSG00000034981.9	Parm1	249.825	-1.97203	0.331161	-5.9549	2.60229e-09	1.18722e-07
ENSMUSG00000034993.7	Vat1	2590.3	1.84304	0.223867	8.23275	1.82969e-16	2.52831e-14
ENSMUSG00000035004.3	Igsf6	321.449	2.47708	0.416697	5.94456	2.77202e-09	1.25668e-07
ENSMUSG00000035048.13	Anapc13	504.672	1.09895	0.242124	4.5388	5.65744e-06	0.000115487
ENSMUSG00000035078.5	Mtmr9	277.005	-1.15856	0.388632	-2.98111	0.00287201	0.0191703
ENSMUSG00000035107.13	Dcbld2	534.518	1.1337	0.304891	3.71837	0.000200516	0.00228518
ENSMUSG00000035112.17	Wnk4	28.6608	-2.09194	0.713676	-2.93122	0.00337636	0.0216421
ENSMUSG00000035133.8	Arhgap5	336.034	-1.49252	0.384039	-3.88637	0.000101753	0.00133421
ENSMUSG00000035158.15	Mitf	257.523	1.40713	0.423224	3.32479	0.000884863	0.00772561
ENSMUSG00000035164.7	Zc3h12c	86.3975	-1.46271	0.533843	-2.73996	0.00614474	0.0345485
ENSMUSG00000035186.6	Ubd	1997.07	6.74243	0.411769	16.3743	2.91771e-60	6.9884e-57
ENSMUSG00000035199.6	Arl6ip5	951.575	0.704485	0.240096	2.93418	0.0033443	0.0214846
ENSMUSG00000035202.7	Lars2	4162.49	-0.430652	0.156609	-2.74986	0.00596206	0.0337991
ENSMUSG00000035212.14	Leprot	975.354	0.845601	0.253502	3.33567	0.000850933	0.00753466
ENSMUSG00000035215.8	Lsm7	183.626	1.08465	0.384821	2.81858	0.00482361	0.0285371
ENSMUSG00000035227.7	Spcs2	819.51	0.912267	0.251079	3.63339	0.000279725	0.00300219
ENSMUSG00000035239.6	Neu3	49.7441	-1.69879	0.580673	-2.92556	0.00343839	0.021969
ENSMUSG00000035245.12	Eogt	226.95	-0.873915	0.28655	-3.04978	0.00229011	0.0160464
ENSMUSG00000035247.15	Hectd1	854.872	-0.967421	0.186935	-5.17518	2.27687e-07	6.78858e-06
ENSMUSG00000035258.14	Abi3bp	478.224	-1.43797	0.22856	-6.29142	3.14568e-10	1.78682e-08
ENSMUSG00000035273.14	Hpse	102.661	1.32847	0.446478	2.97544	0.00292571	0.0194385
ENSMUSG00000035274.13	Tpbg	15.5612	2.32068	0.709809	3.26945	0.00107757	0.00903825
ENSMUSG00000035278.8	Plekhj1	386.708	1.16395	0.394073	2.95365	0.00314042	0.0204212
ENSMUSG00000035284.9	Vps13c	573.218	-1.80949	0.330562	-5.47398	4.40028e-08	1.55755e-06
ENSMUSG00000035342.13	Lzts2	924.022	-0.927685	0.282248	-3.28677	0.00101344	0.00861782
ENSMUSG00000035373.2	Ccl7	522.126	4.06785	0.451845	9.00276	2.20115e-19	4.51896e-17
ENSMUSG00000035385.5	Ccl2	707.599	4.51667	0.261044	17.3023	4.51671e-67	1.29819e-63
ENSMUSG00000035443.9	Thyn1	225.62	1.17717	0.36019	3.26821	0.00108231	0.00904903
ENSMUSG00000035455.12	Fignl1	32.0614	2.28331	0.711631	3.20856	0.00133401	0.010627
ENSMUSG00000035478.14	Mbd3	1082.03	0.874817	0.231256	3.78289	0.000155019	0.00186425
ENSMUSG00000035493.9	Tgfbi	1502.35	0.787111	0.23619	3.33254	0.000860581	0.00759008
ENSMUSG00000035530.13	Eif1	4877.57	0.610375	0.1357	4.49797	6.86058e-06	0.000136745
ENSMUSG00000035545.13	Leng8	1656.45	-1.33703	0.286126	-4.67286	2.97028e-06	6.60772e-05
ENSMUSG00000035559.8	Mpv17l2	457.51	0.86166	0.285736	3.01558	0.00256485	0.0174772
ENSMUSG00000035623.14	Rsf1	315.514	-0.97931	0.343532	-2.85071	0.00436221	0.0263363
ENSMUSG00000035629.17	Rubcn	431.607	-0.78295	0.260496	-3.00562	0.00265044	0.0179329
ENSMUSG00000035637.14	Grhpr	456.376	-0.801554	0.224147	-3.57602	0.000348867	0.00362777
ENSMUSG00000035686.8	Thrsp	9557.61	-2.4177	0.248169	-9.74213	1.99328e-22	5.61674e-20
ENSMUSG00000035704.17	Alg8	168.934	1.25008	0.410576	3.0447	0.00232914	0.0162549
ENSMUSG00000035764.5	Fbxo45	569.206	-1.1276	0.211135	-5.34068	9.25984e-08	3.03128e-06
ENSMUSG00000035765.9	Dym	412.033	0.760387	0.276995	2.74513	0.00604871	0.034102
ENSMUSG00000035805.13	Mlc1	41.231	-2.62594	0.718215	-3.65621	0.000255973	0.00279316
ENSMUSG00000035847.15	Ids	686.449	-0.63414	0.224124	-2.82942	0.0046633	0.02775
ENSMUSG00000035851.14	Ythdc1	569.057	-0.849995	0.222241	-3.82465	0.000130959	0.00163796
ENSMUSG00000035864.14	Syt1	98.8978	-2.84538	0.716382	-3.97188	7.13082e-05	0.000992994
ENSMUSG00000035877.17	Zhx3	522.451	-0.855361	0.249871	-3.42321	0.000618872	0.00583967
ENSMUSG00000035891.16	Cerk	736.698	1.07598	0.373469	2.88105	0.0039635	0.0244671
ENSMUSG00000035919.16	Bbs9	139.254	-1.17976	0.397116	-2.97081	0.00297014	0.0196338
ENSMUSG00000035933.4	Cog5	152.617	-1.58563	0.380095	-4.17166	3.02391e-05	0.000483388
ENSMUSG00000035936.6	Aldh5a1	302.76	-1.17165	0.361399	-3.24199	0.00118699	0.00972536
ENSMUSG00000035948.12	Acss3	370.151	-2.61569	0.418356	-6.25232	4.04403e-10	2.27019e-08
ENSMUSG00000035954.9	Dock4	193.98	-1.005	0.338156	-2.97199	0.00295872	0.0195943
ENSMUSG00000036019.8	Tmtc2	39.202	-1.6649	0.593706	-2.80425	0.00504338	0.0296435
ENSMUSG00000036046.14	5031439G07Rik	1447.14	1.41838	0.268762	5.27746	1.30985e-07	4.11001e-06
ENSMUSG00000036054.15	Sugp2	320.088	-0.91607	0.283219	-3.23449	0.00121859	0.00990739
ENSMUSG00000036086.16	Zranb3	325.412	3.23393	0.586021	5.51846	3.41983e-08	1.24737e-06
ENSMUSG00000036144.6	Meox2	330.028	-1.23828	0.462656	-2.67646	0.00744037	0.040062
ENSMUSG00000036155.13	Mgat5	314.702	1.03618	0.282555	3.66719	0.000245234	0.00270265
ENSMUSG00000036199.8	Ndufa13	1963.66	0.855834	0.215501	3.97137	7.14599e-05	0.000994144
ENSMUSG00000036202.15	Rif1	172.421	-1.66422	0.403775	-4.12165	3.7617e-05	0.000582537
ENSMUSG00000036223.15	Ska1	16.8041	2.56611	0.715699	3.58545	0.000336491	0.00351688
ENSMUSG00000036273.15	Lrrk2	230.149	-1.15402	0.401811	-2.87204	0.00407828	0.0250038
ENSMUSG00000036282.14	Naa30	293.177	-0.75767	0.283388	-2.67362	0.00750384	0.0403132
ENSMUSG00000036298.10	Slc2a13	128.934	-1.60061	0.528476	-3.02872	0.00245589	0.0169389
ENSMUSG00000036299.4	BC031181	1007.88	1.05944	0.205335	5.15959	2.47492e-07	7.27803e-06
ENSMUSG00000036372.14	Tmem258	613.495	1.32694	0.283372	4.68267	2.83168e-06	6.32878e-05
ENSMUSG00000036390.8	Gadd45a	222.433	1.24481	0.372382	3.34283	0.000829284	0.00736566
ENSMUSG00000036395.14	Glb1l2	2404.99	-0.915373	0.330279	-2.77151	0.00557964	0.0321641
ENSMUSG00000036403.15	Cep135	114.529	-1.25268	0.447597	-2.79867	0.00513135	0.0300745
ENSMUSG00000036438.12	Calm2	2665.4	1.0609	0.1716	6.18237	6.31447e-10	3.38602e-08
ENSMUSG00000036452.17	Arhgap26	239.705	-1.08683	0.34971	-3.1078	0.00188483	0.0139479
ENSMUSG00000036478.7	Btg1	2592.02	-0.462013	0.1689	-2.73542	0.00622998	0.0349594
ENSMUSG00000036523.16	Greb1	39.6168	-1.98825	0.716449	-2.77515	0.00551768	0.0318836
ENSMUSG00000036528.15	Ppfibp2	131.762	1.11035	0.408524	2.71797	0.00656846	0.0362992
ENSMUSG00000036550.15	Cnot1	1054.17	-0.615566	0.227874	-2.70134	0.00690599	0.0378512
ENSMUSG00000036568.6	Gltscr1l	226.706	-0.87139	0.31285	-2.78533	0.00534736	0.0311373
ENSMUSG00000036585.15	Fgf1	560.649	1.77682	0.373604	4.75589	1.97569e-06	4.63933e-05
ENSMUSG00000036594.14	H2-Aa	9114.63	1.41295	0.362769	3.89491	9.82341e-05	0.0012973
ENSMUSG00000036606.16	Plxnb2	1283.41	1.04831	0.249305	4.20495	2.61141e-05	0.000426461
ENSMUSG00000036617.16	Etl4	325.661	-1.31381	0.471177	-2.78836	0.00529754	0.0308973
ENSMUSG00000036622.15	Atp13a2	996.208	1.09002	0.234079	4.65665	3.21391e-06	7.07181e-05
ENSMUSG00000036632.9	Alg5	480.113	0.911985	0.267283	3.41206	0.000644732	0.00602826
ENSMUSG00000036718.17	Micall2	116.003	2.14126	0.424413	5.04522	4.53002e-07	1.24714e-05
ENSMUSG00000036745.15	Ttll7	68.4958	-2.07348	0.61356	-3.37942	0.000726376	0.00659692
ENSMUSG00000036748.15	Cuedc2	747.898	1.09102	0.220795	4.94134	7.75894e-07	2.03474e-05
ENSMUSG00000036751.7	Cox6b1	3512.62	0.653736	0.183178	3.56886	0.00035854	0.00371224
ENSMUSG00000036768.5	Kif15	31.2422	2.3103	0.627307	3.68289	0.000230609	0.00257305
ENSMUSG00000036781.13	Rps27l	1374.65	1.36101	0.169756	8.01746	1.0795e-15	1.32594e-13
ENSMUSG00000036817.14	Sun1	594.167	-0.677733	0.21105	-3.21124	0.00132162	0.0105399
ENSMUSG00000036835.7	Psenen	569.767	0.612817	0.2291	2.67489	0.00747536	0.0401902
ENSMUSG00000036863.11	Syde2	165.272	-1.51009	0.501448	-3.01146	0.00259998	0.0176663
ENSMUSG00000036880.9	Acaa2	1996.3	0.778027	0.20465	3.80174	0.000143686	0.00176036
ENSMUSG00000036885.14	Arhgef26	52.7245	-1.53326	0.564976	-2.71384	0.00665075	0.0366761
ENSMUSG00000036887.5	C1qa	4026.84	2.08777	0.274861	7.59575	3.06022e-14	3.2337e-12
ENSMUSG00000036896.5	C1qc	4082.29	2.26153	0.275773	8.20069	2.3902e-16	3.24052e-14
ENSMUSG00000036905.8	C1qb	5066.74	2.39026	0.249308	9.58761	9.01492e-22	2.4444e-19
ENSMUSG00000036908.16	Unc93b1	2177.49	1.23719	0.317331	3.89873	9.6697e-05	0.00128077
ENSMUSG00000036943.8	Rab8b	885.346	1.22144	0.305989	3.99176	6.55841e-05	0.000931333
ENSMUSG00000036959.15	Bcorl1	211.31	-0.950711	0.343993	-2.76375	0.00571406	0.0328467
ENSMUSG00000036990.13	Otud4	521.082	-0.899451	0.27102	-3.31876	0.000904169	0.00783231
ENSMUSG00000037003.15	Tns2	1447.63	-1.04689	0.227518	-4.60135	4.19767e-06	8.89745e-05
ENSMUSG00000037058.14	Paip2	1367.51	0.734573	0.220995	3.32394	0.000887566	0.00773981
ENSMUSG00000037060.2	Prkcdbp	3675.33	0.730029	0.236892	3.08169	0.00205826	0.0148519
ENSMUSG00000037072.15	2020-09-15	3170.91	0.823832	0.214861	3.83425	0.000125949	0.00159052
ENSMUSG00000037086.3	Prr32	139.848	2.11027	0.560798	3.76297	0.000167905	0.00198542
ENSMUSG00000037089.9	Slc35b2	592.991	0.659096	0.254857	2.58614	0.00970588	0.0496381
ENSMUSG00000037098.17	Rab11fip3	288.636	-0.933886	0.271936	-3.43421	0.000594283	0.00566165
ENSMUSG00000037110.19	Ralgapa2	881.136	-1.52384	0.287071	-5.30822	1.10704e-07	3.56044e-06
ENSMUSG00000037112.16	Sik2	1868.53	-2.26407	0.315017	-7.18713	6.61678e-13	5.83373e-11
ENSMUSG00000037152.11	Ndufc1	775.365	1.04451	0.245343	4.25737	2.0685e-05	0.000353886
ENSMUSG00000037172.14	E330009J07Rik	135.794	-1.26523	0.472985	-2.67499	0.00747318	0.0401902
ENSMUSG00000037204.6	Atg101	341.787	1.05069	0.27146	3.87051	0.000108607	0.00140866
ENSMUSG00000037211.12	Spry1	310.405	-1.08359	0.409724	-2.64467	0.00817701	0.0432188
ENSMUSG00000037224.15	Zfyve28	78.9908	1.97462	0.579547	3.40718	0.000656374	0.00612119
ENSMUSG00000037225.13	Fgf2	406.779	-1.687	0.356248	-4.73546	2.18562e-06	5.06605e-05
ENSMUSG00000037234.16	Hook3	648.477	-0.772356	0.219813	-3.51369	0.000441925	0.00441648
ENSMUSG00000037236.14	Matr3	979.874	-0.615648	0.208426	-2.9538	0.00313887	0.0204204
ENSMUSG00000037270.17	4932438A13Rik	615.315	-0.952615	0.217744	-4.37493	1.21469e-05	0.000224086
ENSMUSG00000037306.13	Man1c1	631.198	1.55651	0.313275	4.96852	6.7467e-07	1.7955e-05
ENSMUSG00000037313.16	Tacc3	130.584	1.23056	0.434311	2.83335	0.0046063	0.0274791
ENSMUSG00000037316.8	Bag4	432.907	-1.33546	0.295164	-4.52448	6.05447e-06	0.00012272
ENSMUSG00000037369.16	Kdm6a	239.296	-1.33167	0.38063	-3.49859	0.000467733	0.00463572
ENSMUSG00000037411.10	Serpine1	195.204	2.34013	0.561095	4.17064	3.03742e-05	0.000485009
ENSMUSG00000037474.13	Dtl	39.5182	1.9308	0.576093	3.35154	0.000803637	0.00718296
ENSMUSG00000037475.15	Thoc2	488.968	-0.897456	0.243229	-3.68976	0.000224468	0.00251972
ENSMUSG00000037487.6	Ubr5	1257.25	-0.778282	0.241695	-3.2201	0.00128148	0.0102711
ENSMUSG00000037493.6	Cib2	1390.11	0.761172	0.18902	4.02695	5.65061e-05	0.000815311
ENSMUSG00000037499.9	Nenf	719.509	0.829576	0.234189	3.54234	0.000396597	0.00404219
ENSMUSG00000037544.13	Dlgap5	40.1263	1.65657	0.558959	2.96367	0.00303998	0.0199396
ENSMUSG00000037563.15	Rps16	4859.92	1.01548	0.285526	3.55652	0.000375804	0.00385487
ENSMUSG00000037572.16	Wdhd1	75.8126	1.31272	0.498891	2.63128	0.00850641	0.0446478
ENSMUSG00000037601.11	Nme1	402.276	1.75277	0.364164	4.81313	1.48586e-06	3.61921e-05
ENSMUSG00000037622.14	Wdtc1	435.157	-0.833827	0.311902	-2.67336	0.00750954	0.0403287
ENSMUSG00000037625.7	Cldn11	78.4492	-5.36137	0.63404	-8.45589	2.76973e-17	4.14622e-15
ENSMUSG00000037628.9	Cdkn3	24.2659	3.07525	0.719364	4.27496	1.91171e-05	0.000331002
ENSMUSG00000037643.14	Prkci	573.834	-0.818366	0.286205	-2.85937	0.00424478	0.0258045
ENSMUSG00000037656.8	Slc20a2	363.174	-1.32393	0.276355	-4.79068	1.66217e-06	3.96137e-05
ENSMUSG00000037703.14	Lzts3	110.71	-1.9066	0.503739	-3.78489	0.000153776	0.00185649
ENSMUSG00000037709.13	Fam13a	654.666	-2.39089	0.385014	-6.20987	5.3028e-10	2.89759e-08
ENSMUSG00000037712.15	Fermt2	1400.54	-0.806986	0.263061	-3.06767	0.00215733	0.0153708
ENSMUSG00000037731.5	Themis2	464.241	1.23764	0.377961	3.27451	0.00105844	0.00892129
ENSMUSG00000037736.18	Limch1	291.255	-1.07882	0.362292	-2.97777	0.00290352	0.0193268
ENSMUSG00000037754.13	Ppp1r16b	228.996	-1.42177	0.385652	-3.68668	0.000227201	0.00254356
ENSMUSG00000037762.6	Slc16a9	115.38	-2.20618	0.402219	-5.48502	4.13423e-08	1.47567e-06
ENSMUSG00000037772.12	Mrpl23	243.972	1.17788	0.311252	3.78432	0.000154129	0.00185821
ENSMUSG00000037795.14	N4bp2	147.436	-1.29387	0.378685	-3.41674	0.000633757	0.00594499
ENSMUSG00000037824.5	Tspan14	970.356	-0.656085	0.201152	-3.26164	0.00110771	0.00921765
ENSMUSG00000037852.7	Cpe	1214.2	-1.60297	0.430861	-3.7204	0.000198909	0.00227047
ENSMUSG00000037857.16	Nufip2	403.106	-0.790951	0.27058	-2.92317	0.00346492	0.0220925
ENSMUSG00000037868.15	Egr2	215.515	2.62797	0.573135	4.58525	4.53445e-06	9.48538e-05
ENSMUSG00000037894.13	H2afz	1086.48	0.865263	0.237205	3.64775	0.00026455	0.00286713
ENSMUSG00000037902.18	Sirpa	2870.14	2.25775	0.242309	9.31766	1.18929e-20	2.84855e-18
ENSMUSG00000037926.15	Ssh2	646.901	-1.3129	0.307017	-4.27631	1.90013e-05	0.000329792
ENSMUSG00000037936.15	Scarb1	1615.4	-1.10482	0.294108	-3.75652	0.000172292	0.00202619
ENSMUSG00000037940.15	Inpp4b	95.3972	-2.13355	0.583168	-3.65855	0.000253651	0.00276992
ENSMUSG00000037960.10	Card19	360.144	1.16011	0.307734	3.76986	0.000163341	0.00194435
ENSMUSG00000037966.15	Ninj1	900.273	1.72067	0.228947	7.51558	5.66607e-14	5.73431e-12
ENSMUSG00000037972.6	Snn	678.753	-1.01181	0.248277	-4.07535	4.59455e-05	0.000686365
ENSMUSG00000038005.14	2700029M09Rik	230.038	1.24492	0.369643	3.36789	0.000757447	0.00682035
ENSMUSG00000038025.7	Phf2	563.26	-1.11157	0.227458	-4.88695	1.02413e-06	2.61881e-05
ENSMUSG00000038034.15	Igsf8	596.855	0.99439	0.274149	3.62718	0.000286528	0.00306855
ENSMUSG00000038056.15	Kmt2c	539.485	-1.23025	0.220903	-5.56917	2.5596e-08	9.60418e-07
ENSMUSG00000038064.6	Cldn22	109.691	-2.58521	0.548062	-4.71701	2.39335e-06	5.47512e-05
ENSMUSG00000038065.13	Mturn	1054.15	-0.665646	0.219872	-3.02743	0.00246642	0.0169918
ENSMUSG00000038068.14	Rnf144b	429.171	-0.978072	0.247038	-3.9592	7.52019e-05	0.00103717
ENSMUSG00000038069.5	Cdkn2aip	179.111	-0.996379	0.362278	-2.75031	0.00595387	0.0337793
ENSMUSG00000038143.14	Stox2	188.368	-1.48177	0.349381	-4.24114	2.22383e-05	0.000374224
ENSMUSG00000038145.16	Snrk	1097.65	-0.970936	0.286548	-3.38838	0.000703056	0.00645186
ENSMUSG00000038146.7	Notch3	465.351	-1.46015	0.346998	-4.20796	2.57687e-05	0.00042226
ENSMUSG00000038147.13	Cd84	840.42	2.59949	0.336114	7.73395	1.04257e-14	1.17053e-12
ENSMUSG00000038156.15	Spon1	787.583	-3.49141	0.386159	-9.04139	1.54687e-19	3.31792e-17
ENSMUSG00000038170.15	Pde4dip	423.539	-0.694543	0.237406	-2.92555	0.00343853	0.021969
ENSMUSG00000038173.14	Enpp6	46.7029	-3.06682	0.643078	-4.76897	1.85169e-06	4.35525e-05
ENSMUSG00000038174.14	Fam126b	589.637	-1.03048	0.373583	-2.75838	0.00580886	0.0331856
ENSMUSG00000038175.9	Mylip	583.414	-0.984967	0.33373	-2.95139	0.00316348	0.0205433
ENSMUSG00000038179.13	Slamf7	214.475	1.88234	0.469538	4.00893	6.09957e-05	0.000869613
ENSMUSG00000038235.4	F11r	699.228	-1.33894	0.289305	-4.62812	3.69004e-06	7.97437e-05
ENSMUSG00000038236.8	Hoxa7	282.358	-1.50675	0.363648	-4.14344	3.4214e-05	0.000535026
ENSMUSG00000038253.6	Hoxa5	109.043	-1.34035	0.497762	-2.69275	0.00708655	0.0385907
ENSMUSG00000038256.15	Bcl9	242.003	-1.22188	0.315164	-3.87697	0.000105766	0.00137802
ENSMUSG00000038264.7	Sema7a	274.839	-1.41063	0.36153	-3.90184	9.54656e-05	0.00126796
ENSMUSG00000038267.14	Slc22a23	250.293	-1.98173	0.337581	-5.87039	4.34769e-09	1.89911e-07
ENSMUSG00000038274.11	Fau	4693.61	0.956796	0.329783	2.90129	0.0037163	0.0233218
ENSMUSG00000038280.12	Ostm1	532.768	0.863557	0.235911	3.66053	0.000251696	0.00275906
ENSMUSG00000038296.14	Galnt18	202.728	-1.31979	0.33968	-3.8854	0.000102162	0.00133835
ENSMUSG00000038301.15	Snx10	776.332	0.641073	0.230042	2.78677	0.00532363	0.0310243
ENSMUSG00000038312.10	Edem2	526.922	0.867036	0.222029	3.90505	9.42048e-05	0.00125353
ENSMUSG00000038332.12	Sesn1	710.935	0.84417	0.271762	3.10629	0.00189453	0.0139776
ENSMUSG00000038369.14	Ncoa6	448.94	-0.859436	0.264713	-3.24666	0.00116766	0.00959978
ENSMUSG00000038375.15	Trp53inp2	6981.52	1.17846	0.270829	4.3513	1.35333e-05	0.000245565
ENSMUSG00000038384.16	Setd1b	373.068	-1.36344	0.307217	-4.43804	9.07804e-06	0.000174646
ENSMUSG00000038400.15	Pmepa1	1243.85	1.15286	0.199498	5.77883	7.52208e-09	3.14244e-07
ENSMUSG00000038412.7	Higd1a	953.821	0.609086	0.186302	3.26934	0.00107797	0.00903825
ENSMUSG00000038437.11	Mllt6	858.59	-0.872967	0.322366	-2.708	0.00676905	0.0372
ENSMUSG00000038451.13	Spsb2	185.061	0.969993	0.357815	2.71087	0.0067106	0.0369353
ENSMUSG00000038459.10	Abhd17c	268.873	0.978329	0.369095	2.65061	0.00803454	0.0426558
ENSMUSG00000038467.15	Chmp4b	1705.98	0.757164	0.239065	3.16719	0.0015392	0.0119373
ENSMUSG00000038485.5	Socs7	247.102	-0.839671	0.313646	-2.67713	0.00742563	0.0400127
ENSMUSG00000038486.9	Sv2a	89.1641	-2.30924	0.709876	-3.25302	0.00114185	0.00941996
ENSMUSG00000038503.15	Mesdc2	612.938	0.575933	0.208996	2.75571	0.00585652	0.033372
ENSMUSG00000038508.7	Gdf15	25.739	2.2071	0.719056	3.06944	0.00214461	0.0152954
ENSMUSG00000038530.11	Rgs4	166.173	-1.88877	0.442633	-4.26712	1.98013e-05	0.000341204
ENSMUSG00000038543.13	BC028528	204.521	1.15531	0.343319	3.36512	0.000765115	0.00687647
ENSMUSG00000038545.13	Cul7	446.053	-0.902323	0.26708	-3.37847	0.000728907	0.00660073
ENSMUSG00000038569.13	Rad9b	58.6655	-1.58237	0.567314	-2.78922	0.00528348	0.0308528
ENSMUSG00000038576.15	Susd4	57.094	-3.40354	0.646703	-5.2629	1.418e-07	4.42042e-06
ENSMUSG00000038583.12	Pln	20.0727	-2.91235	0.71308	-4.08419	4.42315e-05	0.000668402
ENSMUSG00000038594.8	Cep85l	69.8082	-3.11936	0.546221	-5.71079	1.12452e-08	4.55226e-07
ENSMUSG00000038612.16	Mcl1	2616.98	0.784874	0.201154	3.90186	9.54581e-05	0.00126796
ENSMUSG00000038623.9	Tm6sf1	676.739	1.11092	0.344804	3.2219	0.00127345	0.0102353
ENSMUSG00000038633.5	Degs1	2078.84	0.982545	0.210476	4.6682	3.03851e-06	6.73864e-05
ENSMUSG00000038642.10	Ctss	4664.22	3.06659	0.388661	7.89015	3.01834e-15	3.55546e-13
ENSMUSG00000038650.14	Rnh1	1845.16	1.21389	0.213156	5.69486	1.23476e-08	4.98447e-07
ENSMUSG00000038658.15	Ric1	549.671	-1.22958	0.290101	-4.23844	2.25077e-05	0.000377856
ENSMUSG00000038677.13	Scube3	34.4772	-1.89225	0.711182	-2.66071	0.00779757	0.0416421
ENSMUSG00000038690.15	Atp5j2	2143.1	0.680531	0.162233	4.19477	2.73146e-05	0.000443546
ENSMUSG00000038717.7	Atp5l	1718.37	0.751071	0.187076	4.01479	5.94978e-05	0.000851636
ENSMUSG00000038766.16	Gabpb2	466.658	-0.725373	0.274491	-2.64262	0.00822682	0.0434501
ENSMUSG00000038776.13	Ephx1	1123.21	1.14112	0.314835	3.62449	0.000289528	0.00309583
ENSMUSG00000038780.14	Smurf1	579.824	-0.878101	0.235974	-3.72117	0.000198298	0.0022653
ENSMUSG00000038803.7	Ost4	1133.5	0.97569	0.245842	3.96877	7.22452e-05	0.00100313
ENSMUSG00000038811.13	Gngt2	365.861	1.44253	0.477809	3.01904	0.00253575	0.0173347
ENSMUSG00000038845.11	Phb	1201.9	0.585981	0.198063	2.95856	0.00309085	0.0202178
ENSMUSG00000038861.14	Pi4kb	784.329	-0.636147	0.215511	-2.95181	0.00315921	0.0205249
ENSMUSG00000038876.11	Rnf146	431.67	-0.759502	0.243461	-3.1196	0.00181096	0.0135407
ENSMUSG00000038886.10	Man2a2	1894.22	-0.756041	0.228988	-3.30166	0.000961132	0.00823148
ENSMUSG00000038914.15	Dido1	767.711	-1.38265	0.219629	-6.29538	3.06654e-10	1.74976e-08
ENSMUSG00000038943.16	Prc1	90.3903	1.84509	0.602677	3.06149	0.00220235	0.0155835
ENSMUSG00000038949.8	Cnst	382.07	-1.45606	0.36009	-4.04361	5.26355e-05	0.00077029
ENSMUSG00000038965.15	Ube2l3	1599.08	0.77896	0.173883	4.4798	7.47138e-06	0.000147084
ENSMUSG00000038967.13	Pdk2	778.286	-1.20391	0.374093	-3.21821	0.00128992	0.0103158
ENSMUSG00000038976.12	Ppp1r9b	2241.55	-0.521894	0.188658	-2.76635	0.00566881	0.0325997
ENSMUSG00000039001.12	Rps21	4221.58	0.767472	0.25553	3.00345	0.00266939	0.0180357
ENSMUSG00000039004.5	Bmp6	289.624	-1.80951	0.41434	-4.36722	1.25839e-05	0.000231257
ENSMUSG00000039062.15	Anpep	991.058	2.1697	0.344476	6.29854	3.00467e-10	1.72721e-08
ENSMUSG00000039063.5	Echdc3	243.043	-0.955429	0.354907	-2.69205	0.00710138	0.0386422
ENSMUSG00000039081.9	Zfp503	658.004	-1.06578	0.381669	-2.79242	0.0052316	0.0305748
ENSMUSG00000039087.16	Rreb1	493.916	-0.949876	0.365049	-2.60205	0.00926677	0.0477835
ENSMUSG00000039089.14	L3mbtl3	210.823	-0.87724	0.297617	-2.94755	0.00320308	0.0207442
ENSMUSG00000039105.6	Atp6v1g1	1183.43	0.791532	0.215352	3.67552	0.000237361	0.00263343
ENSMUSG00000039128.13	Cdc123	553.157	0.789893	0.248577	3.17766	0.00148471	0.0115626
ENSMUSG00000039156.19	Stim2	366.565	0.926935	0.25284	3.66609	0.000246285	0.00271007
ENSMUSG00000039167.11	Adgrl4	1000.89	-1.1715	0.37782	-3.10069	0.00193068	0.0141488
ENSMUSG00000039168.15	Dap	1508.01	1.01703	0.198813	5.11549	3.12933e-07	8.94067e-06
ENSMUSG00000039195.4	1110008P14Rik	512.216	0.881622	0.260384	3.38585	0.000709586	0.00648934
ENSMUSG00000039196.2	Orm1	1818.31	1.62499	0.357532	4.54502	5.49307e-06	0.000112612
ENSMUSG00000039206.13	Daglb	853.984	2.28105	0.260235	8.76535	1.86191e-18	3.30339e-16
ENSMUSG00000039208.15	Metrnl	760.642	3.1144	0.309601	10.0594	8.35156e-24	2.92732e-21
ENSMUSG00000039218.16	Srrm2	3267.13	-1.20844	0.17894	-6.7533	1.44516e-11	1.05423e-09
ENSMUSG00000039219.17	Arid4b	290.633	-1.27374	0.30557	-4.1684	3.06743e-05	0.000489256
ENSMUSG00000039221.10	Rpl22l1	1180.18	1.12472	0.187924	5.98496	2.16445e-09	9.96964e-08
ENSMUSG00000039262.16	Prrc2b	1490.23	-0.745236	0.228482	-3.26169	0.00110752	0.00921765
ENSMUSG00000039278.10	Pcsk1n	77.8716	-2.48776	0.719184	-3.45914	0.0005419	0.00523715
ENSMUSG00000039304.11	Tnfsf10	299.842	-1.26438	0.438562	-2.88302	0.00393888	0.024357
ENSMUSG00000039349.5	C130074G19Rik	3402.65	1.15913	0.278373	4.16394	3.12798e-05	0.00049671
ENSMUSG00000039405.7	Prss23	968.347	0.662656	0.208436	3.17918	0.00147691	0.0115164
ENSMUSG00000039410.16	Prdm16	95.6301	-1.05123	0.40289	-2.60923	0.00907449	0.0469944
ENSMUSG00000039428.11	Tmem135	1820.98	0.721934	0.229114	3.15099	0.0016272	0.0124386
ENSMUSG00000039438.6	Ttc36	31.5004	-3.71318	0.678815	-5.47009	4.49796e-08	1.58432e-06
ENSMUSG00000039457.3	Ppl	149.027	-1.37377	0.462182	-2.97236	0.00295521	0.0195892
ENSMUSG00000039470.15	Zdhhc2	147.547	1.1678	0.40141	2.90923	0.00362315	0.0228602
ENSMUSG00000039474.13	Wfs1	535.17	2.19397	0.342629	6.40336	1.51996e-10	9.49709e-09
ENSMUSG00000039501.14	Znfx1	1019.57	-0.91678	0.194869	-4.7046	2.54363e-06	5.77481e-05
ENSMUSG00000039533.8	Mmd2	143.654	-6.40581	0.59398	-10.7845	4.07237e-27	1.88787e-24
ENSMUSG00000039611.2	Tmem246	56.2351	-1.65888	0.572061	-2.89983	0.00373364	0.0233898
ENSMUSG00000039616.9	Mocos	235.947	1.35414	0.388104	3.48913	0.000484593	0.0047634
ENSMUSG00000039620.16	6430573F11Rik	49.1112	-1.49505	0.544921	-2.74361	0.00607668	0.0341926
ENSMUSG00000039629.14	Strip2	144.521	-1.85066	0.402177	-4.6016	4.1925e-06	8.89745e-05
ENSMUSG00000039640.7	Mrpl12	958.445	0.790656	0.248208	3.18545	0.00144527	0.0113003
ENSMUSG00000039652.16	Cpeb3	260.361	-1.12442	0.393057	-2.86071	0.00422692	0.025743
ENSMUSG00000039680.9	Mrps6	928.432	1.32169	0.25639	5.15498	2.53651e-07	7.41496e-06
ENSMUSG00000039686.14	Zer1	424.332	-0.905701	0.27477	-3.29621	0.000979989	0.00836805
ENSMUSG00000039701.11	Usp53	113.597	-1.50826	0.440245	-3.42596	0.000612631	0.00579457
ENSMUSG00000039704.6	Lmbrd2	57.5862	-2.44925	0.604218	-4.05358	5.04405e-05	0.000741946
ENSMUSG00000039706.11	Ldb2	230.326	-1.20513	0.407808	-2.95513	0.00312534	0.020397
ENSMUSG00000039713.16	Plekhg5	515.577	-1.06654	0.395651	-2.69565	0.00702511	0.0383433
ENSMUSG00000039745.8	Htatip2	523	1.27942	0.359955	3.55439	0.00037886	0.00388068
ENSMUSG00000039782.14	Cpeb2	329.769	-0.903664	0.328241	-2.75305	0.00590421	0.0335457
ENSMUSG00000039826.13	Trub2	323.262	-0.888142	0.33379	-2.66078	0.00779592	0.0416421
ENSMUSG00000039844.19	Rapgef1	1354.49	-0.71669	0.186061	-3.85192	0.000117196	0.00149709
ENSMUSG00000039852.16	Rere	1103.17	-0.86031	0.257289	-3.34376	0.000826526	0.0073457
ENSMUSG00000039873.4	Neurl2	84.9304	1.9922	0.48856	4.07769	4.5486e-05	0.000682651
ENSMUSG00000039886.8	Tmem120a	2336.3	0.809267	0.202881	3.98887	6.6388e-05	0.00094089
ENSMUSG00000039901.9	9130011E15Rik	174.59	-1.64785	0.457381	-3.60279	0.000314816	0.00332663
ENSMUSG00000039903.16	Eva1c	19.5847	-1.94837	0.686352	-2.83873	0.00452935	0.0271213
ENSMUSG00000039934.12	Gsap	126.196	1.41105	0.443513	3.18152	0.00146503	0.0114299
ENSMUSG00000039943.16	Plcb4	609.065	-1.02476	0.392229	-2.61266	0.00898396	0.0466318
ENSMUSG00000039952.15	Dag1	2066.38	-0.842648	0.193835	-4.34723	1.37865e-05	0.000248902
ENSMUSG00000040026.7	Saa3	402.122	4.94722	0.406777	12.162	4.9522e-34	3.95378e-31
ENSMUSG00000040035.14	Disp2	89.0834	-2.08091	0.653126	-3.18608	0.00144217	0.0112822
ENSMUSG00000040097.15	Flywch1	342.721	-1.17781	0.262988	-4.47856	7.51468e-06	0.000147707
ENSMUSG00000040105.3	Plpp6	406.318	-1.03075	0.282897	-3.64355	0.000268902	0.00290693
ENSMUSG00000040147.14	Maob	587.65	-1.49401	0.333048	-4.48589	7.26116e-06	0.000143338
ENSMUSG00000040152.8	Thbs1	623.919	0.963071	0.328986	2.92739	0.00341817	0.0218711
ENSMUSG00000040181.14	Fmo1	2012.53	-1.77612	0.240801	-7.37589	1.63246e-13	1.58514e-11
ENSMUSG00000040212.11	Emp3	1288.15	2.23678	0.387608	5.77071	7.89386e-09	3.28819e-07
ENSMUSG00000040225.15	Prrc2c	868.98	-1.0463	0.232635	-4.49761	6.87202e-06	0.000136784
ENSMUSG00000040254.11	Sema3d	38.9339	-1.67671	0.611776	-2.74072	0.00613046	0.0344817
ENSMUSG00000040260.7	Daam2	201.011	-2.1317	0.402586	-5.29502	1.19001e-07	3.78354e-06
ENSMUSG00000040263.16	Klhdc4	384.598	0.85191	0.288377	2.95415	0.00313528	0.0204156
ENSMUSG00000040269.5	Mrps28	294.382	1.01369	0.355636	2.85034	0.00436723	0.0263372
ENSMUSG00000040274.11	Cdk6	215.754	1.22372	0.441122	2.77411	0.00553536	0.0319473
ENSMUSG00000040283.14	Btnl9	1100.77	-1.27794	0.396411	-3.22376	0.00126519	0.0102031
ENSMUSG00000040322.10	Slc25a24	336.638	0.833417	0.294528	2.82967	0.00465963	0.0277397
ENSMUSG00000040363.14	Bcor	265.654	-1.10223	0.330019	-3.33989	0.000838101	0.0074302
ENSMUSG00000040383.16	Aqr	415.338	-0.823316	0.247357	-3.32846	0.000873289	0.00766648
ENSMUSG00000040447.15	Spns2	373.208	-1.63337	0.371779	-4.39339	1.11595e-05	0.000207515
ENSMUSG00000040466.16	Blvrb	1028.87	1.31268	0.218421	6.00987	1.85667e-09	8.76286e-08
ENSMUSG00000040481.17	Bptf	705.241	-0.975046	0.257024	-3.79359	0.000148483	0.00180988
ENSMUSG00000040524.9	Zfp609	299.925	-1.95556	0.306719	-6.37573	1.82095e-10	1.11833e-08
ENSMUSG00000040528.15	Milr1	97.8594	2.18144	0.605803	3.6009	0.000317119	0.0033387
ENSMUSG00000040548.16	Tex2	751.711	-0.836159	0.251505	-3.32462	0.000885399	0.00772561
ENSMUSG00000040552.8	C3ar1	899.03	3.10282	0.388445	7.9878	1.37368e-15	1.67298e-13
ENSMUSG00000040564.14	Apoc1	887.179	0.572833	0.206522	2.77372	0.00554195	0.0319596
ENSMUSG00000040565.7	Btaf1	445.709	-0.848315	0.308145	-2.75297	0.00590568	0.0335457
ENSMUSG00000040584.8	Abcb1a	223.311	-1.71307	0.437532	-3.9153	9.02925e-05	0.00121044
ENSMUSG00000040606.13	Kazn	139.812	-1.1159	0.414139	-2.69451	0.00704918	0.0384454
ENSMUSG00000040613.14	Apobec1	849.364	2.7386	0.320792	8.53702	1.37727e-17	2.1992e-15
ENSMUSG00000040616.3	Tmem51	100.301	1.28979	0.464717	2.77543	0.00551294	0.0318818
ENSMUSG00000040624.17	Plekhg1	243.735	-1.22868	0.379228	-3.23994	0.00119553	0.00978416
ENSMUSG00000040659.3	Efhd2	1515.21	1.50377	0.297306	5.05799	4.23693e-07	1.17546e-05
ENSMUSG00000040681.14	Hmgn1	1606.54	0.716871	0.242339	2.95814	0.00309504	0.020236
ENSMUSG00000040690.15	Col16a1	409.303	1.12153	0.392276	2.85903	0.00424942	0.0258109
ENSMUSG00000040711.7	Sh3pxd2b	613.072	1.13786	0.294745	3.86048	0.000113164	0.00145074
ENSMUSG00000040713.12	Creg1	1459.3	2.36668	0.222439	10.6397	1.94797e-26	8.74821e-24
ENSMUSG00000040724.5	Kcna2	70.0878	-1.62223	0.617788	-2.62587	0.00864269	0.0452144
ENSMUSG00000040732.18	Erg	321.232	-1.15916	0.434576	-2.66732	0.00764578	0.0409991
ENSMUSG00000040747.9	Cd53	999.009	1.52855	0.416772	3.66759	0.000244851	0.0027005
ENSMUSG00000040751.12	Lat2	761.594	3.25644	0.317478	10.2572	1.09799e-24	4.15243e-22
ENSMUSG00000040761.16	Spen	381.88	-1.16524	0.270575	-4.30655	1.65823e-05	0.000292757
ENSMUSG00000040811.15	Eml2	261.014	-0.876826	0.296189	-2.96036	0.00307279	0.020118
ENSMUSG00000040813.15	Tex264	959.894	0.781283	0.217587	3.59068	0.000329818	0.00345972
ENSMUSG00000040824.3	Snrpd2	685.683	1.152	0.247304	4.65824	3.18928e-06	7.03507e-05
ENSMUSG00000040865.15	Ino80d	377.213	-0.849812	0.26539	-3.20213	0.00136415	0.0107715
ENSMUSG00000040883.15	Tmem205	1327.32	1.13672	0.187727	6.05517	1.40272e-09	6.85662e-08
ENSMUSG00000040913.10	Fbxw4	273.95	0.791291	0.287934	2.74817	0.0059929	0.0339064
ENSMUSG00000040929.16	Rfx3	58.8009	-2.02146	0.654448	-3.08881	0.00200961	0.0145964
ENSMUSG00000040950.13	Mgl2	492.984	-0.772113	0.271983	-2.83883	0.00452797	0.0271213
ENSMUSG00000040952.16	Rps19	5612.66	0.947366	0.28363	3.34014	0.000837351	0.00742813
ENSMUSG00000040964.16	Arhgef10l	222.495	0.960647	0.333073	2.8842	0.00392411	0.0243068
ENSMUSG00000040990.17	Sh3kbp1	834.112	1.25602	0.351747	3.57081	0.000355873	0.00368728
ENSMUSG00000041058.15	Wwp1	1046.79	0.884513	0.294946	2.99889	0.00270962	0.0182731
ENSMUSG00000041084.8	Ostc	567.668	0.932036	0.317373	2.93672	0.00331704	0.0213476
ENSMUSG00000041134.15	Cyyr1	203.235	-2.47495	0.433021	-5.71555	1.09353e-08	4.45187e-07
ENSMUSG00000041187.16	Prkd2	346.971	-1.18724	0.264435	-4.48971	7.1319e-06	0.000141369
ENSMUSG00000041202.12	Pla2g2d	158.886	-1.95976	0.549875	-3.56402	0.000365219	0.00376241
ENSMUSG00000041203.8	2310036O22Rik	737.663	0.647608	0.203091	3.18876	0.00142887	0.0111903
ENSMUSG00000041215.15	Yeats2	308.181	-0.856789	0.310894	-2.75589	0.00585329	0.033372
ENSMUSG00000041220.10	Elovl6	684.824	-2.24384	0.306738	-7.31516	2.5708e-13	2.44668e-11
ENSMUSG00000041236.7	Vps41	923.343	0.56741	0.180176	3.14919	0.00163722	0.0125019
ENSMUSG00000041308.5	Sntb2	198.121	-1.11631	0.353536	-3.15756	0.00159096	0.01222
ENSMUSG00000041319.13	Thoc6	158.805	1.26973	0.453497	2.79986	0.00511244	0.0299881
ENSMUSG00000041329.13	Atp1b2	304.989	-1.8612	0.60591	-3.07174	0.00212814	0.0152156
ENSMUSG00000041362.16	Shtn1	345.905	1.65054	0.299894	5.50372	3.7185e-08	1.34606e-06
ENSMUSG00000041378.1	Cldn5	1841.25	-1.11735	0.280735	-3.98007	6.8894e-05	0.000968762
ENSMUSG00000041390.18	Mdfic	702.37	0.82314	0.204406	4.02698	5.64985e-05	0.000815311
[truncated: 817 more rows]

## Sheet: Terms_related_to_diet_change
GO	Description	_LogP_Het_DEG	_LogP_control_DEG
GO:0050678	regulation of epithelial cell proliferation	-2.67989	-12.7121
GO:0051235	maintenance of location	-2.61108	-11.0537
GO:0031589	cell-substrate adhesion	-2.99173	-12.3025
GO:0010942	positive regulation of cell death	-2.48076	-15.0215
GO:0030335	positive regulation of cell migration	-3.53205	-19.9883
GO:0050900	leukocyte migration	-3.90738	-10.456
GO:0000165	MAPK cascade	-3.28049	-14.4973
GO:0009991	response to extracellular stimulus	-2.31222	-6.29984
mmu04921	Oxytocin signaling pathway	-2.83631	-7.18352
GO:0070997	neuron death	-2.59072	-8.15553
GO:0014812	muscle cell migration	-2.55095	-7.39194
GO:0009611	response to wounding	-3.90607	-7.78231
GO:0048659	smooth muscle cell proliferation	-3.11253	-7.09503
GO:0005975	carbohydrate metabolic process	-3.02746	-8.51365
GO:0048589	developmental growth	-3.12227	-7.03502
GO:0008285	negative regulation of cell proliferation	-3.30992	-7.15434
GO:0042391	regulation of membrane potential	-2.62673	-4.34903
GO:0001655	urogenital system development	-2.49684	-5.58333
GO:0008015	blood circulation	-2.59885	-5.10828
GO:0019932	second-messenger-mediated signaling	-2.36322	-4.10297
GO:1905952	regulation of lipid localization	-2.87607	-4.81078
mmu01200	Carbon metabolism	-2.33792	-5.37534
GO:0044057	regulation of system process	-4.62113	-4.81704
GO:0002009	morphogenesis of an epithelium	-4.27509	-4.58725
R-MMU-71387	Metabolism of carbohydrates	-3.13079	-4.80813
GO:0001944	vasculature development	-9.74907	-27.6014
GO:0071363	cellular response to growth factor stimulus	-6.47603	-10.0829
GO:0030029	actin filament-based process	-4.81853	-15.9302
GO:0007169	transmembrane receptor protein tyrosine kinase signaling pathway	-4.1092	-15.8163
GO:0051271	negative regulation of cellular component movement	-4.80241	-11.3315
GO:0032101	regulation of response to external stimulus	-5.03458	-9.60374
GO:0061061	muscle structure development	-16.6091	-5.91091
mmu04145	Phagosome	0	-13.0088
GO:1903827	regulation of cellular protein localization	0	-12.5083
GO:0044283	small molecule biosynthetic process	0	-10.5175
mmu04142	Lysosome	0	-16.3979
GO:0097190	apoptotic signaling pathway	0	-10.5867
R-MMU-556833	Metabolism of lipids	0	-11.172
GO:0009725	response to hormone	0	-11.8392
R-MMU-9006934	Signaling by Receptor Tyrosine Kinases	0	-15.5947
R-MMU-1643685	Disease	0	-10.7881
GO:0031329	regulation of cellular catabolic process	0	-15.2194
R-MMU-2262752	Cellular responses to stress	0	-11.297
GO:0042063	gliogenesis	0	-11.2077
GO:0050808	synapse organization	0	-11.23
GO:0051345	positive regulation of hydrolase activity	0	-11.9288
mmu05200	Pathways in cancer	0	-11.2354
GO:0051129	negative regulation of cellular component organization	0	-12.7801
GO:0030155	regulation of cell adhesion	0	-11.7083
R-MMU-109582	Hemostasis	0	-15.4975
GO:0019693	ribose phosphate metabolic process	0	-17.3374
GO:0003158	endothelium development	0	-9.11723
R-MMU-5653656	Vesicle-mediated transport	0	-7.44692
GO:0097581	lamellipodium organization	0	-6.57714
mmu00190	Oxidative phosphorylation	0	-8.64788
GO:0002274	myeloid leukocyte activation	0	-9.5186
R-MMU-202733	Cell surface interactions at the vascular wall	0	-8.19076
R-MMU-422475	Axon guidance	0	-8.73963
mmu04922	Glucagon signaling pathway	0	-6.48954
GO:0007005	mitochondrion organization	0	-7.92452
GO:0072657	protein localization to membrane	0	-9.15545
R-MMU-3700989	Transcriptional Regulation by TP53	0	-8.91241
GO:0048871	multicellular organismal homeostasis	0	-8.79273
mmu04066	HIF-1 signaling pathway	0	-7.51048
GO:0034599	cellular response to oxidative stress	0	-8.09225
GO:0002478	antigen processing and presentation of exogenous peptide antigen	0	-8.3932
GO:0072594	establishment of protein localization to organelle	0	-6.12059
GO:0042176	regulation of protein catabolic process	0	-7.63827
GO:0043086	negative regulation of catalytic activity	0	-9.30904
GO:0061024	membrane organization	0	-6.99909
GO:0016999	antibiotic metabolic process	0	-6.18894
GO:0001816	cytokine production	0	-7.29024
R-MMU-382551	Transport of small molecules	0	-7.91376
R-MMU-1222556	ROS and RNS production in phagocytes	0	-7.89271
GO:0010563	negative regulation of phosphorus metabolic process	0	-9.30098
GO:0030099	myeloid cell differentiation	0	-8.38312
GO:0001666	response to hypoxia	0	-6.94403
GO:0060627	regulation of vesicle-mediated transport	0	-8.12822
GO:0006091	generation of precursor metabolites and energy	0	-9.73046
GO:0009895	negative regulation of catabolic process	0	-9.17617
GO:0010817	regulation of hormone levels	0	-6.70912
GO:0120035	regulation of plasma membrane bounded cell projection organization	0	-7.06082
GO:0051051	negative regulation of transport	0	-6.5257
GO:0090087	regulation of peptide transport	0	-8.85066
GO:1901136	carbohydrate derivative catabolic process	0	-7.09151
GO:0072593	reactive oxygen species metabolic process	0	-8.7428
GO:0019915	lipid storage	0	-5.45552
GO:0043902	positive regulation of multi-organism process	0	-5.85496
GO:0022411	cellular component disassembly	0	-4.45722
GO:0045444	fat cell differentiation	0	-5.20261
GO:0014070	response to organic cyclic compound	0	-4.31095
GO:0010035	response to inorganic substance	0	-5.31648
GO:0044282	small molecule catabolic process	0	-5.33288
GO:0048732	gland development	0	-4.96325
GO:1905114	cell surface receptor signaling pathway involved in cell-cell signaling	0	-4.82967
GO:0002262	myeloid cell homeostasis	0	-5.65781
GO:0061458	reproductive system development	0	-3.96028
R-MMU-72766	Translation	0	-21.69
R-MMU-6798695	Neutrophil degranulation	0	-23.845
GO:0055001	muscle cell development	-14.5461	0

## Sheet: DESEQ_2_genotype_factor
SD diet control versus Mof heterozygous DEG								HFD diet control versus Mof heterozygous DEG
	Base mean	log2(FC)	StdErr	Wald-Stats	P-value	P-adj		name	Base mean	log2(FC)	StdErr	Wald-Stats	P-value	P-adj
ENSMUSG00000024006	753.861	-0.498598	0.25179	-1.98021	0.0476795	0.176714		ENSMUSG00000031827	1879.68	-1.25324	0.637085	-1.96715	0.049166	0.53577
ENSMUSG00000027763	2102.16	-0.515434	0.242949	-2.12157	0.0338736	0.140979		ENSMUSG00000030536	1484.11	-1.27134	0.642876	-1.97758	0.0479766	0.529886
ENSMUSG00000063870	1951.71	-0.536776	0.273757	-1.96078	0.0499052	0.181784		ENSMUSG00000024991	678.75	-1.28848	0.632885	-2.03587	0.0417629	0.503324
ENSMUSG00000031924	3464.56	-0.540552	0.237535	-2.27567	0.0228659	0.108611		ENSMUSG00000000682	843.765	-1.2897	0.633775	-2.03494	0.0418566	0.503324
ENSMUSG00000021474	1637.02	-0.542099	0.230783	-2.34895	0.0188265	0.0956128		ENSMUSG00000018819	686.103	-1.34487	0.641868	-2.09524	0.03615	0.478245
ENSMUSG00000026064	938.373	-0.542282	0.26354	-2.05768	0.0396205	0.15606		ENSMUSG00000029622	2394.13	-1.35313	0.656227	-2.06198	0.0392096	0.49115
ENSMUSG00000025223	1054.04	-0.542766	0.260622	-2.08258	0.0372895	0.149578		ENSMUSG00000014599	357.29	-1.35341	0.673503	-2.00951	0.0444825	0.514855
ENSMUSG00000047921	449.81	-0.544996	0.277701	-1.96253	0.0497007	0.181284		ENSMUSG00000020077	396.409	-1.37162	0.648595	-2.11476	0.0344501	0.467466
ENSMUSG00000033335	909.592	-0.548511	0.264346	-2.07498	0.0379887	0.151201		ENSMUSG00000054072	317.952	-1.37523	0.658859	-2.08728	0.0368625	0.483219
ENSMUSG00000035851	466.115	-0.548585	0.264777	-2.07187	0.0382774	0.152043		ENSMUSG00000021281	316.943	-1.3787	0.66507	-2.07302	0.0381702	0.489626
ENSMUSG00000024949	1139.96	-0.550819	0.24433	-2.25441	0.0241705	0.112642		ENSMUSG00000035891	381.392	-1.39192	0.669629	-2.07864	0.0376503	0.485787
ENSMUSG00000021134	2330.81	-0.551017	0.248733	-2.2153	0.0267397	0.119703		ENSMUSG00000004530	844.154	-1.39464	0.692051	-2.01522	0.0438812	0.513978
ENSMUSG00000040725	960.339	-0.552727	0.243917	-2.26604	0.0234486	0.110589		ENSMUSG00000024659	5677.46	-1.41722	0.615184	-2.30374	0.0212374	0.377897
ENSMUSG00000069729	456.797	-0.556523	0.269369	-2.06602	0.0388266	0.153719		ENSMUSG00000018008	1099.5	-1.42087	0.687858	-2.06564	0.0388624	0.490282
ENSMUSG00000003865	1146.28	-0.560587	0.28215	-1.98684	0.0469402	0.174949		ENSMUSG00000034593	425.348	-1.42411	0.711733	-2.0009	0.0454026	0.515789
ENSMUSG00000024335	1377.44	-0.561234	0.233977	-2.39867	0.0164548	0.0875098		ENSMUSG00000038642	3486.54	-1.42674	0.657572	-2.16972	0.0300284	0.444958
ENSMUSG00000017421	1000.04	-0.562237	0.27415	-2.05084	0.0402827	0.157677		ENSMUSG00000005142	1099.57	-1.43803	0.727424	-1.97688	0.0480551	0.529886
ENSMUSG00000017707	5275.85	-0.563188	0.21439	-2.62693	0.00861591	0.0568627		ENSMUSG00000038178	209.839	-1.44069	0.723677	-1.99079	0.0465041	0.521806
ENSMUSG00000038366	2222.32	-0.567458	0.249961	-2.27019	0.0231963	0.109682		ENSMUSG00000035697	462.034	-1.44587	0.67452	-2.14356	0.0320681	0.454051
ENSMUSG00000031565	1591.32	-0.568582	0.286376	-1.98544	0.0470954	0.175096		ENSMUSG00000022102	414.151	-1.45439	0.710158	-2.04798	0.0405617	0.49728
ENSMUSG00000025246	941.481	-0.569164	0.27859	-2.04302	0.0410505	0.159667		ENSMUSG00000006219	191.199	-1.47966	0.714963	-2.06956	0.0384938	0.490282
ENSMUSG00000031729	656.191	-0.570979	0.263592	-2.16615	0.0302999	0.129923		ENSMUSG00000052688	478.482	-1.4838	0.722235	-2.05445	0.0399319	0.494242
ENSMUSG00000029287	1388.7	-0.572309	0.283547	-2.01839	0.0435503	0.165832		ENSMUSG00000038005	122.653	-1.4852	0.712376	-2.08485	0.0370828	0.483391
ENSMUSG00000029405	1551.75	-0.575201	0.26731	-2.15181	0.0314124	0.133548		ENSMUSG00000059498	894.01	-1.48639	0.683613	-2.17431	0.0296816	0.443162
ENSMUSG00000019132	1245.88	-0.577069	0.247511	-2.33149	0.0197277	0.0984365		ENSMUSG00000031838	1036.54	-1.51378	0.645782	-2.3441	0.019073	0.366201
ENSMUSG00000046722	659.276	-0.577479	0.26623	-2.1691	0.0300754	0.129206		ENSMUSG00000039206	553.271	-1.5211	0.73599	-2.06674	0.0387583	0.490282
ENSMUSG00000021910	2194.6	-0.577724	0.222369	-2.59804	0.00937569	0.0601401		ENSMUSG00000035093	247.835	-1.52754	0.719226	-2.12387	0.0336806	0.46407
ENSMUSG00000008206	486.323	-0.577762	0.265364	-2.17724	0.0294626	0.127473		ENSMUSG00000021822	869.202	-1.5323	0.729502	-2.10047	0.0356877	0.475064
ENSMUSG00000041997	378.071	-0.585479	0.290322	-2.01665	0.0437316	0.166407		ENSMUSG00000027881	377.939	-1.53271	0.655161	-2.33944	0.0193128	0.3679
ENSMUSG00000095115	511.013	-0.586013	0.294844	-1.98753	0.0468635	0.174841		ENSMUSG00000034652	461.998	-1.53495	0.773901	-1.98339	0.0473234	0.526217
ENSMUSG00000054693	594.915	-0.586503	0.280112	-2.09382	0.0362763	0.147168		ENSMUSG00000029552	119.747	-1.53834	0.724538	-2.1232	0.0337369	0.464381
ENSMUSG00000026277	789.68	-0.586962	0.250786	-2.34049	0.0192586	0.0971562		ENSMUSG00000022488	858.406	-1.53898	0.707679	-2.17468	0.029654	0.443162
ENSMUSG00000021127	1394.08	-0.589617	0.246567	-2.39131	0.0167885	0.0887866		ENSMUSG00000075284	268.941	-1.53904	0.767119	-2.00626	0.0448287	0.514855
ENSMUSG00000038546	555.002	-0.591513	0.279198	-2.11861	0.0341234	0.141576		ENSMUSG00000035967	149.784	-1.54004	0.718561	-2.14323	0.0320949	0.454051
ENSMUSG00000017776	969.38	-0.593207	0.262591	-2.25905	0.02388	0.111871		ENSMUSG00000026395	512.369	-1.54193	0.703333	-2.19232	0.0283563	0.434217
ENSMUSG00000032788	646.869	-0.596757	0.267153	-2.23377	0.0254984	0.116137		ENSMUSG00000033467	218.223	-1.55596	0.689281	-2.25737	0.0239851	0.399851
ENSMUSG00000071647	396.686	-0.59866	0.27723	-2.15943	0.0308165	0.131512		ENSMUSG00000039637	220.317	-1.56024	0.69656	-2.23992	0.0250962	0.405998
ENSMUSG00000028413	876.331	-0.59888	0.293427	-2.04099	0.0412523	0.160243		ENSMUSG00000025986	97.9192	-1.56142	0.740603	-2.10831	0.0350038	0.470474
ENSMUSG00000023942	413.734	-0.606189	0.305323	-1.98541	0.0470994	0.175096		ENSMUSG00000040747	571.48	-1.56509	0.647851	-2.41582	0.0156999	0.334193
ENSMUSG00000054611	704.046	-0.606965	0.249415	-2.43355	0.0149515	0.0817444		ENSMUSG00000026177	607.82	-1.56667	0.704669	-2.22327	0.0261973	0.413333
ENSMUSG00000008855	850.754	-0.609516	0.256075	-2.38022	0.0173021	0.0906309		ENSMUSG00000027009	152.809	-1.57091	0.700882	-2.24133	0.025005	0.405998
ENSMUSG00000017615	582.459	-0.610154	0.297277	-2.05247	0.0401235	0.157321		ENSMUSG00000035158	140.176	-1.58105	0.765115	-2.06642	0.0387889	0.490282
ENSMUSG00000024423	584.319	-0.61207	0.282572	-2.16607	0.0303061	0.129923		ENSMUSG00000007041	887.663	-1.5849	0.707481	-2.24021	0.0250773	0.405998
ENSMUSG00000045962	1953.42	-0.614571	0.268066	-2.29261	0.0218706	0.105563		ENSMUSG00000015950	472.607	-1.58929	0.768085	-2.06915	0.0385317	0.490282
ENSMUSG00000030846	439.077	-0.614687	0.28379	-2.16599	0.0303121	0.129923		ENSMUSG00000020189	289.111	-1.60226	0.688143	-2.32837	0.0198923	0.37122
ENSMUSG00000020253	983.686	-0.61836	0.248076	-2.49262	0.0126804	0.073932		ENSMUSG00000025877	335.304	-1.61458	0.815667	-1.97946	0.0477643	0.528404
ENSMUSG00000033417	317.772	-0.621739	0.297906	-2.08703	0.036885	0.14874		ENSMUSG00000027540	270.524	-1.61793	0.749251	-2.1594	0.0308192	0.448765
ENSMUSG00000066036	1041.14	-0.623963	0.295918	-2.10857	0.0349818	0.14363		ENSMUSG00000031103	118.099	-1.6276	0.737856	-2.20585	0.0273946	0.425098
ENSMUSG00000029722	449.041	-0.624769	0.308268	-2.02671	0.0426925	0.163879		ENSMUSG00000037306	346.881	-1.64058	0.796494	-2.05976	0.0394218	0.491469
ENSMUSG00000000826	862.216	-0.624871	0.232628	-2.68614	0.00722831	0.0502205		ENSMUSG00000058818	569.608	-1.65218	0.714081	-2.31372	0.0206831	0.376437
ENSMUSG00000024286	687.251	-0.625278	0.260659	-2.39883	0.0164473	0.0875098		ENSMUSG00000026737	299	-1.65297	0.725286	-2.27906	0.0226637	0.388105
ENSMUSG00000018377	478.037	-0.626369	0.304224	-2.05891	0.0395031	0.155723		ENSMUSG00000031980	169.944	-1.65972	0.770091	-2.15523	0.0311438	0.44938
ENSMUSG00000026977	418.514	-0.629278	0.31623	-1.98994	0.0465978	0.17425		ENSMUSG00000004266	405.49	-1.67972	0.682706	-2.46038	0.0138788	0.316497
ENSMUSG00000004798	607.253	-0.632305	0.283817	-2.22786	0.0258898	0.117461		ENSMUSG00000029439	150.82	-1.6932	0.734153	-2.30633	0.021092	0.377159
ENSMUSG00000020572	1015.81	-0.633321	0.286657	-2.20933	0.0271515	0.120865		ENSMUSG00000022372	131.354	-1.69386	0.718243	-2.35834	0.0183567	0.360318
ENSMUSG00000025138	348.247	-0.63467	0.323401	-1.96249	0.0497059	0.181284		ENSMUSG00000006010	235.298	-1.69802	0.685307	-2.47775	0.0132214	0.310061
ENSMUSG00000038406	776.693	-0.635213	0.287979	-2.20576	0.0274007	0.121398		ENSMUSG00000024781	1574.21	-1.71046	0.755713	-2.26337	0.0236131	0.396526
ENSMUSG00000000149	761.595	-0.635721	0.277707	-2.28918	0.0220691	0.106171		ENSMUSG00000089672	515.812	-1.71497	0.803999	-2.13306	0.0329202	0.457481
ENSMUSG00000028917	350.491	-0.636787	0.303873	-2.09557	0.0361206	0.146862		ENSMUSG00000026355	183.364	-1.71601	0.773116	-2.21961	0.0264455	0.414655
ENSMUSG00000037857	318.122	-0.637538	0.30318	-2.10284	0.0354801	0.145146		ENSMUSG00000046207	87.7665	-1.73013	0.754015	-2.29455	0.0217589	0.381642
ENSMUSG00000020271	486.575	-0.638082	0.3031	-2.10518	0.0352753	0.14451		ENSMUSG00000095041	1235.27	-1.73109	0.639289	-2.70784	0.00677224	0.215793
ENSMUSG00000010097	1042.41	-0.639544	0.291243	-2.19591	0.0280981	0.123701		ENSMUSG00000017677	263.631	-1.73954	0.717127	-2.42571	0.0152784	0.330574
ENSMUSG00000038346	308.701	-0.641589	0.31822	-2.01618	0.0437811	0.166528		ENSMUSG00000028645	62.8016	-1.74061	0.855638	-2.03428	0.041923	0.503324
ENSMUSG00000028552	859.008	-0.641763	0.255967	-2.50721	0.012169	0.0719949		ENSMUSG00000055897	69.374	-1.74371	0.823022	-2.11866	0.0341189	0.467466
ENSMUSG00000022175	851.648	-0.643573	0.274962	-2.34059	0.0192532	0.0971562		ENSMUSG00000020248	69.2595	-1.75072	0.799805	-2.18893	0.028602	0.435485
ENSMUSG00000020821	2328.09	-0.643888	0.284105	-2.26638	0.0234284	0.110529		ENSMUSG00000049323	122.628	-1.75217	0.732056	-2.39349	0.0166888	0.346441
ENSMUSG00000019873	746.796	-0.644863	0.275401	-2.34155	0.019204	0.0969482		ENSMUSG00000029304	196.204	-1.76105	0.760302	-2.31625	0.0205446	0.37499
ENSMUSG00000020263	342.311	-0.646269	0.317139	-2.03781	0.041569	0.161045		ENSMUSG00000032076	253.852	-1.7696	0.753615	-2.34815	0.0188668	0.363882
ENSMUSG00000046324	1203.28	-0.647246	0.287661	-2.25003	0.0244471	0.113396		ENSMUSG00000020019	58.7089	-1.77679	0.818288	-2.17135	0.0299049	0.444634
ENSMUSG00000036707	708.492	-0.647668	0.281269	-2.30266	0.0212977	0.10393		ENSMUSG00000038623	328.616	-1.78371	0.709885	-2.51267	0.0119821	0.294225
ENSMUSG00000060475	497.32	-0.648066	0.307011	-2.11089	0.0347821	0.143292		ENSMUSG00000026771	56.1778	-1.79015	0.83368	-2.14729	0.03177	0.451388
ENSMUSG00000057367	353.96	-0.648657	0.31594	-2.0531	0.0400631	0.157126		ENSMUSG00000071708	106.615	-1.79156	0.75771	-2.36444	0.0180573	0.358542
ENSMUSG00000001552	1727.07	-0.652461	0.251555	-2.59371	0.0094947	0.0607171		ENSMUSG00000021457	529.73	-1.7983	0.746691	-2.40836	0.0160245	0.338484
ENSMUSG00000011877	497.283	-0.655129	0.273564	-2.39479	0.01663	0.0882488		ENSMUSG00000040613	565.502	-1.81002	0.698171	-2.59252	0.0095276	0.258921
ENSMUSG00000033287	637.037	-0.655799	0.30048	-2.18251	0.029072	0.126353		ENSMUSG00000063558	276.992	-1.8151	0.780283	-2.32621	0.0200076	0.372797
ENSMUSG00000004562	462.524	-0.656496	0.295187	-2.224	0.0261486	0.118397		ENSMUSG00000031443	149.673	-1.81807	0.833031	-2.18248	0.0290745	0.439344
ENSMUSG00000002550	921.637	-0.656591	0.262162	-2.50452	0.0122616	0.0724259		ENSMUSG00000011008	47.3314	-1.81861	0.92408	-1.96802	0.0490653	0.535474
ENSMUSG00000032536	692.439	-0.656642	0.291671	-2.25131	0.024366	0.113166		ENSMUSG00000098557	578.367	-1.82652	0.642949	-2.84085	0.00449941	0.174778
ENSMUSG00000001910	580.217	-0.660339	0.297294	-2.22117	0.0263397	0.118895		ENSMUSG00000040751	530	-1.8322	0.771432	-2.37506	0.0175462	0.353587
ENSMUSG00000029826	504.562	-0.663327	0.317983	-2.08604	0.0369748	0.148935		ENSMUSG00000001750	950.337	-1.83412	0.909938	-2.01565	0.0438365	0.513892
ENSMUSG00000024927	600.631	-0.66346	0.261477	-2.53735	0.0111694	0.0678938		ENSMUSG00000039004	31.9196	-1.83885	0.936164	-1.96424	0.0495018	0.536482
ENSMUSG00000015522	560.096	-0.663629	0.270551	-2.45288	0.0141717	0.0790541		ENSMUSG00000025060	310.684	-1.84017	0.800336	-2.29924	0.0214911	0.377907
ENSMUSG00000044791	443.511	-0.663914	0.32708	-2.02982	0.0423747	0.16311		ENSMUSG00000034902	390.304	-1.84903	0.789546	-2.34189	0.0191862	0.36745
ENSMUSG00000033004	1385.23	-0.664827	0.294543	-2.25715	0.0239986	0.112206		ENSMUSG00000020422	307.805	-1.8731	0.806635	-2.32211	0.0202268	0.373183
ENSMUSG00000022905	361.466	-0.665704	0.301616	-2.20713	0.0273052	0.121085		ENSMUSG00000049723	3656.57	-1.87342	0.747695	-2.50559	0.0122248	0.298388
ENSMUSG00000042772	440.671	-0.66626	0.280358	-2.37647	0.0174794	0.0913313		ENSMUSG00000027698	425.453	-1.87351	0.747385	-2.50675	0.0121847	0.298388
ENSMUSG00000024193	410.507	-0.666802	0.3239	-2.05867	0.0395261	0.155772		ENSMUSG00000074305	228.777	-1.8997	0.823111	-2.30795	0.021002	0.377116
ENSMUSG00000054408	390.757	-0.667323	0.3075	-2.17015	0.0299952	0.129071		ENSMUSG00000000290	1247.38	-1.91335	0.714667	-2.67726	0.0074228	0.228858
ENSMUSG00000007670	513.83	-0.667458	0.30475	-2.19018	0.028511	0.124917		ENSMUSG00000034616	111.559	-1.91527	0.752281	-2.54596	0.0108979	0.279459
ENSMUSG00000032594	675.353	-0.669157	0.278939	-2.39893	0.0164429	0.0875098		ENSMUSG00000031101	153.92	-1.92526	0.71429	-2.69535	0.0070315	0.220754
ENSMUSG00000022781	842.897	-0.669966	0.282026	-2.37554	0.0175231	0.0913581		ENSMUSG00000027797	115.156	-1.92639	0.862753	-2.23283	0.0255599	0.4106
ENSMUSG00000035376	1860.07	-0.670099	0.292014	-2.29475	0.0217474	0.105282		ENSMUSG00000021948	563.793	-1.92877	0.655606	-2.94197	0.00326131	0.142369
ENSMUSG00000006932	3057.48	-0.671252	0.263787	-2.54467	0.0109381	0.0669687		ENSMUSG00000005087	891.105	-1.93119	0.842551	-2.29208	0.0219011	0.38267
ENSMUSG00000026074	1362.37	-0.672843	0.244913	-2.74727	0.00600933	0.0442307		ENSMUSG00000048120	170.425	-1.93448	0.70468	-2.74519	0.00604761	0.202337
ENSMUSG00000037364	623.338	-0.673671	0.322508	-2.08885	0.0367212	0.148438		ENSMUSG00000018774	1907.94	-1.93879	0.685648	-2.82767	0.00468881	0.178603
ENSMUSG00000027936	331.655	-0.673697	0.315099	-2.13805	0.0325127	0.136873		ENSMUSG00000046805	1834.71	-1.94549	0.644622	-3.01803	0.0025442	0.122842
ENSMUSG00000029577	710.707	-0.673926	0.28026	-2.40465	0.0161882	0.0865322		ENSMUSG00000054342	290.066	-1.96307	0.848966	-2.31231	0.0207606	0.376437
ENSMUSG00000020644	267.86	-0.678365	0.321136	-2.11239	0.0346528	0.142921		ENSMUSG00000040552	610.003	-1.98559	0.746606	-2.65949	0.00782601	0.234968
ENSMUSG00000094483	877.64	-0.67855	0.230839	-2.9395	0.00328744	0.0286386		ENSMUSG00000029816	4971.37	-1.99602	0.675749	-2.95378	0.00313905	0.139693
ENSMUSG00000024234	290.497	-0.679233	0.329675	-2.06031	0.0393691	0.155321		ENSMUSG00000026358	283.88	-1.99957	0.811062	-2.46537	0.0136872	0.313688
ENSMUSG00000029528	670.995	-0.67987	0.323521	-2.10147	0.0355994	0.14539		ENSMUSG00000033902	86.4434	-2.00421	0.967686	-2.07113	0.0383464	0.490252
ENSMUSG00000027177	1345.42	-0.680239	0.270642	-2.51343	0.0119564	0.071169		ENSMUSG00000031314	135.033	-2.00471	0.85367	-2.34834	0.0188572	0.363882
ENSMUSG00000020674	1979.8	-0.680357	0.338559	-2.00957	0.0444771	0.168517		ENSMUSG00000050390	158.981	-2.0209	0.784958	-2.57453	0.0100375	0.266458
ENSMUSG00000035620	190.369	-0.681106	0.343109	-1.9851	0.047133	0.175177		ENSMUSG00000029670	30.0521	-2.04222	0.955095	-2.13824	0.0324975	0.457404
ENSMUSG00000030822	423.563	-0.681128	0.280995	-2.42399	0.0153512	0.0832375		ENSMUSG00000030727	69.2052	-2.04399	0.928806	-2.20067	0.0277594	0.429864
ENSMUSG00000020128	323.499	-0.68184	0.346773	-1.96624	0.0492708	0.180462		ENSMUSG00000024300	753.796	-2.04932	0.679401	-3.01636	0.00255832	0.122842
ENSMUSG00000000441	904.36	-0.682689	0.249689	-2.73416	0.00625392	0.0454139		ENSMUSG00000082286	52.6359	-2.05582	0.922664	-2.22813	0.0258715	0.412134
ENSMUSG00000006676	1048.77	-0.683503	0.325375	-2.10066	0.0356708	0.145425		ENSMUSG00000041836	156.286	-2.09989	0.710541	-2.95534	0.00312326	0.139693
ENSMUSG00000023952	422.929	-0.684815	0.299313	-2.28796	0.0221399	0.106442		ENSMUSG00000045799	37.0835	-2.13271	1.07248	-1.98859	0.0467464	0.522609
ENSMUSG00000053411	326.783	-0.685102	0.339896	-2.01562	0.0438397	0.166707		ENSMUSG00000020573	68.2147	-2.13909	1.09084	-1.96096	0.0498839	0.539172
ENSMUSG00000010453	569.133	-0.685427	0.259268	-2.6437	0.00820063	0.0549149		ENSMUSG00000022893	333.648	-2.14041	0.776603	-2.75612	0.00584916	0.197621
ENSMUSG00000018909	813.296	-0.685835	0.258802	-2.65004	0.00804826	0.0542423		ENSMUSG00000030729	39.9327	-2.15508	1.07231	-2.00976	0.044457	0.514855
ENSMUSG00000016921	1146	-0.686112	0.243148	-2.82178	0.00477575	0.0375513		ENSMUSG00000096780	31.3459	-2.16057	1.08152	-1.99771	0.0457485	0.517188
ENSMUSG00000040659	544.058	-0.687722	0.328979	-2.09047	0.0365753	0.148052		ENSMUSG00000027068	58.3658	-2.16161	1.08899	-1.98498	0.0471472	0.525382
ENSMUSG00000015846	1409.15	-0.688111	0.282828	-2.43297	0.0149757	0.0818153		ENSMUSG00000030521	62.4336	-2.16472	1.07958	-2.00514	0.044948	0.514855
ENSMUSG00000025437	373.804	-0.68876	0.316331	-2.17734	0.0294553	0.127473		ENSMUSG00000032743	49.0416	-2.165	1.07185	-2.01988	0.0433961	0.511971
ENSMUSG00000054226	247.276	-0.689642	0.330355	-2.08758	0.0368361	0.148697		ENSMUSG00000046186	38.1347	-2.16843	1.07308	-2.02074	0.0433062	0.511971
ENSMUSG00000005936	593.515	-0.69032	0.299209	-2.30715	0.0210465	0.103048		ENSMUSG00000078942	31.5406	-2.17329	1.07608	-2.01964	0.0434209	0.511971
ENSMUSG00000030102	519.761	-0.691186	0.310693	-2.22466	0.026104	0.118232		ENSMUSG00000097715	43.7758	-2.17754	1.09985	-1.97986	0.0477191	0.52833
ENSMUSG00000024212	281.44	-0.692021	0.33963	-2.03758	0.0415924	0.161094		ENSMUSG00000030051	24.9488	-2.17884	1.09183	-1.99559	0.0459787	0.517393
ENSMUSG00000031835	785.352	-0.692649	0.329253	-2.1037	0.0354046	0.144878		ENSMUSG00000026788	31.781	-2.18073	1.07871	-2.0216	0.0432174	0.51171
ENSMUSG00000028101	249.725	-0.692733	0.336317	-2.05976	0.0394212	0.155442		ENSMUSG00000062861	31.6757	-2.18154	1.07286	-2.03339	0.042013	0.503324
ENSMUSG00000029147	425.817	-0.693153	0.351208	-1.97363	0.0484241	0.178569		ENSMUSG00000037957	54.1812	-2.18381	1.07174	-2.03763	0.0415873	0.503324
ENSMUSG00000032570	400.383	-0.693699	0.353478	-1.96249	0.049705	0.181284		ENSMUSG00000031931	39.2203	-2.19511	1.0834	-2.02613	0.0427511	0.508539
ENSMUSG00000023965	215.575	-0.695516	0.339343	-2.0496	0.040404	0.157912		ENSMUSG00000031161	61.5929	-2.19565	1.07708	-2.03853	0.0414974	0.503178
ENSMUSG00000029778	296.437	-0.695734	0.335033	-2.07661	0.0378372	0.150823		ENSMUSG00000007080	23.0478	-2.1979	1.10128	-1.99578	0.0459579	0.517393
ENSMUSG00000001366	487.09	-0.696869	0.300147	-2.32176	0.0202459	0.100303		ENSMUSG00000063193	316.074	-2.20169	0.713711	-3.08485	0.00203658	0.105679
ENSMUSG00000028458	401.55	-0.697519	0.2939	-2.37333	0.0176287	0.0915879		ENSMUSG00000062627	50.3859	-2.20332	1.06841	-2.06224	0.0391847	0.49115
ENSMUSG00000026927	513.298	-0.699064	0.298344	-2.34314	0.019122	0.0966676		ENSMUSG00000026029	270.658	-2.20367	0.719693	-3.06196	0.00219892	0.11199
ENSMUSG00000022992	257.054	-0.699244	0.32324	-2.16323	0.0305231	0.130679		ENSMUSG00000030789	813.416	-2.20616	0.648972	-3.39947	0.000675163	0.0504574
ENSMUSG00000042116	325.09	-0.69943	0.328397	-2.12983	0.0331855	0.138986		ENSMUSG00000078920	103.997	-2.20634	1.11849	-1.9726	0.0485407	0.532283
ENSMUSG00000004931	250.839	-0.699812	0.35582	-1.96676	0.0492107	0.180378		ENSMUSG00000024535	46.4506	-2.20693	0.946049	-2.33279	0.0196594	0.369314
ENSMUSG00000046079	352.963	-0.699888	0.298056	-2.34817	0.0188658	0.095703		ENSMUSG00000018076	62.438	-2.20721	1.08293	-2.03818	0.0415321	0.503178
ENSMUSG00000026987	364.386	-0.700542	0.35667	-1.96412	0.0495164	0.181008		ENSMUSG00000034771	27.7728	-2.21106	1.07873	-2.04968	0.0403954	0.496405
ENSMUSG00000052296	834.739	-0.700678	0.298628	-2.34632	0.0189598	0.0960801		ENSMUSG00000032374	67.1699	-2.21201	1.08245	-2.04352	0.0410008	0.501157
ENSMUSG00000033161	1596.52	-0.70089	0.329157	-2.12935	0.0332255	0.139034		ENSMUSG00000059791	39.2889	-2.21328	1.06594	-2.07636	0.0378605	0.487491
ENSMUSG00000033416	353.701	-0.700899	0.305681	-2.29291	0.0218531	0.105526		ENSMUSG00000033540	101.585	-2.2166	1.10999	-1.99696	0.0458297	0.517188
ENSMUSG00000026469	303.447	-0.701167	0.30252	-2.31775	0.0204629	0.101036		ENSMUSG00000023915	86.7298	-2.21675	1.09853	-2.01793	0.0435988	0.511971
ENSMUSG00000024855	302.926	-0.701309	0.318859	-2.19944	0.0278469	0.122854		ENSMUSG00000030323	27.956	-2.21896	1.07925	-2.05603	0.0397794	0.494134
ENSMUSG00000021109	621.884	-0.701601	0.276275	-2.5395	0.0111011	0.0676475		ENSMUSG00000036469	67.8593	-2.22495	1.08263	-2.05514	0.0398657	0.494242
ENSMUSG00000085438	1110.59	-0.701879	0.251032	-2.79597	0.00517438	0.0398082		ENSMUSG00000003119	49.4284	-2.23064	1.07575	-2.07356	0.0381205	0.489626
ENSMUSG00000030522	218.871	-0.702042	0.337323	-2.08122	0.037414	0.149903		ENSMUSG00000030761	113.513	-2.23422	1.1191	-1.99645	0.0458853	0.517188
ENSMUSG00000030986	626.255	-0.703005	0.342235	-2.05416	0.0399605	0.15685		ENSMUSG00000027454	29.0919	-2.23577	1.1124	-2.00986	0.0444465	0.514855
ENSMUSG00000025982	1676.34	-0.707509	0.272133	-2.59987	0.00932602	0.059953		ENSMUSG00000021615	35.3402	-2.23579	1.06905	-2.09138	0.0364941	0.481603
ENSMUSG00000038235	595.871	-0.708862	0.29896	-2.37109	0.0177356	0.0918497		ENSMUSG00000020652	25.9381	-2.23686	1.08225	-2.06687	0.0387464	0.490282
ENSMUSG00000037851	311.912	-0.710977	0.319842	-2.2229	0.0262228	0.11855		ENSMUSG00000004698	33.5812	-2.23851	1.09165	-2.05058	0.040308	0.496405
ENSMUSG00000024393	1771	-0.711085	0.255458	-2.78357	0.0053765	0.0407416		ENSMUSG00000053684	26.3114	-2.24742	1.09013	-2.06161	0.0392447	0.49115
ENSMUSG00000023025	406.717	-0.71133	0.28716	-2.47712	0.0132447	0.0758727		ENSMUSG00000003355	18.9364	-2.24771	1.11326	-2.01903	0.0434839	0.511971
ENSMUSG00000043411	474.506	-0.711703	0.33418	-2.1297	0.0331965	0.138992		ENSMUSG00000027164	48.3677	-2.25521	1.08499	-2.07855	0.037659	0.485787
ENSMUSG00000025340	188.999	-0.714277	0.35511	-2.01142	0.0442809	0.167948		ENSMUSG00000047415	31.6663	-2.25814	1.09353	-2.06499	0.0389236	0.490594
ENSMUSG00000024764	196.911	-0.71522	0.356407	-2.00675	0.0447763	0.16952		ENSMUSG00000052371	33.5949	-2.25867	1.071	-2.10893	0.0349508	0.470263
ENSMUSG00000040415	345.698	-0.716063	0.309846	-2.31103	0.0208313	0.102303		ENSMUSG00000066838	19.3005	-2.25907	1.12357	-2.01062	0.0443651	0.514855
ENSMUSG00000000282	210.723	-0.717195	0.362126	-1.98051	0.0476462	0.176635		ENSMUSG00000039934	59.9022	-2.26208	1.0718	-2.11054	0.0348115	0.469306
ENSMUSG00000070738	1067.17	-0.717733	0.314025	-2.28559	0.0222781	0.106755		ENSMUSG00000033439	22.0284	-2.26308	1.12022	-2.02021	0.0433615	0.511971
ENSMUSG00000049791	3144.1	-0.718838	0.302571	-2.37576	0.0175126	0.0913581		ENSMUSG00000045827	120.07	-2.26381	1.12889	-2.00534	0.0449272	0.514855
ENSMUSG00000001052	547.966	-0.719025	0.312817	-2.29855	0.0215305	0.104578		ENSMUSG00000025008	21.6757	-2.26795	1.09772	-2.06605	0.0388237	0.490282
ENSMUSG00000028284	455.766	-0.719588	0.335281	-2.14622	0.031855	0.134842		ENSMUSG00000057667	48.1846	-2.27182	1.06299	-2.13719	0.0325824	0.457404
ENSMUSG00000056211	294.884	-0.720607	0.307711	-2.34183	0.0191892	0.0969405		ENSMUSG00000001661	60.6878	-2.27227	1.07815	-2.10756	0.0350692	0.470474
ENSMUSG00000047824	380.311	-0.720793	0.350407	-2.05702	0.0396847	0.156145		ENSMUSG00000053007	26.8474	-2.27607	1.08663	-2.09462	0.0362049	0.478245
ENSMUSG00000019943	589.131	-0.720983	0.275126	-2.62056	0.00877855	0.0575723		ENSMUSG00000046743	19.5754	-2.28667	1.11451	-2.05172	0.0401968	0.496182
ENSMUSG00000041890	390.897	-0.722474	0.315399	-2.29066	0.0219828	0.10593		ENSMUSG00000021275	51.2285	-2.28864	1.06339	-2.15222	0.0313802	0.449895
ENSMUSG00000033623	263.719	-0.723081	0.316154	-2.28712	0.022189	0.106503		ENSMUSG00000086712	17.1361	-2.28945	1.13426	-2.01845	0.0435444	0.511971
ENSMUSG00000020009	1841.14	-0.724224	0.279936	-2.5871	0.00967869	0.0613039		ENSMUSG00000004707	104.807	-2.29006	1.10601	-2.07056	0.0384001	0.490282
ENSMUSG00000005371	400.696	-0.72477	0.315879	-2.29446	0.0217642	0.105328		ENSMUSG00000029640	96.9397	-2.29144	1.09952	-2.08404	0.0371569	0.483391
ENSMUSG00000043131	1034.46	-0.724809	0.346441	-2.09216	0.0364246	0.147606		ENSMUSG00000052566	24.6211	-2.29594	1.08549	-2.11513	0.034419	0.467466
ENSMUSG00000004880	330.008	-0.727544	0.360628	-2.01744	0.0436497	0.166157		ENSMUSG00000037572	35.0674	-2.29757	1.08725	-2.11319	0.0345841	0.467617
ENSMUSG00000002980	741.866	-0.728699	0.325836	-2.2364	0.0253258	0.115711		ENSMUSG00000028859	34.504	-2.29797	1.06532	-2.15706	0.0310006	0.448918
ENSMUSG00000003166	527.064	-0.729287	0.304064	-2.39846	0.016464	0.0875266		ENSMUSG00000043987	56.6451	-2.30172	1.06508	-2.16108	0.0306894	0.448645
ENSMUSG00000058230	607.048	-0.730527	0.326541	-2.23717	0.0252755	0.115517		ENSMUSG00000042331	95.8928	-2.30284	1.1047	-2.08458	0.0371077	0.483391
ENSMUSG00000061119	403.448	-0.730735	0.363372	-2.01099	0.044327	0.16808		ENSMUSG00000037486	66.9358	-2.3081	1.07206	-2.15296	0.0313219	0.449895
ENSMUSG00000006476	409.985	-0.731051	0.358944	-2.03667	0.0416832	0.161317		ENSMUSG00000048826	14.69	-2.30869	1.15038	-2.0069	0.0447604	0.514855
ENSMUSG00000042363	230.75	-0.731485	0.356989	-2.04904	0.0404584	0.158066		ENSMUSG00000039883	82.1091	-2.31519	1.10729	-2.09086	0.0365404	0.481752
ENSMUSG00000028382	806.477	-0.731682	0.260246	-2.81151	0.00493101	0.0385029		ENSMUSG00000020273	19.9647	-2.31896	1.10709	-2.09465	0.0362025	0.478245
ENSMUSG00000062234	650.621	-0.733541	0.266321	-2.75435	0.00588091	0.0436812		ENSMUSG00000026600	375.817	-2.32002	0.904289	-2.56558	0.0103004	0.26867
ENSMUSG00000062906	202.511	-0.736091	0.363052	-2.02751	0.0426103	0.163692		ENSMUSG00000020340	50.5412	-2.32347	1.07302	-2.16537	0.0303595	0.447594
ENSMUSG00000060279	489.761	-0.738733	0.26897	-2.74653	0.00602299	0.044309		ENSMUSG00000050578	12.2324	-2.32535	1.18119	-1.96864	0.0489942	0.535123
ENSMUSG00000035245	176.708	-0.740195	0.350768	-2.11021	0.0348402	0.143411		ENSMUSG00000043931	12.2668	-2.33184	1.17926	-1.97737	0.0479993	0.529886
ENSMUSG00000028796	595.183	-0.740616	0.352994	-2.0981	0.0358966	0.146062		ENSMUSG00000020312	66.3767	-2.34046	1.07579	-2.17557	0.0295875	0.443162
ENSMUSG00000030557	533.607	-0.740918	0.261695	-2.83123	0.00463699	0.0366771		ENSMUSG00000029321	12.3423	-2.34305	1.17677	-1.99107	0.0464727	0.521806
ENSMUSG00000001729	996.679	-0.741579	0.321001	-2.31021	0.0208768	0.102423		ENSMUSG00000048234	127.887	-2.34579	0.913187	-2.5688	0.0102052	0.267715
ENSMUSG00000020097	957.038	-0.741984	0.33975	-2.18391	0.0289687	0.126054		ENSMUSG00000064109	28.9931	-2.35032	1.10655	-2.12401	0.0336692	0.46407
ENSMUSG00000021903	798.112	-0.742712	0.312051	-2.38009	0.0173082	0.0906309		ENSMUSG00000020437	248.715	-2.35255	0.705605	-3.33409	0.000855796	0.0600411
ENSMUSG00000063410	388.93	-0.74417	0.316023	-2.3548	0.0185328	0.0948029		ENSMUSG00000057596	43.5531	-2.35281	1.05857	-2.22263	0.026241	0.413333
ENSMUSG00000021745	473.411	-0.744442	0.363958	-2.0454	0.040815	0.159094		ENSMUSG00000019997	108.345	-2.36035	1.10643	-2.1333	0.0328998	0.457481
ENSMUSG00000039662	379.212	-0.745937	0.320885	-2.32463	0.020092	0.0997101		ENSMUSG00000078190	12.5141	-2.36124	1.17509	-2.00941	0.044494	0.514855
ENSMUSG00000000568	536.407	-0.746126	0.363885	-2.05045	0.040321	0.157677		ENSMUSG00000051978	15.3954	-2.36245	1.15044	-2.05351	0.0400229	0.494786
ENSMUSG00000065954	1412.5	-0.746185	0.249852	-2.98652	0.00282177	0.0256485		ENSMUSG00000025083	33.7183	-2.36595	1.06427	-2.22307	0.026211	0.413333
ENSMUSG00000034157	260.849	-0.747113	0.330627	-2.25968	0.0238409	0.111826		ENSMUSG00000022667	117.277	-2.36976	1.1088	-2.13723	0.0325793	0.457404
ENSMUSG00000033885	329.575	-0.747157	0.344243	-2.17044	0.0299739	0.129071		ENSMUSG00000033966	23.4276	-2.37182	1.09016	-2.17567	0.0295799	0.443162
ENSMUSG00000020611	401.627	-0.749295	0.350399	-2.1384	0.0324839	0.136813		ENSMUSG00000026193	2303.75	-2.37414	0.630447	-3.76579	0.000166021	0.0215373
ENSMUSG00000020122	723.846	-0.751235	0.320478	-2.3441	0.0190728	0.0964856		ENSMUSG00000027996	49.902	-2.3782	1.06665	-2.2296	0.0257741	0.411637
ENSMUSG00000036478	1848.51	-0.751664	0.264423	-2.84266	0.00447391	0.0356961		ENSMUSG00000091971	12.7477	-2.38003	1.17595	-2.02392	0.0429786	0.509481
ENSMUSG00000028431	253.192	-0.752729	0.382467	-1.96809	0.0490577	0.180066		ENSMUSG00000044037	57.5312	-2.38189	1.0608	-2.24538	0.0247439	0.404582
ENSMUSG00000054199	217.207	-0.753422	0.372826	-2.02084	0.0432962	0.165285		ENSMUSG00000043015	23.675	-2.38711	1.08796	-2.19411	0.0282272	0.433689
ENSMUSG00000053580	284.148	-0.754106	0.357877	-2.10717	0.0351033	0.143926		ENSMUSG00000036718	63.4059	-2.39516	1.06318	-2.25282	0.0242704	0.400786
ENSMUSG00000005198	956.522	-0.754655	0.300915	-2.50787	0.0121461	0.071947		ENSMUSG00000023947	50.2798	-2.39748	1.05691	-2.26839	0.0233055	0.392738
ENSMUSG00000039220	364.807	-0.755481	0.315177	-2.39701	0.0165296	0.0878119		ENSMUSG00000058297	35.1038	-2.39939	1.08174	-2.21808	0.0265495	0.414866
ENSMUSG00000020282	450.378	-0.756498	0.355303	-2.12916	0.0332409	0.139058		ENSMUSG00000053886	55.6828	-2.40131	1.0579	-2.26987	0.0232154	0.392738
ENSMUSG00000020647	407.06	-0.756699	0.327094	-2.3134	0.0207007	0.101867		ENSMUSG00000041215	56.94	-2.42376	1.06393	-2.27812	0.0227193	0.388557
ENSMUSG00000025958	325.452	-0.757354	0.322413	-2.34902	0.0188231	0.0956128		ENSMUSG00000099966	18.8972	-2.42942	1.11565	-2.17758	0.0294372	0.442394
ENSMUSG00000056917	503.098	-0.757551	0.340454	-2.22512	0.0260732	0.118129		ENSMUSG00000105692	19.1194	-2.43408	1.1227	-2.16805	0.0301551	0.445874
ENSMUSG00000031256	283.77	-0.758981	0.324623	-2.33804	0.0193852	0.0974254		ENSMUSG00000026785	30.0856	-2.4353	1.06999	-2.27601	0.0228454	0.388796
ENSMUSG00000024220	222.343	-0.760555	0.382721	-1.98723	0.046897	0.174877		ENSMUSG00000015224	46.7823	-2.43578	1.06701	-2.28282	0.0224412	0.386219
ENSMUSG00000049521	1080.18	-0.760951	0.354116	-2.14888	0.0316443	0.134228		ENSMUSG00000020143	364.131	-2.43661	0.686295	-3.55038	0.000384672	0.0359838
ENSMUSG00000020166	418.448	-0.762291	0.339908	-2.24264	0.0249201	0.114609		ENSMUSG00000039942	63.1605	-2.44152	1.06484	-2.29286	0.0218563	0.382375
ENSMUSG00000011158	290.279	-0.762386	0.372723	-2.04545	0.0408107	0.159094		ENSMUSG00000079671	27.5341	-2.446	1.07496	-2.27543	0.02288	0.388903
ENSMUSG00000079179	164.844	-0.76248	0.382376	-1.99406	0.0461454	0.173134		ENSMUSG00000040592	30.974	-2.44699	1.1747	-2.08307	0.0372445	0.483437
ENSMUSG00000015305	820.653	-0.76256	0.314287	-2.42632	0.0152529	0.0828654		ENSMUSG00000056596	16.3022	-2.4486	1.13685	-2.15385	0.031252	0.449525
ENSMUSG00000044167	726.01	-0.762706	0.309621	-2.46335	0.0137645	0.077664		ENSMUSG00000034973	49.5398	-2.45002	1.0536	-2.32538	0.0200517	0.373114
ENSMUSG00000028042	905.921	-0.763219	0.356559	-2.14051	0.0323134	0.136297		ENSMUSG00000002617	41.4159	-2.45125	1.0555	-2.32235	0.0202139	0.373183
ENSMUSG00000020220	650.669	-0.76335	0.330477	-2.30984	0.0208969	0.102487		ENSMUSG00000007379	16.3824	-2.45423	1.13686	-2.15878	0.0308676	0.448765
ENSMUSG00000037110	757.467	-0.763613	0.301857	-2.52972	0.0114154	0.0689762		ENSMUSG00000058838	10.7481	-2.4562	1.20222	-2.04305	0.0410476	0.501284
ENSMUSG00000026667	752.536	-0.763957	0.274792	-2.78013	0.00543372	0.0410393		ENSMUSG00000033102	22.2205	-2.45728	1.09975	-2.2344	0.0254569	0.409904
ENSMUSG00000019261	247.233	-0.764671	0.319901	-2.39034	0.0168329	0.0889385		ENSMUSG00000039747	36.3382	-2.46582	1.05906	-2.3283	0.0198959	0.37122
ENSMUSG00000032598	151.623	-0.765708	0.37816	-2.02483	0.0428851	0.164187		ENSMUSG00000054737	39.3156	-2.46612	1.06307	-2.31981	0.0203514	0.373183
ENSMUSG00000042423	387.344	-0.765753	0.307555	-2.48981	0.0127811	0.0742043		ENSMUSG00000021728	98.8372	-2.46675	1.08532	-2.27282	0.0230368	0.390602
ENSMUSG00000020250	539.478	-0.765805	0.32207	-2.37776	0.0174183	0.0910769		ENSMUSG00000002204	67.0656	-2.46694	1.06306	-2.3206	0.0203085	0.373183
ENSMUSG00000058446	1300.02	-0.768707	0.258279	-2.97627	0.00291777	0.0262761		ENSMUSG00000049103	276.456	-2.4682	0.696755	-3.54242	0.00039647	0.0368369
ENSMUSG00000070780	362.077	-0.769878	0.325693	-2.36381	0.018088	0.0931141		ENSMUSG00000036533	50.3551	-2.46873	1.05577	-2.33833	0.0193702	0.3679
ENSMUSG00000033712	368.164	-0.770815	0.318781	-2.41801	0.0156057	0.0841881		ENSMUSG00000041842	31.652	-2.47091	1.09521	-2.25611	0.024064	0.399851
ENSMUSG00000028906	458.667	-0.771085	0.306019	-2.51973	0.0117446	0.0702197		ENSMUSG00000032181	10.9153	-2.47153	1.20271	-2.05497	0.0398821	0.494242
ENSMUSG00000026181	473.181	-0.772306	0.385786	-2.0019	0.0452951	0.170776		ENSMUSG00000012443	37.3458	-2.4743	1.0838	-2.28299	0.0224311	0.386219
ENSMUSG00000039000	401.389	-0.772916	0.282886	-2.73225	0.00629033	0.0455652		ENSMUSG00000039529	47.7418	-2.47475	1.05392	-2.34814	0.0188676	0.363882
ENSMUSG00000052911	1873.85	-0.774458	0.333126	-2.32482	0.0200815	0.0996916		ENSMUSG00000023015	56.9351	-2.47488	1.07274	-2.30707	0.0210508	0.377116
ENSMUSG00000022812	516.693	-0.774511	0.36801	-2.10459	0.0353266	0.144599		ENSMUSG00000041308	30.9925	-2.47663	1.0659	-2.32351	0.0201516	0.373183
ENSMUSG00000036550	769.633	-0.775473	0.338714	-2.28947	0.0220523	0.106125		ENSMUSG00000025453	64.8255	-2.47759	1.06208	-2.33278	0.0196595	0.369314
ENSMUSG00000034761	311.488	-0.77653	0.340461	-2.28082	0.0225592	0.107574		ENSMUSG00000071645	53.4517	-2.47841	1.05422	-2.35094	0.018726	0.363702
ENSMUSG00000009575	720.786	-0.77672	0.365072	-2.12758	0.0333722	0.139488		ENSMUSG00000024579	22.8205	-2.48619	1.10248	-2.25509	0.0241279	0.399851
ENSMUSG00000043683	386.633	-0.777418	0.329434	-2.35986	0.0182817	0.0938138		ENSMUSG00000004110	54.4731	-2.49349	1.0629	-2.34594	0.0189792	0.365523
ENSMUSG00000041773	339.703	-0.780257	0.332158	-2.34905	0.0188212	0.0956128		ENSMUSG00000031562	10.952	-2.49386	1.19456	-2.08768	0.0368269	0.483213
ENSMUSG00000046201	324.9	-0.780645	0.338793	-2.30419	0.0212118	0.103657		ENSMUSG00000035208	51.2345	-2.49564	1.05092	-2.37472	0.0175623	0.353587
ENSMUSG00000062373	451.291	-0.780721	0.356987	-2.18697	0.0287446	0.125452		ENSMUSG00000032020	105.912	-2.5005	1.0986	-2.27608	0.0228409	0.388796
ENSMUSG00000041828	918.208	-0.783634	0.350457	-2.23603	0.0253496	0.115765		ENSMUSG00000027981	28.6677	-2.50074	1.07056	-2.33593	0.019495	0.368121
ENSMUSG00000026463	1764.3	-0.783882	0.265705	-2.95019	0.00317574	0.0279595		ENSMUSG00000032532	14.6691	-2.5039	1.18998	-2.10416	0.0353644	0.471674
ENSMUSG00000022146	339.994	-0.783995	0.365966	-2.14226	0.0321722	0.13586		ENSMUSG00000062593	368.451	-2.51008	1.19255	-2.1048	0.0353091	0.471674
ENSMUSG00000038611	323.102	-0.785144	0.395904	-1.98317	0.0473485	0.175754		ENSMUSG00000027347	20.2324	-2.51036	1.11559	-2.25025	0.0244329	0.401018
ENSMUSG00000020846	956.246	-0.78565	0.360095	-2.18179	0.0291251	0.126449		ENSMUSG00000032952	11.126	-2.51398	1.19316	-2.10701	0.0351171	0.470623
ENSMUSG00000040181	1771.89	-0.785707	0.269601	-2.91433	0.0035645	0.0305037		ENSMUSG00000045903	41.4133	-2.52379	1.07042	-2.35775	0.0183861	0.360318
ENSMUSG00000053110	746.057	-0.785802	0.317145	-2.47774	0.0132218	0.0757715		ENSMUSG00000031828	29.1899	-2.5247	1.06909	-2.36154	0.0181992	0.358542
ENSMUSG00000032393	598.787	-0.78584	0.375478	-2.09291	0.0363575	0.147416		ENSMUSG00000038534	26.7575	-2.52787	1.0958	-2.30687	0.0210621	0.377116
ENSMUSG00000039089	161.472	-0.786493	0.385681	-2.03923	0.0414269	0.160677		ENSMUSG00000035948	20.8622	-2.53311	1.12507	-2.25152	0.0243527	0.401018
ENSMUSG00000025041	292.973	-0.787603	0.354733	-2.22027	0.0264004	0.118907		ENSMUSG00000040669	53.7354	-2.53323	1.07225	-2.36253	0.0181507	0.358542
ENSMUSG00000031987	597.549	-0.788116	0.273624	-2.88029	0.00397312	0.0329591		ENSMUSG00000051255	11.4306	-2.53426	1.19693	-2.1173	0.0342347	0.467466
ENSMUSG00000022280	345.273	-0.78813	0.342216	-2.30302	0.0212778	0.103887		ENSMUSG00000041219	47.1141	-2.53803	1.05046	-2.4161	0.0156876	0.334193
ENSMUSG00000023977	505.676	-0.788598	0.337518	-2.33646	0.0194672	0.0976027		ENSMUSG00000026271	14.3096	-2.53809	1.15889	-2.19011	0.0285166	0.435218
ENSMUSG00000046798	191.569	-0.788905	0.384788	-2.05023	0.040342	0.157712		ENSMUSG00000021684	17.5687	-2.54205	1.13202	-2.24559	0.0247305	0.404582
ENSMUSG00000038481	246.534	-0.790198	0.33117	-2.38608	0.0170291	0.0895546		ENSMUSG00000032782	20.711	-2.55157	1.10546	-2.30815	0.0209909	0.377116
ENSMUSG00000010476	175.654	-0.790355	0.362932	-2.17769	0.029429	0.127458		ENSMUSG00000039976	42.2562	-2.55378	1.06593	-2.39581	0.0165836	0.346041
ENSMUSG00000027951	310.106	-0.790698	0.381849	-2.07071	0.0383861	0.152346		ENSMUSG00000025192	41.8806	-2.5591	1.04993	-2.43739	0.0147935	0.328637
ENSMUSG00000029050	821.537	-0.790761	0.377436	-2.09508	0.0361635	0.146996		ENSMUSG00000020181	30.8526	-2.55957	1.09777	-2.3316	0.0197215	0.369974
ENSMUSG00000020823	776.945	-0.79099	0.288726	-2.73959	0.00615167	0.0448495		ENSMUSG00000020541	20.8942	-2.56191	1.10555	-2.31732	0.0204865	0.374614
ENSMUSG00000020463	512.244	-0.793092	0.321168	-2.4694	0.0135341	0.0768384		ENSMUSG00000035004	181.986	-2.56706	1.1381	-2.25557	0.0240977	0.399851
ENSMUSG00000049470	889.219	-0.793363	0.384865	-2.06141	0.0392642	0.155116		ENSMUSG00000109179	7.31241	-2.56778	1.30683	-1.9649	0.049426	0.536482
ENSMUSG00000041729	256.357	-0.793527	0.361407	-2.19566	0.0281164	0.123744		ENSMUSG00000029913	7.69027	-2.56921	1.31058	-1.96036	0.0499531	0.539172
ENSMUSG00000036779	201.387	-0.794518	0.379422	-2.09402	0.0362581	0.147168		ENSMUSG00000039809	7.49792	-2.56933	1.30863	-1.96337	0.0496027	0.537077
ENSMUSG00000035901	1231.97	-0.795085	0.292169	-2.72132	0.00650226	0.0466841		ENSMUSG00000022911	40.9051	-2.57043	0.928518	-2.76832	0.00563467	0.195249
ENSMUSG00000059486	210.595	-0.79536	0.366924	-2.16764	0.0301859	0.129501		ENSMUSG00000028864	11.6482	-2.57131	1.18961	-2.16147	0.0306593	0.448645
ENSMUSG00000022994	1125.9	-0.795425	0.307754	-2.58461	0.00974895	0.0616214		ENSMUSG00000020420	7.58724	-2.57483	1.30894	-1.96711	0.0491704	0.53577
ENSMUSG00000035696	334.668	-0.795472	0.300865	-2.64395	0.00819447	0.0549149		ENSMUSG00000030254	15.0447	-2.58376	1.16393	-2.21986	0.0264285	0.414655
ENSMUSG00000029202	562.244	-0.795595	0.318365	-2.499	0.0124543	0.0730439		ENSMUSG00000097290	42.7966	-2.58406	1.05229	-2.45565	0.0140629	0.318582
ENSMUSG00000036461	388.758	-0.796027	0.33488	-2.37705	0.0174518	0.0912198		ENSMUSG00000046269	7.4521	-2.58675	1.3062	-1.98036	0.047663	0.528133
ENSMUSG00000001630	203.695	-0.797065	0.369846	-2.15513	0.0311517	0.132787		ENSMUSG00000043940	142.554	-2.58737	1.1058	-2.33981	0.0192936	0.3679
ENSMUSG00000037119	474.451	-0.797076	0.353339	-2.25584	0.0240807	0.11241		ENSMUSG00000062783	30.6785	-2.58784	1.0677	-2.42374	0.0153616	0.330574
ENSMUSG00000024908	582.006	-0.797317	0.297032	-2.68428	0.00726863	0.0504048		ENSMUSG00000091175	7.58265	-2.5896	1.30726	-1.98094	0.0475982	0.52784
ENSMUSG00000032902	562.893	-0.797319	0.313892	-2.5401	0.011082	0.0676216		ENSMUSG00000020886	30.9212	-2.59236	1.07246	-2.41721	0.0156402	0.333957
ENSMUSG00000005621	347.26	-0.79897	0.326027	-2.45062	0.0142609	0.0793627		ENSMUSG00000067203	37.2906	-2.59593	1.06451	-2.4386	0.0147442	0.328071
ENSMUSG00000004040	1067.75	-0.800373	0.256484	-3.12056	0.0018051	0.0182066		ENSMUSG00000094114	67.6535	-2.59724	1.05259	-2.46747	0.0136073	0.312663
ENSMUSG00000022791	416.091	-0.802285	0.318086	-2.52223	0.0116614	0.0699301		ENSMUSG00000054580	40.0551	-2.59773	1.05003	-2.47397	0.0133622	0.310904
ENSMUSG00000020075	546.377	-0.802466	0.390293	-2.05606	0.0397765	0.156337		ENSMUSG00000025262	8.02691	-2.60372	1.31008	-1.98744	0.0468735	0.523604
ENSMUSG00000040651	332.844	-0.803109	0.332948	-2.41211	0.0158603	0.0850905		ENSMUSG00000022679	11.8863	-2.60422	1.18475	-2.19812	0.0279407	0.431215
ENSMUSG00000038375	2828.43	-0.804504	0.338619	-2.37583	0.0175093	0.0913581		ENSMUSG00000021061	7.93992	-2.60579	1.30903	-1.99062	0.0465227	0.521806
ENSMUSG00000023067	522.257	-0.804653	0.348494	-2.30894	0.0209466	0.102673		ENSMUSG00000051969	7.46585	-2.60819	1.30386	-2.00036	0.0454612	0.515789
ENSMUSG00000059995	411.123	-0.805025	0.314088	-2.56305	0.0103756	0.0645441		ENSMUSG00000087575	7.47043	-2.61024	1.30367	-2.00222	0.0452607	0.515642
ENSMUSG00000029427	218.195	-0.806431	0.359344	-2.24417	0.0248213	0.114262		ENSMUSG00000044667	7.47272	-2.6103	1.30369	-2.00225	0.045258	0.515642
ENSMUSG00000041187	280.558	-0.806697	0.312571	-2.58085	0.00985585	0.0621101		ENSMUSG00000021066	7.54142	-2.6108	1.3044	-2.00153	0.0453351	0.515789
ENSMUSG00000043733	1431.54	-0.80714	0.384695	-2.09813	0.0358935	0.146062		ENSMUSG00000029798	40.7399	-2.61142	1.05736	-2.46975	0.0135209	0.311955
ENSMUSG00000020741	2452.97	-0.807233	0.237948	-3.39247	0.000692652	0.00898849		ENSMUSG00000036353	8.9547	-2.61341	1.22579	-2.13203	0.0330044	0.457966
ENSMUSG00000067336	671.969	-0.807331	0.317465	-2.54305	0.0109888	0.0671871		ENSMUSG00000042473	22.7951	-2.61391	1.13907	-2.29477	0.0217465	0.381642
ENSMUSG00000035877	397.95	-0.808469	0.316454	-2.55478	0.0106256	0.0655418		ENSMUSG00000062585	31.9037	-2.61516	1.08574	-2.40865	0.0160119	0.338484
ENSMUSG00000001419	538.269	-0.808564	0.264414	-3.05795	0.0022286	0.0214081		ENSMUSG00000020083	7.5712	-2.61576	1.30414	-2.00574	0.0448843	0.514855
ENSMUSG00000046897	485.233	-0.808632	0.294822	-2.74278	0.00609219	0.0445714		ENSMUSG00000063727	7.5712	-2.61576	1.30414	-2.00574	0.0448843	0.514855
ENSMUSG00000036450	290.926	-0.809371	0.38197	-2.11894	0.0340959	0.141502		ENSMUSG00000036537	7.56891	-2.61914	1.30372	-2.00897	0.0445399	0.514855
ENSMUSG00000048546	461.105	-0.810056	0.305843	-2.6486	0.00808255	0.0543982		ENSMUSG00000035121	7.62386	-2.61984	1.30425	-2.0087	0.0445688	0.514855
ENSMUSG00000022228	533.669	-0.813556	0.343859	-2.36596	0.0179833	0.092673		ENSMUSG00000050107	8.36127	-2.62061	1.31128	-1.99851	0.0456609	0.516777
ENSMUSG00000037103	141.376	-0.813562	0.402214	-2.02271	0.0431033	0.164807		ENSMUSG00000033405	7.56433	-2.62402	1.30309	-2.01369	0.0440423	0.514855
ENSMUSG00000032349	824.304	-0.813738	0.293204	-2.77533	0.00551459	0.0415298		ENSMUSG00000041147	8.02466	-2.62713	1.30752	-2.00925	0.0445108	0.514855
ENSMUSG00000057530	1469.94	-0.81374	0.334421	-2.43328	0.0149626	0.0817745		ENSMUSG00000079190	8.38192	-2.62714	1.31077	-2.00428	0.0450405	0.515153
ENSMUSG00000057551	148.305	-0.814349	0.390495	-2.08543	0.0370306	0.14907		ENSMUSG00000093861	12.5981	-2.62808	1.33133	-1.97402	0.0483789	0.532168
ENSMUSG00000027007	432.558	-0.815397	0.321736	-2.53437	0.0112649	0.0682759		ENSMUSG00000026012	7.62844	-2.62928	1.30319	-2.01758	0.0436354	0.511971
ENSMUSG00000037111	740.507	-0.815472	0.306181	-2.66336	0.00773644	0.0527697		ENSMUSG00000024136	7.65593	-2.63376	1.30296	-2.02137	0.043241	0.51171
ENSMUSG00000057342	233.905	-0.817103	0.387553	-2.10836	0.0349995	0.143662		ENSMUSG00000043719	72.9532	-2.63466	1.05544	-2.49627	0.0125506	0.30215
ENSMUSG00000032580	690.577	-0.817251	0.394695	-2.07059	0.0383973	0.152349		ENSMUSG00000032593	7.65364	-2.63679	1.30257	-2.0243	0.0429397	0.50946
ENSMUSG00000050530	228.274	-0.817597	0.333585	-2.45094	0.0142482	0.0793223		ENSMUSG00000044641	8.11168	-2.63865	1.30709	-2.01872	0.043516	0.511971
ENSMUSG00000015340	365.75	-0.818183	0.325577	-2.51302	0.0119701	0.0712217		ENSMUSG00000023411	35.0781	-2.63978	1.05768	-2.49583	0.0125662	0.30215
ENSMUSG00000022425	2152.08	-0.818513	0.303206	-2.69953	0.00694381	0.0488709		ENSMUSG00000019982	7.64677	-2.64218	1.30185	-2.02956	0.0424018	0.506635
ENSMUSG00000027293	694.464	-0.818731	0.358827	-2.28169	0.0225077	0.107433		ENSMUSG00000021567	7.71318	-2.64335	1.30246	-2.02951	0.0424069	0.506635
ENSMUSG00000024431	1357.19	-0.819021	0.35414	-2.3127	0.020739	0.102021		ENSMUSG00000052794	22.2752	-2.64564	1.09971	-2.40576	0.016139	0.339385
ENSMUSG00000017679	236.907	-0.819022	0.34139	-2.39908	0.0164363	0.0875098		ENSMUSG00000047507	7.79333	-2.64675	1.30293	-2.03138	0.0422165	0.505239
ENSMUSG00000052752	507.725	-0.819144	0.2841	-2.88329	0.00393541	0.0327161		ENSMUSG00000085945	7.71547	-2.64739	1.302	-2.03332	0.0420199	0.503324
ENSMUSG00000042997	194.352	-0.819207	0.386743	-2.11822	0.0341564	0.141672		ENSMUSG00000109572	7.71547	-2.64739	1.302	-2.03332	0.0420199	0.503324
ENSMUSG00000042129	281.356	-0.819481	0.387788	-2.11322	0.0345819	0.14283		ENSMUSG00000054545	8.37734	-2.65072	1.30824	-2.02618	0.0427468	0.508539
ENSMUSG00000063952	393.101	-0.820983	0.373397	-2.19869	0.0279001	0.122977		ENSMUSG00000034023	7.71776	-2.65082	1.30162	-2.03656	0.0416941	0.503324
ENSMUSG00000059981	681.929	-0.821276	0.31658	-2.59421	0.00948086	0.0606816		ENSMUSG00000027670	8.78265	-2.6548	1.31127	-2.0246	0.0429081	0.50946
ENSMUSG00000018412	327.7	-0.821453	0.373479	-2.19946	0.027845	0.122854		ENSMUSG00000046111	45.6113	-2.65586	1.05986	-2.50585	0.0122157	0.298388
ENSMUSG00000033819	293.181	-0.82191	0.373504	-2.20054	0.0277687	0.12262		ENSMUSG00000029633	10.4064	-2.65689	1.3214	-2.01067	0.0443607	0.514855
ENSMUSG00000029471	285.904	-0.822466	0.304671	-2.69953	0.00694384	0.0488709		ENSMUSG00000042510	7.79791	-2.65715	1.30175	-2.04122	0.0412292	0.501802
ENSMUSG00000053158	271.229	-0.822501	0.406131	-2.02521	0.042846	0.164144		ENSMUSG00000057069	58.4118	-2.66054	1.05217	-2.52862	0.0114511	0.28848
ENSMUSG00000090084	301.356	-0.823564	0.399625	-2.06084	0.0393182	0.155204		ENSMUSG00000076609	4789.54	-2.66179	1.10916	-2.39984	0.0164024	0.343301
ENSMUSG00000037475	372.332	-0.823599	0.362895	-2.26953	0.0232363	0.109836		ENSMUSG00000040675	22.5042	-2.66189	1.09668	-2.42723	0.0152146	0.330574
ENSMUSG00000054263	467.806	-0.824183	0.417791	-1.97272	0.0485279	0.178861		ENSMUSG00000021678	7.82998	-2.66218	1.30149	-2.04549	0.040807	0.499677
ENSMUSG00000031441	545.407	-0.824542	0.402579	-2.04815	0.0405451	0.158337		ENSMUSG00000033411	33.1656	-2.66282	1.08524	-2.45368	0.0141402	0.319806
ENSMUSG00000035649	241.737	-0.824976	0.355699	-2.31931	0.0203784	0.100755		ENSMUSG00000062761	67.793	-2.66377	1.04674	-2.54481	0.0109337	0.279459
ENSMUSG00000040945	532.765	-0.825098	0.326912	-2.52392	0.0116055	0.0697332		ENSMUSG00000038605	7.88035	-2.66557	1.30164	-2.04785	0.0405751	0.49728
ENSMUSG00000018974	245.094	-0.825464	0.41758	-1.97678	0.0480668	0.177834		ENSMUSG00000089844	7.9628	-2.67269	1.30169	-2.05326	0.0400478	0.494786
ENSMUSG00000045482	515.581	-0.825489	0.376452	-2.19281	0.0283208	0.124292		ENSMUSG00000085998	8.10252	-2.67282	1.30312	-2.05109	0.0402582	0.496405
ENSMUSG00000056579	414.567	-0.82676	0.28283	-2.92317	0.00346488	0.0298608		ENSMUSG00000074570	39.6036	-2.67586	1.05985	-2.52476	0.0115777	0.289464
ENSMUSG00000024457	362.528	-0.827015	0.403625	-2.04897	0.0404648	0.158066		ENSMUSG00000031090	26.1733	-2.6759	1.08265	-2.47162	0.0134504	0.311374
ENSMUSG00000041936	397.815	-0.828595	0.327112	-2.53306	0.011307	0.0684175		ENSMUSG00000070605	22.9736	-2.67633	1.10395	-2.42432	0.0153371	0.330574
ENSMUSG00000024240	277.577	-0.828662	0.348908	-2.37502	0.0175481	0.0914291		ENSMUSG00000073374	7.88723	-2.67916	1.30008	-2.06077	0.0393249	0.49115
ENSMUSG00000029569	316.496	-0.829711	0.376839	-2.20176	0.0276821	0.122311		ENSMUSG00000075410	7.88723	-2.67916	1.30008	-2.06077	0.0393249	0.49115
ENSMUSG00000017478	398.604	-0.830102	0.421261	-1.97052	0.0487793	0.179336		ENSMUSG00000094088	11.7187	-2.68492	1.32508	-2.02624	0.0427405	0.508539
ENSMUSG00000040648	169.2	-0.831661	0.391259	-2.1256	0.0335362	0.140014		ENSMUSG00000089961	7.89181	-2.68524	1.29939	-2.06654	0.0387771	0.490282
ENSMUSG00000024597	260.537	-0.831948	0.316555	-2.62813	0.0085855	0.0567131		ENSMUSG00000027420	7.96967	-2.68877	1.29982	-2.06856	0.0385873	0.490282
ENSMUSG00000033577	396.669	-0.832591	0.303334	-2.7448	0.00605484	0.0444315		ENSMUSG00000036330	7.89639	-2.68892	1.29898	-2.07002	0.0384505	0.490282
ENSMUSG00000025816	212.979	-0.833265	0.424098	-1.96479	0.0494381	0.180939		ENSMUSG00000097974	8.29257	-2.68926	1.30315	-2.06366	0.0390501	0.49115
ENSMUSG00000030880	194.378	-0.834546	0.380587	-2.19279	0.0283227	0.124292		ENSMUSG00000024590	46.1906	-2.68972	1.0431	-2.57858	0.00992067	0.264754
ENSMUSG00000007950	119.351	-0.835128	0.420548	-1.98581	0.0470543	0.175064		ENSMUSG00000079363	117.587	-2.69075	1.07965	-2.49225	0.0126937	0.304096
ENSMUSG00000060657	443.828	-0.835458	0.285198	-2.9294	0.00339619	0.0294075		ENSMUSG00000014453	9.08042	-2.6915	1.30986	-2.05479	0.0398991	0.494242
ENSMUSG00000024142	159.666	-0.83547	0.410383	-2.03583	0.0417676	0.161387		ENSMUSG00000039706	33.1243	-2.69378	1.05765	-2.54694	0.0108672	0.279317
ENSMUSG00000042487	201.796	-0.836592	0.419162	-1.99587	0.0459484	0.172705		ENSMUSG00000037358	8.9911	-2.69592	1.30869	-2.06002	0.0393968	0.491469
ENSMUSG00000029684	395.908	-0.836651	0.308	-2.7164	0.00659968	0.0471752		ENSMUSG00000022496	8.27657	-2.69664	1.30212	-2.07097	0.0383617	0.490252
ENSMUSG00000021540	586.085	-0.837603	0.292895	-2.85974	0.00423988	0.0343917		ENSMUSG00000030924	16.6546	-2.69705	1.16258	-2.3199	0.0203465	0.373183
ENSMUSG00000022529	176.489	-0.838065	0.425736	-1.96851	0.0490097	0.180047		ENSMUSG00000051220	12.9696	-2.69795	1.18477	-2.27719	0.0227748	0.388557
ENSMUSG00000032786	1778.09	-0.838165	0.323958	-2.58726	0.00967413	0.0613016		ENSMUSG00000084915	7.97654	-2.69953	1.29858	-2.07883	0.0376329	0.485787
ENSMUSG00000030560	1701.67	-0.8383	0.243322	-3.44523	0.000570579	0.00778423		ENSMUSG00000101174	8.9567	-2.7015	1.30783	-2.06563	0.0388631	0.490282
ENSMUSG00000030400	198.988	-0.838594	0.377646	-2.22058	0.0263791	0.118907		ENSMUSG00000052125	37.3935	-2.70188	1.07249	-2.51925	0.0117604	0.292437
ENSMUSG00000027651	259.869	-0.839355	0.340213	-2.46714	0.0136196	0.0771446		ENSMUSG00000001948	7.98113	-2.70375	1.29811	-2.08284	0.0372659	0.483437
ENSMUSG00000021890	269.461	-0.840018	0.353722	-2.3748	0.0175585	0.0914507		ENSMUSG00000022123	7.99258	-2.70398	1.29821	-2.08286	0.0372643	0.483437
ENSMUSG00000025231	290.134	-0.840296	0.387361	-2.16929	0.030061	0.129206		ENSMUSG00000019808	8.13456	-2.70409	1.29976	-2.08045	0.0374839	0.484901
ENSMUSG00000018379	1265.48	-0.84122	0.27254	-3.08659	0.00202469	0.0198866		ENSMUSG00000052142	46.7471	-2.70504	1.04287	-2.59384	0.00949101	0.258437
ENSMUSG00000070476	138.343	-0.841522	0.413434	-2.03545	0.0418059	0.161409		ENSMUSG00000072762	8.0567	-2.70647	1.29862	-2.08411	0.0371498	0.483391
ENSMUSG00000029635	241.102	-0.841836	0.402328	-2.09241	0.0364019	0.147555		ENSMUSG00000055200	43.7147	-2.71282	1.04502	-2.59594	0.00943332	0.258361
ENSMUSG00000019189	638.51	-0.842316	0.275905	-3.05292	0.00226625	0.0216407		ENSMUSG00000057058	8.07732	-2.71996	1.29717	-2.09684	0.0360076	0.477014
ENSMUSG00000040383	308.423	-0.84284	0.421259	-2.00076	0.0454177	0.171072		ENSMUSG00000035000	47.4296	-2.7222	1.04386	-2.60782	0.00911208	0.255243
ENSMUSG00000007817	654.94	-0.844968	0.331246	-2.55088	0.0107451	0.0660838		ENSMUSG00000039485	16.9501	-2.72266	1.15928	-2.34857	0.0188456	0.363882
ENSMUSG00000018476	408.528	-0.844976	0.313344	-2.69664	0.00700423	0.0492248		ENSMUSG00000037617	8.14372	-2.72381	1.29744	-2.09938	0.0357832	0.47559
ENSMUSG00000029249	175.785	-0.846113	0.35667	-2.37226	0.0176799	0.0916839		ENSMUSG00000026023	8.96129	-2.7275	1.30505	-2.08996	0.0366218	0.482363
ENSMUSG00000030397	257.838	-0.846899	0.40676	-2.08206	0.0373371	0.149645		ENSMUSG00000038943	48.0341	-2.72795	1.05314	-2.5903	0.00958929	0.259759
ENSMUSG00000003534	502.997	-0.846929	0.308174	-2.74822	0.00599203	0.0441701		ENSMUSG00000090625	8.26282	-2.73345	1.29754	-2.10664	0.0351487	0.470623
ENSMUSG00000027109	578.248	-0.847395	0.385342	-2.19907	0.0278727	0.12291		ENSMUSG00000000320	8.15289	-2.73433	1.29622	-2.10947	0.0349044	0.470098
ENSMUSG00000022779	316.149	-0.847479	0.350801	-2.41584	0.0156989	0.0845349		ENSMUSG00000031200	8.80559	-2.73489	1.30281	-2.09923	0.0357964	0.47559
ENSMUSG00000092341	2704.54	-0.847493	0.236624	-3.5816	0.000341496	0.00532449		ENSMUSG00000049109	8.26053	-2.73765	1.297	-2.11076	0.034793	0.469306
ENSMUSG00000026782	154.139	-0.847786	0.429501	-1.97389	0.0483946	0.17855		ENSMUSG00000035711	61.5676	-2.73849	1.04156	-2.62922	0.00855817	0.247754
ENSMUSG00000021143	559.388	-0.848618	0.305274	-2.77986	0.00543823	0.0410393		ENSMUSG00000013584	76.6195	-2.74022	1.06378	-2.57593	0.00999721	0.265903
ENSMUSG00000019961	373.681	-0.850183	0.332108	-2.55996	0.0104683	0.0649275		ENSMUSG00000019992	8.30861	-2.7405	1.29717	-2.11267	0.034629	0.467763
ENSMUSG00000024188	385.196	-0.850469	0.328128	-2.59189	0.00954517	0.0609067		ENSMUSG00000027456	8.23075	-2.74082	1.29628	-2.11437	0.0344834	0.467466
ENSMUSG00000029467	1341.23	-0.851416	0.333858	-2.55023	0.0107651	0.066123		ENSMUSG00000024539	78.9878	-2.74086	1.0502	-2.60984	0.00905855	0.255243
ENSMUSG00000106847	505.583	-0.8527	0.343322	-2.48368	0.0130034	0.0750197		ENSMUSG00000019971	8.25824	-2.74128	1.29652	-2.11434	0.0344862	0.467466
ENSMUSG00000058793	972.694	-0.852719	0.279235	-3.05377	0.00225982	0.0216013		ENSMUSG00000006310	10.3079	-2.74375	1.31331	-2.08918	0.0366916	0.482819
ENSMUSG00000031604	320.387	-0.85369	0.356747	-2.39298	0.016712	0.0885552		ENSMUSG00000074342	8.25595	-2.74435	1.29611	-2.11738	0.0342275	0.467466
ENSMUSG00000037461	286.337	-0.853993	0.308455	-2.76862	0.00562946	0.0421624		ENSMUSG00000024528	24.0271	-2.74529	1.09248	-2.5129	0.0119743	0.294225
ENSMUSG00000021752	129.097	-0.854139	0.429351	-1.98937	0.04666	0.174394		ENSMUSG00000091144	8.53306	-2.74643	1.2988	-2.11459	0.0344647	0.467466
ENSMUSG00000031731	549.389	-0.854291	0.372543	-2.29313	0.0218403	0.105526		ENSMUSG00000035934	13.281	-2.74645	1.17487	-2.33767	0.0194046	0.368045
ENSMUSG00000055065	1967.1	-0.854507	0.256831	-3.32712	0.000877497	0.0108574		ENSMUSG00000037731	205.176	-2.74659	0.893916	-3.07254	0.00212248	0.108904
ENSMUSG00000036986	265.31	-0.854638	0.427994	-1.99684	0.0458422	0.172394		ENSMUSG00000095335	15.4722	-2.74707	1.33175	-2.06275	0.0391361	0.49115
ENSMUSG00000020108	352.706	-0.855102	0.429373	-1.99151	0.0464244	0.173913		ENSMUSG00000023882	8.44146	-2.74792	1.29767	-2.11759	0.03421	0.467466
ENSMUSG00000025860	698.831	-0.855707	0.295697	-2.89387	0.00380529	0.0319474		ENSMUSG00000042496	8.23762	-2.7486	1.29537	-2.12186	0.0338494	0.465152
ENSMUSG00000020828	258.027	-0.857469	0.34441	-2.48968	0.012786	0.0742043		ENSMUSG00000097417	8.2422	-2.75104	1.29511	-2.12417	0.033656	0.46407
ENSMUSG00000056608	359.485	-0.857649	0.423001	-2.02753	0.042608	0.163692		ENSMUSG00000076937	58.3762	-2.75325	1.23612	-2.22733	0.0259251	0.412134
ENSMUSG00000029501	340.723	-0.857995	0.425093	-2.01837	0.0435529	0.165832		ENSMUSG00000044303	8.53077	-2.75341	1.29793	-2.12139	0.0338888	0.465152
ENSMUSG00000040268	344.482	-0.859074	0.319295	-2.69053	0.00713386	0.0498008		ENSMUSG00000026930	24.2877	-2.75357	1.22916	-2.24021	0.0250775	0.405998
ENSMUSG00000027540	421.449	-0.860404	0.302789	-2.8416	0.00448881	0.035776		ENSMUSG00000019779	8.34527	-2.75455	1.29581	-2.12573	0.0335257	0.463329
ENSMUSG00000003810	359.964	-0.860974	0.371326	-2.31865	0.0204143	0.100833		ENSMUSG00000025591	31.2301	-2.75725	1.06131	-2.59797	0.00937758	0.258361
ENSMUSG00000035725	222.344	-0.861215	0.398262	-2.16244	0.0305846	0.130828		ENSMUSG00000047686	8.52848	-2.75987	1.29711	-2.1277	0.033362	0.46153
ENSMUSG00000026827	529.294	-0.863018	0.398481	-2.16577	0.0303288	0.129923		ENSMUSG00000053835	17.5593	-2.76077	1.15937	-2.38128	0.0172527	0.351991
ENSMUSG00000039262	1087.24	-0.864226	0.393005	-2.19902	0.0278763	0.12291		ENSMUSG00000107411	8.32236	-2.7626	1.29454	-2.13403	0.03284	0.457481
ENSMUSG00000029238	588.8	-0.864575	0.321719	-2.68736	0.00720197	0.0501327		ENSMUSG00000074277	8.43458	-2.76347	1.29567	-2.13286	0.0329362	0.457481
ENSMUSG00000034543	302.393	-0.865058	0.389764	-2.21944	0.0264565	0.119054		ENSMUSG00000060798	13.4413	-2.76758	1.17131	-2.3628	0.0181373	0.358542
ENSMUSG00000029513	220.011	-0.86514	0.346642	-2.49578	0.0125682	0.0735147		ENSMUSG00000097318	10.2163	-2.76946	1.31024	-2.11371	0.0345397	0.467476
ENSMUSG00000032405	264.762	-0.865194	0.334484	-2.58665	0.00969129	0.0613572		ENSMUSG00000026809	8.72312	-2.77061	1.29781	-2.13483	0.0327749	0.457481
ENSMUSG00000031838	399.61	-0.867109	0.421269	-2.05832	0.039559	0.15586		ENSMUSG00000001039	8.97045	-2.77319	1.29991	-2.13337	0.0328947	0.457481
ENSMUSG00000032217	223.422	-0.867805	0.420014	-2.06613	0.0388158	0.153718		ENSMUSG00000015314	8.88575	-2.77398	1.299	-2.13547	0.0327225	0.457481
ENSMUSG00000021892	648.954	-0.868067	0.33946	-2.5572	0.010552	0.0653079		ENSMUSG00000089726	8.42542	-2.77658	1.29391	-2.14589	0.0318815	0.451961
ENSMUSG00000000600	257.536	-0.869825	0.370008	-2.35083	0.0187318	0.0953542		ENSMUSG00000031709	53.0773	-2.77923	1.04138	-2.66879	0.00761241	0.230569
ENSMUSG00000024456	620.933	-0.870019	0.385616	-2.25618	0.0240593	0.112346		ENSMUSG00000034773	8.48495	-2.77989	1.29415	-2.14804	0.0317104	0.451388
ENSMUSG00000027351	259.743	-0.870204	0.356075	-2.44388	0.0145303	0.0802816		ENSMUSG00000022020	31.8439	-2.78214	1.0604	-2.62367	0.0086988	0.250245
ENSMUSG00000046562	284.386	-0.871526	0.346426	-2.51577	0.0118774	0.0707276		ENSMUSG00000034329	8.61092	-2.78331	1.29507	-2.14916	0.0316216	0.451388
ENSMUSG00000041846	332.042	-0.87207	0.408812	-2.13318	0.0329098	0.138236		ENSMUSG00000019947	8.88117	-2.79079	1.29692	-2.15186	0.0314085	0.449895
ENSMUSG00000034168	334.311	-0.872183	0.339645	-2.56793	0.0102309	0.0638066		ENSMUSG00000087235	9.72161	-2.79353	1.30412	-2.14209	0.0321863	0.454352
ENSMUSG00000004565	247.269	-0.872645	0.37295	-2.33985	0.0192917	0.0971562		ENSMUSG00000021482	28.7749	-2.79405	1.07942	-2.58848	0.00964012	0.259924
ENSMUSG00000079104	106.38	-0.87294	0.439558	-1.98595	0.047039	0.175064		ENSMUSG00000025597	9.23843	-2.79456	1.29987	-2.14987	0.0315655	0.451203
ENSMUSG00000039068	357.009	-0.873401	0.428515	-2.03821	0.0415293	0.160977		ENSMUSG00000072774	8.4987	-2.79495	1.29236	-2.16267	0.0305669	0.448171
ENSMUSG00000028134	123.55	-0.874115	0.41186	-2.12236	0.0338075	0.140824		ENSMUSG00000072624	8.50557	-2.79502	1.29243	-2.16261	0.0305712	0.448171
ENSMUSG00000029267	100.749	-0.874135	0.443498	-1.971	0.0487234	0.179223		ENSMUSG00000048402	8.69795	-2.79523	1.29449	-2.15933	0.030825	0.448765
ENSMUSG00000031503	5909.47	-0.874184	0.350154	-2.49657	0.01254	0.0734473		ENSMUSG00000057751	9.59341	-2.79711	1.30266	-2.14722	0.0317754	0.451388
ENSMUSG00000035969	249.967	-0.874637	0.373879	-2.33936	0.019317	0.0971963		ENSMUSG00000054932	9.38954	-2.79777	1.30086	-2.1507	0.0314999	0.450734
ENSMUSG00000028862	270.307	-0.875659	0.400306	-2.18748	0.0287079	0.125367		ENSMUSG00000101335	8.57427	-2.80008	1.29254	-2.16633	0.0302861	0.447331
ENSMUSG00000046314	118.193	-0.876086	0.44316	-1.97691	0.048052	0.177824		ENSMUSG00000020901	208.544	-2.80216	0.988941	-2.8335	0.00460414	0.176711
ENSMUSG00000029478	605.534	-0.879	0.3809	-2.30769	0.0210164	0.102935		ENSMUSG00000040907	287.316	-2.80277	0.820572	-3.41563	0.00063634	0.049159
ENSMUSG00000021846	279.771	-0.87918	0.446598	-1.96862	0.0489971	0.180047		ENSMUSG00000033594	10.6173	-2.80331	1.21871	-2.30022	0.0214355	0.377897
ENSMUSG00000041459	1044.36	-0.879375	0.239715	-3.66842	0.00024405	0.00405696		ENSMUSG00000078435	9.14682	-2.80453	1.29784	-2.16092	0.0307014	0.448645
ENSMUSG00000027881	631.433	-0.880057	0.324252	-2.71411	0.00664534	0.0473375		ENSMUSG00000055541	201.483	-2.80512	1.13252	-2.47687	0.0132539	0.310061
ENSMUSG00000048120	349.003	-0.88063	0.387196	-2.27437	0.0229435	0.108768		ENSMUSG00000086584	9.59112	-2.8091	1.30129	-2.15871	0.0308728	0.448765
ENSMUSG00000028034	578.297	-0.8815	0.354383	-2.48742	0.0128672	0.0745278		ENSMUSG00000031971	10.425	-2.81002	1.21151	-2.31943	0.0203717	0.373183
ENSMUSG00000026425	363.308	-0.884117	0.388706	-2.27451	0.0229352	0.108768		ENSMUSG00000050425	8.78268	-2.81241	1.29322	-2.17474	0.0296497	0.443162
ENSMUSG00000049354	487.649	-0.884327	0.363585	-2.43224	0.0150056	0.0819173		ENSMUSG00000030047	453.468	-2.81401	0.961445	-2.92686	0.00342407	0.1476
ENSMUSG00000098557	812.189	-0.884448	0.26094	-3.38947	0.000700269	0.00904721		ENSMUSG00000018983	32.5905	-2.81404	1.05742	-2.66122	0.00778571	0.23427
ENSMUSG00000038095	435.12	-0.884539	0.384383	-2.30119	0.0213809	0.104145		ENSMUSG00000042428	9.49951	-2.8226	1.29893	-2.17302	0.0297787	0.444129
ENSMUSG00000036057	320.039	-0.884961	0.335462	-2.63803	0.00833884	0.05551		ENSMUSG00000074682	9.23156	-2.82362	1.29634	-2.17815	0.0293952	0.442247
ENSMUSG00000027531	296.457	-0.885035	0.311774	-2.8387	0.00452972	0.0359843		ENSMUSG00000029516	8.67275	-2.82433	1.29048	-2.18858	0.0286273	0.435485
ENSMUSG00000037400	311.985	-0.885308	0.338828	-2.61285	0.00897904	0.0584157		ENSMUSG00000083567	8.67504	-2.82435	1.29051	-2.18856	0.0286291	0.435485
ENSMUSG00000020994	497.694	-0.886101	0.335435	-2.64165	0.00825042	0.0551726		ENSMUSG00000039634	8.82389	-2.82882	1.29156	-2.19023	0.0285073	0.435218
ENSMUSG00000037679	427.007	-0.886244	0.317861	-2.78815	0.005301	0.0403577		ENSMUSG00000098055	9.14908	-2.83123	1.29462	-2.18693	0.0287479	0.436327
ENSMUSG00000025159	286.187	-0.886502	0.358085	-2.47567	0.0132986	0.0760029		ENSMUSG00000022003	10.6929	-2.83173	1.21246	-2.33553	0.0195157	0.368121
ENSMUSG00000035847	486.02	-0.88658	0.394375	-2.24806	0.0245723	0.113675		ENSMUSG00000072066	8.77123	-2.83198	1.29057	-2.19436	0.0282094	0.433689
ENSMUSG00000038296	163.165	-0.887077	0.447694	-1.98144	0.0475424	0.17634		ENSMUSG00000053318	92.6763	-2.83307	1.0554	-2.68436	0.00726692	0.226593
ENSMUSG00000034724	265.109	-0.888305	0.394343	-2.25262	0.0242831	0.112994		ENSMUSG00000042436	27.9157	-2.83317	1.14454	-2.47539	0.0133091	0.310521
ENSMUSG00000039997	355.598	-0.889558	0.423432	-2.10083	0.0356562	0.145425		ENSMUSG00000051498	36.8412	-2.83461	1.04925	-2.70157	0.00690135	0.218162
ENSMUSG00000021704	165.27	-0.890335	0.407329	-2.18579	0.0288312	0.125642		ENSMUSG00000039452	9.64604	-2.83606	1.29866	-2.18383	0.0289744	0.438314
ENSMUSG00000068917	241.894	-0.892768	0.375226	-2.37928	0.0173465	0.0907664		ENSMUSG00000024673	12.3164	-2.83707	1.31578	-2.1562	0.0310682	0.448918
ENSMUSG00000021972	266.039	-0.892973	0.391285	-2.28216	0.02248	0.107406		ENSMUSG00000024680	8.82847	-2.83773	1.29045	-2.19902	0.0278764	0.431071
ENSMUSG00000061740	350.172	-0.893188	0.353585	-2.52609	0.011534	0.0694749		ENSMUSG00000044033	8.86284	-2.83803	1.29078	-2.19869	0.0279	0.431071
ENSMUSG00000063146	252.235	-0.893543	0.409555	-2.18174	0.0291286	0.126449		ENSMUSG00000046519	85.0795	-2.83885	1.04623	-2.71342	0.00665935	0.214456
ENSMUSG00000034201	368.255	-0.893755	0.320469	-2.7889	0.00528879	0.0403067		ENSMUSG00000023940	8.85826	-2.84475	1.28986	-2.20548	0.0274207	0.425098
ENSMUSG00000013846	623.026	-0.894344	0.365585	-2.44634	0.0144316	0.0799172		ENSMUSG00000004661	14.3826	-2.85853	1.16362	-2.45659	0.0140263	0.318389
ENSMUSG00000030287	305.064	-0.894482	0.420149	-2.12897	0.0332571	0.139065		ENSMUSG00000029389	37.5718	-2.86032	1.04796	-2.72942	0.00634462	0.208895
ENSMUSG00000039157	226.101	-0.895203	0.446158	-2.00647	0.0448058	0.169587		ENSMUSG00000041954	9.15825	-2.86203	1.29081	-2.21723	0.0266073	0.415297
ENSMUSG00000042308	175.882	-0.89647	0.427077	-2.09908	0.0358095	0.1458		ENSMUSG00000033316	8.92924	-2.86633	1.28779	-2.22578	0.026029	0.412356
ENSMUSG00000033790	151.228	-0.897508	0.391334	-2.29346	0.0218215	0.105526		ENSMUSG00000045326	9.16054	-2.8685	1.29	-2.22365	0.0261723	0.413333
ENSMUSG00000032480	465.828	-0.897564	0.351309	-2.55492	0.0106214	0.0655418		ENSMUSG00000044309	9.12621	-2.86897	1.28957	-2.22475	0.026098	0.412973
ENSMUSG00000052331	285.746	-0.897802	0.426367	-2.1057	0.0352301	0.144365		ENSMUSG00000020395	9.24527	-2.87927	1.28948	-2.23288	0.0255565	0.4106
ENSMUSG00000027082	242.078	-0.898561	0.425568	-2.11144	0.0347347	0.143138		ENSMUSG00000031628	30.4352	-2.88138	1.06424	-2.70745	0.00678026	0.215793
ENSMUSG00000044700	160.536	-0.898855	0.438144	-2.05151	0.0402177	0.157648		ENSMUSG00000034799	9.24985	-2.89108	1.28798	-2.24466	0.0247901	0.404856
ENSMUSG00000022961	2280.65	-0.899825	0.240301	-3.74457	0.000180706	0.00323083		ENSMUSG00000027603	9.10559	-2.89383	1.28605	-2.25017	0.0244384	0.401018
ENSMUSG00000037503	1049.45	-0.900312	0.271051	-3.32156	0.000895165	0.0110319		ENSMUSG00000027843	65.7011	-2.89934	1.03404	-2.8039	0.00504879	0.186093
ENSMUSG00000057406	224.772	-0.900512	0.36178	-2.48912	0.0128061	0.0742914		ENSMUSG00000084803	9.25444	-2.90094	1.28672	-2.25452	0.0241638	0.399851
ENSMUSG00000035247	639.765	-0.900685	0.443921	-2.02893	0.0424656	0.163271		ENSMUSG00000035299	9.18116	-2.90456	1.28544	-2.25958	0.0238473	0.39845
ENSMUSG00000027652	420.646	-0.900712	0.422852	-2.13009	0.0331643	0.138982		ENSMUSG00000006411	9.4766	-2.90707	1.28823	-2.25664	0.0240308	0.399851
ENSMUSG00000024013	185.033	-0.901476	0.436075	-2.06725	0.0387106	0.153343		ENSMUSG00000070305	9.29109	-2.90891	1.28605	-2.2619	0.0237033	0.396526
ENSMUSG00000030465	206.708	-0.90173	0.439178	-2.05322	0.0400511	0.157126		ENSMUSG00000096802	9.29109	-2.90891	1.28605	-2.2619	0.0237033	0.396526
ENSMUSG00000089911	344.667	-0.902259	0.372188	-2.4242	0.0153421	0.0832261		ENSMUSG00000075040	39.0924	-2.90981	1.0474	-2.77813	0.00546726	0.193764
ENSMUSG00000004568	388.68	-0.902366	0.352994	-2.55632	0.0105786	0.0653915		ENSMUSG00000030134	9.34146	-2.91663	1.28556	-2.26876	0.0232827	0.392738
ENSMUSG00000021413	406.031	-0.905012	0.461543	-1.96084	0.0498979	0.181784		ENSMUSG00000092517	9.34146	-2.91663	1.28556	-2.26876	0.0232827	0.392738
ENSMUSG00000025224	597.139	-0.905508	0.378063	-2.39512	0.0166148	0.0882		ENSMUSG00000025889	10.6331	-2.91943	1.29709	-2.25075	0.0244013	0.401018
ENSMUSG00000001248	588.828	-0.905692	0.41573	-2.17856	0.0293644	0.127246		ENSMUSG00000026648	56.7068	-2.92869	1.05691	-2.771	0.0055884	0.195249
ENSMUSG00000000131	411.05	-0.906458	0.319937	-2.83324	0.00460794	0.036467		ENSMUSG00000025491	9.46514	-2.93206	1.2848	-2.28212	0.0224825	0.386445
ENSMUSG00000035798	224.615	-0.906983	0.377359	-2.4035	0.0162388	0.0867076		ENSMUSG00000059022	9.75139	-2.93281	1.28765	-2.27764	0.0227478	0.388557
ENSMUSG00000029505	445.521	-0.907722	0.371678	-2.44223	0.014597	0.080559		ENSMUSG00000028943	9.36666	-2.93284	1.28363	-2.2848	0.0223245	0.38595
ENSMUSG00000027130	248.332	-0.908	0.389904	-2.32878	0.0198709	0.0989148		ENSMUSG00000024670	9.36437	-2.93382	1.28347	-2.28585	0.0222631	0.385567
ENSMUSG00000003500	367.077	-0.908089	0.363388	-2.49895	0.0124562	0.0730439		ENSMUSG00000076612	809.1	-2.93784	1.23017	-2.38816	0.0169327	0.347008
ENSMUSG00000047714	972.144	-0.90864	0.346834	-2.61981	0.00879789	0.0576733		ENSMUSG00000007207	10.001	-2.94368	1.28867	-2.28429	0.0223547	0.38595
ENSMUSG00000034354	626.65	-0.909126	0.302347	-3.0069	0.0026393	0.0243225		ENSMUSG00000040146	29.7341	-2.94394	1.12309	-2.62129	0.00875975	0.2505
ENSMUSG00000040687	187.198	-0.909449	0.43544	-2.08858	0.0367459	0.148439		ENSMUSG00000103183	9.54759	-2.95044	1.28319	-2.2993	0.0214878	0.377907
ENSMUSG00000042121	190.017	-0.909832	0.399574	-2.27701	0.0227858	0.108407		ENSMUSG00000009654	9.92086	-2.95166	1.28686	-2.29369	0.0218083	0.382021
ENSMUSG00000033720	250.281	-0.911576	0.376571	-2.42073	0.0154894	0.083738		ENSMUSG00000003882	133.298	-2.95192	1.07879	-2.73631	0.00621326	0.205876
ENSMUSG00000070939	373.932	-0.9122	0.385227	-2.36795	0.0178868	0.0924034		ENSMUSG00000078485	86.4667	-2.9534	1.05801	-2.79146	0.00524712	0.188243
ENSMUSG00000031024	347.4	-0.912244	0.345625	-2.63941	0.00830514	0.0553613		ENSMUSG00000033906	9.7308	-2.95564	1.28441	-2.30116	0.0213824	0.377897
ENSMUSG00000022897	293.304	-0.913732	0.378388	-2.41481	0.0157436	0.084682		ENSMUSG00000025931	9.76055	-2.96028	1.2841	-2.30533	0.0211483	0.377675
ENSMUSG00000004356	196.38	-0.914188	0.381105	-2.39878	0.0164496	0.0875098		ENSMUSG00000019303	9.60254	-2.96207	1.28219	-2.31016	0.0208795	0.377116
ENSMUSG00000025261	1450.3	-0.914664	0.422689	-2.16391	0.030471	0.130494		ENSMUSG00000021182	44.8043	-2.96253	1.04036	-2.84759	0.00440516	0.172089
ENSMUSG00000007880	651.771	-0.915326	0.266487	-3.43479	0.000593023	0.00801173		ENSMUSG00000079083	28.2776	-2.96387	1.07435	-2.75877	0.00580193	0.196833
ENSMUSG00000032293	384.364	-0.915476	0.414683	-2.20765	0.0272685	0.120974		ENSMUSG00000061578	9.63232	-2.96506	1.2821	-2.31266	0.0207412	0.376437
ENSMUSG00000062115	213.528	-0.915836	0.457418	-2.00219	0.0452647	0.170744		ENSMUSG00000066684	9.68269	-2.96537	1.2826	-2.312	0.0207778	0.376437
ENSMUSG00000058761	149.356	-0.916364	0.386678	-2.36984	0.0177959	0.0920969		ENSMUSG00000024521	20.8479	-2.96552	1.15028	-2.57809	0.00993476	0.264754
ENSMUSG00000055053	901.867	-0.916824	0.371794	-2.46595	0.0136651	0.077342		ENSMUSG00000035769	9.99875	-2.96699	1.28559	-2.30788	0.021006	0.377116
ENSMUSG00000021703	222.534	-0.917312	0.376384	-2.43717	0.0148027	0.0812646		ENSMUSG00000049709	9.62087	-2.97337	1.28083	-2.32144	0.0202633	0.373183
ENSMUSG00000002603	337.307	-0.917767	0.355537	-2.58136	0.00984127	0.0620649		ENSMUSG00000097352	9.61629	-2.97339	1.28078	-2.32155	0.0202574	0.373183
ENSMUSG00000048897	171.658	-0.918473	0.438466	-2.09474	0.0361942	0.14708		ENSMUSG00000024052	69.6172	-2.9759	1.03053	-2.88775	0.00388009	0.159269
ENSMUSG00000047284	337.585	-0.919093	0.329021	-2.79341	0.00521548	0.0399562		ENSMUSG00000073902	10.0858	-2.97644	1.2852	-2.31594	0.0205616	0.37499
ENSMUSG00000053799	202.701	-0.919873	0.39901	-2.30539	0.0211447	0.10346		ENSMUSG00000078995	9.99417	-2.98026	1.28379	-2.32147	0.0202617	0.373183
ENSMUSG00000045875	98.7579	-0.92011	0.454364	-2.02505	0.0428621	0.164144		ENSMUSG00000051998	12.6485	-2.98474	1.30347	-2.28983	0.022031	0.383965
ENSMUSG00000046574	321.321	-0.920574	0.39389	-2.33713	0.0194323	0.0974966		ENSMUSG00000089764	9.93231	-2.98632	1.28235	-2.32878	0.0198705	0.37122
ENSMUSG00000030660	234.409	-0.920905	0.459229	-2.00533	0.0449278	0.169917		ENSMUSG00000047466	10.5278	-2.99638	1.28676	-2.32863	0.0198786	0.37122
ENSMUSG00000020696	148.221	-0.921322	0.407648	-2.26009	0.0238154	0.111805		ENSMUSG00000078921	33.6895	-2.99764	1.06853	-2.80539	0.00502562	0.186093
ENSMUSG00000050029	355.221	-0.922043	0.334755	-2.75438	0.00588027	0.0436812		ENSMUSG00000012640	58.5986	-3.00461	1.02783	-2.92326	0.00346391	0.148657
ENSMUSG00000020362	351.003	-0.922289	0.376113	-2.45216	0.0142001	0.0791752		ENSMUSG00000078606	10.4362	-3.00494	1.2848	-2.33884	0.0193437	0.3679
ENSMUSG00000036553	439.512	-0.922609	0.395843	-2.33075	0.0197667	0.0985974		ENSMUSG00000074521	9.86591	-3.00726	1.27876	-2.35169	0.0186882	0.363546
ENSMUSG00000039463	224.795	-0.923187	0.341933	-2.69991	0.00693588	0.0488618		ENSMUSG00000067149	1006.22	-3.00922	1.10729	-2.71764	0.00657494	0.213236
ENSMUSG00000025949	324.872	-0.923476	0.409939	-2.25271	0.0242772	0.112994		ENSMUSG00000087396	10.2667	-3.01138	1.28233	-2.34837	0.0188558	0.363882
ENSMUSG00000034135	393.908	-0.923778	0.30562	-3.02264	0.00250581	0.0233423		ENSMUSG00000015134	107.422	-3.0145	1.05623	-2.85401	0.0043171	0.170588
ENSMUSG00000054414	247.063	-0.924045	0.377695	-2.44654	0.0144235	0.0799028		ENSMUSG00000041592	10.3514	-3.02043	1.28194	-2.35614	0.018466	0.36069
ENSMUSG00000037266	2275.33	-0.924638	0.321435	-2.87659	0.00401997	0.0332052		ENSMUSG00000030468	10.1591	-3.0222	1.27976	-2.36153	0.0181996	0.358542
ENSMUSG00000042535	338.206	-0.924741	0.3714	-2.48988	0.0127788	0.0742043		ENSMUSG00000035390	10.0652	-3.02397	1.27854	-2.36517	0.0180217	0.358542
ENSMUSG00000041268	224.382	-0.92571	0.419466	-2.20688	0.0273225	0.121088		ENSMUSG00000033207	124.849	-3.0242	1.05535	-2.86558	0.00416245	0.167362
ENSMUSG00000026288	202.121	-0.926211	0.445648	-2.07834	0.0376776	0.150473		ENSMUSG00000048921	10.1568	-3.02679	1.2791	-2.36634	0.017965	0.358024
ENSMUSG00000037905	121.851	-0.926272	0.466086	-1.98734	0.0468847	0.174876		ENSMUSG00000040966	10.4293	-3.02745	1.28174	-2.36199	0.0181774	0.358542
ENSMUSG00000025199	363.499	-0.926851	0.303687	-3.052	0.00227325	0.0216729		ENSMUSG00000020534	10.0583	-3.03214	1.27733	-2.37382	0.0176051	0.353774
ENSMUSG00000026923	479.219	-0.927397	0.415089	-2.23421	0.0254691	0.116109		ENSMUSG00000033458	10.2461	-3.03223	1.27927	-2.37029	0.0177742	0.356287
ENSMUSG00000046556	107.007	-0.927824	0.467432	-1.98494	0.0471513	0.1752		ENSMUSG00000031520	34.3422	-3.03504	1.05809	-2.86841	0.00412543	0.16636
ENSMUSG00000003617	1379.43	-0.927907	0.401079	-2.31352	0.0206939	0.101867		ENSMUSG00000039187	10.0537	-3.03532	1.27683	-2.37723	0.0174434	0.352871
ENSMUSG00000078676	352.225	-0.928928	0.37005	-2.51027	0.0120637	0.0716039		ENSMUSG00000021974	10.0445	-3.0363	1.2766	-2.37843	0.0173865	0.352871
ENSMUSG00000033542	145.259	-0.929628	0.462111	-2.0117	0.0442519	0.167882		ENSMUSG00000046719	12.2705	-3.04491	1.29453	-2.35214	0.0186656	0.363546
ENSMUSG00000030678	668.408	-0.930721	0.247591	-3.75911	0.000170516	0.00309405		ENSMUSG00000045733	10.5232	-3.04556	1.28021	-2.37895	0.0173619	0.352871
ENSMUSG00000032228	427.976	-0.931386	0.41613	-2.23821	0.0252073	0.1154		ENSMUSG00000022335	10.6056	-3.04678	1.28084	-2.37874	0.0173721	0.352871
ENSMUSG00000019920	623.476	-0.931406	0.26676	-3.49155	0.000480234	0.00685211		ENSMUSG00000047757	10.3308	-3.04702	1.27808	-2.38406	0.0171229	0.349861
ENSMUSG00000038538	284.155	-0.931746	0.355457	-2.62126	0.00876046	0.0575053		ENSMUSG00000073242	10.6881	-3.04724	1.28156	-2.37775	0.0174186	0.352871
ENSMUSG00000051451	318.774	-0.932169	0.410512	-2.27075	0.0231623	0.109557		ENSMUSG00000049872	10.1361	-3.04883	1.2758	-2.38975	0.0168601	0.34693
ENSMUSG00000025086	117.217	-0.932501	0.439943	-2.11959	0.0340403	0.141351		ENSMUSG00000092187	10.3285	-3.05152	1.27743	-2.3888	0.0169037	0.34693
ENSMUSG00000020859	1210.88	-0.933261	0.379816	-2.45714	0.0140048	0.0786256		ENSMUSG00000036062	10.2827	-3.05185	1.27692	-2.39001	0.0168479	0.34693
ENSMUSG00000057133	313.388	-0.933492	0.375457	-2.48628	0.0129085	0.0747099		ENSMUSG00000079173	11.0201	-3.05207	1.28395	-2.37709	0.0174498	0.352871
ENSMUSG00000021374	330.034	-0.934029	0.420884	-2.21921	0.0264726	0.11909		ENSMUSG00000036634	10.2048	-3.05216	1.27606	-2.39186	0.0167631	0.34693
ENSMUSG00000039523	277.65	-0.934417	0.373282	-2.50325	0.012306	0.0725133		ENSMUSG00000095028	10.4453	-3.05611	1.27799	-2.39135	0.0167867	0.34693
ENSMUSG00000024899	477.291	-0.934425	0.39693	-2.35413	0.0185661	0.0949391		ENSMUSG00000014786	12.5777	-3.05795	1.19287	-2.56351	0.0103619	0.269351
ENSMUSG00000033799	173.531	-0.934673	0.438927	-2.12945	0.0332171	0.139034		ENSMUSG00000044749	17.4032	-3.06035	1.16531	-2.62622	0.00863399	0.248902
ENSMUSG00000028854	290.42	-0.93502	0.34206	-2.7335	0.00626653	0.0454468		ENSMUSG00000017861	10.4476	-3.06177	1.27722	-2.39721	0.0165206	0.345249
ENSMUSG00000046794	112.742	-0.93536	0.418822	-2.23331	0.0255284	0.116202		ENSMUSG00000092505	26.3857	-3.07244	1.09311	-2.81073	0.00494295	0.185206
ENSMUSG00000038766	331.434	-0.936141	0.44521	-2.1027	0.0354922	0.145155		ENSMUSG00000006403	10.4087	-3.07316	1.27522	-2.40991	0.0159566	0.338088
ENSMUSG00000057230	421.709	-0.936227	0.355595	-2.63285	0.00846729	0.056145		ENSMUSG00000035385	449.033	-3.07346	1.16616	-2.63553	0.00840059	0.244267
ENSMUSG00000022792	105.054	-0.936633	0.460038	-2.03599	0.0417514	0.161374		ENSMUSG00000029263	35.3567	-3.07692	1.05305	-2.9219	0.00347901	0.148657
ENSMUSG00000029647	313.112	-0.937026	0.321512	-2.91443	0.00356336	0.0305037		ENSMUSG00000026049	10.9515	-3.07956	1.27966	-2.40654	0.0161046	0.339385
ENSMUSG00000042185	200.768	-0.937035	0.409943	-2.28577	0.0222676	0.10674		ENSMUSG00000020493	12.7426	-3.08142	1.18971	-2.59005	0.00959622	0.259759
ENSMUSG00000037824	689.118	-0.937127	0.253044	-3.70341	0.00021272	0.00365574		ENSMUSG00000032191	10.3858	-3.08412	1.27342	-2.42193	0.0154385	0.33143
ENSMUSG00000029104	396.604	-0.937248	0.388056	-2.41524	0.0157249	0.0846123		ENSMUSG00000021714	10.5415	-3.09042	1.27415	-2.42548	0.0152883	0.330574
ENSMUSG00000020716	364.352	-0.938428	0.35073	-2.67565	0.00745854	0.0513806		ENSMUSG00000078640	10.4659	-3.09213	1.27312	-2.42879	0.0151493	0.330574
ENSMUSG00000078515	312.468	-0.938721	0.415266	-2.26053	0.0237883	0.111746		ENSMUSG00000051379	10.4705	-3.09548	1.27268	-2.43225	0.0150054	0.330574
ENSMUSG00000032010	136.971	-0.938965	0.472134	-1.98877	0.0467268	0.174547		ENSMUSG00000034156	11.5285	-3.0962	1.28259	-2.41403	0.0157772	0.335321
ENSMUSG00000001034	124.213	-0.94002	0.44155	-2.12891	0.0332615	0.139065		ENSMUSG00000051984	10.9446	-3.10074	1.2767	-2.42871	0.0151526	0.330574
ENSMUSG00000032688	171.516	-0.940354	0.463041	-2.03082	0.042273	0.162824		ENSMUSG00000023963	11.1163	-3.10444	1.27783	-2.42946	0.0151212	0.330574
ENSMUSG00000020257	531.898	-0.940509	0.329284	-2.85623	0.0042871	0.034602		ENSMUSG00000041396	11.5308	-3.10629	1.28128	-2.42436	0.0153355	0.330574
ENSMUSG00000022723	205.353	-0.940896	0.465584	-2.0209	0.0432905	0.165285		ENSMUSG00000095788	10.5598	-3.10869	1.27172	-2.44448	0.0145061	0.325145
ENSMUSG00000034525	293.932	-0.941444	0.376061	-2.50343	0.0122996	0.0725133		ENSMUSG00000043505	10.8507	-3.10939	1.27458	-2.43954	0.0147059	0.327748
ENSMUSG00000040105	308.67	-0.941802	0.331108	-2.8444	0.00444958	0.0355645		ENSMUSG00000062743	12.983	-3.1115	1.18627	-2.62294	0.00871754	0.250261
ENSMUSG00000075376	273.578	-0.942187	0.331684	-2.84062	0.00450263	0.0358275		ENSMUSG00000078922	12.0095	-3.11339	1.28428	-2.42424	0.0153406	0.330574
ENSMUSG00000021495	357.724	-0.942818	0.339028	-2.78094	0.00542012	0.0410072		ENSMUSG00000042408	45.6308	-3.11635	1.03372	-3.0147	0.00257233	0.122842
ENSMUSG00000039952	1506.09	-0.944348	0.374801	-2.5196	0.0117489	0.0702197		ENSMUSG00000019989	11.9202	-3.11713	1.28309	-2.4294	0.0151239	0.330574
ENSMUSG00000037972	515.67	-0.945302	0.283083	-3.33931	0.00083986	0.0104746		ENSMUSG00000022369	11.3866	-3.11971	1.27821	-2.44069	0.0146591	0.327236
ENSMUSG00000052423	159.407	-0.946396	0.376726	-2.51216	0.0119996	0.0713099		ENSMUSG00000079105	139.603	-3.12002	1.05603	-2.95449	0.00313187	0.139693
ENSMUSG00000020841	941.949	-0.946454	0.293743	-3.22204	0.00127279	0.0139749		ENSMUSG00000096833	25.913	-3.1319	1.32844	-2.35758	0.0183945	0.360318
ENSMUSG00000036202	143.166	-0.947127	0.448749	-2.11059	0.0348074	0.143356		ENSMUSG00000028037	10.9285	-3.13686	1.27146	-2.46714	0.0136198	0.312663
ENSMUSG00000018001	374.544	-0.94796	0.416593	-2.27551	0.0228755	0.108622		ENSMUSG00000029368	10.8324	-3.1387	1.27021	-2.47101	0.0134733	0.31138
ENSMUSG00000036180	445.154	-0.9482	0.292223	-3.24478	0.00117541	0.0132438		ENSMUSG00000046295	10.8094	-3.13905	1.26993	-2.47184	0.013442	0.311374
ENSMUSG00000042599	294.173	-0.949328	0.376633	-2.52057	0.0117165	0.0701409		ENSMUSG00000037855	10.8186	-3.14381	1.26933	-2.47675	0.0132584	0.310061
ENSMUSG00000022195	137.267	-0.94956	0.397018	-2.39173	0.0167692	0.0887299		ENSMUSG00000020785	10.9697	-3.14716	1.2704	-2.47731	0.0132378	0.310061
ENSMUSG00000028894	223.997	-0.951815	0.419919	-2.26666	0.0234108	0.110517		ENSMUSG00000046179	10.8942	-3.1495	1.26928	-2.48133	0.0130894	0.310061
ENSMUSG00000040250	192.716	-0.952846	0.418932	-2.27446	0.0229382	0.108768		ENSMUSG00000049152	12.3553	-3.15019	1.28227	-2.45673	0.0140206	0.318389
ENSMUSG00000004054	470.991	-0.953237	0.359285	-2.65315	0.00797445	0.0538441		ENSMUSG00000048388	10.9033	-3.15501	1.26857	-2.48706	0.0128803	0.306962
ENSMUSG00000037031	270.612	-0.953338	0.42936	-2.22037	0.0263938	0.118907		ENSMUSG00000021318	13.6403	-3.15642	1.18762	-2.65777	0.00786592	0.23514
ENSMUSG00000030930	263.747	-0.953463	0.410273	-2.32397	0.0201269	0.0998496		ENSMUSG00000028071	11.7324	-3.15823	1.27605	-2.47501	0.0133232	0.310521
ENSMUSG00000024077	327.508	-0.956693	0.467816	-2.04502	0.0408527	0.159198		ENSMUSG00000051278	11.0568	-3.16054	1.26934	-2.4899	0.0127778	0.305578
ENSMUSG00000022995	165.973	-0.957833	0.417742	-2.29288	0.0218549	0.105526		ENSMUSG00000045868	11.3728	-3.16214	1.27221	-2.48555	0.0129351	0.307735
ENSMUSG00000034602	522.534	-0.957964	0.357756	-2.6777	0.00741295	0.0511148		ENSMUSG00000081189	73.0886	-3.16392	1.04982	-3.01376	0.0025803	0.122842
ENSMUSG00000024816	283.202	-0.958747	0.368684	-2.60045	0.00931006	0.0599294		ENSMUSG00000019874	10.9927	-3.16675	1.26777	-2.49788	0.0124937	0.301989
ENSMUSG00000030451	526.909	-0.95885	0.481785	-1.9902	0.0465687	0.17425		ENSMUSG00000085042	12.0438	-3.16764	1.27747	-2.47961	0.0131526	0.310061
ENSMUSG00000027122	153.38	-0.959429	0.458092	-2.0944	0.036224	0.147116		ENSMUSG00000036882	11.2789	-3.16967	1.27023	-2.49536	0.012583	0.30215
ENSMUSG00000053293	284.281	-0.959627	0.355418	-2.69999	0.00693406	0.0488618		ENSMUSG00000024548	12.211	-3.17108	1.2784	-2.4805	0.0131197	0.310061
ENSMUSG00000040021	311.642	-0.959894	0.4749	-2.02125	0.0432535	0.165238		ENSMUSG00000035458	11.3843	-3.17138	1.27102	-2.49515	0.0125905	0.30215
ENSMUSG00000037896	183.675	-0.959951	0.432807	-2.21797	0.0265572	0.119287		ENSMUSG00000033350	11.366	-3.17853	1.26981	-2.50316	0.012309	0.299047
ENSMUSG00000032175	245.976	-0.960165	0.363185	-2.64374	0.00819966	0.0549149		ENSMUSG00000054702	11.4553	-3.18202	1.27017	-2.50519	0.0122385	0.298388
ENSMUSG00000025195	100.012	-0.960337	0.479757	-2.00172	0.0453152	0.170808		ENSMUSG00000028069	72.2938	-3.18618	1.02285	-3.115	0.00183944	0.0995833
ENSMUSG00000063849	140.8	-0.961195	0.411263	-2.33718	0.0194298	0.0974966		ENSMUSG00000026649	18.4086	-3.18732	1.13774	-2.80145	0.00508733	0.186093
ENSMUSG00000037674	170.701	-0.961275	0.388628	-2.47351	0.0133793	0.0763151		ENSMUSG00000020648	11.1644	-3.18917	1.26624	-2.51861	0.0117819	0.292441
ENSMUSG00000028978	542.968	-0.962228	0.327258	-2.94028	0.00327921	0.0286066		ENSMUSG00000050967	11.4759	-3.19679	1.26825	-2.52063	0.0117145	0.291824
ENSMUSG00000018537	108.477	-0.962783	0.435891	-2.20877	0.0271905	0.120953		ENSMUSG00000019792	13.9495	-3.19994	1.18127	-2.70891	0.00675052	0.215793
ENSMUSG00000038102	308.047	-0.963627	0.372028	-2.5902	0.00959209	0.061126		ENSMUSG00000030724	18.9258	-3.20023	1.30945	-2.44394	0.0145277	0.325145
ENSMUSG00000045671	199.251	-0.964416	0.372509	-2.58898	0.00962619	0.0612112		ENSMUSG00000021087	11.3293	-3.20966	1.2649	-2.53748	0.0111654	0.282234
ENSMUSG00000024140	2634.56	-0.965547	0.305199	-3.16366	0.00155798	0.0162521		ENSMUSG00000031821	54.9816	-3.21491	1.0392	-3.09364	0.00197716	0.104973
ENSMUSG00000050912	1153.45	-0.965583	0.396101	-2.43772	0.0147804	0.0812031		ENSMUSG00000045573	238.902	-3.21599	0.981028	-3.27818	0.00104478	0.0680891
ENSMUSG00000066406	706.14	-0.965692	0.366335	-2.63609	0.00838666	0.0557522		ENSMUSG00000046908	12.3393	-3.21659	1.2733	-2.52618	0.011531	0.289464
ENSMUSG00000053436	793.811	-0.965891	0.29365	-3.28926	0.00100453	0.0118534		ENSMUSG00000026683	11.4117	-3.21852	1.26442	-2.54544	0.0109139	0.279459
ENSMUSG00000021559	949.047	-0.965976	0.416298	-2.32039	0.0203196	0.100559		ENSMUSG00000028702	15.5594	-3.22578	1.20465	-2.67777	0.00741144	0.228858
ENSMUSG00000031134	357.848	-0.967898	0.29372	-3.29532	0.000983112	0.011699		ENSMUSG00000024268	11.5194	-3.22804	1.26409	-2.55364	0.0106602	0.275026
ENSMUSG00000004508	368.127	-0.968076	0.374598	-2.5843	0.00975762	0.0616437		ENSMUSG00000025804	44.8267	-3.23164	1.03448	-3.12393	0.0017845	0.0974212
ENSMUSG00000034055	129.444	-0.968303	0.469808	-2.06106	0.0392974	0.155166		ENSMUSG00000051444	11.8972	-3.23221	1.26716	-2.55075	0.0107493	0.276804
ENSMUSG00000022548	393.206	-0.968578	0.398811	-2.42866	0.0151547	0.0825156		ENSMUSG00000079470	11.9751	-3.23697	1.26719	-2.55444	0.0106359	0.274915
ENSMUSG00000038623	265.177	-0.968581	0.431684	-2.24372	0.0248501	0.114359		ENSMUSG00000021485	11.7369	-3.23711	1.26491	-2.55915	0.0104928	0.271725
ENSMUSG00000048170	353.029	-0.969243	0.292453	-3.31418	0.000919108	0.0112016		ENSMUSG00000028967	81.4546	-3.24029	1.03387	-3.13414	0.00172362	0.0963455
ENSMUSG00000019979	132.593	-0.969527	0.412153	-2.35235	0.0186552	0.0951299		ENSMUSG00000068606	11.5881	-3.24269	1.2626	-2.56826	0.0102211	0.267715
ENSMUSG00000041870	747.835	-0.970001	0.279766	-3.46719	0.000525927	0.00729069		ENSMUSG00000097471	11.666	-3.24805	1.26259	-2.57254	0.0100956	0.266458
ENSMUSG00000034041	160.163	-0.970799	0.434537	-2.2341	0.0254764	0.116109		ENSMUSG00000014503	11.879	-3.24894	1.26454	-2.56927	0.0101913	0.267715
ENSMUSG00000038740	223.489	-0.971206	0.421311	-2.3052	0.0211553	0.103477		ENSMUSG00000059901	30.4827	-3.25284	1.08477	-2.99865	0.00271179	0.126068
ENSMUSG00000038256	186.873	-0.972056	0.423455	-2.29553	0.0217026	0.1052		ENSMUSG00000097412	11.9934	-3.26702	1.26298	-2.58675	0.00968868	0.260213
ENSMUSG00000078484	157.913	-0.972632	0.458774	-2.12007	0.0340002	0.141292		ENSMUSG00000069892	11.8606	-3.27237	1.26088	-2.59531	0.00945064	0.258361
ENSMUSG00000073680	98.8527	-0.972826	0.488101	-1.99309	0.0462521	0.173377		ENSMUSG00000024353	20.4899	-3.27446	1.30768	-2.50403	0.0122789	0.298845
ENSMUSG00000001467	440.571	-0.973515	0.353728	-2.75216	0.00592037	0.0438407		ENSMUSG00000095794	18.4792	-3.27447	1.30102	-2.51684	0.0118411	0.293383
ENSMUSG00000035941	273.022	-0.973873	0.381804	-2.55072	0.0107502	0.0660874		ENSMUSG00000083878	11.856	-3.27465	1.26049	-2.59791	0.00937921	0.258361
ENSMUSG00000038866	195.421	-0.974167	0.39063	-2.49383	0.0126372	0.0738391		ENSMUSG00000068744	12.0782	-3.27522	1.26258	-2.59406	0.00948496	0.258437
ENSMUSG00000030002	648.593	-0.975598	0.29488	-3.30846	0.000938119	0.0113482		ENSMUSG00000073555	11.9545	-3.27545	1.26134	-2.59679	0.0094099	0.258361
ENSMUSG00000040606	106.619	-0.976863	0.454382	-2.14987	0.0315654	0.134043		ENSMUSG00000029097	14.9068	-3.27726	1.17805	-2.78193	0.00540373	0.192007
ENSMUSG00000030862	127.595	-0.976925	0.423112	-2.30891	0.0209488	0.102673		ENSMUSG00000040264	12.0003	-3.27906	1.26126	-2.59983	0.0093269	0.258057
ENSMUSG00000031613	561.641	-0.97743	0.35632	-2.74313	0.00608568	0.0445714		ENSMUSG00000031289	12.0438	-3.28145	1.26132	-2.6016	0.00927899	0.257769
ENSMUSG00000058301	538.185	-0.977566	0.325831	-3.00022	0.00269784	0.0247218		ENSMUSG00000014361	72.6051	-3.28323	1.01757	-3.22653	0.001253	0.0786756
ENSMUSG00000066571	504.975	-0.979499	0.324473	-3.01873	0.00253834	0.0235553		ENSMUSG00000032258	12.4904	-3.28471	1.26502	-2.59657	0.00941602	0.258361
ENSMUSG00000055531	416.89	-0.980248	0.339181	-2.89005	0.00385184	0.032172		ENSMUSG00000085622	20.2751	-3.28478	1.14109	-2.87865	0.00399385	0.162966
ENSMUSG00000002028	445.141	-0.980265	0.433344	-2.2621	0.0236914	0.111482		ENSMUSG00000045680	11.9316	-3.28493	1.2597	-2.60772	0.00911484	0.255243
ENSMUSG00000027340	240.625	-0.980373	0.433957	-2.25915	0.0238741	0.111871		ENSMUSG00000049001	11.9362	-3.2859	1.2596	-2.60869	0.00908889	0.255243
ENSMUSG00000040459	668.871	-0.980647	0.276787	-3.54297	0.000395646	0.00594688		ENSMUSG00000079457	33.4028	-3.29197	1.11787	-2.94486	0.00323106	0.142277
ENSMUSG00000035051	139.268	-0.98115	0.433806	-2.26173	0.0237143	0.111527		ENSMUSG00000016458	12.0896	-3.29431	1.25984	-2.61486	0.00892653	0.25309
ENSMUSG00000073147	232.441	-0.981744	0.477371	-2.05656	0.0397282	0.156232		ENSMUSG00000034634	15.5844	-3.29698	1.28535	-2.56505	0.0103162	0.26867
ENSMUSG00000038384	293.081	-0.981749	0.447879	-2.192	0.0283797	0.124454		ENSMUSG00000080717	12.0942	-3.29947	1.25911	-2.62048	0.00878054	0.2505
ENSMUSG00000043323	242.244	-0.981836	0.36963	-2.65627	0.00790106	0.0534473		ENSMUSG00000104554	13.908	-3.29956	1.27438	-2.58915	0.00962146	0.259924
ENSMUSG00000031605	1163.26	-0.982083	0.298707	-3.28778	0.00100982	0.0118909		ENSMUSG00000102813	12.6691	-3.30347	1.26389	-2.61374	0.00895584	0.253399
ENSMUSG00000047045	224.34	-0.983247	0.446854	-2.20037	0.0277803	0.122634		ENSMUSG00000076934	123.739	-3.30461	1.33382	-2.47755	0.0132286	0.310061
ENSMUSG00000020719	6479.12	-0.983614	0.262893	-3.7415	0.000182928	0.00325465		ENSMUSG00000033450	12.1812	-3.31081	1.25825	-2.63129	0.00850614	0.246768
ENSMUSG00000026490	437	-0.984648	0.395274	-2.49105	0.0127366	0.0740648		ENSMUSG00000027699	12.5752	-3.31344	1.26158	-2.62642	0.00862876	0.248902
ENSMUSG00000026743	203.55	-0.984711	0.501995	-1.96159	0.0498097	0.181617		ENSMUSG00000045725	12.3897	-3.31932	1.25897	-2.63653	0.00837591	0.244267
ENSMUSG00000049800	160.005	-0.98532	0.425826	-2.3139	0.0206731	0.101799		ENSMUSG00000107838	12.3438	-3.32042	1.25837	-2.63866	0.00832342	0.243522
ENSMUSG00000037253	205.341	-0.986076	0.43623	-2.26045	0.0237934	0.111746		ENSMUSG00000034573	26.0122	-3.32362	1.09515	-3.03484	0.0024066	0.118614
ENSMUSG00000033909	211.962	-0.987507	0.387065	-2.55127	0.0107332	0.0660658		ENSMUSG00000040829	12.4286	-3.32887	1.25791	-2.64635	0.00813662	0.240617
ENSMUSG00000006471	177.447	-0.98793	0.393674	-2.50951	0.0120899	0.07173		ENSMUSG00000032204	12.5087	-3.3293	1.25861	-2.64522	0.00816387	0.240904
ENSMUSG00000032462	507.702	-0.98871	0.34622	-2.85573	0.00429382	0.0346372		ENSMUSG00000048763	12.4721	-3.33419	1.25752	-2.6514	0.00801582	0.238583
ENSMUSG00000029714	332.377	-0.988989	0.352573	-2.80506	0.00503067	0.0390311		ENSMUSG00000026627	67.4953	-3.3405	0.972132	-3.43626	0.000589811	0.0474871
ENSMUSG00000069515	457.075	-0.989076	0.386189	-2.56112	0.0104335	0.0647943		ENSMUSG00000036764	12.6484	-3.34777	1.25714	-2.66301	0.00774454	0.233542
ENSMUSG00000059273	407.977	-0.989308	0.401221	-2.46574	0.013673	0.0773568		ENSMUSG00000025350	13.0996	-3.35123	1.26072	-2.65819	0.00785605	0.23514
ENSMUSG00000027957	234.234	-0.989567	0.462885	-2.13783	0.0325308	0.13691		ENSMUSG00000031595	12.6439	-3.35414	1.25613	-2.67022	0.00758012	0.230098
ENSMUSG00000021306	126.559	-0.990186	0.420139	-2.3568	0.0184329	0.0943913		ENSMUSG00000070315	12.6439	-3.35414	1.25613	-2.67022	0.00758012	0.230098
ENSMUSG00000000759	213.406	-0.990535	0.398999	-2.48255	0.0130446	0.0751385		ENSMUSG00000062380	12.6851	-3.3572	1.25606	-2.6728	0.00752206	0.22988
ENSMUSG00000048271	343.844	-0.990641	0.326355	-3.03547	0.00240163	0.0226167		ENSMUSG00000019987	12.7652	-3.3573	1.2568	-2.67131	0.00755555	0.230098
ENSMUSG00000020091	363.542	-0.990669	0.481756	-2.05637	0.0397466	0.156262		ENSMUSG00000031303	13.1774	-3.36683	1.25912	-2.67396	0.0074961	0.22988
ENSMUSG00000000555	386.544	-0.99093	0.363806	-2.72378	0.00645385	0.0464964		ENSMUSG00000035305	12.8042	-3.38389	1.25311	-2.7004	0.00692555	0.218425
ENSMUSG00000027889	176.818	-0.992628	0.399525	-2.48452	0.0129726	0.0749307		ENSMUSG00000045282	12.8019	-3.38494	1.25292	-2.70163	0.00690001	0.218162
ENSMUSG00000041794	121.289	-0.993269	0.475574	-2.08857	0.0367466	0.148439		ENSMUSG00000034930	16.006	-3.38791	1.16635	-2.9047	0.00367602	0.15277
ENSMUSG00000034485	575.838	-0.993606	0.409116	-2.42867	0.0151545	0.0825156		ENSMUSG00000094420	35.3919	-3.38806	1.32281	-2.56125	0.0104295	0.270597
ENSMUSG00000028649	1429.17	-0.994667	0.408387	-2.4356	0.0148672	0.0814659		ENSMUSG00000094335	21.3487	-3.39109	1.29948	-2.60957	0.00906559	0.255243
ENSMUSG00000101970	217.577	-0.994867	0.448898	-2.21625	0.0266747	0.119538		ENSMUSG00000033952	12.8729	-3.39344	1.25229	-2.70979	0.00673267	0.215793
ENSMUSG00000035597	311.18	-0.995828	0.31095	-3.20254	0.00136223	0.0146598		ENSMUSG00000086763	13.3561	-3.40402	1.25514	-2.71206	0.00668667	0.214833
ENSMUSG00000010205	339.141	-0.996701	0.345391	-2.88572	0.00390523	0.0325251		ENSMUSG00000023393	13.04	-3.40953	1.2514	-2.72458	0.00643834	0.210794
ENSMUSG00000022488	429.851	-0.996739	0.44833	-2.22323	0.0262006	0.118488		ENSMUSG00000018168	14.7691	-3.40965	1.26566	-2.69398	0.00706039	0.221156
ENSMUSG00000059027	152.109	-0.996986	0.434785	-2.29305	0.0218449	0.105526		ENSMUSG00000064294	13.1408	-3.4242	1.25007	-2.73921	0.00615874	0.205001
ENSMUSG00000028514	709.845	-0.997214	0.380679	-2.61956	0.00880423	0.0576837		ENSMUSG00000037007	13.7752	-3.42562	1.25556	-2.72835	0.00636514	0.208895
ENSMUSG00000041992	120.285	-0.998132	0.505668	-1.97389	0.0483946	0.17855		ENSMUSG00000024173	13.4477	-3.42611	1.25261	-2.73518	0.0062347	0.20609
ENSMUSG00000040225	647.02	-0.998681	0.418071	-2.38878	0.0169043	0.0891544		ENSMUSG00000055612	13.4248	-3.42944	1.25189	-2.73941	0.00615489	0.205001
ENSMUSG00000029004	566.551	-0.999825	0.453939	-2.20255	0.0276262	0.122197		ENSMUSG00000056498	14.7623	-3.43616	1.26189	-2.72302	0.00646881	0.211208
ENSMUSG00000021819	643.919	-1.00028	0.310226	-3.22437	0.00126251	0.0138828		ENSMUSG00000025323	13.3813	-3.4452	1.24906	-2.75823	0.00581151	0.196833
ENSMUSG00000041341	270.983	-1.00089	0.376694	-2.65704	0.007883	0.0533498		ENSMUSG00000057842	13.3813	-3.4452	1.24906	-2.75823	0.00581151	0.196833
ENSMUSG00000051329	116.311	-1.0032	0.480064	-2.08971	0.0366438	0.148248		ENSMUSG00000021624	148.753	-3.44571	1.03442	-3.33104	0.000865215	0.0603938
ENSMUSG00000029406	439.477	-1.00596	0.320645	-3.13729	0.00170517	0.0174392		ENSMUSG00000079625	13.9584	-3.44782	1.25379	-2.74993	0.00596083	0.200409
ENSMUSG00000033364	91.9547	-1.00624	0.511971	-1.96542	0.0493655	0.180764		ENSMUSG00000034959	13.4042	-3.45061	1.24843	-2.76396	0.00571042	0.19582
ENSMUSG00000003575	163.289	-1.00689	0.406241	-2.47855	0.0131916	0.0757126		ENSMUSG00000038305	13.3973	-3.45221	1.24811	-2.76594	0.00567589	0.195396
ENSMUSG00000028152	359.028	-1.00825	0.363114	-2.77668	0.00549165	0.0413997		ENSMUSG00000005986	13.4683	-3.45545	1.24827	-2.76818	0.00563696	0.195249
ENSMUSG00000024073	670.807	-1.00869	0.37172	-2.71357	0.00665629	0.0473548		ENSMUSG00000083307	13.5484	-3.45898	1.24846	-2.77059	0.00559549	0.195249
ENSMUSG00000034120	1579.13	-1.00873	0.296432	-3.4029	0.000666753	0.00872912		ENSMUSG00000054793	14.2195	-3.46693	1.25312	-2.76664	0.00566369	0.195396
ENSMUSG00000057329	180.105	-1.0088	0.411234	-2.45312	0.0141625	0.0790541		ENSMUSG00000092060	14.121	-3.46937	1.25193	-2.77121	0.0055848	0.195249
ENSMUSG00000019437	362.419	-1.00946	0.346658	-2.91198	0.00359142	0.0306281		ENSMUSG00000031340	13.7225	-3.47972	1.24682	-2.79087	0.00525674	0.188243
ENSMUSG00000018401	331.293	-1.01018	0.306366	-3.29729	0.000976217	0.0116739		ENSMUSG00000075289	13.8026	-3.48216	1.24717	-2.79204	0.00523769	0.188243
ENSMUSG00000020167	417.174	-1.01064	0.293769	-3.44027	0.000581143	0.00787694		ENSMUSG00000052013	14.4806	-3.48533	1.25252	-2.78265	0.00539163	0.192007
ENSMUSG00000054720	161.32	-1.01074	0.464301	-2.17691	0.0294876	0.127473		ENSMUSG00000037362	14.0294	-3.48816	1.24826	-2.79443	0.00519919	0.188142
ENSMUSG00000037020	135.895	-1.01079	0.466185	-2.16822	0.030142	0.129377		ENSMUSG00000054931	13.7385	-3.48852	1.24559	-2.80071	0.00509911	0.186093
ENSMUSG00000020868	252.023	-1.01155	0.372608	-2.71477	0.00663212	0.0473008		ENSMUSG00000026873	14.0477	-3.48877	1.24833	-2.79474	0.00519411	0.188142
ENSMUSG00000027111	983.016	-1.01263	0.383485	-2.64059	0.00827623	0.0552694		ENSMUSG00000056145	14.1347	-3.49998	1.24736	-2.8059	0.00501757	0.186093
ENSMUSG00000025153	38374.8	-1.01421	0.508431	-1.99479	0.0460661	0.172925		ENSMUSG00000005107	14.4737	-3.50267	1.24985	-2.80248	0.00507106	0.186093
ENSMUSG00000041696	201.202	-1.01557	0.446245	-2.27582	0.0228566	0.108605		ENSMUSG00000021367	13.9011	-3.50317	1.24477	-2.81431	0.00488821	0.183655
ENSMUSG00000022710	656.847	-1.0162	0.300812	-3.37819	0.000729652	0.00934428		ENSMUSG00000040329	13.9859	-3.51132	1.24426	-2.82201	0.0047723	0.180348
ENSMUSG00000038517	171.172	-1.01698	0.494306	-2.05738	0.0396494	0.156132		ENSMUSG00000074165	30.013	-3.51332	1.08072	-3.25092	0.00115033	0.074077
ENSMUSG00000017210	264.339	-1.0177	0.456368	-2.22999	0.0257479	0.116981		ENSMUSG00000101609	14.3935	-3.52874	1.24516	-2.83397	0.00459743	0.176711
ENSMUSG00000007411	417.79	-1.01775	0.308963	-3.29408	0.000987449	0.011722		ENSMUSG00000020330	15.4676	-3.53133	1.25344	-2.8173	0.00484287	0.18245
ENSMUSG00000040697	214.361	-1.01779	0.415182	-2.45143	0.0142288	0.0793049		ENSMUSG00000021510	17.9366	-3.53208	1.15776	-3.05078	0.00228249	0.114498
ENSMUSG00000045767	465.693	-1.01782	0.409773	-2.48386	0.0129967	0.0750107		ENSMUSG00000015127	14.263	-3.5399	1.24224	-2.8496	0.00437744	0.171789
ENSMUSG00000034973	189.193	-1.01854	0.411348	-2.47611	0.0132824	0.0759825		ENSMUSG00000094345	435.547	-3.54164	1.23797	-2.86085	0.00422504	0.168891
ENSMUSG00000034863	213.521	-1.01916	0.425923	-2.39282	0.0167195	0.0885629		ENSMUSG00000057337	14.4874	-3.54988	1.24266	-2.85667	0.00428117	0.169655
ENSMUSG00000034377	419.243	-1.01928	0.429707	-2.37203	0.0176907	0.0916839		ENSMUSG00000001333	15.2569	-3.55598	1.24813	-2.84905	0.00438499	0.171789
ENSMUSG00000030737	859.042	-1.01937	0.450815	-2.26118	0.0237483	0.111606		ENSMUSG00000046223	96.599	-3.5568	1.01295	-3.51134	0.000445849	0.0390501
ENSMUSG00000042292	216.293	-1.01985	0.421599	-2.41901	0.0155626	0.0840176		ENSMUSG00000043263	31.465	-3.55782	1.08485	-3.27956	0.0010397	0.0680808
ENSMUSG00000079020	221.101	-1.02039	0.466368	-2.18794	0.0286738	0.12533		ENSMUSG00000059252	15.6439	-3.56425	1.2499	-2.85164	0.00434946	0.171374
ENSMUSG00000031540	424.658	-1.0209	0.39266	-2.59997	0.00932327	0.059953		ENSMUSG00000003233	16.757	-3.57188	1.25665	-2.84238	0.00447778	0.17443
ENSMUSG00000038895	72.9052	-1.02113	0.490723	-2.08087	0.0374456	0.149903		ENSMUSG00000042677	58.2148	-3.57396	1.01635	-3.51646	0.000437336	0.0387988
ENSMUSG00000036698	395.213	-1.02197	0.425175	-2.40365	0.0162321	0.0867037		ENSMUSG00000036006	14.9798	-3.57406	1.24309	-2.87513	0.00403858	0.164303
ENSMUSG00000047822	203.535	-1.02269	0.491863	-2.07922	0.0375968	0.150315		ENSMUSG00000054404	156.163	-3.57438	1.05076	-3.4017	0.000669674	0.0504574
ENSMUSG00000042507	301.458	-1.02389	0.471898	-2.16973	0.0300273	0.129161		ENSMUSG00000040721	15.566	-3.58001	1.24693	-2.87107	0.0040909	0.165742
ENSMUSG00000030921	219.248	-1.02397	0.409125	-2.50282	0.0123208	0.0725701		ENSMUSG00000001520	18.2502	-3.58176	1.26436	-2.83286	0.00461343	0.176711
ENSMUSG00000040054	482.456	-1.02411	0.305234	-3.35516	0.000793189	0.0100436		ENSMUSG00000028785	14.7576	-3.58794	1.239	-2.89583	0.00378159	0.155691
ENSMUSG00000042557	354.899	-1.02524	0.350722	-2.92323	0.00346424	0.0298608		ENSMUSG00000024401	15.1607	-3.59552	1.24126	-2.89667	0.0037715	0.155691
ENSMUSG00000004677	478.107	-1.02551	0.373424	-2.74623	0.00602845	0.0443268		ENSMUSG00000000690	15.2317	-3.60881	1.23975	-2.91091	0.00360378	0.152011
ENSMUSG00000020385	384.16	-1.02613	0.289686	-3.54222	0.000396772	0.00595769		ENSMUSG00000029553	15.1699	-3.61098	1.2389	-2.91467	0.00356059	0.151116
ENSMUSG00000021366	247.739	-1.02627	0.436743	-2.34982	0.0187823	0.0955478		ENSMUSG00000048865	262.862	-3.6125	1.06946	-3.37787	0.000730497	0.0530864
ENSMUSG00000032826	232.012	-1.02637	0.520592	-1.97155	0.0486613	0.179127		ENSMUSG00000025050	15.0164	-3.61349	1.23718	-2.92076	0.00349182	0.148657
ENSMUSG00000005057	317.712	-1.02692	0.358244	-2.86652	0.00415006	0.0339835		ENSMUSG00000096108	33.3652	-3.61726	1.30666	-2.76832	0.00563462	0.195249
ENSMUSG00000041215	218.584	-1.02698	0.488457	-2.10249	0.0355102	0.145188		ENSMUSG00000021062	16.2439	-3.62047	1.24596	-2.90577	0.00366348	0.15277
ENSMUSG00000031904	184.736	-1.02875	0.485191	-2.12029	0.0339818	0.141269		ENSMUSG00000070390	33.8719	-3.63145	1.08885	-3.33511	0.000852653	0.0600411
ENSMUSG00000038215	69.6787	-1.02962	0.512945	-2.00728	0.04472	0.16935		ENSMUSG00000078247	15.4859	-3.63817	1.23723	-2.94057	0.00327607	0.142561
ENSMUSG00000035629	304.271	-1.02989	0.4019	-2.56255	0.0103908	0.0645868		ENSMUSG00000020105	15.8432	-3.64801	1.23861	-2.94525	0.00322694	0.142277
ENSMUSG00000075590	558.602	-1.03085	0.292222	-3.52762	0.000419318	0.00618822		ENSMUSG00000079487	63.0721	-3.6525	1.02831	-3.55194	0.000382406	0.0359838
ENSMUSG00000031367	133.352	-1.03101	0.490458	-2.10214	0.035541	0.145232		ENSMUSG00000022883	15.4538	-3.65686	1.23397	-2.96349	0.00304173	0.136689
ENSMUSG00000024622	209.266	-1.03265	0.479215	-2.15488	0.0311709	0.132792		ENSMUSG00000048583	16.9951	-3.6636	1.24489	-2.9429	0.00325149	0.142369
ENSMUSG00000024858	744.586	-1.03287	0.288296	-3.58269	0.000340074	0.00532101		ENSMUSG00000070420	15.85	-3.66498	1.23599	-2.96522	0.00302467	0.136485
ENSMUSG00000024542	159.528	-1.03296	0.488715	-2.11363	0.0345473	0.142791		ENSMUSG00000047534	15.9393	-3.67839	1.23458	-2.97946	0.00288755	0.132765
ENSMUSG00000052298	467.816	-1.03319	0.315338	-3.27645	0.00105119	0.012197		ENSMUSG00000078780	16.0378	-3.70168	1.23165	-3.00547	0.0026517	0.124875
ENSMUSG00000038664	540.446	-1.03411	0.427221	-2.42056	0.0154968	0.083738		ENSMUSG00000020474	27.3081	-3.70171	1.10396	-3.35313	0.00079904	0.0572271
ENSMUSG00000033596	158.265	-1.03539	0.481947	-2.14835	0.0316861	0.134322		ENSMUSG00000030469	16.0768	-3.70415	1.23156	-3.00769	0.00263245	0.124395
ENSMUSG00000055897	131.862	-1.0359	0.49566	-2.08995	0.0366223	0.148202		ENSMUSG00000026228	19.1959	-3.71194	1.25191	-2.96501	0.0030267	0.136485
ENSMUSG00000033257	147.272	-1.03675	0.482776	-2.14746	0.0317563	0.13458		ENSMUSG00000049871	16.205	-3.71225	1.23131	-3.01487	0.00257087	0.122842
ENSMUSG00000031787	128.501	-1.03735	0.502152	-2.06582	0.0388459	0.153754		ENSMUSG00000032013	27.4455	-3.71514	1.10069	-3.3753	0.000737365	0.0530864
ENSMUSG00000054690	383.445	-1.03843	0.409832	-2.53379	0.0112837	0.0683615		ENSMUSG00000024056	16.5302	-3.7153	1.23344	-3.01215	0.00259406	0.123003
ENSMUSG00000036561	159.158	-1.03869	0.520265	-1.99647	0.0458831	0.172504		ENSMUSG00000069171	16.15	-3.71844	1.22985	-3.02349	0.0024988	0.121848
ENSMUSG00000037791	330.131	-1.03908	0.339915	-3.05687	0.00223661	0.0214147		ENSMUSG00000040522	35.8826	-3.73131	1.07251	-3.47904	0.000503218	0.0429798
ENSMUSG00000038147	147.877	-1.04006	0.431481	-2.41044	0.0159332	0.0854188		ENSMUSG00000035933	16.4157	-3.73759	1.22892	-3.04136	0.00235515	0.116495
ENSMUSG00000048677	102.747	-1.04095	0.511279	-2.03597	0.0417531	0.161374		ENSMUSG00000027956	17.4554	-3.75663	1.23393	-3.04443	0.00233121	0.115727
ENSMUSG00000041164	510.191	-1.04131	0.311615	-3.34167	0.000832768	0.0104096		ENSMUSG00000061533	17.4005	-3.76371	1.2324	-3.05397	0.00225837	0.113754
ENSMUSG00000030084	509.658	-1.04223	0.466269	-2.23526	0.0254004	0.115862		ENSMUSG00000000028	28.5494	-3.76839	1.09676	-3.43593	0.000590524	0.0474871
ENSMUSG00000039844	948.901	-1.04337	0.268777	-3.8819	0.000103643	0.00211406		ENSMUSG00000024327	17.5768	-3.76861	1.23293	-3.05664	0.00223835	0.113554
ENSMUSG00000038002	197.209	-1.04371	0.431164	-2.42069	0.015491	0.083738		ENSMUSG00000021384	60.3054	-3.76955	1.018	-3.70291	0.000213144	0.0246886
ENSMUSG00000097006	108.609	-1.04381	0.515826	-2.02357	0.043014	0.164595		ENSMUSG00000040078	17.0226	-3.78489	1.2261	-3.08693	0.00202236	0.105679
ENSMUSG00000021756	2420.65	-1.04397	0.308804	-3.3807	0.000723025	0.00929195		ENSMUSG00000024235	53.8286	-3.79215	1.03169	-3.67566	0.000237234	0.0264678
ENSMUSG00000029073	110.209	-1.04493	0.511347	-2.04348	0.0410053	0.159538		ENSMUSG00000034218	17.8333	-3.79301	1.23095	-3.08138	0.00206047	0.106473
ENSMUSG00000024294	578.897	-1.0452	0.38006	-2.75008	0.00595808	0.0440694		ENSMUSG00000095351	37.7874	-3.8004	1.29829	-2.92724	0.0034199	0.1476
ENSMUSG00000019558	218.766	-1.04603	0.374982	-2.78954	0.00527834	0.040248		ENSMUSG00000056592	17.3982	-3.80419	1.2259	-3.10317	0.00191461	0.10229
ENSMUSG00000032525	596.123	-1.04668	0.344195	-3.04094	0.0023584	0.0222814		ENSMUSG00000078502	17.2791	-3.80719	1.22448	-3.10923	0.00187577	0.101152
ENSMUSG00000034163	422.547	-1.04772	0.330959	-3.1657	0.00154712	0.0161504		ENSMUSG00000034438	18.8021	-3.81325	1.23452	-3.08886	0.00200928	0.105679
ENSMUSG00000031537	485.646	-1.05	0.300503	-3.49415	0.000475579	0.00681228		ENSMUSG00000033031	19.9814	-3.82745	1.23981	-3.08712	0.00202103	0.105679
ENSMUSG00000006386	534.873	-1.05037	0.475057	-2.21104	0.0270331	0.120426		ENSMUSG00000029414	17.8195	-3.82763	1.22531	-3.1238	0.00178533	0.0974212
ENSMUSG00000039202	463.684	-1.05162	0.417291	-2.52012	0.0117315	0.0702018		ENSMUSG00000020309	17.5195	-3.83489	1.22182	-3.13867	0.00169717	0.0956466
ENSMUSG00000061778	294.679	-1.05233	0.410435	-2.56395	0.010349	0.0644325		ENSMUSG00000049717	18.1516	-3.83501	1.22658	-3.12658	0.00176855	0.0974212
ENSMUSG00000020536	274.532	-1.05264	0.413819	-2.54373	0.0109676	0.0671136		ENSMUSG00000070469	18.3417	-3.84897	1.22571	-3.14019	0.00168836	0.0955417
ENSMUSG00000026135	94.5348	-1.05776	0.486845	-2.17268	0.0298043	0.128505		ENSMUSG00000076534	22.3106	-3.85281	1.24872	-3.08541	0.00203272	0.105679
ENSMUSG00000027284	118.669	-1.05787	0.452076	-2.34002	0.0192825	0.0971562		ENSMUSG00000032400	18.2432	-3.85283	1.22438	-3.14675	0.00165095	0.0942
ENSMUSG00000053617	4147.98	-1.05797	0.289126	-3.65919	0.000253018	0.00415307		ENSMUSG00000031381	17.8447	-3.8566	1.22077	-3.15916	0.00158227	0.0914192
ENSMUSG00000087382	197.381	-1.05948	0.372691	-2.84279	0.004472	0.0356961		ENSMUSG00000069910	19.4066	-3.85988	1.23131	-3.13477	0.00171988	0.0963455
ENSMUSG00000038685	126.049	-1.0597	0.539975	-1.96251	0.0497034	0.181284		ENSMUSG00000030786	319.918	-3.86156	0.766026	-5.04103	4.63025e-07	0.000489774
ENSMUSG00000031386	630.333	-1.06009	0.327343	-3.23847	0.00120173	0.0134574		ENSMUSG00000081723	18.8685	-3.86764	1.22646	-3.1535	0.00161328	0.092434
ENSMUSG00000019338	198.819	-1.06031	0.373741	-2.83701	0.00455376	0.0361529		ENSMUSG00000026605	18.028	-3.8752	1.2191	-3.17874	0.00147917	0.0876725
ENSMUSG00000030527	211.342	-1.06038	0.412495	-2.57065	0.0101508	0.0634189		ENSMUSG00000029442	18.1814	-3.87831	1.21976	-3.17957	0.00147495	0.0876725
ENSMUSG00000001089	401.737	-1.06047	0.429019	-2.47185	0.0134414	0.0764669		ENSMUSG00000016239	18.2684	-3.88602	1.21914	-3.1875	0.00143506	0.0861728
ENSMUSG00000029823	861.141	-1.06099	0.335752	-3.16005	0.00157744	0.0163967		ENSMUSG00000045248	18.218	-3.88617	1.21873	-3.18869	0.00142917	0.0861728
ENSMUSG00000037331	969.133	-1.06119	0.294972	-3.59761	0.000321157	0.00507326		ENSMUSG00000056214	18.4883	-3.89723	1.21894	-3.19723	0.00138754	0.0840533
ENSMUSG00000034902	479.896	-1.06181	0.379486	-2.79802	0.0051417	0.0396347		ENSMUSG00000067629	19.1158	-3.90773	1.22176	-3.19845	0.0013817	0.0840533
ENSMUSG00000028931	157.266	-1.0624	0.463314	-2.29304	0.0218457	0.105526		ENSMUSG00000047193	18.5341	-3.91147	1.21693	-3.21421	0.00130802	0.0810208
ENSMUSG00000026944	555.5	-1.06266	0.508636	-2.08923	0.036687	0.14834		ENSMUSG00000076564	282.469	-3.92102	1.22055	-3.21249	0.0013159	0.0811431
ENSMUSG00000020474	62.9762	-1.06285	0.524569	-2.02615	0.0427499	0.163927		ENSMUSG00000016283	18.8661	-3.92902	1.21649	-3.2298	0.00123876	0.0782414
ENSMUSG00000055670	385.672	-1.06324	0.328961	-3.23212	0.00122874	0.0137074		ENSMUSG00000019907	32.7999	-3.94062	1.0894	-3.61724	0.000297764	0.0292468
ENSMUSG00000002221	139.724	-1.06332	0.413693	-2.57031	0.0101608	0.0634239		ENSMUSG00000037795	18.9715	-3.94684	1.2143	-3.2503	0.00115282	0.074077
ENSMUSG00000020522	246.129	-1.06364	0.506176	-2.10132	0.035613	0.145405		ENSMUSG00000105906	188.271	-3.949	1.31639	-2.99986	0.00270102	0.126068
ENSMUSG00000042404	192.035	-1.06499	0.535172	-1.99	0.0465909	0.17425		ENSMUSG00000071226	19.4479	-3.95152	1.21696	-3.24703	0.00116616	0.07424
ENSMUSG00000020640	299.881	-1.06618	0.511942	-2.08262	0.0372856	0.149578		ENSMUSG00000021356	42.0431	-3.95389	1.05208	-3.75818	0.000171155	0.0217922
ENSMUSG00000033960	650.076	-1.06661	0.415856	-2.56486	0.0103218	0.0643187		ENSMUSG00000094433	89.7532	-3.96732	1.30833	-3.03234	0.00242662	0.119173
ENSMUSG00000037992	186.349	-1.06678	0.367389	-2.90367	0.00368816	0.0312692		ENSMUSG00000073434	19.4776	-3.98094	1.21231	-3.28376	0.00102433	0.0673953
ENSMUSG00000027751	256.954	-1.06802	0.469949	-2.27264	0.023048	0.109086		ENSMUSG00000024232	19.6906	-3.98666	1.21288	-3.28694	0.00101284	0.0669594
ENSMUSG00000038970	254.107	-1.0685	0.422583	-2.52851	0.0114548	0.0691115		ENSMUSG00000026068	20.4029	-4.00509	1.21476	-3.29702	0.000977181	0.0652292
ENSMUSG00000027361	119.633	-1.06883	0.526065	-2.03174	0.0421798	0.162593		ENSMUSG00000024534	20.309	-4.01064	1.21321	-3.3058	0.00094705	0.0641522
ENSMUSG00000033478	236.449	-1.06893	0.368617	-2.89984	0.00373349	0.0315802		ENSMUSG00000028268	90.9411	-4.01525	0.992401	-4.04599	5.21016e-05	0.0107237
ENSMUSG00000039501	731.631	-1.06929	0.367109	-2.91274	0.00358271	0.0306237		ENSMUSG00000024810	23.7465	-4.04649	1.22794	-3.29534	0.000983018	0.0653018
ENSMUSG00000038780	411.001	-1.06976	0.421638	-2.53714	0.0111762	0.0679071		ENSMUSG00000030867	20.9341	-4.08045	1.20586	-3.38385	0.000714778	0.0522815
ENSMUSG00000045005	116.294	-1.07007	0.513724	-2.08297	0.0372537	0.149578		ENSMUSG00000098814	77.3772	-4.08524	1.29992	-3.14269	0.00167402	0.0951218
ENSMUSG00000024483	378.885	-1.07085	0.521035	-2.05523	0.0398567	0.156573		ENSMUSG00000097119	38.9077	-4.10284	1.09961	-3.73117	0.000190593	0.0231933
ENSMUSG00000055436	704.417	-1.07152	0.322359	-3.32398	0.000887415	0.0109615		ENSMUSG00000014602	22.0105	-4.10934	1.20813	-3.40141	0.0006704	0.0504574
ENSMUSG00000032409	139.827	-1.07559	0.478937	-2.2458	0.0247171	0.11407		ENSMUSG00000034853	22.9242	-4.1116	1.21332	-3.38871	0.000702229	0.0520531
ENSMUSG00000075588	62.8998	-1.07568	0.546658	-1.96774	0.0490984	0.180146		ENSMUSG00000039981	21.9464	-4.11393	1.20695	-3.40853	0.000653136	0.0499924
ENSMUSG00000022607	460.376	-1.07581	0.304824	-3.52929	0.000416679	0.00618062		ENSMUSG00000035161	22.0357	-4.11477	1.20738	-3.408	0.000654398	0.0499924
ENSMUSG00000021147	228.18	-1.07723	0.327921	-3.28502	0.00101974	0.0119693		ENSMUSG00000095403	21.7586	-4.12107	1.20455	-3.42126	0.000623319	0.0485109
ENSMUSG00000006307	370.795	-1.07854	0.382782	-2.81763	0.00483789	0.0379379		ENSMUSG00000029915	21.9418	-4.12787	1.20461	-3.42673	0.000610897	0.048077
ENSMUSG00000037270	437.098	-1.07912	0.490051	-2.20205	0.0276616	0.122258		ENSMUSG00000007888	22.5212	-4.13556	1.207	-3.42631	0.000611844	0.048077
ENSMUSG00000029192	326.756	-1.07941	0.378635	-2.8508	0.00436091	0.0350238		ENSMUSG00000041538	22.283	-4.14726	1.20356	-3.44582	0.000569335	0.0468798
ENSMUSG00000031239	221.583	-1.08	0.439965	-2.45473	0.0140989	0.0789686		ENSMUSG00000056459	24.0533	-4.16427	1.21133	-3.43778	0.000586505	0.0474871
ENSMUSG00000026305	332.127	-1.08017	0.33699	-3.20536	0.00134895	0.0145395		ENSMUSG00000057894	22.7914	-4.17115	1.20278	-3.46792	0.000524505	0.043712
ENSMUSG00000027954	216.797	-1.08035	0.441577	-2.44658	0.0144218	0.0799028		ENSMUSG00000022876	22.8876	-4.17845	1.20215	-3.47581	0.000509318	0.0430917
ENSMUSG00000026842	550.021	-1.08107	0.425881	-2.53844	0.0111348	0.0677677		ENSMUSG00000015222	23.5426	-4.18538	1.20498	-3.47339	0.00051393	0.0430917
ENSMUSG00000038175	427.737	-1.082	0.338245	-3.19885	0.00137978	0.0147942		ENSMUSG00000030177	24.8205	-4.22424	1.20593	-3.50289	0.000460231	0.0398028
ENSMUSG00000027858	202.664	-1.0826	0.524651	-2.06346	0.039069	0.154512		ENSMUSG00000031444	52.5824	-4.23649	1.039	-4.07746	4.55296e-05	0.00993773
ENSMUSG00000040699	377.214	-1.08329	0.546582	-1.98194	0.0474859	0.176175		ENSMUSG00000005611	24.4427	-4.26007	1.1979	-3.55629	0.000376132	0.0356703
ENSMUSG00000042688	1108.47	-1.0845	0.348328	-3.11345	0.00184916	0.0185742		ENSMUSG00000035873	24.5068	-4.28751	1.19366	-3.59189	0.000328287	0.0315684
ENSMUSG00000021962	137.013	-1.08631	0.454048	-2.39249	0.0167345	0.0886104		ENSMUSG00000036890	25.1274	-4.30224	1.1948	-3.60079	0.000317249	0.0307218
ENSMUSG00000031714	272.366	-1.08676	0.336606	-3.22858	0.00124407	0.0137859		ENSMUSG00000044906	24.832	-4.31704	1.19058	-3.62599	0.000287856	0.0287166
ENSMUSG00000005442	656.43	-1.08698	0.366445	-2.9663	0.00301411	0.0269282		ENSMUSG00000046230	25.3747	-4.32754	1.19197	-3.63059	0.000282777	0.0287166
ENSMUSG00000053716	192.368	-1.08774	0.417168	-2.60743	0.00912254	0.0590603		ENSMUSG00000036792	33.5874	-4.33586	1.11149	-3.90096	9.58109e-05	0.0153441
ENSMUSG00000056342	634.617	-1.08811	0.375297	-2.89934	0.00373951	0.0316129		ENSMUSG00000040663	25.4411	-4.34642	1.18915	-3.65507	0.000257112	0.0271965
ENSMUSG00000031758	112.403	-1.08829	0.463236	-2.34933	0.0188073	0.0956128		ENSMUSG00000040124	25.803	-4.35308	1.1901	-3.65775	0.000254434	0.0271219
ENSMUSG00000038025	416.11	-1.08838	0.37956	-2.86748	0.00413754	0.0339324		ENSMUSG00000070814	27.4656	-4.36593	1.19688	-3.64775	0.000264544	0.027769
ENSMUSG00000037965	489.459	-1.08964	0.354943	-3.06989	0.0021414	0.0207691		ENSMUSG00000038822	26.9504	-4.37534	1.19265	-3.66859	0.000243889	0.0266168
ENSMUSG00000021488	798.061	-1.09033	0.366702	-2.97334	0.00294574	0.026479		ENSMUSG00000037326	26.7717	-4.37573	1.19163	-3.67206	0.000240599	0.0264678
ENSMUSG00000031393	362.331	-1.09103	0.400779	-2.72228	0.00648327	0.0465838		ENSMUSG00000060427	26.119	-4.3866	1.18619	-3.69807	0.000217244	0.0246886
ENSMUSG00000000732	171.043	-1.09113	0.470336	-2.31991	0.020346	0.100629		ENSMUSG00000037921	26.5748	-4.39394	1.18749	-3.70019	0.000215439	0.0246886
ENSMUSG00000074825	113.572	-1.09137	0.475985	-2.29287	0.0218556	0.105526		ENSMUSG00000028327	26.3709	-4.40131	1.1851	-3.71389	0.0002041	0.0240076
ENSMUSG00000032718	56.5857	-1.09162	0.529767	-2.06056	0.0393449	0.155267		ENSMUSG00000021958	26.6801	-4.41234	1.18495	-3.72366	0.000196359	0.0236853
ENSMUSG00000039377	114.291	-1.09195	0.491655	-2.22097	0.0263529	0.118907		ENSMUSG00000046962	48.311	-4.4276	1.06768	-4.14692	3.36975e-05	0.0077229
ENSMUSG00000034751	236.915	-1.09287	0.463282	-2.35897	0.0183259	0.093975		ENSMUSG00000036898	27.0442	-4.43662	1.18281	-3.75091	0.000176196	0.0218603
ENSMUSG00000051351	166.073	-1.09328	0.458187	-2.3861	0.0170279	0.0895546		ENSMUSG00000040084	27.6236	-4.45931	1.18209	-3.77239	0.000161694	0.0212231
ENSMUSG00000016933	835.599	-1.09342	0.294078	-3.71813	0.000200707	0.00349861		ENSMUSG00000021319	27.8664	-4.4619	1.18295	-3.77183	0.000162055	0.0212231
ENSMUSG00000038172	163.012	-1.09575	0.392247	-2.79353	0.0052136	0.0399562		ENSMUSG00000074505	30.0259	-4.4712	1.19215	-3.75053	0.00017646	0.0218603
ENSMUSG00000026771	122.421	-1.09576	0.483251	-2.26747	0.0233616	0.110333		ENSMUSG00000037860	50.2713	-4.4874	1.06189	-4.22587	2.3802e-05	0.00629426
ENSMUSG00000026921	1076.52	-1.09676	0.416603	-2.63263	0.00847262	0.056145		ENSMUSG00000008136	28.4641	-4.4885	1.18158	-3.79874	0.000145436	0.0199136
ENSMUSG00000031858	370.797	-1.09769	0.431021	-2.54672	0.0108742	0.0666532		ENSMUSG00000031274	29.1466	-4.52449	1.17897	-3.83767	0.000124207	0.0181699
ENSMUSG00000022194	224.989	-1.09799	0.369455	-2.97193	0.00295935	0.0265687		ENSMUSG00000047036	30.3123	-4.52576	1.18451	-3.82079	0.000133023	0.0190541
ENSMUSG00000027955	548.793	-1.09836	0.344152	-3.19151	0.00141532	0.0150868		ENSMUSG00000015968	32.3161	-4.52969	1.19286	-3.79733	0.000146264	0.0199136
ENSMUSG00000038056	407.292	-1.09975	0.331155	-3.32094	0.000897139	0.0110319		ENSMUSG00000020070	29.6069	-4.55655	1.17583	-3.87517	0.000106549	0.0164624
ENSMUSG00000024665	151.792	-1.10006	0.464652	-2.36749	0.0179092	0.0924538		ENSMUSG00000098112	97.9046	-4.56406	0.99641	-4.5805	4.6387e-06	0.00193293
ENSMUSG00000019699	191.558	-1.10183	0.503995	-2.18618	0.0288022	0.125554		ENSMUSG00000094797	70.6327	-4.66776	1.25691	-3.71368	0.000204268	0.0240076
ENSMUSG00000035919	103.695	-1.10226	0.473833	-2.32627	0.0200042	0.0994766		ENSMUSG00000057948	34.7757	-4.72421	1.17138	-4.03303	5.50623e-05	0.0108274
ENSMUSG00000028776	680.293	-1.1023	0.334457	-3.2958	0.000981408	0.0116882		ENSMUSG00000033781	37.2354	-4.74491	1.17784	-4.02849	5.61353e-05	0.0108274
ENSMUSG00000020520	297.641	-1.10239	0.342845	-3.21543	0.00130251	0.0142052		ENSMUSG00000076613	169.759	-4.75068	1.27667	-3.72116	0.000198306	0.0237122
ENSMUSG00000014039	64.5277	-1.10475	0.559085	-1.97599	0.0481555	0.178063		ENSMUSG00000063286	181.429	-4.76807	0.971941	-4.90572	9.30868e-07	0.0006794
ENSMUSG00000005893	295.726	-1.10629	0.406861	-2.71907	0.0065465	0.0469096		ENSMUSG00000094951	160.439	-4.78242	1.27362	-3.75499	0.000173348	0.0218603
ENSMUSG00000037652	370.336	-1.10741	0.361175	-3.06613	0.00216852	0.0209955		ENSMUSG00000054648	35.6345	-4.80567	1.16119	-4.13858	3.4946e-05	0.00787774
ENSMUSG00000048218	100.7	-1.10805	0.546865	-2.02618	0.0427463	0.163927		ENSMUSG00000030657	39.0033	-4.90026	1.15878	-4.2288	2.34936e-05	0.00629426
ENSMUSG00000045930	186.158	-1.10837	0.429024	-2.58348	0.00978101	0.0617335		ENSMUSG00000004267	42.7912	-4.95058	1.16413	-4.25262	2.11284e-05	0.00592931
ENSMUSG00000028948	141.305	-1.10885	0.501387	-2.21157	0.0269965	0.120337		ENSMUSG00000029299	43.2996	-5.05738	1.14795	-4.40559	1.05496e-05	0.00339744
ENSMUSG00000038902	154.927	-1.1096	0.511289	-2.1702	0.0299913	0.129071		ENSMUSG00000091199	54.2122	-5.09417	1.17411	-4.33875	1.43295e-05	0.00428359
ENSMUSG00000045294	1738.43	-1.11069	0.383977	-2.89259	0.00382078	0.0319856		ENSMUSG00000044042	48.4959	-5.20459	1.1403	-4.56424	5.01305e-06	0.00193546
ENSMUSG00000059895	378.685	-1.11183	0.365467	-3.0422	0.00234854	0.0222026		ENSMUSG00000031355	53.2227	-5.21267	1.15289	-4.52139	6.14363e-06	0.00221448
ENSMUSG00000022475	555.208	-1.11183	0.331225	-3.35671	0.000788758	0.0100048		ENSMUSG00000017400	51.2097	-5.26572	1.1383	-4.62593	3.72918e-06	0.00165419
ENSMUSG00000028645	118.658	-1.11221	0.443366	-2.50856	0.0121225	0.0718362		ENSMUSG00000035277	57.6428	-5.31234	1.14826	-4.62642	3.72034e-06	0.00165419
ENSMUSG00000030019	279.306	-1.11306	0.317462	-3.50611	0.000454707	0.00655273		ENSMUSG00000029490	57.9222	-5.42406	1.13048	-4.79799	1.60265e-06	0.000918252
ENSMUSG00000028698	122.899	-1.11309	0.51799	-2.14886	0.0316457	0.134228		ENSMUSG00000099398	62.8527	-5.46006	1.13687	-4.80272	1.56522e-06	0.000918252
ENSMUSG00000033220	507.313	-1.11674	0.472947	-2.36123	0.0182145	0.0936663		ENSMUSG00000017417	74.5232	-5.61704	1.13635	-4.94306	7.69059e-07	0.000660958
ENSMUSG00000027583	160.926	-1.11736	0.427557	-2.61336	0.00896568	0.0583547		ENSMUSG00000024194	848.674	1.23488	0.622777	1.98286	0.0473831	0.526304
ENSMUSG00000021279	712.769	-1.1199	0.405729	-2.76023	0.0057761	0.0430777		ENSMUSG00000021606	1122.71	1.23691	0.629101	1.96615	0.0492815	0.536482
ENSMUSG00000000916	104.382	-1.12042	0.457544	-2.44878	0.0143341	0.0796187		ENSMUSG00000037003	779.293	1.25049	0.625092	2.00049	0.0454476	0.515789
ENSMUSG00000030987	573.629	-1.12142	0.456716	-2.4554	0.0140727	0.0788858		ENSMUSG00000037499	881.168	1.25325	0.630752	1.98691	0.0469326	0.523839
ENSMUSG00000044617	81.3014	-1.12234	0.48244	-2.32637	0.0199986	0.0994766		ENSMUSG00000030869	1308.69	1.25584	0.614929	2.04225	0.0411271	0.501426
ENSMUSG00000037347	77.3191	-1.12439	0.478503	-2.34981	0.0187829	0.0955478		ENSMUSG00000025204	1393.9	1.25726	0.627369	2.00402	0.0450679	0.515153
ENSMUSG00000038188	155.228	-1.12464	0.532135	-2.11344	0.0345627	0.142791		ENSMUSG00000033938	1652.06	1.26464	0.635851	1.9889	0.046712	0.522609
ENSMUSG00000041961	63.0822	-1.12639	0.567035	-1.98645	0.0469834	0.175064		ENSMUSG00000035637	284.919	1.28029	0.640222	1.99975	0.045527	0.516111
ENSMUSG00000024913	604.072	-1.12659	0.401796	-2.80388	0.00504919	0.0391125		ENSMUSG00000031818	6430.66	1.28706	0.644428	1.99721	0.0458028	0.517188
ENSMUSG00000052632	167.059	-1.12746	0.453757	-2.48472	0.0129655	0.0749307		ENSMUSG00000078695	475.489	1.29717	0.627575	2.06696	0.0387383	0.490282
ENSMUSG00000028868	948.119	-1.1276	0.30481	-3.69934	0.000216163	0.00370186		ENSMUSG00000022354	2216.61	1.30287	0.627483	2.07635	0.037862	0.487491
ENSMUSG00000021133	338.873	-1.12802	0.417798	-2.69992	0.00693554	0.0488618		ENSMUSG00000034220	859.59	1.30432	0.618819	2.10776	0.0350522	0.470474
ENSMUSG00000051306	97.7555	-1.12848	0.501529	-2.25008	0.0244439	0.113396		ENSMUSG00000027673	1044.37	1.30833	0.631513	2.07174	0.0382893	0.490239
ENSMUSG00000039713	378.125	-1.12911	0.398014	-2.83687	0.00455588	0.0361529		ENSMUSG00000022562	479.07	1.31365	0.656091	2.00224	0.045259	0.515642
ENSMUSG00000021549	324.413	-1.12952	0.316283	-3.57123	0.000355308	0.0054872		ENSMUSG00000025545	628.237	1.31394	0.668641	1.9651	0.0494028	0.536482
ENSMUSG00000021285	265.942	-1.13077	0.37121	-3.04618	0.0023177	0.0220282		ENSMUSG00000029059	1604.02	1.31931	0.626987	2.10421	0.0353603	0.471674
ENSMUSG00000020770	137.772	-1.13128	0.457616	-2.47212	0.0134313	0.0764627		ENSMUSG00000087687	684.596	1.32064	0.668147	1.97656	0.0480908	0.529886
ENSMUSG00000025190	151.474	-1.13131	0.536284	-2.10953	0.034899	0.143511		ENSMUSG00000045038	213.559	1.32339	0.65802	2.01117	0.0443072	0.514855
ENSMUSG00000041528	371.151	-1.13285	0.378596	-2.99224	0.00276935	0.025282		ENSMUSG00000042745	185.086	1.32582	0.660854	2.00622	0.0448327	0.514855
ENSMUSG00000059851	149.294	-1.1329	0.406693	-2.78563	0.00534236	0.0405704		ENSMUSG00000041571	4638.21	1.33287	0.614741	2.16819	0.0301444	0.445874
ENSMUSG00000051413	92.5323	-1.13353	0.520619	-2.17727	0.0294603	0.127473		ENSMUSG00000053329	818.874	1.33339	0.67232	1.98327	0.047337	0.526217
ENSMUSG00000009741	486.476	-1.13384	0.307599	-3.68611	0.000227708	0.00384997		ENSMUSG00000044792	535.294	1.33919	0.643702	2.08045	0.0374845	0.484901
ENSMUSG00000020747	284.714	-1.13394	0.370393	-3.06146	0.00220262	0.0212489		ENSMUSG00000059534	2148.85	1.34096	0.634286	2.11412	0.034505	0.467466
ENSMUSG00000074886	506.177	-1.1353	0.322699	-3.51815	0.000434573	0.00633663		ENSMUSG00000000399	1230.78	1.34112	0.617907	2.17043	0.0299743	0.444634
ENSMUSG00000014496	124.553	-1.13581	0.478535	-2.37351	0.0176198	0.0915741		ENSMUSG00000021215	342.654	1.35675	0.666065	2.03696	0.0416539	0.503324
ENSMUSG00000028385	132.37	-1.13645	0.511155	-2.22329	0.0261959	0.118488		ENSMUSG00000002949	387.542	1.3571	0.662007	2.04998	0.0403661	0.496405
ENSMUSG00000020721	272.642	-1.13691	0.348396	-3.26328	0.0011013	0.0126281		ENSMUSG00000035674	1717.2	1.36388	0.630012	2.16484	0.0303999	0.447594
ENSMUSG00000063382	614.106	-1.13711	0.394424	-2.88297	0.00393948	0.0327172		ENSMUSG00000015337	207.668	1.37802	0.677684	2.03342	0.0420102	0.503324
ENSMUSG00000001995	156.917	-1.13805	0.451342	-2.52149	0.0116859	0.0699924		ENSMUSG00000023967	523.105	1.38567	0.666016	2.08054	0.0374759	0.484901
ENSMUSG00000026754	161.884	-1.13862	0.430567	-2.64448	0.00818177	0.0549149		ENSMUSG00000022671	215.308	1.40824	0.684401	2.05763	0.0396257	0.493238
ENSMUSG00000023961	284.637	-1.13866	0.352986	-3.22579	0.00125628	0.0138412		ENSMUSG00000031059	1380.11	1.40997	0.69515	2.02829	0.0425303	0.507228
ENSMUSG00000063894	169.054	-1.13876	0.561979	-2.02634	0.0427302	0.163927		ENSMUSG00000002346	100.977	1.41439	0.711072	1.9891	0.0466904	0.522609
ENSMUSG00000022973	248.592	-1.13889	0.412301	-2.76229	0.0057398	0.0428507		ENSMUSG00000020307	928.454	1.41573	0.70361	2.0121	0.0442097	0.514855
ENSMUSG00000032911	225.834	-1.13957	0.455435	-2.50216	0.0123439	0.0726771		ENSMUSG00000020219	1281.25	1.41842	0.648265	2.18803	0.0286674	0.435586
ENSMUSG00000019966	472.596	-1.14075	0.359164	-3.17614	0.00149249	0.015719		ENSMUSG00000054203	202.228	1.44015	0.733205	1.96418	0.0495088	0.536482
ENSMUSG00000027678	385.69	-1.14149	0.373424	-3.05682	0.002237	0.0214147		ENSMUSG00000021764	1073.3	1.44301	0.64821	2.22614	0.0260046	0.412356
ENSMUSG00000038271	201.099	-1.14163	0.437774	-2.60782	0.00911213	0.059019		ENSMUSG00000020153	1010.74	1.44437	0.617573	2.33878	0.019347	0.3679
ENSMUSG00000001065	143.631	-1.14171	0.423968	-2.69292	0.00708293	0.0495399		ENSMUSG00000014313	3148.65	1.45357	0.700617	2.0747	0.0380147	0.489
ENSMUSG00000022914	288.402	-1.14173	0.380755	-2.99859	0.00271235	0.0248392		ENSMUSG00000022677	678.466	1.45436	0.668404	2.17587	0.0295653	0.443162
ENSMUSG00000058396	95.3984	-1.14236	0.504927	-2.26242	0.0236714	0.111424		ENSMUSG00000059734	945.135	1.46708	0.635891	2.30712	0.0210481	0.377116
ENSMUSG00000020918	207.39	-1.14242	0.514935	-2.21857	0.0265159	0.119212		ENSMUSG00000020163	2867.4	1.46827	0.619741	2.36917	0.017828	0.356326
ENSMUSG00000044317	89.4945	-1.14283	0.510299	-2.23953	0.0251216	0.115246		ENSMUSG00000063882	3317.34	1.47012	0.639033	2.30054	0.0214178	0.377897
ENSMUSG00000009621	238.003	-1.14364	0.514717	-2.22189	0.0262906	0.118746		ENSMUSG00000050856	2280.26	1.47508	0.703405	2.09706	0.0359882	0.477014
ENSMUSG00000050244	172.84	-1.14452	0.47585	-2.4052	0.0161635	0.0864511		ENSMUSG00000014776	400.883	1.47571	0.736722	2.00307	0.0451697	0.515642
ENSMUSG00000097729	96.7857	-1.14466	0.454857	-2.51653	0.0118517	0.0707276		ENSMUSG00000002379	1228	1.48017	0.67088	2.20631	0.0273623	0.425098
ENSMUSG00000048490	1022.25	-1.14555	0.390401	-2.9343	0.003343	0.0290329		ENSMUSG00000038949	182.624	1.48482	0.706441	2.10183	0.0355679	0.473929
ENSMUSG00000039485	90.2093	-1.14633	0.558841	-2.05126	0.0402418	0.157658		ENSMUSG00000074604	142.037	1.48813	0.720824	2.06449	0.0389715	0.490748
ENSMUSG00000044340	141.836	-1.14643	0.420997	-2.72314	0.00646649	0.0465186		ENSMUSG00000025733	192.715	1.489	0.678384	2.19493	0.0281689	0.433689
ENSMUSG00000018209	323.31	-1.14657	0.443831	-2.58335	0.0097845	0.0617335		ENSMUSG00000038936	232.944	1.49823	0.685997	2.18401	0.0289613	0.438314
ENSMUSG00000025314	242.654	-1.1466	0.4604	-2.49045	0.0127581	0.0741307		ENSMUSG00000000088	1845.69	1.49892	0.627447	2.38891	0.0168982	0.34693
ENSMUSG00000045730	58.6533	-1.14728	0.554798	-2.06793	0.038647	0.153174		ENSMUSG00000030124	100.96	1.50026	0.752957	1.99249	0.0463173	0.520777
ENSMUSG00000021254	200.038	-1.14729	0.534797	-2.14528	0.0319301	0.135121		ENSMUSG00000060019	325.18	1.50915	0.76488	1.97305	0.04849	0.532168
ENSMUSG00000044783	419.147	-1.14955	0.410999	-2.79695	0.00515871	0.0397294		ENSMUSG00000026676	943.49	1.50984	0.768612	1.96437	0.0494869	0.536482
ENSMUSG00000054555	206.428	-1.15041	0.403745	-2.84936	0.00438078	0.0351448		ENSMUSG00000051184	101.908	1.51053	0.760442	1.98638	0.0469907	0.524063
ENSMUSG00000000823	340.133	-1.15219	0.365767	-3.15007	0.00163234	0.0168013		ENSMUSG00000074457	1157.53	1.5164	0.663911	2.28404	0.0223694	0.38595
ENSMUSG00000031642	112.626	-1.15243	0.484995	-2.37617	0.0174936	0.0913581		ENSMUSG00000047613	246.379	1.51851	0.680704	2.2308	0.0256946	0.411398
ENSMUSG00000023805	104.772	-1.15259	0.469704	-2.45386	0.0141332	0.0790077		ENSMUSG00000020022	971.866	1.52554	0.727222	2.09776	0.0359264	0.476857
ENSMUSG00000028060	377.292	-1.15364	0.349057	-3.30502	0.00094968	0.0114313		ENSMUSG00000032911	404.951	1.53283	0.645034	2.37636	0.0174845	0.353053
ENSMUSG00000043940	357.359	-1.15379	0.472649	-2.44112	0.0146419	0.0807151		ENSMUSG00000025651	2653.62	1.53432	0.640925	2.39391	0.0166699	0.346441
ENSMUSG00000035900	426.465	-1.15391	0.311038	-3.70988	0.000207358	0.00359741		ENSMUSG00000097971	929.05	1.53624	0.637456	2.40995	0.0159548	0.338088
ENSMUSG00000034820	421.187	-1.1553	0.457126	-2.52731	0.0114941	0.0693173		ENSMUSG00000040048	1762.22	1.55531	0.697931	2.22846	0.0258497	0.412134
ENSMUSG00000034981	202.132	-1.15536	0.476794	-2.4232	0.0153846	0.0833644		ENSMUSG00000021290	1835.71	1.55924	0.710027	2.19603	0.0280895	0.433026
ENSMUSG00000024349	162.836	-1.15582	0.581201	-1.98868	0.0467368	0.174547		ENSMUSG00000024247	230.879	1.56457	0.766883	2.04017	0.0413333	0.501802
ENSMUSG00000030275	706.416	-1.15597	0.404568	-2.85731	0.00427255	0.0345473		ENSMUSG00000046532	280.449	1.57636	0.726285	2.17044	0.0299735	0.444634
ENSMUSG00000005506	702.298	-1.15756	0.311819	-3.71228	0.000205398	0.00357188		ENSMUSG00000023939	514.077	1.58055	0.702346	2.25038	0.0244248	0.401018
ENSMUSG00000031652	258.926	-1.15769	0.410836	-2.81787	0.00483426	0.0379298		ENSMUSG00000014294	2456.26	1.58271	0.658493	2.40354	0.0162373	0.340884
ENSMUSG00000003644	199.4	-1.1583	0.479091	-2.41771	0.0156184	0.0842252		ENSMUSG00000020691	88.0051	1.58656	0.778777	2.03724	0.0416258	0.503324
ENSMUSG00000033446	376.415	-1.15934	0.308667	-3.75595	0.000172687	0.00311796		ENSMUSG00000018566	914.84	1.59364	0.66591	2.39317	0.0167035	0.346441
ENSMUSG00000095432	67.6533	-1.1602	0.565095	-2.0531	0.0400631	0.157126		ENSMUSG00000042569	1184.07	1.60156	0.718101	2.23027	0.0257292	0.411398
ENSMUSG00000024969	530.034	-1.16043	0.35397	-3.27832	0.00104427	0.0121499		ENSMUSG00000029752	304.464	1.61809	0.637141	2.53961	0.0110975	0.282074
ENSMUSG00000037408	62.2656	-1.16057	0.530164	-2.18908	0.0285913	0.125082		ENSMUSG00000018574	1727.06	1.62167	0.62254	2.60492	0.0091895	0.256318
ENSMUSG00000017132	378.361	-1.16079	0.381196	-3.04514	0.00232573	0.0220582		ENSMUSG00000001313	155.483	1.62487	0.700598	2.31926	0.0203811	0.373183
ENSMUSG00000051510	358.051	-1.16093	0.327467	-3.54518	0.000392351	0.00592783		ENSMUSG00000023089	996.057	1.62582	0.735098	2.21171	0.0269869	0.420268
ENSMUSG00000032434	911.722	-1.16099	0.329977	-3.5184	0.000434164	0.00633663		ENSMUSG00000032114	196.673	1.6322	0.78236	2.08625	0.0369559	0.483391
ENSMUSG00000029439	347.175	-1.16151	0.342806	-3.38826	0.000703377	0.00907934		ENSMUSG00000024099	1834.3	1.63227	0.763639	2.13749	0.0325579	0.457404
ENSMUSG00000038604	406.236	-1.16221	0.385032	-3.01846	0.0025406	0.0235614		ENSMUSG00000020782	65.5107	1.64001	0.791587	2.0718	0.0382841	0.490239
ENSMUSG00000030279	127.415	-1.16292	0.532166	-2.18526	0.0288695	0.125735		ENSMUSG00000039410	62.29	1.64089	0.73871	2.22129	0.0263311	0.413805
ENSMUSG00000067928	56.0748	-1.16317	0.547265	-2.12543	0.0335507	0.140015		ENSMUSG00000033707	269.4	1.64449	0.718698	2.28815	0.022129	0.385128
ENSMUSG00000024639	641.346	-1.16503	0.432136	-2.69597	0.0070183	0.0493		ENSMUSG00000094955	105.029	1.65128	0.752974	2.193	0.0283072	0.434217
ENSMUSG00000026565	117.875	-1.16518	0.504147	-2.31119	0.0208221	0.102292		ENSMUSG00000004610	1198.58	1.65169	0.728662	2.26675	0.0234056	0.393942
ENSMUSG00000032596	323.856	-1.16711	0.50977	-2.28949	0.0220512	0.106125		ENSMUSG00000025384	150.734	1.65219	0.716105	2.30719	0.0210442	0.377116
ENSMUSG00000045838	421.159	-1.16773	0.381719	-3.05913	0.00221979	0.0213581		ENSMUSG00000103364	36.2505	1.6522	0.822393	2.00901	0.0445357	0.514855
ENSMUSG00000021945	363.43	-1.16828	0.342961	-3.40646	0.000658117	0.00867113		ENSMUSG00000010057	125.477	1.65596	0.702706	2.35655	0.0184455	0.36069
ENSMUSG00000039686	296.467	-1.16953	0.413819	-2.82618	0.00471072	0.0371571		ENSMUSG00000084349	89.649	1.6605	0.744506	2.23034	0.0257252	0.411398
ENSMUSG00000023927	137.766	-1.1703	0.581579	-2.01229	0.0441897	0.167776		ENSMUSG00000024208	1042.85	1.6616	0.842153	1.97304	0.0484915	0.532168
ENSMUSG00000011256	237.534	-1.17218	0.51373	-2.2817	0.022507	0.107433		ENSMUSG00000025791	1392.73	1.66966	0.705301	2.3673	0.0179182	0.357611
ENSMUSG00000027381	117.411	-1.17276	0.46083	-2.54489	0.0109313	0.0669687		ENSMUSG00000028607	903.735	1.6865	0.721765	2.33664	0.0194579	0.368118
ENSMUSG00000007613	214.775	-1.17278	0.410295	-2.85837	0.00425822	0.0344778		ENSMUSG00000037613	67.3685	1.70043	0.835256	2.03582	0.041768	0.503324
ENSMUSG00000051506	186.009	-1.17279	0.511022	-2.29499	0.0217335	0.105254		ENSMUSG00000037204	596.144	1.70251	0.759883	2.24049	0.0250589	0.405998
ENSMUSG00000033439	53.0887	-1.1728	0.588481	-1.99292	0.04627	0.173379		ENSMUSG00000025867	53.2305	1.70286	0.868625	1.96041	0.0499477	0.539172
ENSMUSG00000040620	227.929	-1.17335	0.406966	-2.88316	0.00393712	0.0327161		ENSMUSG00000063838	90.0896	1.71039	0.798602	2.14173	0.0322154	0.454352
ENSMUSG00000021950	60.2412	-1.1749	0.525929	-2.23395	0.0254862	0.116117		ENSMUSG00000045519	146.896	1.72015	0.797823	2.15606	0.0310792	0.448918
ENSMUSG00000006235	75.3206	-1.17536	0.559538	-2.10058	0.0356776	0.145425		ENSMUSG00000019853	58.9981	1.72084	0.772536	2.22752	0.0259125	0.412134
ENSMUSG00000031822	167.723	-1.17631	0.488836	-2.40634	0.0161131	0.0862254		ENSMUSG00000072494	90.915	1.72262	0.871846	1.97583	0.0481743	0.53038
ENSMUSG00000024677	206.34	-1.17647	0.577757	-2.03628	0.0417225	0.161374		ENSMUSG00000032348	103.183	1.72377	0.859294	2.00604	0.0448525	0.514855
ENSMUSG00000004187	73.3698	-1.17763	0.573173	-2.05459	0.0399191	0.156729		ENSMUSG00000081485	75.1841	1.72427	0.786367	2.1927	0.0283288	0.434217
ENSMUSG00000014601	280.265	-1.17796	0.46587	-2.52852	0.0114545	0.0691115		ENSMUSG00000022223	142.977	1.74045	0.710187	2.45068	0.0142585	0.321129
ENSMUSG00000026355	166.851	-1.18024	0.419443	-2.81382	0.00489566	0.0382678		ENSMUSG00000004558	2737.79	1.74194	0.852975	2.04219	0.0411322	0.501426
ENSMUSG00000030199	166.014	-1.18041	0.439555	-2.68547	0.0072428	0.0502972		ENSMUSG00000022820	655.881	1.74214	0.835752	2.08452	0.0371128	0.483391
ENSMUSG00000071042	221.456	-1.18096	0.516228	-2.28767	0.0221569	0.106488		ENSMUSG00000021007	52.6478	1.74239	0.872746	1.99645	0.0458853	0.517188
ENSMUSG00000042810	113.763	-1.18147	0.517756	-2.28191	0.0224947	0.107433		ENSMUSG00000059159	92.3808	1.74322	0.70351	2.47789	0.0132162	0.310061
ENSMUSG00000040565	305.118	-1.18324	0.471633	-2.50881	0.012114	0.071815		ENSMUSG00000036111	155.498	1.74836	0.730014	2.39497	0.0166219	0.346314
ENSMUSG00000049739	241.634	-1.18341	0.416756	-2.83958	0.00451731	0.0359053		ENSMUSG00000038268	194.607	1.75089	0.850969	2.05753	0.0396355	0.493238
ENSMUSG00000055652	113.548	-1.18356	0.456599	-2.59213	0.00953837	0.0608898		ENSMUSG00000030246	583.322	1.75239	0.774306	2.26318	0.0236248	0.396526
ENSMUSG00000024851	409.777	-1.1849	0.42424	-2.79299	0.00522239	0.0399655		ENSMUSG00000041548	1495.55	1.76113	0.813843	2.16397	0.0304667	0.447594
ENSMUSG00000003134	96.7218	-1.18499	0.529534	-2.2378	0.0252339	0.11547		ENSMUSG00000037735	48.4711	1.76349	0.864344	2.04027	0.0413237	0.501802
ENSMUSG00000048572	45.5885	-1.18518	0.589077	-2.01193	0.044227	0.167874		ENSMUSG00000003865	593.837	1.76423	0.713702	2.47195	0.013438	0.311374
ENSMUSG00000050556	263.447	-1.18531	0.433398	-2.73493	0.00623943	0.0453537		ENSMUSG00000023092	1661.45	1.76756	0.744726	2.37344	0.0176231	0.353774
ENSMUSG00000013629	258.147	-1.18544	0.413739	-2.86519	0.00416764	0.0340893		ENSMUSG00000027488	741.341	1.77161	0.639343	2.77098	0.00558875	0.195249
ENSMUSG00000028211	217.675	-1.18577	0.45178	-2.62465	0.00867372	0.0570882		ENSMUSG00000037526	119.596	1.77215	0.812893	2.18005	0.0292537	0.441083
ENSMUSG00000020692	88.9363	-1.18667	0.483234	-2.45569	0.0140612	0.0788519		ENSMUSG00000035202	4353.66	1.77564	0.826476	2.14845	0.0316777	0.451388
ENSMUSG00000014778	260.989	-1.18756	0.542933	-2.18731	0.0287197	0.125381		ENSMUSG00000015619	42.3349	1.77763	0.805768	2.20613	0.027375	0.425098
ENSMUSG00000026014	195.253	-1.18884	0.431834	-2.75299	0.00590529	0.0437734		ENSMUSG00000028996	225.587	1.80799	0.686023	2.63547	0.00840219	0.244267
ENSMUSG00000054280	144.587	-1.18893	0.586675	-2.02655	0.0427084	0.163897		ENSMUSG00000002416	718.289	1.81791	0.789878	2.30151	0.0213627	0.377897
ENSMUSG00000008398	448.578	-1.18934	0.377831	-3.1478	0.00164502	0.0168873		ENSMUSG00000027499	339.259	1.83032	0.890192	2.05609	0.0397736	0.494134
ENSMUSG00000032621	272.402	-1.19102	0.518306	-2.2979	0.0215676	0.104688		ENSMUSG00000038086	139.657	1.83042	0.749069	2.44359	0.0145418	0.325145
ENSMUSG00000048376	112.94	-1.19131	0.507332	-2.34818	0.0188655	0.095703		ENSMUSG00000030695	27462.4	1.83078	0.923779	1.98184	0.047497	0.527143
ENSMUSG00000047789	101.13	-1.19208	0.556338	-2.14272	0.0321356	0.135794		ENSMUSG00000025140	51.7691	1.84462	0.861102	2.14217	0.0321801	0.454352
ENSMUSG00000043415	107.184	-1.19315	0.5819	-2.05043	0.0403222	0.157677		ENSMUSG00000043192	39.6609	1.84799	0.942345	1.96105	0.0498732	0.539172
ENSMUSG00000027346	440.297	-1.1933	0.343712	-3.47182	0.000516952	0.0072163		ENSMUSG00000026544	252.8	1.84899	0.82079	2.25269	0.0242786	0.400786
ENSMUSG00000024045	513.414	-1.19406	0.370052	-3.22673	0.00125215	0.0138412		ENSMUSG00000049038	46.9725	1.85114	0.912287	2.02912	0.0424465	0.506668
ENSMUSG00000042595	61.0887	-1.19677	0.525864	-2.27582	0.0228571	0.108605		ENSMUSG00000015843	208.233	1.86259	0.767354	2.42728	0.0152123	0.330574
ENSMUSG00000040761	275.787	-1.19723	0.450177	-2.65947	0.00782635	0.0531632		ENSMUSG00000027333	265.745	1.86588	0.94568	1.97306	0.0484887	0.532168
ENSMUSG00000040102	204.372	-1.19855	0.425861	-2.81442	0.00488647	0.0382164		ENSMUSG00000064202	104.896	1.88145	0.77427	2.42997	0.0150999	0.330574
ENSMUSG00000035891	275.934	-1.20029	0.449228	-2.67189	0.00754246	0.0518611		ENSMUSG00000038967	554.71	1.89126	0.767502	2.46417	0.013733	0.314213
ENSMUSG00000040170	650.887	-1.20287	0.41773	-2.87953	0.00398266	0.0330195		ENSMUSG00000049858	136.899	1.89153	0.873831	2.16465	0.0304148	0.447594
ENSMUSG00000032633	314.692	-1.20425	0.429385	-2.80459	0.00503811	0.039068		ENSMUSG00000025466	141.246	1.89321	0.696049	2.71994	0.00652933	0.212257
ENSMUSG00000052056	241.918	-1.20477	0.378831	-3.18023	0.00147157	0.0155637		ENSMUSG00000021416	58.572	1.90174	0.850101	2.23707	0.0252815	0.408035
ENSMUSG00000029071	507.583	-1.20525	0.312181	-3.86073	0.000113047	0.00225862		ENSMUSG00000006717	526.592	1.90606	0.964029	1.97718	0.0480216	0.529886
ENSMUSG00000074994	185.252	-1.20529	0.56572	-2.13055	0.0331265	0.13895		ENSMUSG00000026556	37.047	1.9083	0.967659	1.97208	0.0486007	0.532517
ENSMUSG00000009739	189.351	-1.20602	0.386899	-3.11715	0.00182609	0.0183677		ENSMUSG00000028518	53.3792	1.91443	0.909725	2.1044	0.0353436	0.471674
ENSMUSG00000006517	136.84	-1.20625	0.527166	-2.28818	0.022127	0.106415		ENSMUSG00000038195	97.4101	1.92203	0.775048	2.47989	0.0131423	0.310061
ENSMUSG00000030583	214.706	-1.20767	0.500288	-2.41394	0.0157809	0.08482		ENSMUSG00000015970	99.0149	1.92509	0.933341	2.06258	0.039153	0.49115
ENSMUSG00000031508	206.103	-1.20781	0.341202	-3.53987	0.000400318	0.00598077		ENSMUSG00000076258	2875.41	1.9274	0.842689	2.28721	0.0221837	0.385128
ENSMUSG00000021738	225.861	-1.20791	0.369303	-3.27079	0.00107249	0.0123797		ENSMUSG00000047067	115.528	1.93782	0.718913	2.69549	0.0070286	0.220754
ENSMUSG00000038949	291.494	-1.20824	0.396648	-3.04613	0.00231805	0.0220282		ENSMUSG00000028036	62.6251	1.95417	0.896792	2.17907	0.0293266	0.441698
ENSMUSG00000044950	101.063	-1.20855	0.477009	-2.5336	0.0112896	0.068369		ENSMUSG00000029153	89.3266	1.95881	0.851395	2.30071	0.021408	0.377897
ENSMUSG00000031145	89.2357	-1.20923	0.561371	-2.15407	0.0312344	0.132985		ENSMUSG00000096606	244.417	1.96329	0.952448	2.06131	0.0392735	0.49115
ENSMUSG00000038831	70.0268	-1.21049	0.546859	-2.21353	0.0268608	0.120024		ENSMUSG00000044894	3748.27	1.96346	0.662222	2.96496	0.00302727	0.136485
ENSMUSG00000017756	394.067	-1.21114	0.379036	-3.19532	0.00139676	0.0149543		ENSMUSG00000073888	81.5709	1.97385	0.969734	2.03546	0.041805	0.503324
ENSMUSG00000034928	644.978	-1.21171	0.399178	-3.03551	0.00240127	0.0226167		ENSMUSG00000017737	55.7005	1.98751	0.818142	2.4293	0.0151282	0.330574
ENSMUSG00000058706	262.834	-1.21226	0.498505	-2.43178	0.0150247	0.0819603		ENSMUSG00000048489	137.353	1.99148	0.971452	2.05	0.040364	0.496405
ENSMUSG00000073409	466.267	-1.21245	0.534963	-2.26642	0.0234254	0.110529		ENSMUSG00000086324	244.447	1.99184	0.995566	2.00071	0.0454237	0.515789
ENSMUSG00000034269	581.753	-1.21262	0.325128	-3.72968	0.000191726	0.00338238		ENSMUSG00000075324	31.6577	1.99541	0.995048	2.00534	0.0449267	0.514855
ENSMUSG00000057715	51.2454	-1.21375	0.602207	-2.0155	0.0438518	0.16671		ENSMUSG00000063320	113.272	1.99785	1.01379	1.97067	0.0487614	0.533852
ENSMUSG00000032740	138.609	-1.21378	0.582963	-2.08209	0.0373344	0.149645		ENSMUSG00000036913	153.85	2.01022	0.804791	2.49782	0.012496	0.301989
ENSMUSG00000033763	368.121	-1.21404	0.381751	-3.18019	0.00147176	0.0155637		ENSMUSG00000031633	4934.98	2.02187	1.00179	2.01825	0.0435648	0.511971
ENSMUSG00000031511	429.774	-1.2143	0.426803	-2.84511	0.00443965	0.0355387		ENSMUSG00000040118	238.9	2.02347	1.00824	2.00693	0.0447573	0.514855
ENSMUSG00000031442	216.912	-1.21448	0.572434	-2.12161	0.0338708	0.140979		ENSMUSG00000064307	77.1972	2.02915	0.734924	2.76103	0.00576186	0.196604
ENSMUSG00000037795	109.604	-1.21526	0.442615	-2.74565	0.00603916	0.0443569		ENSMUSG00000098178	33291.1	2.03719	0.718702	2.83454	0.0045891	0.176711
ENSMUSG00000025608	600.623	-1.21639	0.420722	-2.89119	0.00383786	0.0320919		ENSMUSG00000000253	227.218	2.04793	0.954156	2.14633	0.0318471	0.451939
ENSMUSG00000001029	228.463	-1.21655	0.395006	-3.07983	0.0020712	0.0202212		ENSMUSG00000040591	106.346	2.05287	0.868746	2.36302	0.0181265	0.358542
ENSMUSG00000039943	435.469	-1.2175	0.393867	-3.09113	0.00199396	0.0196507		ENSMUSG00000018509	220.143	2.05657	0.954595	2.15439	0.0312097	0.449525
ENSMUSG00000032925	123.006	-1.21815	0.439566	-2.77126	0.00558397	0.0419012		ENSMUSG00000033256	83.685	2.06495	0.836812	2.46763	0.0136009	0.312663
ENSMUSG00000034903	347.217	-1.21997	0.380091	-3.20968	0.00132881	0.0144168		ENSMUSG00000081740	60.1464	2.0665	0.959446	2.15385	0.0312519	0.449525
ENSMUSG00000079481	174.633	-1.22033	0.530083	-2.30215	0.0213265	0.104001		ENSMUSG00000045466	94.0387	2.0668	0.996926	2.07318	0.0381558	0.489626
ENSMUSG00000004266	281.008	-1.22203	0.594598	-2.05522	0.0398579	0.156573		ENSMUSG00000043613	406.373	2.06983	0.819647	2.52527	0.011561	0.289464
ENSMUSG00000047867	555.339	-1.22243	0.385319	-3.17253	0.00151119	0.0158545		ENSMUSG00000034981	122.18	2.0713	0.683531	3.0303	0.00244311	0.119556
ENSMUSG00000066892	153.124	-1.22323	0.445972	-2.74285	0.00609092	0.0445714		ENSMUSG00000038028	251.876	2.07155	0.960511	2.15672	0.0310276	0.448918
ENSMUSG00000057315	241.34	-1.22424	0.548803	-2.23074	0.0256984	0.116793		ENSMUSG00000045045	52.724	2.0747	0.97802	2.12133	0.0338944	0.465152
ENSMUSG00000039637	295.981	-1.22449	0.447969	-2.73343	0.00626777	0.0454468		ENSMUSG00000022864	79.9611	2.08067	0.930875	2.23517	0.0254061	0.409566
ENSMUSG00000017400	37.3721	-1.22655	0.613213	-2.0002	0.0454783	0.171246		ENSMUSG00000025732	411.83	2.08274	0.645861	3.22475	0.00126083	0.0788074
ENSMUSG00000001138	227.137	-1.22775	0.389154	-3.15492	0.0016054	0.0166047		ENSMUSG00000043154	197.781	2.08475	0.891278	2.33906	0.0193323	0.3679
ENSMUSG00000040928	168.162	-1.2292	0.504159	-2.43811	0.0147643	0.0811887		ENSMUSG00000050945	80.6955	2.08533	0.938496	2.22199	0.0262841	0.413539
ENSMUSG00000047417	274.702	-1.22928	0.359917	-3.41545	0.000636769	0.00846614		ENSMUSG00000072432	12.9761	2.08726	1.02298	2.04037	0.0413138	0.501802
ENSMUSG00000038371	483.904	-1.23145	0.381317	-3.22946	0.00124024	0.0137621		ENSMUSG00000002908	106.423	2.09718	0.990691	2.11689	0.0342696	0.467466
ENSMUSG00000024299	439.841	-1.23239	0.325504	-3.7861	0.000153033	0.00286203		ENSMUSG00000026255	64.7845	2.10457	0.864177	2.43534	0.0148778	0.329975
ENSMUSG00000029084	248.471	-1.23362	0.355209	-3.47294	0.000514787	0.0072163		ENSMUSG00000039345	161.794	2.11564	0.87274	2.42414	0.0153447	0.330574
ENSMUSG00000036565	361.733	-1.23464	0.417513	-2.95712	0.0031053	0.0275243		ENSMUSG00000000154	52.6455	2.11646	0.970683	2.18039	0.0292287	0.441083
ENSMUSG00000054874	383.353	-1.23481	0.440368	-2.80405	0.00504646	0.039112		ENSMUSG00000069919	3498.41	2.12205	0.839245	2.52852	0.0114544	0.28848
ENSMUSG00000022568	315.931	-1.23558	0.428549	-2.88318	0.00393682	0.0327161		ENSMUSG00000033400	567.855	2.13171	0.987194	2.15936	0.0308219	0.448765
ENSMUSG00000020876	216.092	-1.23627	0.434959	-2.84227	0.00447938	0.0357203		ENSMUSG00000098098	103.444	2.13683	0.962972	2.21899	0.0264872	0.414836
ENSMUSG00000068015	169.895	-1.23631	0.376904	-3.28016	0.00103747	0.0120987		ENSMUSG00000046727	415.961	2.1421	0.809015	2.64779	0.00810195	0.240617
ENSMUSG00000041688	87.6814	-1.2376	0.529112	-2.33901	0.0193349	0.0972062		ENSMUSG00000097059	108.321	2.14219	0.832332	2.57372	0.0100612	0.266458
ENSMUSG00000000290	445.712	-1.23782	0.498734	-2.48193	0.0130674	0.0751812		ENSMUSG00000100680	53.1777	2.14593	1.08191	1.98347	0.0473151	0.526217
ENSMUSG00000021140	594.384	-1.24009	0.377619	-3.28398	0.00102352	0.0119848		ENSMUSG00000102070	2424.71	2.15066	1.06171	2.02566	0.0428	0.50868
ENSMUSG00000074793	437.901	-1.24012	0.421394	-2.94289	0.00325165	0.0284083		ENSMUSG00000029576	66.5488	2.15285	1.0952	1.96572	0.0493307	0.536482
ENSMUSG00000029675	1145.94	-1.24021	0.419807	-2.95425	0.00313435	0.027681		ENSMUSG00000050891	198.019	2.15341	0.837369	2.57164	0.0101219	0.26664
ENSMUSG00000042744	373.533	-1.2434	0.421235	-2.9518	0.00315927	0.0278339		ENSMUSG00000021508	384.218	2.16679	0.672496	3.22201	0.00127294	0.0792045
ENSMUSG00000044562	359.876	-1.24513	0.412968	-3.01507	0.0025692	0.0237663		ENSMUSG00000016252	5352.89	2.17725	0.755697	2.88112	0.00396264	0.162173
ENSMUSG00000052137	52.4947	-1.24531	0.607266	-2.05068	0.0402982	0.157677		ENSMUSG00000030401	1016.58	2.17898	0.83286	2.61627	0.00888975	0.252568
ENSMUSG00000017167	117.011	-1.2454	0.507736	-2.45285	0.014173	0.0790541		ENSMUSG00000038248	63.5817	2.18239	1.09735	1.98878	0.0467251	0.522609
ENSMUSG00000001632	198.344	-1.24618	0.419247	-2.97243	0.00295451	0.0265416		ENSMUSG00000042010	338.351	2.18614	0.734374	2.97687	0.00291205	0.133035
ENSMUSG00000038369	305.422	-1.24671	0.417296	-2.9876	0.00281174	0.0255891		ENSMUSG00000034055	236.917	2.19541	1.07201	2.04794	0.0405661	0.49728
ENSMUSG00000045377	132.23	-1.247	0.538655	-2.31502	0.0206117	0.101616		ENSMUSG00000028631	175.905	2.20826	1.05845	2.08632	0.0369499	0.483391
ENSMUSG00000066798	115.561	-1.24724	0.555347	-2.24587	0.0247124	0.11407		ENSMUSG00000102824	50.429	2.22038	0.969215	2.29091	0.0219689	0.383368
ENSMUSG00000032878	108.439	-1.24786	0.541277	-2.3054	0.0211442	0.10346		ENSMUSG00000047604	33.8617	2.22277	1.04367	2.12975	0.033192	0.45964
ENSMUSG00000016087	310.507	-1.24841	0.387639	-3.22055	0.00127945	0.0140269		ENSMUSG00000022758	71.3865	2.23353	1.04836	2.1305	0.0331307	0.459255
ENSMUSG00000071203	53.5027	-1.2492	0.593496	-2.10482	0.035307	0.144599		ENSMUSG00000105691	31.6875	2.23421	1.05614	2.11546	0.034391	0.467466
ENSMUSG00000051984	65.7882	-1.24975	0.5749	-2.17385	0.0297163	0.128204		ENSMUSG00000022584	156.505	2.23834	0.834339	2.68277	0.00730157	0.227158
ENSMUSG00000032548	257.8	-1.25016	0.432565	-2.89011	0.00385101	0.032172		ENSMUSG00000071343	24.7247	2.24191	1.07376	2.08792	0.0368054	0.483213
ENSMUSG00000043467	159.924	-1.25063	0.522282	-2.39455	0.0166408	0.0882739		ENSMUSG00000097867	180.645	2.24523	0.836203	2.68503	0.00725222	0.226593
ENSMUSG00000037211	221.812	-1.25104	0.451379	-2.77159	0.00557834	0.0418805		ENSMUSG00000030083	362.314	2.2458	0.90236	2.4888	0.0128173	0.305992
ENSMUSG00000030722	57.262	-1.2513	0.550442	-2.27326	0.0230107	0.108945		ENSMUSG00000037139	68.6609	2.25361	0.871137	2.58698	0.00968214	0.260213
ENSMUSG00000033697	98.5789	-1.2513	0.574781	-2.177	0.0294807	0.127473		ENSMUSG00000097354	143.967	2.2676	1.07179	2.11571	0.0343692	0.467466
ENSMUSG00000019861	272.481	-1.25225	0.416153	-3.00911	0.00262012	0.0241762		ENSMUSG00000022610	275.229	2.27304	0.982537	2.31344	0.0206984	0.376437
ENSMUSG00000002489	127.215	-1.25238	0.408469	-3.06603	0.00216918	0.0209955		ENSMUSG00000097316	37.7795	2.27366	1.0564	2.15227	0.0313763	0.449895
ENSMUSG00000052727	274.498	-1.25315	0.496	-2.52651	0.0115203	0.069421		ENSMUSG00000078867	48.2832	2.2777	0.974807	2.33656	0.019462	0.368118
ENSMUSG00000026584	143.907	-1.25358	0.584786	-2.14365	0.0320606	0.135516		ENSMUSG00000069917	2258.03	2.28218	0.815935	2.79701	0.00515772	0.187629
ENSMUSG00000039697	146.137	-1.25411	0.432359	-2.90061	0.00372436	0.0315252		ENSMUSG00000073437	26.4757	2.28238	0.991274	2.30247	0.0213086	0.377897
ENSMUSG00000028927	56.6564	-1.2548	0.597223	-2.10106	0.0356358	0.145425		ENSMUSG00000064360	193.83	2.29584	1.03486	2.21849	0.0265212	0.414866
ENSMUSG00000019590	109.797	-1.25573	0.449682	-2.79249	0.00523035	0.0399655		ENSMUSG00000020889	286.064	2.30337	0.736681	3.12669	0.00176789	0.0974212
ENSMUSG00000025902	141.025	-1.25615	0.566931	-2.2157	0.0267124	0.119653		ENSMUSG00000021265	63.8509	2.30399	1.02745	2.24245	0.0249325	0.405998
ENSMUSG00000071347	681.051	-1.25641	0.401206	-3.13158	0.00173867	0.0177199		ENSMUSG00000062312	154.223	2.3122	0.886899	2.60706	0.0091324	0.255243
ENSMUSG00000069171	73.1451	-1.25682	0.561662	-2.23769	0.0252416	0.11547		ENSMUSG00000032010	97.5125	2.32331	0.867788	2.67728	0.00742236	0.228858
ENSMUSG00000021108	242.878	-1.25725	0.38713	-3.24763	0.00116371	0.0131524		ENSMUSG00000091277	29.2179	2.32488	1.08813	2.13659	0.0326314	0.457404
ENSMUSG00000031351	318.671	-1.25761	0.441763	-2.84681	0.004416	0.0353691		ENSMUSG00000042686	132.474	2.33128	0.931994	2.50139	0.0123708	0.300019
ENSMUSG00000074305	464.052	-1.2589	0.374305	-3.36331	0.000770146	0.00978573		ENSMUSG00000044807	51.2654	2.33458	1.04596	2.23198	0.0256161	0.411023
ENSMUSG00000000374	418.712	-1.25954	0.375563	-3.35375	0.000797244	0.0100775		ENSMUSG00000038777	107.35	2.35073	1.0895	2.15763	0.0309569	0.448918
ENSMUSG00000037095	2438.7	-1.26049	0.395033	-3.19084	0.00141861	0.0151108		ENSMUSG00000033713	207.819	2.35718	0.963394	2.44674	0.0144154	0.323898
ENSMUSG00000046111	114.77	-1.26114	0.539137	-2.33918	0.0193263	0.0971963		ENSMUSG00000039670	126.24	2.36683	0.771534	3.06769	0.00215718	0.110273
ENSMUSG00000040345	158.78	-1.26132	0.585299	-2.15501	0.0311613	0.13279		ENSMUSG00000068205	107.224	2.36891	0.91853	2.57902	0.00990817	0.264754
ENSMUSG00000041329	240.507	-1.26142	0.605673	-2.08268	0.0372807	0.149578		ENSMUSG00000089857	23.0244	2.38842	1.10006	2.17117	0.0299183	0.444634
ENSMUSG00000008200	299.927	-1.26162	0.448599	-2.81237	0.00491786	0.0384208		ENSMUSG00000025161	212.383	2.38884	1.1442	2.08778	0.0368181	0.483213
ENSMUSG00000009569	250.314	-1.26173	0.365959	-3.44775	0.000565277	0.00773356		ENSMUSG00000107035	51.8242	2.40717	1.07402	2.24127	0.0250086	0.405998
ENSMUSG00000017386	172.942	-1.26259	0.389111	-3.24481	0.00117529	0.0132438		ENSMUSG00000000942	56.295	2.41627	1.03569	2.333	0.019648	0.369314
ENSMUSG00000044730	114.388	-1.26353	0.535233	-2.36071	0.01824	0.0937558		ENSMUSG00000036504	54.4526	2.41801	0.809236	2.98802	0.00280792	0.129569
ENSMUSG00000037395	156.963	-1.26449	0.416088	-3.03899	0.00237374	0.0223974		ENSMUSG00000031780	41.9795	2.42175	1.05268	2.30057	0.0214162	0.377897
ENSMUSG00000026657	120.28	-1.2646	0.483684	-2.61451	0.00893543	0.0582356		ENSMUSG00000006542	289.573	2.42483	1.23146	1.96907	0.0489454	0.535014
ENSMUSG00000028833	436.235	-1.26837	0.466361	-2.71971	0.00653386	0.0468622		ENSMUSG00000026817	757.523	2.4274	1.03523	2.34479	0.0190377	0.366136
ENSMUSG00000021209	59.8515	-1.26837	0.510761	-2.4833	0.0130173	0.0750702		ENSMUSG00000028949	244.904	2.42781	0.985568	2.46336	0.0137643	0.314407
ENSMUSG00000037553	314.106	-1.27179	0.397457	-3.19983	0.0013751	0.0147657		ENSMUSG00000038170	690.567	2.429	1.02927	2.35994	0.0182779	0.35957
ENSMUSG00000021027	331.016	-1.27204	0.51747	-2.45819	0.0139638	0.0784257		ENSMUSG00000027316	69.0288	2.43807	0.812822	2.99951	0.00270412	0.126068
ENSMUSG00000085148	179.61	-1.27232	0.365922	-3.47703	0.000507008	0.00713384		ENSMUSG00000030433	104.694	2.43965	1.05931	2.30304	0.0212763	0.377897
ENSMUSG00000004099	219.222	-1.27271	0.418229	-3.04311	0.0023415	0.0221716		ENSMUSG00000098973	1178.62	2.45463	0.930102	2.63909	0.00831283	0.243522
ENSMUSG00000033632	83.3181	-1.27423	0.518103	-2.45941	0.0139166	0.0782207		ENSMUSG00000027073	66.854	2.45597	1.1431	2.14851	0.0316735	0.451388
ENSMUSG00000067586	188.619	-1.27514	0.513221	-2.48459	0.0129702	0.0749307		ENSMUSG00000101249	1874.42	2.46173	1.01678	2.4211	0.0154736	0.33143
ENSMUSG00000046404	78.8233	-1.27538	0.566509	-2.2513	0.0243664	0.113166		ENSMUSG00000036278	366.102	2.47154	0.872017	2.83428	0.00459295	0.176711
ENSMUSG00000049625	66.6374	-1.27596	0.511264	-2.4957	0.0125707	0.0735147		ENSMUSG00000064354	825.994	2.47173	1.06957	2.31095	0.0208356	0.376988
ENSMUSG00000028248	706.241	-1.27617	0.328435	-3.8856	0.000102079	0.00209678		ENSMUSG00000101111	1547.3	2.4807	1.08481	2.28676	0.0222097	0.385128
ENSMUSG00000035697	614.98	-1.27657	0.523036	-2.4407	0.014659	0.0807668		ENSMUSG00000038204	45.0429	2.49458	1.12042	2.22647	0.0259825	0.412356
ENSMUSG00000024862	145.552	-1.27799	0.616898	-2.07165	0.0382983	0.15208		ENSMUSG00000096225	10.757	2.49678	1.2677	1.96954	0.048891	0.534845
ENSMUSG00000044847	56.8984	-1.27823	0.593807	-2.15261	0.0313496	0.13332		ENSMUSG00000093677	83.6006	2.50319	0.921742	2.71571	0.00661333	0.213976
ENSMUSG00000020661	355.451	-1.27864	0.445957	-2.86718	0.0041415	0.0339324		ENSMUSG00000006241	72.798	2.51487	0.960395	2.61858	0.00882974	0.251383
ENSMUSG00000013033	204.732	-1.27875	0.485763	-2.63247	0.00847675	0.0561463		ENSMUSG00000024891	74.1384	2.52711	1.05713	2.39055	0.0168232	0.34693
ENSMUSG00000032637	728.81	-1.27957	0.37517	-3.41064	0.00064811	0.0085857		ENSMUSG00000062329	49.8875	2.55844	1.27536	2.00604	0.0448516	0.514855
ENSMUSG00000025076	188.811	-1.28053	0.412644	-3.10324	0.00191418	0.0191087		ENSMUSG00000081228	22.7674	2.56817	1.20334	2.1342	0.0328262	0.457481
ENSMUSG00000035529	165.712	-1.28239	0.386543	-3.31757	0.000908034	0.011113		ENSMUSG00000064346	46.1665	2.57876	1.0022	2.57309	0.0100796	0.266458
ENSMUSG00000034154	192.663	-1.28319	0.434974	-2.95004	0.00317735	0.0279595		ENSMUSG00000003469	40.1024	2.58111	1.14802	2.24832	0.0245558	0.402463
ENSMUSG00000030247	203.514	-1.28443	0.422976	-3.03665	0.00239225	0.0225575		ENSMUSG00000030319	60.8736	2.59545	1.18812	2.18449	0.028926	0.438314
ENSMUSG00000042444	358.009	-1.28523	0.424797	-3.02553	0.002482	0.0231944		ENSMUSG00000032942	281.189	2.60395	0.742468	3.50716	0.000452919	0.0394183
ENSMUSG00000020387	195.708	-1.28579	0.442797	-2.9038	0.00368669	0.0312692		ENSMUSG00000064371	154.512	2.6267	1.21818	2.15625	0.0310644	0.448918
ENSMUSG00000026082	171.2	-1.28708	0.468284	-2.74851	0.00598671	0.0441701		ENSMUSG00000019577	615.59	2.62866	0.905	2.90459	0.00367732	0.15277
ENSMUSG00000024163	459.343	-1.2891	0.362778	-3.55341	0.000380271	0.00581134		ENSMUSG00000020364	29.4004	2.62923	1.15605	2.27433	0.0229459	0.389542
ENSMUSG00000037872	51.9187	-1.28941	0.608033	-2.12063	0.0339534	0.141231		ENSMUSG00000030935	35.7216	2.64309	1.32197	1.99935	0.0455704	0.516177
ENSMUSG00000033545	330.593	-1.28957	0.373126	-3.45612	0.000548012	0.00754677		ENSMUSG00000102428	29.8884	2.67038	0.943963	2.8289	0.00467081	0.178412
ENSMUSG00000042099	617.493	-1.29017	0.395808	-3.25958	0.00111578	0.0127208		ENSMUSG00000050821	115.996	2.67266	1.06268	2.51503	0.0119024	0.293841
ENSMUSG00000028525	156.403	-1.29082	0.43602	-2.96047	0.00307167	0.0273089		ENSMUSG00000021815	199.474	2.6742	1.3311	2.00902	0.044535	0.514855
ENSMUSG00000038705	120.921	-1.29497	0.447051	-2.89669	0.00377119	0.0317858		ENSMUSG00000024033	33.2175	2.67494	1.1624	2.30122	0.0213795	0.377897
ENSMUSG00000029570	422.727	-1.29497	0.357095	-3.6264	0.000287398	0.00460877		ENSMUSG00000071177	31.679	2.68367	1.29772	2.068	0.0386404	0.490282
ENSMUSG00000058966	89.4147	-1.29531	0.488329	-2.65253	0.0079892	0.0538939		ENSMUSG00000026610	38.4256	2.68577	1.33956	2.00496	0.0449669	0.514855
ENSMUSG00000022372	102.985	-1.29645	0.638897	-2.0292	0.042438	0.163244		ENSMUSG00000083863	614.423	2.6871	1.06815	2.51566	0.0118809	0.293839
ENSMUSG00000024986	114.974	-1.29687	0.546232	-2.37422	0.0175862	0.0915062		ENSMUSG00000001504	9.87732	2.68882	1.3373	2.01062	0.0443651	0.514855
ENSMUSG00000045095	146.746	-1.29728	0.487397	-2.66166	0.00777575	0.0529195		ENSMUSG00000028572	38.4132	2.69634	1.01625	2.65321	0.00797296	0.237823
ENSMUSG00000079487	339.981	-1.29821	0.460819	-2.81718	0.00484468	0.0379707		ENSMUSG00000027510	156.112	2.69924	0.961752	2.80659	0.00500692	0.186093
ENSMUSG00000067203	55.9291	-1.29848	0.584762	-2.22052	0.0263836	0.118907		ENSMUSG00000082884	248.862	2.70244	1.10013	2.45646	0.0140313	0.318389
ENSMUSG00000026387	58.2103	-1.2988	0.560028	-2.31918	0.0203855	0.100756		ENSMUSG00000064339	25579.7	2.70446	1.12419	2.40571	0.0161412	0.339385
ENSMUSG00000021624	72.029	-1.29888	0.608899	-2.13316	0.0329119	0.138236		ENSMUSG00000084843	56.1841	2.70526	1.32363	2.04382	0.0409717	0.501157
ENSMUSG00000018334	242.224	-1.30156	0.409802	-3.17606	0.0014929	0.015719		ENSMUSG00000080836	67.9399	2.72124	0.913622	2.97852	0.00289648	0.132765
ENSMUSG00000078202	154.03	-1.30367	0.595802	-2.1881	0.0286624	0.125318		ENSMUSG00000102171	24.2619	2.72725	1.14305	2.38594	0.0170356	0.348595
ENSMUSG00000028820	1115.46	-1.30444	0.353216	-3.69305	0.000221583	0.0037682		ENSMUSG00000002007	71.6627	2.7313	1.25741	2.17217	0.0298429	0.444604
ENSMUSG00000026107	1573.04	-1.30773	0.491577	-2.66029	0.00780744	0.0530841		ENSMUSG00000043639	20.1236	2.73287	1.33961	2.04005	0.0413455	0.501802
ENSMUSG00000027395	131.827	-1.3079	0.48351	-2.70502	0.0068301	0.0483028		ENSMUSG00000026202	459.37	2.74543	0.986764	2.78226	0.00539821	0.192007
ENSMUSG00000040447	286.611	-1.30853	0.380253	-3.4412	0.000579139	0.00786436		ENSMUSG00000034040	118.747	2.74656	1.12022	2.4518	0.0142144	0.320955
ENSMUSG00000041977	448.383	-1.30889	0.491274	-2.66427	0.0077155	0.0527286		ENSMUSG00000087366	42.3786	2.75467	1.08542	2.53789	0.0111523	0.282234
ENSMUSG00000030554	243.497	-1.30954	0.383536	-3.41439	0.000639243	0.00848361		ENSMUSG00000086604	70.256	2.77045	1.23581	2.24181	0.0249737	0.405998
ENSMUSG00000038342	339.83	-1.30992	0.406652	-3.22123	0.0012764	0.014004		ENSMUSG00000067158	34.8741	2.77097	1.17832	2.35163	0.0186915	0.363546
ENSMUSG00000075232	318.478	-1.31043	0.493523	-2.65526	0.00792463	0.0535819		ENSMUSG00000045104	19.3535	2.77756	1.26786	2.19075	0.0284696	0.435218
ENSMUSG00000027460	44.4693	-1.31051	0.640462	-2.04619	0.0407376	0.158877		ENSMUSG00000030621	51.8999	2.77935	1.1497	2.41746	0.0156294	0.333957
ENSMUSG00000041488	73.23	-1.31248	0.511348	-2.5667	0.0102671	0.0640051		ENSMUSG00000073460	58.2301	2.78904	0.86921	3.2087	0.00133335	0.0818523
ENSMUSG00000051735	114.375	-1.31399	0.633698	-2.07353	0.0381234	0.151633		ENSMUSG00000052852	87.6057	2.78928	1.00614	2.77225	0.00556705	0.195249
ENSMUSG00000099083	391.984	-1.31407	0.347481	-3.78171	0.000155754	0.00289442		ENSMUSG00000032495	23.7666	2.79341	1.3396	2.08526	0.0370459	0.483391
ENSMUSG00000026576	341.584	-1.31429	0.592721	-2.21738	0.0265973	0.119394		ENSMUSG00000086587	22.6147	2.79704	1.1004	2.54185	0.0110269	0.280798
ENSMUSG00000056536	165.753	-1.3177	0.379285	-3.47416	0.000512448	0.00719938		ENSMUSG00000055430	41.4916	2.80503	1.31262	2.13697	0.0326003	0.457404
ENSMUSG00000033768	65.0776	-1.3211	0.660761	-1.99936	0.0455694	0.171501		ENSMUSG00000015093	37.2912	2.82232	1.32263	2.13387	0.0328532	0.457481
ENSMUSG00000061411	88.6263	-1.32117	0.558301	-2.36642	0.0179611	0.0926266		ENSMUSG00000028591	43.3092	2.82268	1.04005	2.71398	0.00664806	0.214456
ENSMUSG00000089672	86.6571	-1.32214	0.518263	-2.5511	0.0107382	0.0660691		ENSMUSG00000030209	17.2212	2.84216	1.26055	2.2547	0.024152	0.399851
ENSMUSG00000025008	77.8185	-1.32481	0.508591	-2.60486	0.0091911	0.0593797		ENSMUSG00000064337	18086.5	2.84322	1.11787	2.54343	0.0109772	0.28005
ENSMUSG00000061410	326.773	-1.32527	0.426389	-3.10813	0.00188275	0.0188469		ENSMUSG00000087651	51.5752	2.86121	1.09178	2.62069	0.00877519	0.2505
ENSMUSG00000025358	195.555	-1.3279	0.38817	-3.42092	0.000624089	0.00832782		ENSMUSG00000097705	25.0856	2.86216	1.04893	2.72866	0.00635927	0.208895
ENSMUSG00000062591	121.285	-1.32878	0.651549	-2.03942	0.0414079	0.160677		ENSMUSG00000104195	26.2524	2.86641	1.19336	2.40196	0.0163075	0.341837
ENSMUSG00000061950	311.736	-1.32992	0.400958	-3.31684	0.00091041	0.0111234		ENSMUSG00000101939	674.094	2.86666	1.12929	2.53847	0.0111339	0.282234
ENSMUSG00000028163	506.594	-1.33121	0.351875	-3.78318	0.000154836	0.00288102		ENSMUSG00000039209	34.3622	2.86743	1.25725	2.28072	0.0225653	0.387201
ENSMUSG00000062949	173.371	-1.3338	0.518733	-2.57126	0.0101329	0.0633669		ENSMUSG00000055305	48.8424	2.87112	1.08743	2.64029	0.00828358	0.243522
ENSMUSG00000044244	45.308	-1.33436	0.585208	-2.28014	0.0225991	0.107729		ENSMUSG00000081043	43.5762	2.87115	1.13846	2.52195	0.0116706	0.291256
ENSMUSG00000033278	477.252	-1.33466	0.37121	-3.59544	0.000323842	0.00509816		ENSMUSG00000025650	85.6025	2.87653	1.18333	2.43087	0.0150626	0.330574
ENSMUSG00000039117	131.158	-1.33701	0.406494	-3.28912	0.00100501	0.0118534		ENSMUSG00000039103	374.348	2.89772	1.18254	2.45042	0.0142688	0.321129
ENSMUSG00000041444	210.935	-1.34259	0.378159	-3.55033	0.00038475	0.00584924		ENSMUSG00000105006	34.6933	2.89851	1.33941	2.16403	0.030462	0.447594
ENSMUSG00000025986	225.156	-1.34277	0.446062	-3.01029	0.00260999	0.0241132		ENSMUSG00000075279	46.853	2.90616	1.10125	2.63896	0.00831613	0.243522
ENSMUSG00000075389	55.739	-1.34384	0.659762	-2.03686	0.0416642	0.161286		ENSMUSG00000042962	76.4883	2.91327	0.93902	3.10246	0.00191919	0.10229
ENSMUSG00000036990	349.992	-1.34395	0.429396	-3.12986	0.00174892	0.0177624		ENSMUSG00000064343	23.4491	2.91825	1.06033	2.7522	0.00591957	0.19951
ENSMUSG00000079227	81.0495	-1.34446	0.522099	-2.5751	0.0100211	0.0628464		ENSMUSG00000055027	409.093	2.95624	1.33658	2.2118	0.0269805	0.420268
ENSMUSG00000039384	333.679	-1.34574	0.512539	-2.62563	0.00864885	0.0569772		ENSMUSG00000040794	34.1418	2.97097	1.29883	2.28743	0.0221707	0.385128
ENSMUSG00000043090	95.3888	-1.34712	0.684396	-1.96833	0.0490304	0.180047		ENSMUSG00000085218	33.2199	2.9756	1.33001	2.23728	0.0252681	0.408035
ENSMUSG00000046785	302.168	-1.34966	0.413569	-3.26346	0.00110062	0.0126281		ENSMUSG00000064246	55.591	2.99326	1.32302	2.26244	0.0236704	0.396526
ENSMUSG00000066415	229.461	-1.35184	0.524416	-2.5778	0.00994315	0.0625255		ENSMUSG00000023243	50.6835	2.99426	1.11817	2.67782	0.00741036	0.228858
ENSMUSG00000036273	161.151	-1.35267	0.496681	-2.72341	0.00646121	0.0465035		ENSMUSG00000044005	20.2953	2.99883	1.32934	2.25587	0.0240787	0.399851
ENSMUSG00000041189	69.5823	-1.35431	0.57337	-2.36201	0.0181761	0.0935019		ENSMUSG00000035930	51.8586	3.00344	1.32333	2.26961	0.0232313	0.392738
ENSMUSG00000039834	165.604	-1.35454	0.415484	-3.26016	0.00111351	0.0127128		ENSMUSG00000029392	249.41	3.02354	1.10409	2.7385	0.00617194	0.205001
ENSMUSG00000030774	110.719	-1.35662	0.524561	-2.5862	0.00970402	0.0613847		ENSMUSG00000071540	49.8631	3.02603	1.32696	2.28042	0.0225827	0.387201
ENSMUSG00000067942	133.731	-1.35772	0.411907	-3.29618	0.000980102	0.0116821		ENSMUSG00000024526	176.484	3.02741	0.725975	4.17012	3.04433e-05	0.00721768
ENSMUSG00000004891	250.271	-1.35911	0.464184	-2.92795	0.00341204	0.0295098		ENSMUSG00000091898	30.9314	3.04073	1.30858	2.32369	0.0201419	0.373183
ENSMUSG00000018845	175.093	-1.35963	0.511441	-2.65842	0.00785079	0.0532459		ENSMUSG00000030411	59.322	3.07229	1.08813	2.82345	0.00475103	0.180348
ENSMUSG00000045409	143.96	-1.36127	0.476545	-2.85653	0.00428297	0.034602		ENSMUSG00000031736	46.7303	3.08264	1.06005	2.90802	0.00363726	0.152488
ENSMUSG00000039747	89.6307	-1.36185	0.630456	-2.1601	0.0307646	0.131402		ENSMUSG00000037977	36.7652	3.09107	0.935497	3.3042	0.000952489	0.0642043
ENSMUSG00000033170	369.327	-1.36259	0.406042	-3.35579	0.000791382	0.0100294		ENSMUSG00000068009	99.6104	3.0942	0.958127	3.22943	0.00124039	0.0782414
ENSMUSG00000029135	368.032	-1.36323	0.41445	-3.28924	0.00100458	0.0118534		ENSMUSG00000024376	64.1355	3.09794	1.0671	2.90313	0.00369453	0.153022
ENSMUSG00000028381	263.789	-1.36404	0.393153	-3.46949	0.000521455	0.00725621		ENSMUSG00000023968	136.248	3.11258	1.32807	2.34368	0.0190943	0.366201
ENSMUSG00000052974	297.703	-1.36568	0.501156	-2.72505	0.00642909	0.0463636		ENSMUSG00000067279	472.377	3.12184	1.0439	2.99055	0.00278472	0.128932
ENSMUSG00000089824	84.6356	-1.36585	0.474421	-2.87898	0.00398963	0.0330398		ENSMUSG00000036854	971.604	3.13005	1.09041	2.87051	0.00409804	0.165742
ENSMUSG00000037548	104.016	-1.36948	0.682607	-2.00625	0.04483	0.169623		ENSMUSG00000033208	62.5959	3.14019	0.749712	4.18853	2.80767e-05	0.00677339
ENSMUSG00000030022	290.163	-1.37243	0.44682	-3.07156	0.00212945	0.0206794		ENSMUSG00000018411	43.2513	3.1448	1.13439	2.77224	0.00556719	0.195249
ENSMUSG00000029802	300.667	-1.37572	0.403109	-3.41278	0.000643045	0.00852633		ENSMUSG00000069601	121.417	3.14646	1.32805	2.36924	0.0178249	0.356326
ENSMUSG00000021268	484.555	-1.37788	0.532317	-2.58845	0.00964088	0.0612236		ENSMUSG00000026697	97.2087	3.16835	1.12981	2.80434	0.00504204	0.186093
ENSMUSG00000030655	622.827	-1.37888	0.444859	-3.0996	0.00193782	0.0192401		ENSMUSG00000105512	29.2677	3.16979	1.21911	2.60008	0.0093201	0.258057
ENSMUSG00000052544	37.6529	-1.37904	0.628888	-2.19282	0.0283202	0.124292		ENSMUSG00000001604	249.819	3.17729	1.18753	2.67555	0.00746069	0.229512
ENSMUSG00000042284	286.263	-1.38004	0.554677	-2.48801	0.0128459	0.0744339		ENSMUSG00000032671	30.2802	3.187	1.26807	2.51327	0.0119617	0.294225
ENSMUSG00000046546	373.013	-1.38182	0.366527	-3.77003	0.000163228	0.002999		ENSMUSG00000028838	71.6483	3.18836	1.3166	2.42166	0.0154496	0.33143
ENSMUSG00000090958	254.976	-1.38314	0.468569	-2.95183	0.00315892	0.0278339		ENSMUSG00000049422	1140.78	3.20248	0.843929	3.79473	0.000147807	0.0199264
ENSMUSG00000066640	130.888	-1.38573	0.436604	-3.17388	0.00150417	0.0157922		ENSMUSG00000011305	282.687	3.20947	0.812536	3.94994	7.81712e-05	0.0132708
ENSMUSG00000051375	325.085	-1.38624	0.374915	-3.69748	0.000217751	0.00371599		ENSMUSG00000021456	133.998	3.2116	1.15059	2.79126	0.00525038	0.188243
ENSMUSG00000040430	152.365	-1.38806	0.588139	-2.36009	0.0182706	0.0937898		ENSMUSG00000068373	31.2221	3.22729	1.32759	2.43093	0.0150601	0.330574
ENSMUSG00000023026	159.594	-1.39103	0.47477	-2.9299	0.00339068	0.0293772		ENSMUSG00000063142	30.6359	3.22968	1.15324	2.80053	0.00510195	0.186093
ENSMUSG00000032578	206.258	-1.39106	0.628124	-2.21463	0.0267856	0.119761		ENSMUSG00000038859	21.3729	3.23037	1.15329	2.801	0.00509444	0.186093
ENSMUSG00000025969	523.513	-1.39637	0.379972	-3.67492	0.000237924	0.00398584		ENSMUSG00000047746	358.135	3.2438	1.33443	2.43085	0.0150633	0.330574
ENSMUSG00000032532	14.3266	-1.39655	0.710868	-1.96456	0.0494647	0.180946		ENSMUSG00000056598	24.2922	3.24985	1.09562	2.96623	0.00301479	0.136485
ENSMUSG00000020715	159.774	-1.39722	0.561	-2.49059	0.0127532	0.0741307		ENSMUSG00000034127	24.0307	3.25522	1.2892	2.525	0.0115698	0.289464
ENSMUSG00000034342	468.491	-1.39751	0.425249	-3.28632	0.00101504	0.0119365		ENSMUSG00000002228	141.041	3.28061	1.20506	2.72236	0.00648171	0.211208
ENSMUSG00000003847	490.416	-1.40045	0.411337	-3.40462	0.00066256	0.00871397		ENSMUSG00000081911	28.9196	3.28492	1.2618	2.60337	0.00923128	0.256962
ENSMUSG00000051323	125.094	-1.40209	0.646677	-2.16814	0.0301482	0.129377		ENSMUSG00000019848	32.9579	3.32764	1.24502	2.67277	0.0075228	0.22988
ENSMUSG00000054641	226.624	-1.40251	0.418851	-3.34846	0.000812608	0.01021		ENSMUSG00000046178	28.0154	3.32806	1.10435	3.01359	0.00258173	0.122842
ENSMUSG00000042228	370.817	-1.40925	0.371965	-3.78867	0.000151457	0.00284346		ENSMUSG00000041449	38.6514	3.3282	1.13045	2.94414	0.00323851	0.142277
ENSMUSG00000022999	120.482	-1.4102	0.44793	-3.14826	0.00164243	0.0168802		ENSMUSG00000026100	34.385	3.32898	1.09171	3.04932	0.00229362	0.114498
ENSMUSG00000015597	207.073	-1.41046	0.517485	-2.72561	0.00641834	0.0463089		ENSMUSG00000032179	26.3743	3.33126	1.1649	2.85969	0.0042406	0.169022
ENSMUSG00000040723	282.255	-1.41064	0.550637	-2.56183	0.0104122	0.0646892		ENSMUSG00000068324	19.2828	3.33179	1.24906	2.66745	0.00764303	0.230988
ENSMUSG00000025010	69.9047	-1.41387	0.499907	-2.82827	0.00467999	0.0369373		ENSMUSG00000049551	73.1389	3.34581	1.29449	2.58466	0.00974738	0.261279
ENSMUSG00000037533	291.606	-1.41611	0.47787	-2.96338	0.00304285	0.0271021		ENSMUSG00000042451	37.7949	3.36612	1.27189	2.64654	0.00813199	0.240617
ENSMUSG00000051515	23.5875	-1.4168	0.71269	-1.98796	0.0468157	0.174752		ENSMUSG00000032366	8767.54	3.37837	1.1613	2.90912	0.00362446	0.152416
ENSMUSG00000046743	101.729	-1.41813	0.569971	-2.48807	0.012844	0.0744339		ENSMUSG00000000126	108.044	3.38446	1.1826	2.86188	0.00421139	0.168836
ENSMUSG00000026785	132.063	-1.41861	0.607807	-2.33398	0.0195965	0.0980162		ENSMUSG00000031543	182.056	3.39131	1.16477	2.91156	0.00359632	0.152011
ENSMUSG00000030263	137.409	-1.41979	0.584799	-2.42783	0.0151897	0.0826139		ENSMUSG00000087410	20.3139	3.42546	1.33487	2.56613	0.010284	0.26867
ENSMUSG00000097743	31.2295	-1.42063	0.723302	-1.9641	0.0495189	0.181008		ENSMUSG00000064179	115.643	3.42749	1.08452	3.16036	0.00157574	0.0914192
ENSMUSG00000035711	91.4442	-1.42252	0.721712	-1.97104	0.0487191	0.179223		ENSMUSG00000038763	116.055	3.42851	1.26666	2.70673	0.00679502	0.215793
ENSMUSG00000056025	55.5349	-1.4228	0.622381	-2.28606	0.0222508	0.106694		ENSMUSG00000064342	32.109	3.43658	1.25142	2.74614	0.00603018	0.202246
ENSMUSG00000041415	315.296	-1.42336	0.476283	-2.98848	0.00280373	0.025548		ENSMUSG00000024846	105.255	3.47256	1.25568	2.76549	0.00568382	0.195396
ENSMUSG00000020641	220.316	-1.42629	0.457816	-3.11541	0.00183687	0.0184634		ENSMUSG00000083019	32.2009	3.49202	1.15844	3.01443	0.00257466	0.122842
ENSMUSG00000041538	106.243	-1.42918	0.7071	-2.02118	0.0432612	0.165238		ENSMUSG00000026208	3110.9	3.55081	1.13338	3.13295	0.00173059	0.0963455
ENSMUSG00000042333	46.2072	-1.42942	0.71827	-1.99008	0.0465818	0.17425		ENSMUSG00000035606	53.0149	3.5527	1.28665	2.7612	0.005759	0.196604
ENSMUSG00000021943	635.753	-1.43048	0.372702	-3.83813	0.000123976	0.0024111		ENSMUSG00000028348	48.3244	3.55901	1.16737	3.04873	0.00229812	0.114498
ENSMUSG00000039410	64.8191	-1.43432	0.495686	-2.89361	0.00380837	0.0319547		ENSMUSG00000058665	22.6773	3.59231	1.08262	3.31816	0.000906124	0.0623579
ENSMUSG00000016496	180.332	-1.4357	0.409032	-3.51001	0.000448098	0.00648854		ENSMUSG00000084342	33.4904	3.63269	1.28732	2.8219	0.00477396	0.180348
ENSMUSG00000022148	112.755	-1.43643	0.637193	-2.25431	0.0241767	0.112642		ENSMUSG00000021579	107.232	3.63558	1.16302	3.12598	0.00177212	0.0974212
ENSMUSG00000024789	314.949	-1.43681	0.37545	-3.82689	0.000129772	0.00249398		ENSMUSG00000021768	185.79	3.66131	1.24293	2.94571	0.00322217	0.142277
ENSMUSG00000097415	183.872	-1.43709	0.422371	-3.40243	0.00066789	0.00872912		ENSMUSG00000028328	544.188	3.69149	1.16688	3.16355	0.00155859	0.090814
ENSMUSG00000028713	597.867	-1.43752	0.405909	-3.54148	0.000397888	0.00596832		ENSMUSG00000025537	657.398	3.69744	1.16662	3.16937	0.00152768	0.089774
ENSMUSG00000022949	86.8975	-1.43803	0.583734	-2.46351	0.0137586	0.0776608		ENSMUSG00000056900	342.825	3.7072	1.17168	3.164	0.00155617	0.090814
ENSMUSG00000038126	56.8555	-1.43888	0.636945	-2.25904	0.0238811	0.111871		ENSMUSG00000028434	30.0572	3.71	1.12047	3.3111	0.000929298	0.0632613
ENSMUSG00000028456	146.846	-1.43924	0.559672	-2.57157	0.0101237	0.0633545		ENSMUSG00000075270	36.6126	3.72863	1.10103	3.38649	0.000707918	0.0520566
ENSMUSG00000024378	152.356	-1.43954	0.434472	-3.31331	0.00092198	0.0112273		ENSMUSG00000105774	28.0381	3.7622	1.21063	3.10765	0.0018858	0.101296
ENSMUSG00000040940	1032.81	-1.43967	0.375247	-3.8366	0.000124752	0.00242297		ENSMUSG00000075307	116.675	3.79086	1.24063	3.05559	0.00224615	0.113554
ENSMUSG00000023903	16.2033	-1.4397	0.724849	-1.9862	0.047011	0.175064		ENSMUSG00000056328	6076.61	3.79297	1.3269	2.85852	0.00425619	0.169153
ENSMUSG00000039621	279.268	-1.44013	0.437176	-3.29417	0.000987114	0.011722		ENSMUSG00000047419	918.135	3.79327	1.26508	2.99844	0.0027137	0.126068
ENSMUSG00000074415	87.0174	-1.44036	0.554699	-2.59666	0.00941357	0.0603302		ENSMUSG00000031710	161.594	3.79856	1.30048	2.92089	0.00349029	0.148657
ENSMUSG00000032064	114.857	-1.44506	0.693665	-2.08322	0.0372309	0.149577		ENSMUSG00000103715	75.8925	3.80388	1.12677	3.37591	0.000735719	0.0530864
ENSMUSG00000030806	255.251	-1.44557	0.545663	-2.6492	0.00806815	0.0543263		ENSMUSG00000084755	38.1499	3.82096	1.08583	3.51894	0.00043327	0.0387988
ENSMUSG00000038267	187.625	-1.44707	0.559885	-2.58458	0.00974987	0.0616214		ENSMUSG00000027257	581.45	3.84522	1.05505	3.64457	0.000267837	0.0279018
ENSMUSG00000029016	189.269	-1.44759	0.466818	-3.10097	0.00192891	0.0191907		ENSMUSG00000051727	31.5052	3.85899	1.12599	3.42719	0.000609868	0.048077
ENSMUSG00000022974	225.618	-1.44797	0.442787	-3.27012	0.00107501	0.0123991		ENSMUSG00000019787	1380.66	3.86748	1.21867	3.17353	0.00150596	0.0888777
ENSMUSG00000105703	52.9904	-1.44888	0.73787	-1.9636	0.0495767	0.181174		ENSMUSG00000052374	539.807	3.89164	1.32426	2.93873	0.00329563	0.14296
ENSMUSG00000079598	13.4444	-1.44968	0.724081	-2.00209	0.045275	0.170744		ENSMUSG00000036745	129.301	3.94358	1.07675	3.66249	0.000249779	0.0268337
ENSMUSG00000074676	38.7246	-1.44971	0.658214	-2.20248	0.0276311	0.122197		ENSMUSG00000022519	618.018	3.94461	1.18932	3.31671	0.000910843	0.0623579
ENSMUSG00000042978	255.341	-1.4499	0.380025	-3.81527	0.000136034	0.00260065		ENSMUSG00000030701	83.2803	3.9448	1.11824	3.52768	0.000419215	0.0381763
ENSMUSG00000059852	6.78049	-1.45012	0.717777	-2.0203	0.0433524	NA		ENSMUSG00000045667	468.985	3.94609	1.01087	3.90366	9.47477e-05	0.0153441
ENSMUSG00000025938	14.6283	-1.45076	0.715524	-2.02754	0.0426068	0.163692		ENSMUSG00000001027	85.6447	3.95548	1.2795	3.09141	0.00199206	0.105357
ENSMUSG00000028483	113.942	-1.45127	0.519223	-2.79509	0.00518861	0.0398757		ENSMUSG00000033227	46.2749	3.98912	1.10466	3.61119	0.000304799	0.0297255
ENSMUSG00000036882	24.6849	-1.45132	0.727453	-1.99507	0.0460355	0.172899		ENSMUSG00000107689	42.1519	4.01852	1.23065	3.26536	0.00109324	0.0709113
ENSMUSG00000031548	415.825	-1.4553	0.390822	-3.7237	0.000196327	0.00344691		ENSMUSG00000024049	819.83	4.03917	1.18077	3.42078	0.000624422	0.0485109
ENSMUSG00000037337	112.566	-1.45619	0.60822	-2.39418	0.0166574	0.088298		ENSMUSG00000030592	1544.33	4.05886	1.18205	3.43375	0.000595286	0.0475917
ENSMUSG00000025855	97.211	-1.45662	0.59427	-2.45111	0.0142418	0.0793168		ENSMUSG00000018893	2367.44	4.06223	1.31874	3.08038	0.00206736	0.106473
ENSMUSG00000026764	62.6079	-1.46019	0.722951	-2.01976	0.0434083	0.165601		ENSMUSG00000040694	883.724	4.10758	1.31816	3.11615	0.00183231	0.0995833
ENSMUSG00000070808	104.212	-1.46019	0.593018	-2.46231	0.0138044	0.0778596		ENSMUSG00000054978	16.4601	4.1103	1.19576	3.43741	0.000587311	0.0474871
ENSMUSG00000057897	58.6137	-1.46165	0.616239	-2.3719	0.017697	0.0916839		ENSMUSG00000044938	189.002	4.15686	1.31734	3.15549	0.0016023	0.0921894
ENSMUSG00000027660	208.955	-1.46197	0.523537	-2.79249	0.00523036	0.0399655		ENSMUSG00000031382	189.901	4.16866	1.28377	3.24722	0.0011654	0.07424
ENSMUSG00000010175	35.4377	-1.46211	0.715754	-2.04275	0.0410772	0.15969		ENSMUSG00000003476	66.4063	4.18565	1.31594	3.18073	0.00146905	0.0876725
ENSMUSG00000025409	309.628	-1.46342	0.409623	-3.57259	0.000353471	0.00547039		ENSMUSG00000021622	1118.05	4.2167	1.31582	3.20462	0.00135241	0.0826532
ENSMUSG00000086040	50.0898	-1.46407	0.700768	-2.08924	0.0366862	0.14834		ENSMUSG00000074218	780.652	4.23611	1.06407	3.98105	6.86119e-05	0.0125722
ENSMUSG00000045589	15.1557	-1.46487	0.716617	-2.04415	0.0409391	0.159447		ENSMUSG00000007122	1421.22	4.23836	1.18368	3.58066	0.000342723	0.0327276
ENSMUSG00000047030	155.323	-1.4655	0.547135	-2.6785	0.00739524	0.0510364		ENSMUSG00000031791	693.878	4.29286	1.12625	3.81164	0.00013805	0.0191751
ENSMUSG00000047021	16.8921	-1.4699	0.716812	-2.05061	0.0403047	0.157677		ENSMUSG00000010064	162.32	4.29512	1.28744	3.33619	0.000849365	0.0600411
ENSMUSG00000097195	189.227	-1.47055	0.38097	-3.86003	0.000113374	0.00226207		ENSMUSG00000046818	395.339	4.327	1.27255	3.40026	0.000673217	0.0504574
ENSMUSG00000022658	16.1616	-1.47078	0.716969	-2.05139	0.0402287	0.157649		ENSMUSG00000031461	499.332	4.33189	1.31228	3.30104	0.000963256	0.0646133
ENSMUSG00000035390	65.7436	-1.47133	0.665038	-2.21239	0.0269395	0.120192		ENSMUSG00000021898	15.9589	4.33631	1.30621	3.31976	0.000900962	0.0623579
ENSMUSG00000040732	221.027	-1.47208	0.491378	-2.99582	0.00273707	0.0250342		ENSMUSG00000051747	3147.8	4.34708	1.31074	3.31651	0.000911493	0.0623579
ENSMUSG00000063317	115.923	-1.47247	0.483869	-3.04312	0.00234141	0.0221716		ENSMUSG00000021373	140.893	4.34897	1.19678	3.63388	0.000279189	0.0286502
ENSMUSG00000036403	78.0038	-1.47523	0.59161	-2.49358	0.0126464	0.0738632		ENSMUSG00000033065	1389.93	4.35572	1.08874	4.0007	6.31542e-05	0.0117356
ENSMUSG00000002910	85.2803	-1.47576	0.536681	-2.74979	0.0059633	0.0440694		ENSMUSG00000025488	1663.76	4.36538	0.853043	5.11742	3.09744e-07	0.000387208
ENSMUSG00000053192	48.7057	-1.47794	0.724765	-2.0392	0.0414299	0.160677		ENSMUSG00000000031	189.894	4.3693	1.16218	3.75956	0.000170211	0.0217922
ENSMUSG00000037326	88.6515	-1.4801	0.704589	-2.10066	0.0356708	0.145425		ENSMUSG00000039891	82.8508	4.37358	1.16949	3.73973	0.000184215	0.0226173
ENSMUSG00000017861	11.0998	-1.48044	0.75111	-1.971	0.0487242	0.179223		ENSMUSG00000028464	4323.26	4.38424	1.13856	3.8507	0.000117783	0.0174154
ENSMUSG00000027582	185.546	-1.4818	0.57965	-2.55637	0.0105772	0.0653915		ENSMUSG00000027022	907.035	4.38859	1.3106	3.34854	0.000812399	0.0578824
ENSMUSG00000087516	10.1689	-1.48326	0.755543	-1.96317	0.0496263	0.181235		ENSMUSG00000048416	303.982	4.39107	1.25833	3.4896	0.000483742	0.0415746
ENSMUSG00000085385	98.342	-1.48327	0.517953	-2.86372	0.00418693	0.0341332		ENSMUSG00000021200	359.554	4.39228	1.19587	3.67287	0.000239846	0.0264678
ENSMUSG00000054252	59.3589	-1.48367	0.580709	-2.55493	0.0106208	0.0655418		ENSMUSG00000043795	173.788	4.39507	1.29725	3.38798	0.000704086	0.0520531
ENSMUSG00000009585	215.314	-1.48376	0.539879	-2.74832	0.00599019	0.0441701		ENSMUSG00000031312	284.692	4.41524	1.25307	3.52354	0.000425817	0.0385224
ENSMUSG00000035673	266.144	-1.48474	0.459998	-3.22771	0.00124785	0.0138152		ENSMUSG00000026950	469.844	4.45154	1.28633	3.46066	0.000538847	0.0446366
ENSMUSG00000018983	36.7802	-1.48807	0.667815	-2.22827	0.0258625	0.117461		ENSMUSG00000046480	52.6436	4.46362	1.16685	3.82537	0.000130575	0.0189004
ENSMUSG00000028958	83.663	-1.48885	0.49222	-3.02477	0.00248823	0.023223		ENSMUSG00000027887	213.165	4.46367	1.28489	3.47397	0.000512824	0.0430917
ENSMUSG00000055994	26.5001	-1.4891	0.735644	-2.02421	0.0429487	0.164387		ENSMUSG00000020216	564.61	4.49296	1.21596	3.69498	0.000219908	0.0247865
ENSMUSG00000027164	205.554	-1.49053	0.481201	-3.09752	0.00195146	0.0193361		ENSMUSG00000030785	815.828	4.50014	1.1801	3.81336	0.000137089	0.0191751
ENSMUSG00000097970	6.80274	-1.49091	0.736757	-2.02361	0.0430105	NA		ENSMUSG00000040287	118.659	4.51377	1.14028	3.95847	7.54326e-05	0.0129659
ENSMUSG00000020901	107.151	-1.49096	0.69361	-2.14957	0.0315891	0.134105		ENSMUSG00000061816	10570.2	4.51575	1.19364	3.78316	0.000154848	0.020673
ENSMUSG00000034674	110.255	-1.49134	0.4586	-3.25195	0.00114616	0.0130044		ENSMUSG00000017817	257.956	4.56368	1.13002	4.03859	5.37732e-05	0.0108274
ENSMUSG00000012819	42.9158	-1.49166	0.707427	-2.10857	0.0349813	0.14363		ENSMUSG00000100980	26.8879	4.56955	1.2994	3.51667	0.000437	0.0387988
ENSMUSG00000096188	348.007	-1.49189	0.404151	-3.69142	0.000223005	0.00378797		ENSMUSG00000049134	581.698	4.5819	1.30435	3.51279	0.000443434	0.0390501
ENSMUSG00000038143	133.003	-1.49344	0.534786	-2.7926	0.00522856	0.0399655		ENSMUSG00000057003	27862.9	4.60191	1.30393	3.52925	0.000416736	0.0381763
ENSMUSG00000023018	155.636	-1.49345	0.469493	-3.18099	0.00146774	0.0155436		ENSMUSG00000016349	316.129	4.60438	1.09896	4.18974	2.79269e-05	0.00677339
ENSMUSG00000032883	164.434	-1.49398	0.475481	-3.14204	0.00167776	0.017195		ENSMUSG00000020475	4312.32	4.60826	1.3037	3.53476	0.000408146	0.0376672
ENSMUSG00000046916	252.78	-1.49459	0.508941	-2.93667	0.00331761	0.028881		ENSMUSG00000041476	263.663	4.6501	1.28188	3.62756	0.000286117	0.0287166
ENSMUSG00000038179	46.3696	-1.49517	0.610451	-2.44929	0.0143136	0.0795353		ENSMUSG00000060913	18.3351	4.67199	1.29111	3.61857	0.000296236	0.0292468
ENSMUSG00000019773	25.2234	-1.49553	0.74744	-2.00087	0.0454059	0.171072		ENSMUSG00000030137	173.331	4.67533	1.17711	3.97186	7.13136e-05	0.0125722
ENSMUSG00000040033	297.421	-1.49632	0.463469	-3.22853	0.00124427	0.0137859		ENSMUSG00000079243	131.546	4.70984	1.29902	3.62569	0.000288189	0.0287166
ENSMUSG00000052512	41.4304	-1.49637	0.740533	-2.02067	0.043314	0.16531		ENSMUSG00000002012	35.7052	4.72099	1.17232	4.02706	5.64775e-05	0.0108274
ENSMUSG00000073434	76.8052	-1.49727	0.692847	-2.16105	0.0306917	0.131209		ENSMUSG00000027077	155.503	4.72144	1.29882	3.63517	0.000277801	0.0286502
ENSMUSG00000056145	34.7171	-1.50055	0.753536	-1.99134	0.0464435	0.17394		ENSMUSG00000033196	1061.65	4.74339	1.29408	3.66544	0.00024691	0.0267343
ENSMUSG00000026068	28.3764	-1.50077	0.755846	-1.98555	0.0470828	0.175096		ENSMUSG00000031636	343.057	4.75034	1.13409	4.1887	2.80556e-05	0.00677339
ENSMUSG00000049723	173.654	-1.502	0.71266	-2.1076	0.0350658	0.143854		ENSMUSG00000021798	1070.67	4.7796	1.17757	4.05886	4.93128e-05	0.0105953
ENSMUSG00000085603	14.7952	-1.50214	0.727202	-2.06565	0.0388619	0.153776		ENSMUSG00000064369	18.9769	4.78249	1.22785	3.89501	9.81949e-05	0.0153441
ENSMUSG00000031200	34.712	-1.50316	0.723269	-2.07828	0.0376836	0.150473		ENSMUSG00000070287	48.3859	4.78341	0.977406	4.89398	9.88146e-07	0.0006794
ENSMUSG00000059939	60.6813	-1.50354	0.532733	-2.82232	0.00476776	0.0375202		ENSMUSG00000039376	122.231	4.78856	1.13694	4.21178	2.53366e-05	0.00657364
ENSMUSG00000048279	56.3364	-1.50448	0.700692	-2.14713	0.0317826	0.134653		ENSMUSG00000044951	603.676	4.79755	1.29712	3.69863	0.00021677	0.0246886
ENSMUSG00000028730	8.44128	-1.50765	0.721611	-2.08929	0.036682	NA		ENSMUSG00000028132	35.7302	4.80353	1.23323	3.89509	9.81634e-05	0.0153441
ENSMUSG00000031520	44.7109	-1.50773	0.717219	-2.10218	0.0355371	0.145232		ENSMUSG00000019933	182.316	4.8597	1.22313	3.97317	7.0922e-05	0.0125722
ENSMUSG00000036568	146.505	-1.50913	0.440269	-3.42774	0.000608623	0.00816615		ENSMUSG00000010492	34.7287	4.90231	1.28608	3.81183	0.000137942	0.0191751
ENSMUSG00000087381	34.8699	-1.50926	0.711988	-2.11978	0.0340249	0.141327		ENSMUSG00000023232	200.582	4.92206	1.2779	3.85169	0.000117308	0.0174154
ENSMUSG00000035125	36.0912	-1.51033	0.71461	-2.1135	0.0345579	0.142791		ENSMUSG00000038239	953.198	4.95583	1.28169	3.86665	0.000110341	0.0168588
ENSMUSG00000096401	30.9874	-1.51161	0.725632	-2.08316	0.0372366	0.149577		ENSMUSG00000061462	1000.97	4.98524	1.29077	3.86222	0.00011236	0.0169787
ENSMUSG00000028150	158.115	-1.51306	0.674803	-2.24223	0.0249467	0.114695		ENSMUSG00000005628	1041.31	5.00135	1.26289	3.96024	7.48754e-05	0.0129659
ENSMUSG00000041417	2722.33	-1.5141	0.410744	-3.68624	0.000227596	0.00384997		ENSMUSG00000074001	243.332	5.02306	1.28848	3.89845	9.68105e-05	0.0153441
ENSMUSG00000018381	82.878	-1.51411	0.597377	-2.5346	0.0112575	0.0682593		ENSMUSG00000007877	2720.05	5.03122	1.28935	3.90213	9.53513e-05	0.0153441
ENSMUSG00000000915	173.223	-1.51799	0.472463	-3.21292	0.00131391	0.0142976		ENSMUSG00000079278	200.883	5.03983	1.28758	3.91419	9.07071e-05	0.0152111
ENSMUSG00000031803	110.961	-1.51884	0.558253	-2.7207	0.0065143	0.0467476		ENSMUSG00000044086	54.9822	5.07655	1.20889	4.19935	2.67682e-05	0.00677339
ENSMUSG00000033016	241.6	-1.52061	0.408225	-3.72493	0.000195372	0.00343427		ENSMUSG00000028773	431.533	5.09228	1.16733	4.36235	1.28674e-05	0.00402136
ENSMUSG00000062470	19.1427	-1.52094	0.748211	-2.03277	0.042076	0.162322		ENSMUSG00000042717	68.0705	5.09411	1.28202	3.9735	7.0824e-05	0.0125722
ENSMUSG00000025529	11.5894	-1.52216	0.749522	-2.03084	0.0422716	0.162824		ENSMUSG00000033044	37.1049	5.13439	1.27525	4.02617	5.66921e-05	0.0108274
ENSMUSG00000034825	19.5323	-1.52332	0.720695	-2.11368	0.0345428	0.142791		ENSMUSG00000025141	55.3199	5.1348	1.2789	4.01502	5.94399e-05	0.0111967
ENSMUSG00000030516	778.128	-1.52462	0.462222	-3.29845	0.000972196	0.0116449		ENSMUSG00000028834	73.8123	5.17399	1.279	4.04533	5.22498e-05	0.0107237
ENSMUSG00000044864	284.177	-1.52483	0.423249	-3.60268	0.00031495	0.00499581		ENSMUSG00000020722	94.1263	5.17835	1.28004	4.04547	5.22171e-05	0.0107237
ENSMUSG00000051786	157.548	-1.52591	0.687345	-2.22	0.0264185	0.11892		ENSMUSG00000028023	30.0962	5.18485	1.26974	4.0834	4.43825e-05	0.0098436
ENSMUSG00000039735	203.241	-1.52673	0.424263	-3.59855	0.000320001	0.00506496		ENSMUSG00000040666	153.622	5.19123	1.11664	4.64898	3.33579e-06	0.00163823
ENSMUSG00000004952	266.467	-1.52917	0.398085	-3.84132	0.000122374	0.00239588		ENSMUSG00000034472	87.569	5.25833	1.24353	4.22855	2.35201e-05	0.00629426
ENSMUSG00000104399	9.82691	-1.52962	0.750409	-2.03839	0.0415114	0.16095		ENSMUSG00000020067	66.8037	5.29629	1.27287	4.16092	3.16974e-05	0.00738764
ENSMUSG00000046093	17.2209	-1.52963	0.721388	-2.12041	0.0339719	0.141268		ENSMUSG00000060600	6512.01	5.43317	1.19096	4.56199	5.06703e-06	0.00193546
ENSMUSG00000020926	39.1972	-1.53223	0.725343	-2.11242	0.0346508	0.142921		ENSMUSG00000090066	145.248	5.46757	1.26983	4.30575	1.6642e-05	0.00476758
ENSMUSG00000036144	229.73	-1.53614	0.464684	-3.30577	0.000947156	0.0114197		ENSMUSG00000017300	11013	5.47829	1.27055	4.31176	1.61958e-05	0.00473848
ENSMUSG00000086448	30.3251	-1.53624	0.731209	-2.10096	0.0356441	0.145425		ENSMUSG00000027470	477.917	5.51822	1.25001	4.41455	1.01221e-05	0.00339485
ENSMUSG00000108825	8.03852	-1.53733	0.742787	-2.06968	0.0384825	NA		ENSMUSG00000087090	223.693	5.52033	1.2692	4.34944	1.36484e-05	0.00417064
ENSMUSG00000023979	7.06079	-1.5378	0.724594	-2.1223	0.0338127	NA		ENSMUSG00000030996	302.415	5.58232	1.26754	4.40407	1.0624e-05	0.00339744
ENSMUSG00000004815	130.254	-1.53945	0.492699	-3.12453	0.00178087	0.0180243		ENSMUSG00000044461	73.2865	5.58423	1.1381	4.90664	9.26521e-07	0.0006794
ENSMUSG00000030257	61.6593	-1.53966	0.622802	-2.47215	0.0134303	0.0764627		ENSMUSG00000038670	2610.33	5.63222	1.25755	4.47871	7.5094e-06	0.00258154
ENSMUSG00000103114	32.6409	-1.53984	0.736295	-2.09134	0.0364974	0.147819		ENSMUSG00000032648	2649.02	5.67698	1.18192	4.80318	1.56169e-06	0.000918252
ENSMUSG00000034845	600.912	-1.54073	0.447056	-3.4464	0.000568115	0.00775787		ENSMUSG00000025129	299.604	5.70333	1.26272	4.51672	6.28062e-06	0.00221448
ENSMUSG00000031596	59.6231	-1.54166	0.705151	-2.18628	0.0287955	0.125554		ENSMUSG00000038403	415.866	5.73458	1.26227	4.54307	5.54413e-06	0.00206047
ENSMUSG00000025357	330.962	-1.54235	0.57988	-2.65978	0.0078192	0.0531393		ENSMUSG00000038132	113.016	5.74359	1.25623	4.57207	4.82939e-06	0.00193546
ENSMUSG00000026077	41.2685	-1.54372	0.606658	-2.54463	0.0109394	0.0669687		ENSMUSG00000028396	154.199	5.76877	1.25724	4.58845	4.46553e-06	0.00191892
ENSMUSG00000087370	162.183	-1.54623	0.530985	-2.912	0.0035912	0.0306281		ENSMUSG00000008658	53.8959	5.77392	1.2456	4.63544	3.56186e-06	0.00165419
ENSMUSG00000029086	110.702	-1.54672	0.722506	-2.14077	0.0322925	0.13626		ENSMUSG00000072720	72.6656	5.85525	1.24588	4.69967	2.60582e-06	0.00137818
ENSMUSG00000060240	28.5278	-1.54709	0.755814	-2.04692	0.0406656	0.158638		ENSMUSG00000030399	15126.9	5.89247	1.25849	4.68218	2.83844e-06	0.00144561
ENSMUSG00000028874	33.2749	-1.54851	0.723454	-2.14043	0.0323198	0.136297		ENSMUSG00000005716	13262.9	5.91504	1.17172	5.04816	4.46079e-07	0.000489774
ENSMUSG00000103839	7.8773	-1.54862	0.74386	-2.08186	0.0373551	NA		ENSMUSG00000030730	8049.83	5.99425	1.25408	4.77981	1.75462e-06	0.000965112
ENSMUSG00000071856	135.676	-1.54979	0.541744	-2.86073	0.00422662	0.0343222		ENSMUSG00000070385	479.424	6.03807	1.25064	4.82799	1.37917e-06	0.000903097
ENSMUSG00000038244	138.976	-1.55269	0.425578	-3.64843	0.000263851	0.00429713		ENSMUSG00000068697	2060.18	6.06369	1.2211	4.96574	6.84394e-07	0.000627407
ENSMUSG00000020524	44.7691	-1.553	0.747307	-2.07812	0.037698	0.150473		ENSMUSG00000026407	392.216	6.0858	1.17064	5.1987	2.00683e-07	0.000275959
ENSMUSG00000055675	351.155	-1.55339	0.471868	-3.29201	0.000994728	0.0117701		ENSMUSG00000062077	240.882	6.09884	1.24544	4.89694	9.73413e-07	0.0006794
ENSMUSG00000050192	55.2731	-1.55342	0.536334	-2.89636	0.00377523	0.0317862		ENSMUSG00000020061	319.446	6.22856	1.24138	5.01747	5.23571e-07	0.000514259
ENSMUSG00000101356	7.17997	-1.55423	0.740085	-2.10007	0.0357227	NA		ENSMUSG00000006457	4561.06	6.29603	1.21088	5.19957	1.9975e-07	0.000275959
ENSMUSG00000061898	61.9565	-1.55455	0.598035	-2.59942	0.00933803	0.0599775		ENSMUSG00000001508	144.342	6.51296	1.22096	5.33431	9.59079e-08	0.000164854
ENSMUSG00000042594	396.743	-1.55506	0.43516	-3.57353	0.000352197	0.0054586		ENSMUSG00000031097	17343.6	6.61654	1.21768	5.43373	5.51894e-08	0.000108416
ENSMUSG00000025821	101.855	-1.55549	0.441029	-3.52695	0.000420374	0.00619755
ENSMUSG00000036862	135.014	-1.55654	0.601222	-2.58897	0.00962638	0.0612112
ENSMUSG00000011263	50.65	-1.55918	0.591449	-2.6362	0.00838413	0.0557522
ENSMUSG00000044456	196.158	-1.56007	0.447986	-3.48241	0.00049693	0.00703543
ENSMUSG00000106978	16.1644	-1.56162	0.751363	-2.07839	0.0376738	0.150473
ENSMUSG00000096780	51.1036	-1.56233	0.605364	-2.58081	0.00985693	0.0621101
ENSMUSG00000042579	44.6113	-1.5645	0.752885	-2.078	0.0377093	0.150477
ENSMUSG00000017764	88.5295	-1.56514	0.545671	-2.86828	0.00412708	0.0339093
ENSMUSG00000052749	11.6357	-1.56561	0.751337	-2.08377	0.0371812	0.149512
ENSMUSG00000080316	142.133	-1.56643	0.578143	-2.70941	0.00674022	0.0477962
ENSMUSG00000062524	11.7053	-1.5712	0.753505	-2.08519	0.0370521	0.149114
ENSMUSG00000105095	22.9852	-1.57216	0.737159	-2.13272	0.0329475	0.138306
ENSMUSG00000040710	171.499	-1.57225	0.461208	-3.40898	0.000652057	0.00863017
ENSMUSG00000041134	150.353	-1.57243	0.678172	-2.31864	0.0204147	0.100833
ENSMUSG00000062627	179.676	-1.57368	0.46367	-3.39396	0.000688908	0.00894785
ENSMUSG00000053062	577.515	-1.57383	0.438726	-3.58727	0.000334161	0.00525496
ENSMUSG00000050592	61.3233	-1.57488	0.731115	-2.15408	0.031234	0.132985
ENSMUSG00000052273	12.465	-1.57595	0.752641	-2.0939	0.0362692	0.147168
ENSMUSG00000059146	71.0951	-1.57669	0.521027	-3.02611	0.00247719	0.023179
ENSMUSG00000059401	62.0892	-1.58095	0.709594	-2.22797	0.0258827	0.117461
ENSMUSG00000040943	163.159	-1.58096	0.505217	-3.12927	0.0017524	0.0177855
ENSMUSG00000038781	83.6703	-1.581	0.589518	-2.68186	0.00732141	0.0506507
ENSMUSG00000022297	77.8477	-1.58161	0.710767	-2.22522	0.0260667	0.118129
ENSMUSG00000033788	316.789	-1.58245	0.461298	-3.43043	0.000602632	0.00810881
ENSMUSG00000034586	130.175	-1.58407	0.508135	-3.11742	0.00182444	0.0183637
ENSMUSG00000020015	185.199	-1.58615	0.468489	-3.38567	0.000710053	0.00914131
ENSMUSG00000037443	78.152	-1.58735	0.684116	-2.3203	0.0203249	0.100559
ENSMUSG00000024883	28.2686	-1.58745	0.737421	-2.1527	0.0313419	0.13332
ENSMUSG00000063286	268.691	-1.58808	0.637229	-2.49216	0.0126969	0.073932
ENSMUSG00000041119	42.5031	-1.59437	0.729285	-2.18621	0.0288004	0.125554
ENSMUSG00000060487	12.175	-1.59539	0.754402	-2.11477	0.0344493	0.142605
ENSMUSG00000034911	613.82	-1.59561	0.483021	-3.30339	0.000955225	0.0114886
ENSMUSG00000042489	8.4612	-1.59782	0.72813	-2.19442	0.0282052	NA
ENSMUSG00000079465	22.7152	-1.59799	0.755716	-2.11454	0.034469	0.142605
ENSMUSG00000012889	10.2493	-1.59834	0.74618	-2.14203	0.0321911	0.135871
ENSMUSG00000045515	16.6791	-1.59863	0.72628	-2.20112	0.0277277	0.122476
ENSMUSG00000050714	56.7233	-1.59916	0.543177	-2.94409	0.00323909	0.0283375
ENSMUSG00000036661	81.3252	-1.60086	0.50826	-3.14968	0.00163448	0.0168103
ENSMUSG00000025375	259.973	-1.60115	0.426371	-3.7553	0.000173132	0.00312214
ENSMUSG00000020340	181.638	-1.60266	0.594508	-2.69577	0.00702253	0.049306
ENSMUSG00000046240	18.0178	-1.60424	0.7265	-2.20818	0.027232	0.120953
ENSMUSG00000025475	17.5897	-1.60436	0.726554	-2.20817	0.0272323	0.120953
ENSMUSG00000068966	75.2326	-1.60592	0.504138	-3.18548	0.00144516	0.0153489
ENSMUSG00000023087	192.588	-1.60599	0.462491	-3.47247	0.000515686	0.0072163
ENSMUSG00000073437	18.2059	-1.60688	0.755935	-2.12568	0.0335299	0.140014
ENSMUSG00000025427	8.66309	-1.60828	0.751775	-2.1393	0.032411	NA
[truncated: 2,026 more rows]

## Sheet: Enrichment_SD_downRegulgenotype
GroupID	Category	Term	Description	LogP	Log(q-value)	InTerm_InList	Genes	Symbols
[truncated: 327 more rows]

[truncated: 3 more sheets: Enrichment_SD_UpRegulgenotype, Enrichment_HF_DownRegulgenotype, Enrichment_HF_UpRegulgenotype]
