# Supplementary material for: Histone H4 lysine 16 acetylation controls central carbon metabolism and diet-induced obesity in mice
Source: Nat Commun. 2021 Oct 27;12:6212. doi: 10.1038/s41467-021-26277-w (PMC8551339; doi:10.1038/s41467-021-26277-w)
Supplement: Supplementary file 6 — Supplementary Data 4 [file 41467_2021_26277_MOESM6_ESM.xlsx]

## Sheet: MOF-bound_Cluster1_Annotated
seqnames	start	end	width	strand	annotation	geneChr	geneStart	geneEnd	geneLength	geneStrand	geneId	transcriptId	distanceToTSS	ENSEMBL	SYMBOL	GENENAME
chr6	49212650	49223987	11338	*	Promoter (<=1kb)	6	49085223	49214957	129735	2	140488	ENSMUST00000031838.8	0	ENSMUSG00000029814	Igf2bp3	insulin-like growth factor 2 mRNA binding protein 3
chr2	73267712	73281524	13813	*	Promoter (<=1kb)	2	73271925	73277471	5547	1	381373	ENSMUST00000090813.5	0	ENSMUSG00000068859	Sp9	trans-acting transcription factor 9
chr12	80111097	80117764	6668	*	Promoter (<=1kb)	12	80107754	80113013	5260	2	12192	ENSMUST00000021552.2	0	ENSMUSG00000021127	Zfp36l1	zinc finger protein 36, C3H type-like 1
chr17	34118057	34122687	4631	*	Promoter (<=1kb)	17	34112023	34121747	9725	2	14312	ENSMUST00000114242.8	0	ENSMUSG00000024335	Brd2	bromodomain containing 2
chr17	84180367	84190169	9803	*	Promoter (<=1kb)	17	84183931	84187947	4017	2	12193	ENSMUST00000060366.6	0	ENSMUSG00000045817	Zfp36l2	zinc finger protein 36, C3H type-like 2
chr19	5837727	5851183	13457	*	Promoter (<=1kb)	19	5824708	5845478	20771	2	66961	ENSMUST00000173672.1	0	ENSMUSG00000092274	Neat1	nuclear paraspeckle assembly transcript 1 (non-protein coding)
chr14	61680943	61690240	9298	*	Promoter (<=1kb)	14	61602839	61682373	79535	2	668253	ENSMUST00000182768.7	0	ENSMUSG00000097589	Dleu2	deleted in lymphocytic leukemia, 2
chr19	5796032	5804532	8501	*	Promoter (<=1kb)	19	5795690	5802672	6983	2	72289	ENSMUST00000172812.2	0	ENSMUSG00000092341	Malat1	metastasis associated lung adenocarcinoma transcript 1 (non-coding RNA)
chr7	28374436	28384970	10535	*	Promoter (<=1kb)	7	28376784	28380253	3470	2	22695	ENSMUST00000051241.6	0	ENSMUSG00000044786	Zfp36	zinc finger protein 36
chr9	55538996	55547459	8464	*	Promoter (<=1kb)	9	55541148	55546180	5033	1	104360	ENSMUST00000034869.10	0	ENSMUSG00000032318	Isl2	insulin related protein 2 (islet 2)
chr2	18687824	18697136	9313	*	Promoter (1-2kb)	2	18699023	18750413	51391	1	381350	ENSMUST00000095132.9	-1887	ENSMUSG00000037708	Spag6	sperm associated antigen 6
chr3	96556525	96563537	7013	*	Promoter (<=1kb)	3	96555765	96557815	2051	2	100038464	ENSMUST00000098839.2	0	ENSMUSG00000074398	Gm15441	predicted gene 15441
chr5	123136753	123140719	3967	*	Promoter (1-2kb)	5	123142193	123149981	7789	1	208043	ENSMUST00000100731.8	-1474	ENSMUSG00000038384	Setd1b	SET domain containing 1B
chr6	129180077	129187153	7077	*	Promoter (<=1kb)	6	129180615	129186534	5920	1	93694	ENSMUST00000032260.5	0	ENSMUSG00000030157	Clec2d	C-type lectin domain family 2, member d
chr11	119052928	119059312	6385	*	Distal Intergenic	11	119036305	119040969	4665	2	30951	ENSMUST00000026663.7	-11959	ENSMUSG00000025578	Cbx8	chromobox 8
chr11	70648800	70657146	8347	*	Promoter (<=1kb)	11	70651850	70654644	2795	2	18643	ENSMUST00000018437.2	0	ENSMUSG00000018293	Pfn1	profilin 1
chr6	51176462	51183881	7420	*	Distal Intergenic	6	51269812	51269910	99	2	387166	ENSMUST00000083571.1	86029	ENSMUSG00000065505	Mir148a	microRNA 148a
chr6	129231835	129239387	7553	*	Promoter (<=1kb)	6	129208412	129237948	29537	2	76432	ENSMUST00000181238.1	0	ENSMUSG00000097354	2310001H17Rik	RIKEN cDNA 2310001H17 gene
chr8	84974538	84981106	6569	*	Promoter (<=1kb)	8	84976910	84978718	1809	2	16477	ENSMUST00000064922.6	0	ENSMUSG00000052837	Junb	jun B proto-oncogene
chr8	126586854	126597048	10195	*	Promoter (<=1kb)	8	126588296	126593986	5691	2	270110	ENSMUST00000054960.7	0	ENSMUSG00000051495	Irf2bp2	interferon regulatory factor 2 binding protein 2
chr10	22148075	22155528	7454	*	Promoter (<=1kb)	10	22113050	22148819	35770	2	319887	ENSMUST00000180726.1	0	ENSMUSG00000097327	E030030I06Rik	RIKEN cDNA E030030I06 gene
chr17	35916980	35920330	3351	*	Promoter (<=1kb)	17	35917889	35917969	81	1	100316810	ENSMUST00000122802.1	0	ENSMUSG00000084751	Mir1894	microRNA 1894
chr11	21992759	21998914	6156	*	Promoter (2-3kb)	11	21994764	22001615	6852	2	18423	ENSMUST00000006071.13	2701	ENSMUSG00000005917	Otx1	orthodenticle homeobox 1
chr11	96004144	96010529	6386	*	Promoter (<=1kb)	11	95957163	96005940	48778	2	140486	ENSMUST00000013559.2	0	ENSMUSG00000013415	Igf2bp1	insulin-like growth factor 2 mRNA binding protein 1
chr3	66975143	66984736	9594	*	Promoter (<=1kb)	3	66971727	66981318	9592	2	20429	ENSMUST00000162098.8	0	ENSMUSG00000027833	Shox2	short stature homeobox 2
chr7	73536805	73542487	5683	*	Promoter (<=1kb)	7	73426638	73541746	115109	2	244059	ENSMUST00000169922.8	0	ENSMUSG00000078671	Chd2	chromodomain helicase DNA binding protein 2
chr11	120232278	120236012	3735	*	Promoter (<=1kb)	11	120232947	120292282	59336	1	268515	ENSMUST00000122148.7	0	ENSMUSG00000039741	Bahcc1	BAH domain and coiled-coil containing 1
chr7	131552665	131558799	6135	*	Promoter (<=1kb)	7	131554061	131558014	3954	1	15372	ENSMUST00000051997.8	0	ENSMUSG00000050100	Hmx2	H6 homeobox 2
chrX	167205971	167210781	4811	*	Promoter (<=1kb)	20	167207093	167209315	2223	2	19241	ENSMUST00000112172.3	0	ENSMUSG00000049775	Tmsb4x	thymosin, beta 4, X chromosome
chr5	142814807	142821654	6848	*	Promoter (<=1kb)	5	142754789	142817662	62874	2	231861	ENSMUST00000151477.7	0	ENSMUSG00000039477	Tnrc18	trinucleotide repeat containing 18
chr4	133751226	133757978	6753	*	Promoter (<=1kb)	4	133679008	133753611	74604	2	93760	ENSMUST00000105897.9	0	ENSMUSG00000007880	Arid1a	AT rich interactive domain 1A (SWI-like)
chr5	142902073	142910152	8080	*	Promoter (<=1kb)	5	142903115	142906754	3640	2	11461	ENSMUST00000100497.10	0	ENSMUSG00000029580	Actb	actin, beta
chr8	84659983	84664794	4812	*	Promoter (<=1kb)	8	84661331	84662852	1522	2	15936	ENSMUST00000060427.4	0	ENSMUSG00000053560	Ier2	immediate early response 2
chr17	70849762	70854632	4871	*	Promoter (<=1kb)	17	70844205	70849790	5586	2	21815	ENSMUST00000172229.7	0	ENSMUSG00000047407	Tgif1	TGFB-induced factor homeobox 1
chr2	147082679	147086528	3850	*	Promoter (<=1kb)	2	147083316	147085445	2130	2	228731	ENSMUST00000067020.2	0	ENSMUSG00000054160	Nkx2-4	NK2 homeobox 4
chr7	45705225	45711580	6356	*	Promoter (<=1kb)	7	45705269	45710114	4846	1	13170	ENSMUST00000211513.1	0	ENSMUSG00000059824	Dbp	D site albumin promoter binding protein
chr11	119082536	119091601	9066	*	Promoter (<=1kb)	11	119077573	119086221	8649	2	12418	ENSMUST00000026665.7	0	ENSMUSG00000039989	Cbx4	chromobox 4
chr1	56972045	56976897	4853	*	Promoter (<=1kb)	1	56793981	56972502	178522	2	212712	ENSMUST00000042857.13	0	ENSMUSG00000038331	Satb2	special AT-rich sequence binding protein 2
chr11	86579015	86582734	3720	*	Promoter (1-2kb)	11	86584067	86584158	92	2	387140	ENSMUST00000083521.1	1424	ENSMUSG00000065455	Mir21a	microRNA 21a
chr17	34116313	34117370	1058	*	Promoter (<=1kb)	17	34114764	34115470	707	2	14312	ENSMUST00000155286.1	-843	ENSMUSG00000024335	Brd2	bromodomain containing 2
chr11	69093611	69100885	7275	*	Promoter (<=1kb)	11	69095217	69106458	11242	1	18626	ENSMUST00000101004.8	0	ENSMUSG00000020893	Per1	period circadian clock 1
chr11	103112054	103118609	6556	*	Promoter (<=1kb)	11	103116231	103119725	3495	1	192231	ENSMUST00000053063.6	0	ENSMUSG00000048878	Hexim1	hexamethylene bis-acetamide inducible 1
chr15	79891636	79897171	5536	*	Promoter (<=1kb)	15	79891659	79905547	13889	1	80287	ENSMUST00000177350.7	0	ENSMUSG00000009585	Apobec3	apolipoprotein B mRNA editing enzyme, catalytic polypeptide 3
chr1	138838101	138844748	6648	*	Promoter (<=1kb)	1	138825186	138842457	17272	2	16876	ENSMUST00000019374.13	0	ENSMUSG00000019230	Lhx9	LIM homeobox protein 9
chr11	86583135	86588411	5277	*	Promoter (<=1kb)	11	86584067	86584158	92	2	387140	ENSMUST00000083521.1	0	ENSMUSG00000065455	Mir21a	microRNA 21a
chr10	96617002	96622722	5721	*	Promoter (<=1kb)	10	96617006	96622809	5804	1	12226	ENSMUST00000038377.8	0	ENSMUSG00000036478	Btg1	B cell translocation gene 1, anti-proliferative
chr4	135150356	135155263	4908	*	5' UTR	4	135120652	135177990	57339	1	12399	ENSMUST00000056977.13	29704	ENSMUSG00000070691	Runx3	runt related transcription factor 3
chr5	125390767	125394279	3513	*	Promoter (<=1kb)	5	125385977	125390202	4226	2	22190	ENSMUST00000156249.1	-565	ENSMUSG00000008348	Ubc	ubiquitin C
chr1	184729852	184735433	5582	*	Promoter (<=1kb)	1	184727140	184732619	5480	2	15284	ENSMUST00000048572.6	0	ENSMUSG00000039377	Hlx	H2.0-like homeobox
chr2	61803618	61809732	6115	*	Promoter (<=1kb)	2	61804453	61814114	9662	1	21375	ENSMUST00000048934.14	0	ENSMUSG00000035033	Tbr1	T-box brain gene 1
chr1	86524246	86528818	4573	*	Promoter (<=1kb)	1	86526726	86530712	3987	1	19231	ENSMUST00000045897.14	0	ENSMUSG00000026238	Ptma	prothymosin alpha
chr19	5804988	5805735	748	*	Promoter (2-3kb)	19	5795690	5802672	6983	2	72289	ENSMUST00000172812.2	-2316	ENSMUSG00000092341	Malat1	metastasis associated lung adenocarcinoma transcript 1 (non-coding RNA)
chr7	28810469	28811838	1370	*	Promoter (<=1kb)	7	28810890	28822266	11377	1	15388	ENSMUST00000038572.14	0	ENSMUSG00000015165	Hnrnpl	heterogeneous nuclear ribonucleoprotein L
chr15	35293433	35302888	9456	*	Promoter (<=1kb)	15	35296098	35297684	1587	1	107587	ENSMUST00000226838.1	0	ENSMUSG00000022330	Osr2	odd-skipped related 2
chr2	163639970	163646163	6194	*	Promoter (<=1kb)	2	163623272	163645131	21860	2	26943	ENSMUST00000017851.3	0	ENSMUSG00000017707	Serinc3	serine incorporator 3
chr7	73555864	73556443	580	*	Promoter (<=1kb)	7	73544243	73555920	11678	2	69170	ENSMUST00000183916.7	0	ENSMUSG00000101970	1810026B05Rik	RIKEN cDNA 1810026B05 gene
chr17	70848788	70849356	569	*	Promoter (<=1kb)	17	70846181	70849644	3464	2	21815	ENSMUST00000134654.1	288	ENSMUSG00000047407	Tgif1	TGFB-induced factor homeobox 1
chr5	23431848	23436161	4314	*	Promoter (<=1kb)	5	23431810	23433919	2110	2	269630	ENSMUST00000101522.2	0	ENSMUSG00000073147	5031425E22Rik	RIKEN cDNA 5031425E22 gene
chr1	153902013	153902404	392	*	Promoter (<=1kb)	1	153901116	153906356	5241	1	14645	ENSMUST00000140685.2	897	ENSMUSG00000026473	Glul	glutamate-ammonia ligase (glutamine synthetase)
chr19	46499126	46501578	2453	*	Promoter (<=1kb)	19	46501648	46516444	14797	1	93679	ENSMUST00000026008.7	-70	ENSMUSG00000025034	Trim8	tripartite motif-containing 8
chr4	117492330	117495762	3433	*	Promoter (<=1kb)	4	117490235	117495011	4777	2	66743	ENSMUST00000123222.1	0	ENSMUSG00000028677	Rnf220	ring finger protein 220
chr11	69408861	69412490	3630	*	Promoter (1-2kb)	11	69398508	69413675	15168	2	216850	ENSMUST00000094077.4	1185	ENSMUSG00000018476	Kdm6b	KDM1 lysine (K)-specific demethylase 6B
chr1	153899514	153901647	2134	*	Promoter (<=1kb)	1	153899926	153900036	111	1	102466257	ENSMUST00000183582.1	0	ENSMUSG00000099227	Mir8114	microRNA 8114
chr15	6704738	6708765	4028	*	Promoter (<=1kb)	15	6708379	6765417	57039	1	78757	ENSMUST00000228918.1	0	ENSMUSG00000050310	Rictor	RPTOR independent companion of MTOR, complex 2
chr1	153902739	153903555	817	*	Promoter (<=1kb)	1	153903798	153907029	3232	1	14645	ENSMUST00000153134.2	-243	ENSMUSG00000026473	Glul	glutamate-ammonia ligase (glutamine synthetase)
chr10	13963811	13968312	4502	*	Promoter (<=1kb)	10	13966075	14150589	184515	1	15273	ENSMUST00000187083.6	0	ENSMUSG00000015501	Hivep2	human immunodeficiency virus type I enhancer binding protein 2
chr7	16399135	16403878	4744	*	Promoter (<=1kb)	7	16400910	16416973	16064	1	330474	ENSMUST00000214735.1	0	ENSMUSG00000059273	Zc3h4	zinc finger CCCH-type containing 4
chr5	64802327	64807370	5044	*	Promoter (<=1kb)	5	64803388	64832901	29514	1	16599	ENSMUST00000165536.7	0	ENSMUSG00000029178	Klf3	Kruppel-like factor 3 (basic)
chr3	131105657	131114132	8476	*	Promoter (<=1kb)	3	131110471	131224356	113886	1	16842	ENSMUST00000029611.13	0	ENSMUSG00000027985	Lef1	lymphoid enhancer binding factor 1
chr19	46501862	46505062	3201	*	Promoter (<=1kb)	19	46501648	46516444	14797	1	93679	ENSMUST00000026008.7	214	ENSMUSG00000025034	Trim8	tripartite motif-containing 8
chr5	123134165	123136461	2297	*	Promoter (1-2kb)	5	123118178	123132692	14515	2	23912	ENSMUST00000031401.5	-1473	ENSMUSG00000029449	Rhof	ras homolog family member F (in filopodia)
chr14	73382362	73383568	1207	*	Promoter (1-2kb)	14	73380193	73385198	5006	2	16432	ENSMUST00000228637.1	1630	ENSMUSG00000022108	Itm2b	integral membrane protein 2B
chr5	123141177	123143724	2548	*	Promoter (<=1kb)	5	123142193	123149981	7789	1	208043	ENSMUST00000100731.8	0	ENSMUSG00000038384	Setd1b	SET domain containing 1B
chr3	154328219	154333697	5479	*	Promoter (<=1kb)	3	154306294	154330659	24366	2	16875	ENSMUST00000177846.7	0	ENSMUSG00000096225	Lhx8	LIM homeobox protein 8
chr2	45109319	45111149	1831	*	Promoter (<=1kb)	2	44987123	45110515	123393	2	24136	ENSMUST00000028229.12	0	ENSMUSG00000026872	Zeb2	zinc finger E-box binding homeobox 2
chr7	28807921	28810030	2110	*	Promoter (<=1kb)	7	28808541	28822266	13726	1	15388	ENSMUST00000174548.7	0	ENSMUSG00000015165	Hnrnpl	heterogeneous nuclear ribonucleoprotein L
chr4	135872872	135878082	5211	*	Promoter (<=1kb)	4	135870918	135873850	2933	2	52830	ENSMUST00000030436.11	0	ENSMUSG00000028675	Pnrc2	proline-rich nuclear receptor coactivator 2
chr10	44525173	44530155	4983	*	Promoter (<=1kb)	10	44446717	44528501	81785	2	12142	ENSMUST00000167340.1	0	ENSMUSG00000038151	Prdm1	PR domain containing 1, with ZNF domain
chr6	51467852	51471304	3453	*	Promoter (<=1kb)	6	51470360	51483033	12674	1	12417	ENSMUST00000094623.9	0	ENSMUSG00000029836	Cbx3	chromobox 3
chr8	84983355	84984068	714	*	Distal Intergenic	8	84976910	84978718	1809	2	16477	ENSMUST00000064922.6	-4637	ENSMUSG00000052837	Junb	jun B proto-oncogene
chr6	52230340	52234106	3767	*	Promoter (<=1kb)	6	52231199	52233324	2126	2	15395	ENSMUST00000126402.1	0	ENSMUSG00000000938	Hoxa10	homeobox A10
chr6	52255995	52256836	842	*	Exon (ENSMUST00000192253.1/ENSMUST00000192253.1, exon 1 of 1)	6	52258871	52260802	1932	2	15398	ENSMUST00000114416.1	3966	ENSMUSG00000038203	Hoxa13	homeobox A13
chr7	73556739	73560064	3326	*	Promoter (<=1kb)	7	73539203	73558395	19193	2	69170	ENSMUST00000184587.3	0	ENSMUSG00000101970	1810026B05Rik	RIKEN cDNA 1810026B05 gene
chr15	74928576	74933899	5324	*	Exon (ENSMUST00000230877.1/ENSMUST00000230877.1, exon 1 of 5)	15	74955051	74959903	4853	1	17069	ENSMUST00000188866.6	-21152	ENSMUSG00000022587	Ly6e	lymphocyte antigen 6 complex, locus E
chr10	80675154	80676394	1241	*	Promoter (<=1kb)	10	80665327	80676293	10967	2	17347	ENSMUST00000200082.4	0	ENSMUSG00000020190	Mknk2	MAP kinase-interacting serine/threonine kinase 2
chr5	107721712	107725338	3627	*	Promoter (<=1kb)	5	107716657	107724343	7687	2	14581	ENSMUST00000031205.15	0	ENSMUSG00000029275	Gfi1	growth factor independent 1 transcription repressor
chr6	51170828	51173720	2893	*	Distal Intergenic	6	51269812	51269910	99	2	387166	ENSMUST00000083571.1	96190	ENSMUSG00000065505	Mir148a	microRNA 148a
chr16	23986914	23989102	2189	*	Promoter (<=1kb)	16	23965052	23988852	23801	2	12053	ENSMUST00000023151.5	0	ENSMUSG00000022508	Bcl6	B cell leukemia/lymphoma 6
chr8	84981418	84983075	1658	*	Promoter (2-3kb)	8	84976910	84978718	1809	2	16477	ENSMUST00000064922.6	-2700	ENSMUSG00000052837	Junb	jun B proto-oncogene
chr2	165882519	165887676	5158	*	Promoter (<=1kb)	2	165784152	165884751	100600	2	228880	ENSMUST00000177633.7	0	ENSMUSG00000039671	Zmynd8	zinc finger, MYND-type containing 8
chr17	29031583	29034369	2787	*	Promoter (<=1kb)	17	29032628	29043373	10746	1	20383	ENSMUST00000130216.2	0	ENSMUSG00000071172	Srsf3	serine/arginine-rich splicing factor 3
chr11	102316298	102320633	4336	*	Promoter (<=1kb)	11	102304560	102319096	14537	2	21429	ENSMUST00000174302.7	0	ENSMUSG00000020923	Ubtf	upstream binding transcription factor, RNA polymerase I
chr2	71542144	71547716	5573	*	Promoter (<=1kb)	2	71543408	71546754	3347	2	13392	ENSMUST00000024159.7	0	ENSMUSG00000023391	Dlx2	distal-less homeobox 2
chr1	88699089	88702335	3247	*	Promoter (<=1kb)	1	88698225	88702221	3997	2	320982	ENSMUST00000159814.1	0	ENSMUSG00000049866	Arl4c	ADP-ribosylation factor-like 4C
chr4	134921465	134926196	4732	*	Promoter (<=1kb)	4	134923592	134927671	4080	1	27981	ENSMUST00000078084.6	0	ENSMUSG00000037266	Rsrp1	arginine/serine rich protein 1
chr3	88137997	88144216	6220	*	Promoter (<=1kb)	3	88142372	88172086	29715	1	17261	ENSMUST00000001455.12	0	ENSMUSG00000001419	Mef2d	myocyte enhancer factor 2D
chr10	99260273	99266282	6010	*	Promoter (<=1kb)	10	99263231	99267488	4258	1	67603	ENSMUST00000020118.4	0	ENSMUSG00000019960	Dusp6	dual specificity phosphatase 6
chr2	74655853	74658629	2777	*	Promoter (<=1kb)	2	74655616	74659419	3804	2	14029	ENSMUST00000173623.1	790	ENSMUSG00000001815	Evx2	even-skipped homeobox 2
chr14	73383882	73386500	2619	*	Promoter (<=1kb)	14	73362226	73385289	23064	2	16432	ENSMUST00000022704.8	0	ENSMUSG00000022108	Itm2b	integral membrane protein 2B
chr17	46855577	46858941	3365	*	Promoter (<=1kb)	17	46825795	46858482	32688	2	210982	ENSMUST00000233455.1	0	ENSMUSG00000036568	Bicral	BRD4 interacting chromatin remodeling complex associated protein like
chr13	111806870	111809979	3110	*	Promoter (<=1kb)	13	111746428	111808993	62566	2	26401	ENSMUST00000109267.8	0	ENSMUSG00000021754	Map3k1	mitogen-activated protein kinase kinase kinase 1
chr6	51175191	51175619	429	*	Distal Intergenic	6	51269812	51269910	99	2	387166	ENSMUST00000083571.1	94291	ENSMUSG00000065505	Mir148a	microRNA 148a
chr10	80147895	80153048	5154	*	Promoter (<=1kb)	10	80148272	80158367	10096	1	59090	ENSMUST00000099492.9	0	ENSMUSG00000035621	Midn	midnolin
chr12	73040870	73041738	869	*	Intron (ENSMUST00000176310.1/ENSMUST00000176310.1, intron 1 of 1)	12	73043774	73045291	1518	2	20471	ENSMUST00000175677.1	3553	ENSMUSG00000051367	Six1	sine oculis-related homeobox 1
chr11	120347321	120351414	4094	*	Promoter (<=1kb)	11	120347350	120347413	64	2	102465564	ENSMUST00000183615.1	0	ENSMUSG00000098955	Mir6935	microRNA 6935
chr1	151343129	151346348	3220	*	Promoter (<=1kb)	1	151344477	151364422	19946	1	117198	ENSMUST00000023918.12	0	ENSMUSG00000023150	Ivns1abp	influenza virus NS1A binding protein
chr11	74828622	74833000	4379	*	Promoter (<=1kb)	11	74830920	74845725	14806	1	17428	ENSMUST00000000291.8	0	ENSMUSG00000000282	Mnt	max binding protein
chr2	71534180	71541860	7681	*	Promoter (<=1kb)	2	71527839	71537810	9972	2	111970	ENSMUST00000143767.1	0	NA	Dlx1as	distal-less homeobox 1, antisense
chr14	118232100	118234937	2838	*	Promoter (1-2kb)	14	118236232	118238759	2528	1	105245869	ENSMUST00000164755.1	-1295	ENSMUSG00000090534	LOC105245869	uncharacterized LOC105245869
chr11	106781667	106782115	449	*	Promoter (<=1kb)	11	106782693	106782759	67	2	100526469	ENSMUST00000175532.2	644	ENSMUSG00000093273	Mir3064	microRNA 3064
chr6	127151442	127156862	5421	*	Promoter (<=1kb)	6	127146023	127152193	6171	2	12444	ENSMUST00000201902.3	0	ENSMUSG00000000184	Ccnd2	cyclin D2
chr2	144265898	144271725	5828	*	Promoter (<=1kb)	2	144265979	144266216	238	2	100313519	ENSMUST00000104526.1	0	ENSMUSG00000077714	Snord17	small nucleolar RNA, C/D box 17
chr8	92356264	92360948	4685	*	Promoter (<=1kb)	8	92357625	92376286	18662	1	54352	ENSMUST00000210246.1	0	ENSMUSG00000031737	Irx5	Iroquois homeobox 5
chr6	51456536	51460535	4000	*	Promoter (2-3kb)	6	51461145	51463184	2040	2	53379	ENSMUST00000204885.1	2649	ENSMUSG00000004980	Hnrnpa2b1	heterogeneous nuclear ribonucleoprotein A2/B1
chr7	73616595	73619195	2601	*	Distal Intergenic	7	73539203	73558395	19193	2	69170	ENSMUST00000184587.3	-58200	ENSMUSG00000101970	1810026B05Rik	RIKEN cDNA 1810026B05 gene
chr8	72318608	72324111	5504	*	Promoter (<=1kb)	8	72319033	72321656	2624	1	16598	ENSMUST00000067912.7	0	ENSMUSG00000055148	Klf2	Kruppel-like factor 2 (lung)
chr2	45111543	45112068	526	*	Promoter (<=1kb)	2	45112260	45114087	1828	1	433424	ENSMUST00000130827.1	-192	ENSMUSG00000052248	Zeb2os	zinc finger E-box binding homeobox 2, opposite strand
chr19	45229589	45235003	5415	*	Promoter (<=1kb)	19	45232684	45235812	3129	2	16814	ENSMUST00000099401.5	809	ENSMUSG00000025216	Lbx1	ladybird homeobox 1
chr12	86890820	86891171	352	*	Distal Intergenic	12	86880701	86884798	4098	2	238330	ENSMUST00000038422.7	-6022	ENSMUSG00000034168	Irf2bpl	interferon regulatory factor 2 binding protein-like
chr12	86891683	86892922	1240	*	Exon (ENSMUST00000181290.1/ENSMUST00000181290.1, exon 1 of 2)	12	86880701	86884798	4098	2	238330	ENSMUST00000038422.7	-6885	ENSMUSG00000034168	Irf2bpl	interferon regulatory factor 2 binding protein-like
chr13	111805169	111806570	1402	*	Promoter (1-2kb)	13	111767984	111808315	40332	2	26401	ENSMUST00000145055.1	1745	ENSMUSG00000021754	Map3k1	mitogen-activated protein kinase kinase kinase 1
chr15	36791896	36794884	2989	*	Promoter (<=1kb)	15	36770770	36794538	23769	2	22631	ENSMUST00000022894.13	0	ENSMUSG00000022285	Ywhaz	tyrosine 3-monooxygenase/tryptophan 5-monooxygenase activation protein, zeta polypeptide
chr2	74655102	74655564	463	*	3' UTR	2	74655616	74659419	3804	2	14029	ENSMUST00000173623.1	3855	ENSMUSG00000001815	Evx2	even-skipped homeobox 2
chr3	95657803	95670655	12853	*	Promoter (<=1kb)	3	95658788	95663176	4389	1	17210	ENSMUST00000037947.14	0	ENSMUSG00000038612	Mcl1	myeloid cell leukemia sequence 1
chr2	147087481	147087762	282	*	Promoter (2-3kb)	2	147083316	147085445	2130	2	228731	ENSMUST00000067020.2	-2036	ENSMUSG00000054160	Nkx2-4	NK2 homeobox 4
chr2	163615700	163620616	4917	*	3' UTR	2	163611520	163615426	3907	1	76080	ENSMUST00000132904.1	4180	ENSMUSG00000017679	Ttpal	tocopherol (alpha) transfer protein-like
chr12	73042109	73046478	4370	*	Promoter (<=1kb)	12	73043774	73045291	1518	2	20471	ENSMUST00000175677.1	0	ENSMUSG00000051367	Six1	sine oculis-related homeobox 1
chr15	77837602	77842192	4591	*	Promoter (<=1kb)	15	77760587	77842175	81589	2	17886	ENSMUST00000016771.12	0	ENSMUSG00000022443	Myh9	myosin, heavy polypeptide 9, non-muscle
chr6	52257227	52260529	3303	*	Promoter (<=1kb)	6	52258871	52260802	1932	2	15398	ENSMUST00000114416.1	273	ENSMUSG00000038203	Hoxa13	homeobox A13
chr7	73531076	73536233	5158	*	Promoter (1-2kb)	7	73507860	73537621	29762	2	244059	ENSMUST00000172704.5	1388	ENSMUSG00000078671	Chd2	chromodomain helicase DNA binding protein 2
chr3	95671321	95677748	6428	*	Promoter (<=1kb)	3	95676750	95677151	402	2	229595	ENSMUST00000151054.1	0	ENSMUSG00000015850	Adamtsl4	ADAMTS-like 4
chr12	86889625	86890492	868	*	Distal Intergenic	12	86880701	86884798	4098	2	238330	ENSMUST00000038422.7	-4827	ENSMUSG00000034168	Irf2bpl	interferon regulatory factor 2 binding protein-like
chr8	120535284	120539406	4123	*	Promoter (<=1kb)	8	120538696	120538754	59	1	102466849	ENSMUST00000184722.1	0	ENSMUSG00000098280	Mir7687	microRNA 7687
chr6	108660647	108661624	978	*	Promoter (<=1kb)	6	108660799	108661334	536	1	20893	ENSMUST00000166346.1	0	ENSMUSG00000030103	Bhlhe40	basic helix-loop-helix family, member e40
chr7	45120199	45129655	9457	*	Promoter (<=1kb)	7	45126918	45126991	74	2	100628629	ENSMUST00000198528.1	0	ENSMUSG00000105913	Mir5121	microRNA 5121
chr11	119040143	119048698	8556	*	Promoter (<=1kb)	11	119036305	119040969	4665	2	30951	ENSMUST00000026663.7	0	ENSMUSG00000025578	Cbx8	chromobox 8
chr11	69413655	69414362	708	*	Promoter (<=1kb)	11	69398508	69413675	15168	2	216850	ENSMUST00000094077.4	0	ENSMUSG00000018476	Kdm6b	KDM1 lysine (K)-specific demethylase 6B
chr17	34123040	34123506	467	*	Promoter (<=1kb)	17	34119867	34122634	2768	2	14312	ENSMUST00000179687.1	-406	ENSMUSG00000024335	Brd2	bromodomain containing 2
chr17	4993878	4997452	3575	*	Promoter (<=1kb)	17	4994332	5097733	103402	1	239985	ENSMUST00000124362.1	0	ENSMUSG00000069729	Arid1b	AT rich interactive domain 1B (SWI-like)
chr10	80156644	80161188	4545	*	3' UTR	10	80165985	80170316	4332	1	12696	ENSMUST00000154726.7	-4797	ENSMUSG00000045193	Cirbp	cold inducible RNA binding protein
chr8	70693836	70700734	6899	*	Promoter (<=1kb)	8	70698949	70700616	1668	1	16478	ENSMUST00000095267.5	0	ENSMUSG00000071076	Jund	jun D proto-oncogene
chr8	92361216	92366436	5221	*	3' UTR	8	92357749	92361456	3708	1	54352	ENSMUST00000034184.11	3467	ENSMUSG00000031737	Irx5	Iroquois homeobox 5
chr2	74658909	74659808	900	*	Promoter (<=1kb)	2	74652991	74659557	6567	2	14029	ENSMUST00000001867.12	0	ENSMUSG00000001815	Evx2	even-skipped homeobox 2
chr12	86893447	86894139	693	*	Distal Intergenic	12	86880701	86884798	4098	2	238330	ENSMUST00000038422.7	-8649	ENSMUSG00000034168	Irf2bpl	interferon regulatory factor 2 binding protein-like
chr5	64809571	64812910	3340	*	Promoter (<=1kb)	5	64812339	64829482	17144	1	16599	ENSMUST00000166409.5	0	ENSMUSG00000029178	Klf3	Kruppel-like factor 3 (basic)
chr9	61370246	61374762	4517	*	Promoter (<=1kb)	9	61372366	61418497	46132	1	21887	ENSMUST00000178113.7	0	ENSMUSG00000032280	Tle3	transducin-like enhancer of split 3
chr11	119052185	119052628	444	*	Distal Intergenic	11	119036305	119040969	4665	2	30951	ENSMUST00000026663.7	-11216	ENSMUSG00000025578	Cbx8	chromobox 8
chr5	3338952	3344911	5960	*	Promoter (<=1kb)	5	3341485	3344453	2969	1	12571	ENSMUST00000199156.1	0	ENSMUSG00000040274	Cdk6	cyclin-dependent kinase 6
chr15	96284715	96288805	4091	*	Promoter (<=1kb)	15	96287518	96352038	64521	1	77044	ENSMUST00000134985.8	0	ENSMUSG00000033237	Arid2	AT rich interactive domain 2 (ARID, RFX-like)
chr18	84086617	84089424	2808	*	Promoter (<=1kb)	18	84088158	84097514	9357	1	225791	ENSMUST00000060223.2	0	ENSMUSG00000049090	Zadh2	zinc binding alcohol dehydrogenase, domain containing 2
chr18	80982293	80986672	4380	*	Promoter (<=1kb)	18	80966376	80986578	20203	2	20689	ENSMUST00000057950.7	0	ENSMUSG00000024565	Sall3	spalt like transcription factor 3
chr10	68279626	68280448	823	*	Promoter (<=1kb)	10	68092520	68278740	186221	2	71371	ENSMUST00000219238.1	-886	ENSMUSG00000019947	Arid5b	AT rich interactive domain 5B (MRF1-like)
chr4	115055926	115059152	3227	*	Promoter (<=1kb)	4	115056426	115071755	15330	1	21349	ENSMUST00000030489.8	0	ENSMUSG00000028717	Tal1	T cell acute lymphocytic leukemia 1
chr2	9880632	9881157	526	*	Promoter (<=1kb)	2	9881252	9883921	2670	1	381347	ENSMUST00000026889.1	-95	NA	4930412O13Rik	RIKEN cDNA 4930412O13 gene
chr5	23431194	23431554	361	*	Promoter (2-3kb)	5	23431810	23433919	2110	2	269630	ENSMUST00000101522.2	2365	ENSMUSG00000073147	5031425E22Rik	RIKEN cDNA 5031425E22 gene
chr8	84200907	84201725	819	*	Exon (ENSMUST00000193908.1/ENSMUST00000193908.1, exon 1 of 1)	8	84208518	84208592	75	1	387216	ENSMUST00000083677.1	-6793	ENSMUSG00000065611	Mir23a	microRNA 23a
chr11	77981932	77982442	511	*	Promoter (<=1kb)	11	77982754	78026214	43461	1	268448	ENSMUST00000108360.7	-312	ENSMUSG00000037791	Phf12	PHD finger protein 12
chr2	74669378	74671175	1798	*	Promoter (1-2kb)	2	74668310	74671599	3290	1	15433	ENSMUST00000001872.4	1068	ENSMUSG00000001819	Hoxd13	homeobox D13
chr4	46583244	46583656	413	*	Intron (ENSMUST00000107756.3/107684, intron 1 of 11)	4	46536943	46566458	29516	2	107684	ENSMUST00000107757.7	-16786	ENSMUSG00000028337	Coro2a	coronin, actin binding protein 2A
chr10	68275690	68278628	2939	*	Promoter (<=1kb)	10	68096016	68278721	182706	2	71371	ENSMUST00000020106.8	93	ENSMUSG00000019947	Arid5b	AT rich interactive domain 5B (MRF1-like)
chr4	3934762	3935287	526	*	Intron (ENSMUST00000003369.9/56711, intron 1 of 5)	4	3900996	3938382	37387	2	56711	ENSMUST00000003369.9	3095	ENSMUSG00000003282	Plag1	pleiomorphic adenoma gene 1
chr10	79854647	79855265	619	*	Promoter (<=1kb)	10	79854652	79863424	8773	1	19205	ENSMUST00000057343.15	0	ENSMUSG00000006498	Ptbp1	polypyrimidine tract binding protein 1
chr13	55827518	55828689	1172	*	Promoter (2-3kb)	13	55825051	55831425	6375	2	18740	ENSMUST00000021968.6	2736	ENSMUSG00000021506	Pitx1	paired-like homeodomain transcription factor 1
chr7	80024971	80027986	3016	*	Promoter (<=1kb)	7	80026037	80092749	66713	1	209225	ENSMUST00000049680.9	0	ENSMUSG00000048897	Zfp710	zinc finger protein 710
chr14	73381570	73382012	443	*	Intron (ENSMUST00000022704.8/16432, intron 1 of 5)	14	73380193	73385198	5006	2	16432	ENSMUST00000228637.1	3186	ENSMUSG00000022108	Itm2b	integral membrane protein 2B
chr13	31806324	31809992	3669	*	Promoter (<=1kb)	13	31806633	31812476	5844	1	17300	ENSMUST00000062292.4	0	ENSMUSG00000050295	Foxc1	forkhead box C1
chr11	97659022	97664168	5147	*	Promoter (<=1kb)	11	97663414	97685463	22050	1	246198	ENSMUST00000044730.11	0	ENSMUSG00000038437	Mllt6	myeloid/lymphoid or mixed-lineage leukemia; translocated to, 6
chr4	3936248	3938379	2132	*	Promoter (<=1kb)	4	3900996	3938382	37387	2	56711	ENSMUST00000003369.9	3	ENSMUSG00000003282	Plag1	pleiomorphic adenoma gene 1
chr11	120236394	120238064	1671	*	Promoter (<=1kb)	11	120236445	120237284	840	1	268515	ENSMUST00000142439.1	0	ENSMUSG00000039741	Bahcc1	BAH domain and coiled-coil containing 1
chr8	84199915	84200506	592	*	Distal Intergenic	8	84208518	84208592	75	1	387216	ENSMUST00000083677.1	-8012	ENSMUSG00000065611	Mir23a	microRNA 23a
chr7	45457423	45458466	1044	*	Promoter (<=1kb)	7	45457945	45458799	855	2	14325	ENSMUST00000211694.1	333	ENSMUSG00000050708	Ftl1	ferritin light polypeptide 1
chr5	75151244	75154313	3070	*	Promoter (<=1kb)	5	75152292	75183517	31226	1	18595	ENSMUST00000202681.3	0	ENSMUSG00000029231	Pdgfra	platelet derived growth factor receptor, alpha polypeptide
chr10	128094346	128094661	316	*	Promoter (1-2kb)	10	128092783	128129303	36521	1	116848	ENSMUST00000170054.8	1563	ENSMUSG00000040054	Baz2a	bromodomain adjacent to zinc finger domain, 2A
chr15	81857329	81859992	2664	*	Promoter (<=1kb)	15	81848272	81858485	10214	2	57259	ENSMUST00000050467.8	0	ENSMUSG00000048546	Tob2	transducer of ERBB2, 2
chr10	79852808	79854362	1555	*	Promoter (<=1kb)	10	79854427	79864432	10006	1	19205	ENSMUST00000172282.7	-65	ENSMUSG00000006498	Ptbp1	polypyrimidine tract binding protein 1
chr2	74687586	74691936	4351	*	Promoter (<=1kb)	2	74691924	74695105	3182	1	15430	ENSMUST00000061745.4	0	ENSMUSG00000050368	Hoxd10	homeobox D10
chr18	54988818	54989088	271	*	Promoter (1-2kb)	18	54888045	54990180	102136	2	269023	ENSMUST00000064763.5	1092	ENSMUSG00000052713	Zfp608	zinc finger protein 608
chr19	43606332	43611042	4711	*	Promoter (1-2kb)	19	43612325	43615892	3568	1	18089	ENSMUST00000057178.10	-1283	ENSMUSG00000044220	Nkx2-3	NK2 homeobox 3
chr16	30063737	30069049	5313	*	Promoter (<=1kb)	16	30065340	30067796	2457	1	15205	ENSMUST00000023171.7	0	ENSMUSG00000022528	Hes1	hes family bHLH transcription factor 1
chr11	106786698	106789478	2781	*	Promoter (<=1kb)	11	106780355	106788532	8178	2	13207	ENSMUST00000021062.11	0	ENSMUSG00000020719	Ddx5	DEAD (Asp-Glu-Ala-Asp) box polypeptide 5
chr11	21999584	22004244	4661	*	Promoter (<=1kb)	11	21994764	22001615	6852	2	18423	ENSMUST00000006071.13	0	ENSMUSG00000005917	Otx1	orthodenticle homeobox 1
chr10	127288939	127292161	3223	*	Promoter (<=1kb)	10	127281956	127289018	7063	2	110962	ENSMUST00000119078.7	0	ENSMUSG00000025409	Mbd6	methyl-CpG binding domain protein 6
chr13	40729383	40730893	1511	*	Promoter (<=1kb)	13	40715302	40730443	15142	2	21418	ENSMUST00000021787.6	0	ENSMUSG00000021359	Tfap2a	transcription factor AP-2, alpha
chr11	98936654	98944626	7973	*	Promoter (<=1kb)	11	98937698	98974162	36465	1	19401	ENSMUST00000107475.8	0	ENSMUSG00000037992	Rara	retinoic acid receptor, alpha
chr10	50894864	50901573	6710	*	Promoter (<=1kb)	10	50895651	50989152	93502	1	20464	ENSMUST00000020071.3	0	ENSMUSG00000019913	Sim1	single-minded family bHLH transcription factor 1
chr12	86885868	86886533	666	*	Promoter (1-2kb)	12	86880701	86884798	4098	2	238330	ENSMUST00000038422.7	-1070	ENSMUSG00000034168	Irf2bpl	interferon regulatory factor 2 binding protein-like
chr2	45108353	45108759	407	*	Promoter (1-2kb)	2	45105265	45110076	4812	2	24136	ENSMUST00000201298.1	1317	ENSMUSG00000026872	Zeb2	zinc finger E-box binding homeobox 2
chr10	42861782	42862917	1136	*	Promoter (<=1kb)	10	42860793	42960778	99986	1	268297	ENSMUST00000105494.7	989	ENSMUSG00000044770	Scml4	Scm polycomb group protein like 4
chr6	52228385	52229968	1584	*	Promoter (<=1kb)	6	52230081	52230165	85	2	723820	ENSMUST00000083509.1	197	ENSMUSG00000065443	Mir196b	microRNA 196b
chr17	34114997	34115373	377	*	Promoter (<=1kb)	17	34113796	34115076	1281	2	14312	ENSMUST00000173204.1	0	ENSMUSG00000024335	Brd2	bromodomain containing 2
chr5	103753140	103756582	3443	*	Promoter (<=1kb)	5	103754162	103855322	101161	1	17355	ENSMUST00000054979.9	0	ENSMUSG00000029313	Aff1	AF4/FMR2 family, member 1
chr11	69415751	69416072	322	*	Promoter (2-3kb)	11	69398508	69413675	15168	2	216850	ENSMUST00000094077.4	-2076	ENSMUSG00000018476	Kdm6b	KDM1 lysine (K)-specific demethylase 6B
chr17	46853827	46855078	1252	*	Intron (ENSMUST00000233455.1/210982, intron 1 of 4)	17	46825795	46858482	32688	2	210982	ENSMUST00000233455.1	3404	ENSMUSG00000036568	Bicral	BRD4 interacting chromatin remodeling complex associated protein like
chr9	44602812	44605985	3174	*	Promoter (<=1kb)	9	44604892	44640731	35840	1	13209	ENSMUST00000170489.1	0	ENSMUSG00000032097	Ddx6	DEAD (Asp-Glu-Ala-Asp) box polypeptide 6
chr7	100492554	100499123	6570	*	Promoter (<=1kb)	7	100493337	100502020	8684	1	22228	ENSMUST00000126534.7	0	ENSMUSG00000033685	Ucp2	uncoupling protein 2 (mitochondrial, proton carrier)
chr11	69366957	69369387	2431	*	Promoter (<=1kb)	11	69344351	69369391	25041	2	216848	ENSMUST00000092971.12	4	ENSMUSG00000018474	Chd3	chromodomain helicase DNA binding protein 3
chr2	74667523	74669016	1494	*	Promoter (<=1kb)	2	74668310	74671599	3290	1	15433	ENSMUST00000001872.4	0	ENSMUSG00000001819	Hoxd13	homeobox D13
chr1	153908588	153909043	456	*	Promoter (2-3kb)	1	153906043	153907116	1074	1	14645	ENSMUST00000154576.1	2545	ENSMUSG00000026473	Glul	glutamate-ammonia ligase (glutamine synthetase)
chr17	6779322	6780471	1150	*	Promoter (2-3kb)	17	6738041	6782784	44744	2	22350	ENSMUST00000064234.6	2313	ENSMUSG00000052397	Ezr	ezrin
chr9	101074091	101076046	1956	*	Promoter (<=1kb)	9	101074101	101101785	27685	1	77853	ENSMUST00000189616.1	0	ENSMUSG00000066415	Msl2	MSL complex subunit 2
chr9	62341981	62345116	3136	*	Promoter (<=1kb)	9	62342075	62377672	35598	1	11737	ENSMUST00000135395.7	0	ENSMUSG00000032249	Anp32a	acidic (leucine-rich) nuclear phosphoprotein 32 family, member A
chr2	18697649	18699706	2058	*	Promoter (<=1kb)	2	18699023	18750413	51391	1	381350	ENSMUST00000095132.9	0	ENSMUSG00000037708	Spag6	sperm associated antigen 6
chr5	107725623	107726840	1218	*	Promoter (<=1kb)	5	107716657	107725805	9149	2	14581	ENSMUST00000159164.8	0	ENSMUSG00000029275	Gfi1	growth factor independent 1 transcription repressor
chr3	127627898	127629253	1356	*	Distal Intergenic	3	127633135	127635631	2497	1	11924	ENSMUST00000029587.8	-3882	ENSMUSG00000027967	Neurog2	neurogenin 2
chr11	120230435	120231488	1054	*	Promoter (<=1kb)	11	120229802	120231585	1784	2	102640779	ENSMUST00000139014.1	97	NA	2900052L18Rik	RIKEN cDNA 2900052L18 gene
chr16	4878270	4881280	3011	*	Promoter (<=1kb)	16	4874778	4880315	5538	2	207740	ENSMUST00000037843.6	0	ENSMUSG00000039568	Ubald1	UBA-like domain containing 1
chr11	119050215	119051136	922	*	Distal Intergenic	11	119036305	119040969	4665	2	30951	ENSMUST00000026663.7	-9246	ENSMUSG00000025578	Cbx8	chromobox 8
chr13	80884212	80886733	2522	*	Promoter (<=1kb)	13	80886095	80894320	8226	1	105171	ENSMUST00000161441.1	0	ENSMUSG00000074794	Arrdc3	arrestin domain containing 3
chr19	5833769	5837449	3681	*	Exon (ENSMUST00000173672.1/66961, exon 1 of 1)	19	5844286	5844437	152	2	66961	ENSMUST00000183800.1	6988	ENSMUSG00000092274	Neat1	nuclear paraspeckle assembly transcript 1 (non-protein coding)
chr10	128743514	128748447	4934	*	Promoter (<=1kb)	10	128720134	128744075	23942	2	13139	ENSMUST00000026414.8	0	ENSMUSG00000025357	Dgka	diacylglycerol kinase, alpha
chr1	133130447	133133412	2966	*	Promoter (<=1kb)	1	133131143	133139783	8641	1	108954	ENSMUST00000052529.3	0	ENSMUSG00000046062	Ppp1r15b	protein phosphatase 1, regulatory subunit 15B
chr15	74934219	74937169	2951	*	Exon (ENSMUST00000230877.1/ENSMUST00000230877.1, exon 4 of 5)	15	74955051	74959903	4853	1	17069	ENSMUST00000188866.6	-17882	ENSMUSG00000022587	Ly6e	lymphocyte antigen 6 complex, locus E
chr16	94094529	94096903	2375	*	Intron (ENSMUST00000231688.1/20465, intron 2 of 10)	16	94084931	94127032	42102	1	20465	ENSMUST00000072182.8	9598	ENSMUSG00000062713	Sim2	single-minded family bHLH transcription factor 2
chr14	55558714	55560735	2022	*	Promoter (<=1kb)	14	55560006	55570065	10060	1	28199	ENSMUST00000117236.7	0	ENSMUSG00000022214	Dcaf11	DDB1 and CUL4 associated factor 11
chr16	23983813	23986477	2665	*	Promoter (2-3kb)	16	23965052	23988852	23801	2	12053	ENSMUST00000023151.5	2375	ENSMUSG00000022508	Bcl6	B cell leukemia/lymphoma 6
chr4	48044397	48047236	2840	*	Promoter (<=1kb)	4	48045153	48086445	41293	1	18124	ENSMUST00000030025.9	0	ENSMUSG00000028341	Nr4a3	nuclear receptor subfamily 4, group A, member 3
chr6	129211191	129211468	278	*	Intron (ENSMUST00000181238.1/76432, intron 2 of 2)	6	129212736	129233974	21239	2	76432	ENSMUST00000181517.7	22506	ENSMUSG00000097354	2310001H17Rik	RIKEN cDNA 2310001H17 gene
chr1	58712948	58715462	2515	*	Promoter (<=1kb)	1	58713294	58733227	19934	1	12633	ENSMUST00000114309.7	0	ENSMUSG00000026031	Cflar	CASP8 and FADD-like apoptosis regulator
chr12	80108942	80110792	1851	*	Promoter (2-3kb)	12	80108756	80112994	4239	2	12192	ENSMUST00000219642.1	2202	ENSMUSG00000021127	Zfp36l1	zinc finger protein 36, C3H type-like 1
chr6	86524683	86527941	3259	*	Promoter (<=1kb)	6	86524492	86526321	1830	2	23983	ENSMUST00000053015.6	0	ENSMUSG00000051695	Pcbp1	poly(rC) binding protein 1
chr1	58710891	58712681	1791	*	Promoter (<=1kb)	1	58711508	58713886	2379	1	12633	ENSMUST00000149874.7	0	ENSMUSG00000026031	Cflar	CASP8 and FADD-like apoptosis regulator
chr4	125121992	125126057	4066	*	Promoter (<=1kb)	4	125120094	125122520	2427	2	230738	ENSMUST00000131685.1	0	ENSMUSG00000042677	Zc3h12a	zinc finger CCCH type containing 12A
chr11	119051523	119051854	332	*	Distal Intergenic	11	119036305	119040969	4665	2	30951	ENSMUST00000026663.7	-10554	ENSMUSG00000025578	Cbx8	chromobox 8
chr11	69417020	69419817	2798	*	Downstream (<1kb)	11	69398508	69413675	15168	2	216850	ENSMUST00000094077.4	-3345	ENSMUSG00000018476	Kdm6b	KDM1 lysine (K)-specific demethylase 6B
chr1	161036749	161037151	403	*	Promoter (<=1kb)	1	161036695	161038539	1845	1	14455	ENSMUST00000161623.7	54	ENSMUSG00000053332	Gas5	growth arrest specific 5
chr4	46584805	46586487	1683	*	Intron (ENSMUST00000107756.3/107684, intron 1 of 11)	4	46543001	46601891	58891	2	107684	ENSMUST00000139179.1	15404	ENSMUSG00000028337	Coro2a	coronin, actin binding protein 2A
chr11	83850937	83854940	4004	*	Promoter (<=1kb)	11	83852242	83864178	11937	1	21410	ENSMUST00000146786.7	0	ENSMUSG00000020679	Hnf1b	HNF1 homeobox B
chr1	180810983	180811862	880	*	Promoter (1-2kb)	1	180803131	180813534	10404	2	15078	ENSMUST00000159789.1	1672	ENSMUSG00000060743	H3f3a	H3 histone, family 3A
chr15	74954170	74959993	5824	*	Promoter (<=1kb)	15	74955051	74959903	4853	1	17069	ENSMUST00000188866.6	0	ENSMUSG00000022587	Ly6e	lymphocyte antigen 6 complex, locus E
chr11	5060777	5061047	271	*	Promoter (1-2kb)	11	5058966	5060062	1097	1	75668	ENSMUST00000126974.1	1811	ENSMUSG00000034209	Rasl10a	RAS-like, family 10, member A
chr10	128094933	128095483	551	*	Promoter (<=1kb)	10	128096380	128119340	22961	1	116848	ENSMUST00000219980.1	-897	ENSMUSG00000040054	Baz2a	bromodomain adjacent to zinc finger domain, 2A
chr14	73386885	73387235	351	*	Promoter (1-2kb)	14	73362226	73385289	23064	2	16432	ENSMUST00000022704.8	-1596	ENSMUSG00000022108	Itm2b	integral membrane protein 2B
chr3	89393565	89395635	2071	*	Promoter (<=1kb)	3	89381138	89393678	12541	2	22724	ENSMUST00000126027.7	0	ENSMUSG00000028042	Zbtb7b	zinc finger and BTB domain containing 7B
chr1	180812214	180814824	2611	*	Promoter (<=1kb)	1	180800832	180813632	12801	2	15078	ENSMUST00000161308.7	0	ENSMUSG00000060743	H3f3a	H3 histone, family 3A
chr1	134059710	134062436	2727	*	Distal Intergenic	1	134075170	134079120	3951	2	12227	ENSMUST00000020692.6	16684	ENSMUSG00000020423	Btg2	B cell translocation gene 2, anti-proliferative
chr18	54990023	54992516	2494	*	Promoter (<=1kb)	18	54888045	54990180	102136	2	269023	ENSMUST00000064763.5	0	ENSMUSG00000052713	Zfp608	zinc finger protein 608
chr7	131542811	131546106	3296	*	Promoter (<=1kb)	7	131542867	131544925	2059	1	15373	ENSMUST00000046093.5	0	ENSMUSG00000040148	Hmx3	H6 homeobox 3
chr13	40731210	40732621	1412	*	Promoter (<=1kb)	13	40716022	40731607	15586	2	21418	ENSMUST00000224319.1	0	ENSMUSG00000021359	Tfap2a	transcription factor AP-2, alpha
chr12	55488196	55493464	5269	*	Promoter (<=1kb)	12	55489410	55492647	3238	2	18035	ENSMUST00000021413.8	0	ENSMUSG00000021025	Nfkbia	nuclear factor of kappa light polypeptide gene enhancer in B cells inhibitor, alpha
chr6	117919297	117919652	356	*	Promoter (1-2kb)	6	117917303	117924454	7152	1	98758	ENSMUST00000177570.1	1994	ENSMUSG00000042079	Hnrnpf	heterogeneous nuclear ribonucleoprotein F
chr11	75651029	75654538	3510	*	Promoter (<=1kb)	11	75651510	75673910	22401	1	17913	ENSMUST00000069057.12	0	ENSMUSG00000017774	Myo1c	myosin IC
chr10	81136447	81137276	830	*	Promoter (<=1kb)	10	81136549	81148443	11895	1	16969	ENSMUST00000119606.7	0	ENSMUSG00000035011	Zbtb7a	zinc finger and BTB domain containing 7a
chr6	108659168	108660352	1185	*	Promoter (<=1kb)	6	108660629	108666925	6297	1	20893	ENSMUST00000032194.10	-277	ENSMUSG00000030103	Bhlhe40	basic helix-loop-helix family, member e40
chr11	116022465	116025199	2735	*	Promoter (<=1kb)	11	116021961	116024504	2544	2	15081	ENSMUST00000016703.7	0	ENSMUSG00000016559	H3f3b	H3 histone, family 3B
chr11	98544759	98547741	2983	*	Promoter (<=1kb)	11	98464902	98545800	80899	2	22780	ENSMUST00000103141.3	0	ENSMUSG00000018168	Ikzf3	IKAROS family zinc finger 3
chr11	94988719	94993124	4406	*	Promoter (<=1kb)	11	94991035	95006899	15865	1	217124	ENSMUST00000038696.11	0	ENSMUSG00000038976	Ppp1r9b	protein phosphatase 1, regulatory subunit 9B
chr6	117915730	117918616	2887	*	Promoter (<=1kb)	6	117916981	117924382	7402	1	98758	ENSMUST00000179478.7	0	ENSMUSG00000042079	Hnrnpf	heterogeneous nuclear ribonucleoprotein F
chr3	34649982	34654432	4451	*	Promoter (<=1kb)	3	34650405	34652461	2057	1	20674	ENSMUST00000099151.5	0	ENSMUSG00000074637	Sox2	SRY (sex determining region Y)-box 2
chr3	127630684	127632736	2053	*	Promoter (<=1kb)	3	127633135	127635631	2497	1	11924	ENSMUST00000029587.8	-399	ENSMUSG00000027967	Neurog2	neurogenin 2
chr11	24075384	24082488	7105	*	Promoter (<=1kb)	11	24078056	24173194	95139	1	14025	ENSMUST00000000881.12	0	ENSMUSG00000000861	Bcl11a	B cell CLL/lymphoma 11A (zinc finger protein)
chr10	80676805	80682660	5856	*	Promoter (<=1kb)	10	80671946	80678112	6167	2	17347	ENSMUST00000199949.1	0	ENSMUSG00000020190	Mknk2	MAP kinase-interacting serine/threonine kinase 2
chr2	147081780	147082181	402	*	Downstream (1-2kb)	2	147083316	147085445	2130	2	228731	ENSMUST00000067020.2	3264	ENSMUSG00000054160	Nkx2-4	NK2 homeobox 4
chr3	96555761	96556097	337	*	Promoter (1-2kb)	3	96555765	96557815	2051	2	100038464	ENSMUST00000098839.2	1718	ENSMUSG00000074398	Gm15441	predicted gene 15441
chr1	178318051	178321812	3762	*	Promoter (<=1kb)	1	178319130	178322335	3206	1	66359	ENSMUST00000154437.1	0	ENSMUSG00000026500	Cox20	cytochrome c oxidase assembly protein 20
chr4	133812871	133815669	2799	*	Distal Intergenic	4	133850557	133860930	10374	2	20111	ENSMUST00000173989.7	45261	ENSMUSG00000003644	Rps6ka1	ribosomal protein S6 kinase polypeptide 1
chr5	115488546	115491332	2787	*	Exon (ENSMUST00000101833.2/ENSMUST00000101833.2, exon 1 of 1)	5	115478010	115484725	6716	2	75387	ENSMUST00000112066.1	-3821	ENSMUSG00000029524	Sirt4	sirtuin 4
chr3	89390011	89393160	3150	*	Promoter (<=1kb)	3	89377644	89392069	14426	2	22724	ENSMUST00000107432.7	0	ENSMUSG00000028042	Zbtb7b	zinc finger and BTB domain containing 7B
chr17	35047542	35050844	3303	*	Promoter (<=1kb)	17	35049966	35058749	8784	1	114584	ENSMUST00000007257.9	0	ENSMUSG00000007041	Clic1	chloride intracellular channel 1
chrX	42149271	42151205	1935	*	Promoter (<=1kb)	20	42149317	42277185	127869	1	20843	ENSMUST00000115073.8	0	ENSMUSG00000025862	Stag2	stromal antigen 2
chr12	86882114	86884898	2785	*	Promoter (<=1kb)	12	86880701	86884798	4098	2	238330	ENSMUST00000038422.7	0	ENSMUSG00000034168	Irf2bpl	interferon regulatory factor 2 binding protein-like
chr8	46738436	46742163	3728	*	Promoter (<=1kb)	8	46668808	46739508	70701	2	100503498	ENSMUST00000208508.2	0	ENSMUSG00000097534	Gm16675	predicted gene, 16675
chr13	58127086	58129871	2786	*	Promoter (<=1kb)	13	58125879	58128556	2678	2	77134	ENSMUST00000007980.6	0	ENSMUSG00000007836	Hnrnpa0	heterogeneous nuclear ribonucleoprotein A0
chr14	70074439	70079468	5030	*	Promoter (<=1kb)	14	70077203	70079955	2753	1	13655	ENSMUST00000035908.2	0	ENSMUSG00000033730	Egr3	early growth response 3
chr12	86894562	86895394	833	*	Distal Intergenic	12	86880701	86884798	4098	2	238330	ENSMUST00000038422.7	-9764	ENSMUSG00000034168	Irf2bpl	interferon regulatory factor 2 binding protein-like
chr15	85669441	85671453	2013	*	Intron (ENSMUST00000230913.1/102800312, intron 1 of 6)	15	85653616	85707524	53909	1	102800312	ENSMUST00000230913.1	15825	NA	Lncppara	long noncoding RNA near Ppara
chr4	150568015	150570799	2785	*	Promoter (<=1kb)	4	150569588	150570495	908	1	68703	ENSMUST00000142379.1	0	ENSMUSG00000039852	Rere	arginine glutamic acid dipeptide (RE) repeats
chr5	122228856	122239443	10588	*	3' UTR	5	122245571	122251678	6108	2	654470	ENSMUST00000176677.7	12235	ENSMUSG00000038593	Tctn1	tectonic family member 1
chr9	57637231	57642642	5412	*	Promoter (2-3kb)	9	57630304	57645109	14806	2	12988	ENSMUST00000216934.1	2467	ENSMUSG00000032312	Csk	c-src tyrosine kinase
chr19	5487839	5491558	3720	*	Promoter (<=1kb)	19	5490455	5495201	4747	1	12631	ENSMUST00000209469.1	0	ENSMUSG00000056201	Cfl1	cofilin 1, non-muscle
chr14	122474201	122483018	8818	*	Promoter (<=1kb)	14	122475435	122479852	4418	1	22772	ENSMUST00000075888.5	0	ENSMUSG00000061524	Zic2	zinc finger protein of the cerebellum 2
chr11	69060817	69061187	371	*	Promoter (1-2kb)	11	69059717	69061578	1862	1	71923	ENSMUST00000051888.3	1100	ENSMUSG00000045176	Borcs6	BLOC-1 related complex subunit 6
chr1	180329250	180333028	3779	*	Promoter (<=1kb)	1	180330485	180424802	94318	1	320404	ENSMUST00000070181.6	0	ENSMUSG00000038855	Itpkb	inositol 1,4,5-trisphosphate 3-kinase B
chr8	11554548	11558007	3460	*	Promoter (<=1kb)	8	11555571	11563250	7680	1	26356	ENSMUST00000211007.1	0	ENSMUSG00000045969	Ing1	inhibitor of growth family, member 1
chr13	46726372	46728749	2378	*	Promoter (<=1kb)	13	46679905	46727940	48036	2	218210	ENSMUST00000021803.9	0	ENSMUSG00000021374	Nup153	nucleoporin 153
chr9	108566550	108569025	2476	*	Promoter (<=1kb)	9	108568319	108568392	74	1	387186	ENSMUST00000196210.1	0	ENSMUSG00000105497	Mir191	microRNA 191
chr6	31215904	31219074	3171	*	Promoter (<=1kb)	6	31093559	31218474	124916	2	232685	ENSMUST00000187876.6	0	ENSMUSG00000044471	Lncpint	long non-protein coding RNA, Trp53 induced transcript
chr8	120488858	120490357	1500	*	Promoter (<=1kb)	8	120488447	120581390	92944	1	382034	ENSMUST00000034279.15	411	ENSMUSG00000031822	Gse1	genetic suppressor element 1, coiled-coil protein
chr2	126674205	126676248	2044	*	Promoter (<=1kb)	2	126627442	126675568	48127	2	14391	ENSMUST00000110425.8	0	ENSMUSG00000027361	Gabpb1	GA repeat binding protein, beta 1
chr16	49854494	49857205	2712	*	Promoter (<=1kb)	16	49855366	49911091	55726	1	16423	ENSMUST00000114496.2	0	ENSMUSG00000055447	Cd47	CD47 antigen (Rh-related antigen, integrin-associated signal transducer)
chr1	178335069	178338817	3749	*	Promoter (<=1kb)	1	178323074	178337728	14655	2	51810	ENSMUST00000161769.7	0	ENSMUSG00000039630	Hnrnpu	heterogeneous nuclear ribonucleoprotein U
chr17	70847313	70847591	279	*	Promoter (<=1kb)	17	70844981	70847170	2190	2	21815	ENSMUST00000135007.2	-143	ENSMUSG00000047407	Tgif1	TGFB-induced factor homeobox 1
chr6	113659638	113662238	2601	*	Intron (ENSMUST00000059286.13/108960, intron 2 of 12)	6	113668850	113672939	4090	1	108960	ENSMUST00000155554.3	-6612	ENSMUSG00000060477	Irak2	interleukin-1 receptor-associated kinase 2
chr9	57072314	57074868	2555	*	Promoter (<=1kb)	9	57072040	57089496	17457	1	20466	ENSMUST00000169879.7	274	ENSMUSG00000042557	Sin3a	transcriptional regulator, SIN3A (yeast)
chr11	96200379	96203158	2780	*	Distal Intergenic	11	96194316	96197447	3132	1	15408	ENSMUST00000062709.3	6063	ENSMUSG00000049604	Hoxb13	homeobox B13
chr10	127161882	127169811	7930	*	Promoter (<=1kb)	10	127165225	127172330	7106	1	14421	ENSMUST00000006914.10	0	ENSMUSG00000006731	B4galnt1	beta-1,4-N-acetyl-galactosaminyl transferase 1
chr14	104461115	104462190	1076	*	3' UTR	14	104463973	104465365	1393	2	18996	ENSMUST00000139505.1	3175	ENSMUSG00000048349	Pou4f1	POU domain, class 4, transcription factor 1
chr5	137785674	137787391	1718	*	Promoter (<=1kb)	5	137781906	137786663	4758	2	231803	ENSMUST00000031740.15	0	ENSMUSG00000029726	Mepce	methylphosphate capping enzyme
chr11	19017536	19017866	331	*	Promoter (<=1kb)	11	18880428	19018714	138287	2	17268	ENSMUST00000102878.10	848	ENSMUSG00000020160	Meis1	Meis homeobox 1
chr15	85668446	85668808	363	*	Intron (ENSMUST00000230913.1/102800312, intron 1 of 6)	15	85653616	85707524	53909	1	102800312	ENSMUST00000230913.1	14830	NA	Lncppara	long noncoding RNA near Ppara
chr6	52265354	52266009	656	*	Promoter (2-3kb)	6	52262784	52267079	4296	1	791364	ENSMUST00000141300.1	2570	ENSMUSG00000055408	Hottip	Hoxa distal transcript antisense RNA
chr7	25278187	25280884	2698	*	Promoter (<=1kb)	7	25278422	25284969	6548	1	71722	ENSMUST00000169743.1	0	ENSMUSG00000005442	Cic	capicua transcriptional repressor
chr11	85834956	85835325	370	*	Promoter (2-3kb)	11	85832551	85841948	9398	1	21385	ENSMUST00000000095.6	2405	ENSMUSG00000000093	Tbx2	T-box 2
chr6	134919298	134922939	3642	*	Promoter (<=1kb)	6	134920401	134925513	5113	1	12576	ENSMUST00000003115.8	0	ENSMUSG00000003031	Cdkn1b	cyclin-dependent kinase inhibitor 1B
chr9	57642933	57647126	4194	*	Promoter (<=1kb)	9	57626646	57645653	19008	2	12988	ENSMUST00000034863.7	0	ENSMUSG00000032312	Csk	c-src tyrosine kinase
chr19	43612184	43617316	5133	*	Promoter (<=1kb)	19	43612325	43615892	3568	1	18089	ENSMUST00000057178.10	0	ENSMUSG00000044220	Nkx2-3	NK2 homeobox 3
chr5	93264962	93266392	1431	*	Promoter (<=1kb)	5	93267257	93276231	8975	1	12452	ENSMUST00000031331.12	-865	ENSMUSG00000029385	Ccng2	cyclin G2
chr15	74922263	74927905	5643	*	Exon (ENSMUST00000186324.2/ENSMUST00000186324.2, exon 1 of 2)	15	74876987	74897021	20035	2	67038	ENSMUST00000190826.1	-25242	ENSMUSG00000063522	Ly6m	lymphocyte antigen 6 complex, locus M
chr10	80663223	80667477	4255	*	3' UTR	10	80665332	80671976	6645	2	17347	ENSMUST00000003433.10	4499	ENSMUSG00000020190	Mknk2	MAP kinase-interacting serine/threonine kinase 2
chr15	77832117	77835430	3314	*	Intron (ENSMUST00000016771.12/17886, intron 1 of 40)	15	77790741	77842047	51307	2	17886	ENSMUST00000123101.7	6617	ENSMUSG00000022443	Myh9	myosin, heavy polypeptide 9, non-muscle
chr17	34260554	34265568	5015	*	Promoter (<=1kb)	17	34263209	34269418	6210	1	14961	ENSMUST00000040828.5	0	ENSMUSG00000073421	H2-Ab1	histocompatibility 2, class II antigen A, beta 1
chr7	28812584	28813151	568	*	Promoter (<=1kb)	7	28813345	28822249	8905	1	15388	ENSMUST00000174882.7	-194	ENSMUSG00000015165	Hnrnpl	heterogeneous nuclear ribonucleoprotein L
chr2	61810437	61814532	4096	*	3' UTR	2	61806273	61811801	5529	1	21375	ENSMUST00000131538.1	4164	ENSMUSG00000035033	Tbr1	T-box brain gene 1
chr15	8443375	8445457	2083	*	Promoter (<=1kb)	15	8290617	8444463	153847	2	71175	ENSMUST00000052965.7	0	ENSMUSG00000022141	Nipbl	NIPBL cohesin loading factor
chr2	163621134	163623427	2294	*	3' UTR	2	163611520	163615426	3907	1	76080	ENSMUST00000132904.1	9614	ENSMUSG00000017679	Ttpal	tocopherol (alpha) transfer protein-like
chr6	38532820	38535776	2957	*	Promoter (<=1kb)	6	38533502	38539448	5947	1	66117	ENSMUST00000147651.1	0	ENSMUSG00000019689	Fmc1	formation of mitochondrial complex V assembly factor 1
chr5	103752106	103752641	536	*	Promoter (1-2kb)	5	103754162	103855322	101161	1	17355	ENSMUST00000054979.9	-1521	ENSMUSG00000029313	Aff1	AF4/FMR2 family, member 1
chr17	35865343	35871548	6206	*	Promoter (<=1kb)	17	35865593	35875591	9999	1	76448	ENSMUST00000127442.7	0	ENSMUSG00000034595	Ppp1r18	protein phosphatase 1, regulatory subunit 18
chr19	5806071	5806643	573	*	Distal Intergenic	19	5795690	5802672	6983	2	72289	ENSMUST00000172812.2	-3399	ENSMUSG00000092341	Malat1	metastasis associated lung adenocarcinoma transcript 1 (non-coding RNA)
chr2	167658356	167658674	319	*	Promoter (2-3kb)	2	167607850	167661496	53647	2	66589	ENSMUST00000125544.2	2822	ENSMUSG00000078923	Ube2v1	ubiquitin-conjugating enzyme E2 variant 1
chr14	122487512	122491036	3525	*	5' UTR	14	122478100	122479050	951	1	22772	ENSMUST00000137059.1	9412	ENSMUSG00000061524	Zic2	zinc finger protein of the cerebellum 2
chr2	9876346	9877477	1132	*	Promoter (<=1kb)	2	9874487	9875399	913	2	14462	ENSMUST00000153509.1	-947	ENSMUSG00000015619	Gata3	GATA binding protein 3
chr4	155218904	155220489	1586	*	Promoter (2-3kb)	4	155154075	155222535	68461	2	20481	ENSMUST00000084103.9	2046	ENSMUSG00000029050	Ski	ski sarcoma viral oncogene homolog (avian)
chr2	32534497	32538453	3957	*	Promoter (<=1kb)	2	32535332	32569750	34419	1	98952	ENSMUST00000136816.7	0	ENSMUSG00000039157	Fam102a	family with sequence similarity 102, member A
chr12	91587071	91590932	3862	*	Promoter (<=1kb)	12	91555262	91590009	34748	2	83602	ENSMUST00000021345.13	0	ENSMUSG00000020962	Gtf2a1	general transcription factor II A, 1
chr8	83739337	83739961	625	*	Promoter (1-2kb)	8	83723362	83741169	17808	2	26364	ENSMUST00000075843.12	1208	ENSMUSG00000002885	Adgre5	adhesion G protein-coupled receptor E5
chr9	123926889	123927230	342	*	Distal Intergenic	9	123962124	123968692	6569	2	12768	ENSMUST00000026911.5	41462	ENSMUSG00000025804	Ccr1	chemokine (C-C motif) receptor 1
chr6	113076004	113078291	2288	*	Promoter (<=1kb)	6	113067428	113077191	9764	2	14910	ENSMUST00000167415.7	0	ENSMUSG00000086429	Gt(ROSA)26Sor	gene trap ROSA 26, Philippe Soriano
chr19	3321586	3326278	4693	*	Promoter (<=1kb)	19	3323301	3385732	62432	1	12894	ENSMUST00000025835.4	0	ENSMUSG00000024900	Cpt1a	carnitine palmitoyltransferase 1a, liver
chr11	69366158	69366505	348	*	Promoter (1-2kb)	11	69345136	69364779	19644	2	216848	ENSMUST00000128981.7	-1379	ENSMUSG00000018474	Chd3	chromodomain helicase DNA binding protein 3
chr11	5059404	5060120	717	*	Promoter (<=1kb)	11	5058966	5060062	1097	1	75668	ENSMUST00000126974.1	438	ENSMUSG00000034209	Rasl10a	RAS-like, family 10, member A
chr2	18046233	18049890	3658	*	5' UTR	2	18055237	18212387	157151	1	17354	ENSMUST00000028076.14	-5347	ENSMUSG00000026743	Mllt10	myeloid/lymphoid or mixed-lineage leukemia; translocated to, 10
chr7	127024481	127028100	3620	*	Promoter (<=1kb)	7	127022130	127026526	4397	2	17188	ENSMUST00000205568.1	0	ENSMUSG00000030678	Maz	MYC-associated zinc finger protein (purine-binding transcription factor)
chr7	137311952	137313637	1686	*	Promoter (<=1kb)	7	137298711	137313916	15206	2	13593	ENSMUST00000209864.1	279	ENSMUSG00000010476	Ebf3	early B cell factor 3
chr15	77835956	77837224	1269	*	Intron (ENSMUST00000016771.12/17886, intron 1 of 40)	15	77790741	77842047	51307	2	17886	ENSMUST00000123101.7	4823	ENSMUSG00000022443	Myh9	myosin, heavy polypeptide 9, non-muscle
chr13	63565949	63566304	356	*	Promoter (<=1kb)	13	63508328	63565735	57408	2	19206	ENSMUST00000021921.10	-214	ENSMUSG00000021466	Ptch1	patched 1
chr10	42275854	42278858	3005	*	Promoter (<=1kb)	10	42181841	42276752	94912	2	56484	ENSMUST00000105502.7	0	ENSMUSG00000048756	Foxo3	forkhead box O3
chr14	122486605	122487014	410	*	Distal Intergenic	14	122478100	122479050	951	1	22772	ENSMUST00000137059.1	8505	ENSMUSG00000061524	Zic2	zinc finger protein of the cerebellum 2
chr2	71532495	71533456	962	*	Promoter (1-2kb)	2	71530780	71532689	1910	1	13390	ENSMUST00000172629.1	1715	ENSMUSG00000041911	Dlx1	distal-less homeobox 1
chr1	53781231	53785983	4753	*	Promoter (<=1kb)	1	53755506	53785224	29719	2	98267	ENSMUST00000027263.13	0	ENSMUSG00000026094	Stk17b	serine/threonine kinase 17b (apoptosis-inducing)
chr9	71215744	71218392	2649	*	Promoter (<=1kb)	9	71215789	71296243	80455	1	19378	ENSMUST00000034723.5	0	ENSMUSG00000013584	Aldh1a2	aldehyde dehydrogenase family 1, subfamily A2
chr6	52252540	52254987	2448	*	Downstream (2-3kb)	6	52248422	52249799	1378	1	15397	ENSMUST00000154027.2	4118	ENSMUSG00000086427	Hoxa11os	homeobox A11, opposite strand
chr11	51855665	51857525	1861	*	Promoter (<=1kb)	11	51813460	51857396	43937	2	76901	ENSMUST00000109091.1	0	ENSMUSG00000020387	Jade2	jade family PHD finger 2
chr13	83727345	83728722	1378	*	Promoter (<=1kb)	13	83728106	83735669	7564	1	320203	ENSMUST00000182788.1	0	ENSMUSG00000050334	C130071C03Rik	RIKEN cDNA C130071C03 gene
chr11	85832443	85834059	1617	*	Promoter (<=1kb)	11	85832551	85841948	9398	1	21385	ENSMUST00000000095.6	0	ENSMUSG00000000093	Tbx2	T-box 2
chr12	113151445	113152811	1367	*	Promoter (<=1kb)	12	113152012	113153877	1866	1	12925	ENSMUST00000006523.11	0	ENSMUSG00000006360	Crip1	cysteine-rich protein 1 (intestinal)
chr5	134312880	134316170	3291	*	Promoter (<=1kb)	5	134237834	134314760	76927	2	14886	ENSMUST00000059042.13	0	ENSMUSG00000060261	Gtf2i	general transcription factor II I
chr11	77982730	77985895	3166	*	Promoter (<=1kb)	11	77982754	78026214	43461	1	268448	ENSMUST00000108360.7	0	ENSMUSG00000037791	Phf12	PHD finger protein 12
chr6	145862956	145864696	1741	*	Promoter (<=1kb)	6	145863505	145865302	1798	2	79362	ENSMUST00000111703.1	606	ENSMUSG00000030256	Bhlhe41	basic helix-loop-helix family, member e41
chr11	78177661	78179087	1427	*	Promoter (<=1kb)	11	78178827	78178887	61	1	102465761	ENSMUST00000184358.1	0	ENSMUSG00000099101	Mir7653	microRNA 7653
chr16	55972430	55975291	2862	*	Promoter (<=1kb)	16	55973883	56008913	35031	1	271377	ENSMUST00000050248.8	0	ENSMUSG00000022601	Zbtb11	zinc finger and BTB domain containing 11
chr8	120486820	120488364	1545	*	Promoter (<=1kb)	8	120488447	120581390	92944	1	382034	ENSMUST00000034279.15	-83	ENSMUSG00000031822	Gse1	genetic suppressor element 1, coiled-coil protein
chr2	9878063	9879598	1536	*	Promoter (<=1kb)	2	9857078	9878600	21523	2	14462	ENSMUST00000102976.3	0	ENSMUSG00000015619	Gata3	GATA binding protein 3
chr2	74665564	74666749	1186	*	Promoter (1-2kb)	2	74668310	74671599	3290	1	15433	ENSMUST00000001872.4	-1561	ENSMUSG00000001819	Hoxd13	homeobox D13
chr17	35915909	35916296	388	*	Promoter (<=1kb)	17	35914561	35916203	1643	2	66973	ENSMUST00000173792.1	0	ENSMUSG00000024436	Mrps18b	mitochondrial ribosomal protein S18B
chr13	23583497	23586246	2750	*	Promoter (1-2kb)	13	23581598	23582735	1138	1	319156	ENSMUST00000102968.2	1899	ENSMUSG00000061482	Hist1h4d	histone cluster 1, H4d
chr12	113147939	113148532	594	*	Promoter (<=1kb)	12	113148705	113153846	5142	1	12925	ENSMUST00000199089.4	-173	ENSMUSG00000006360	Crip1	cysteine-rich protein 1 (intestinal)
chr4	140699565	140703186	3622	*	Promoter (<=1kb)	4	140700541	140723220	22680	1	108911	ENSMUST00000071169.8	0	ENSMUSG00000040945	Rcc2	regulator of chromosome condensation 2
chr15	85671786	85672337	552	*	Intron (ENSMUST00000230913.1/102800312, intron 1 of 6)	15	85653616	85707524	53909	1	102800312	ENSMUST00000230913.1	18170	NA	Lncppara	long noncoding RNA near Ppara
chr12	113148830	113150419	1590	*	Promoter (<=1kb)	12	113148705	113153846	5142	1	12925	ENSMUST00000199089.4	125	ENSMUSG00000006360	Crip1	cysteine-rich protein 1 (intestinal)
chr11	87755649	87761114	5466	*	Promoter (<=1kb)	11	87756841	87756955	115	2	102466883	ENSMUST00000083486.2	0	ENSMUSG00000065420	Mir142b	microRNA 142b
chr13	42049165	42053507	4343	*	Promoter (<=1kb)	13	42052021	42185026	133006	1	110521	ENSMUST00000060148.5	0	ENSMUSG00000021366	Hivep1	human immunodeficiency virus type I enhancer binding protein 1
chr2	9882453	9883964	1512	*	Promoter (<=1kb)	2	9882636	9883335	700	1	381347	ENSMUST00000114919.1	0	NA	4930412O13Rik	RIKEN cDNA 4930412O13 gene
chr5	98184280	98185236	957	*	Promoter (<=1kb)	5	98183137	98185210	2074	2	102637492	ENSMUST00000197527.1	0	NA	A730035I17Rik	RIKEN cDNA A730035I17 gene
chr6	52222652	52223422	771	*	Promoter (<=1kb)	6	52216009	52221854	5846	2	15404	ENSMUST00000150041.3	-798	ENSMUSG00000038236	Hoxa7	homeobox A7
chr7	45458880	45461220	2341	*	Promoter (<=1kb)	7	45457944	45459884	1941	2	14325	ENSMUST00000094434.12	0	ENSMUSG00000050708	Ftl1	ferritin light polypeptide 1
chr11	23769248	23771598	2351	*	Promoter (<=1kb)	11	23736847	23770970	34124	2	19696	ENSMUST00000102864.4	0	ENSMUSG00000020275	Rel	reticuloendotheliosis oncogene
chr6	129210274	129210870	597	*	Intron (ENSMUST00000181238.1/76432, intron 2 of 2)	6	129212736	129233974	21239	2	76432	ENSMUST00000181517.7	23104	ENSMUSG00000097354	2310001H17Rik	RIKEN cDNA 2310001H17 gene
chr11	21990336	21991675	1340	*	Distal Intergenic	11	21994764	22001615	6852	2	18423	ENSMUST00000006071.13	9940	ENSMUSG00000005917	Otx1	orthodenticle homeobox 1
chr5	31197904	31203094	5191	*	Promoter (<=1kb)	5	31198981	31202303	3323	2	101023	ENSMUST00000114590.7	0	ENSMUSG00000043059	Zfp513	zinc finger protein 513
chr11	96203438	96204049	612	*	Distal Intergenic	11	96194316	96197447	3132	1	15408	ENSMUST00000062709.3	9122	ENSMUSG00000049604	Hoxb13	homeobox B13
chr5	137784679	137785370	692	*	Promoter (1-2kb)	5	137781906	137786663	4758	2	231803	ENSMUST00000031740.15	1293	ENSMUSG00000029726	Mepce	methylphosphate capping enzyme
chr16	23106898	23109896	2999	*	Promoter (<=1kb)	16	23108953	23109021	69	1	100216532	ENSMUST00000157899.1	0	ENSMUSG00000088524	Snord2	small nucleolar RNA, C/D box 2
chr9	44509441	44513215	3775	*	3' UTR	9	44499272	44500988	1717	1	80288	ENSMUST00000218913.1	10169	ENSMUSG00000063382	Bcl9l	B cell CLL/lymphoma 9-like
chr12	8498640	8500768	2129	*	Promoter (<=1kb)	12	8497661	8500009	2349	2	11852	ENSMUST00000067384.5	0	ENSMUSG00000054364	Rhob	ras homolog family member B
chr11	120187647	120187945	299	*	Promoter (<=1kb)	11	120185400	120188751	3352	2	100042332	ENSMUST00000155681.1	806	NA	2810410L24Rik	RIKEN cDNA 2810410L24 gene
chr11	98548061	98548958	898	*	Promoter (2-3kb)	11	98512688	98546031	33344	2	22780	ENSMUST00000152400.1	-2030	ENSMUSG00000018168	Ikzf3	IKAROS family zinc finger 3
chrX	53055840	53057485	1646	*	Promoter (<=1kb)	20	53055046	53057190	2145	2	72575	ENSMUST00000155622.7	0	NA	C430049B03Rik	RIKEN cDNA C430049B03 gene
chr5	142900492	142901427	936	*	Downstream (1-2kb)	5	142904351	142905821	1471	2	11461	ENSMUST00000171419.7	4394	ENSMUSG00000029580	Actb	actin, beta
chr4	95050443	95052210	1768	*	Promoter (<=1kb)	4	95049034	95052222	3189	2	16476	ENSMUST00000107094.1	12	ENSMUSG00000052684	Jun	jun proto-oncogene
chr12	73039992	73040317	326	*	Exon (ENSMUST00000176310.1/ENSMUST00000176310.1, exon 2 of 2)	12	73043774	73045291	1518	2	20471	ENSMUST00000175677.1	4974	ENSMUSG00000051367	Six1	sine oculis-related homeobox 1
chr1	134062903	134066110	3208	*	Distal Intergenic	1	134075170	134079120	3951	2	12227	ENSMUST00000020692.6	13010	ENSMUSG00000020423	Btg2	B cell translocation gene 2, anti-proliferative
chr18	80705593	80709084	3492	*	Promoter (<=1kb)	18	80606205	80708173	101969	2	18018	ENSMUST00000167977.7	0	ENSMUSG00000033016	Nfatc1	nuclear factor of activated T cells, cytoplasmic, calcineurin dependent 1
chr2	167659127	167659594	468	*	Promoter (1-2kb)	2	167607850	167661496	53647	2	66589	ENSMUST00000125544.2	1902	ENSMUSG00000078923	Ube2v1	ubiquitin-conjugating enzyme E2 variant 1
chr18	4351470	4354292	2823	*	Promoter (<=1kb)	18	4331327	4353015	21689	2	26410	ENSMUST00000025078.9	0	ENSMUSG00000024235	Map3k8	mitogen-activated protein kinase kinase kinase 8
chr3	31093361	31096183	2823	*	Promoter (<=1kb)	3	31095058	31122573	27516	1	20482	ENSMUST00000118470.7	0	ENSMUSG00000027660	Skil	SKI-like
chr10	80691693	80697173	5481	*	Promoter (<=1kb)	10	80691218	80693736	2519	2	208228	ENSMUST00000220138.1	0	ENSMUSG00000003348	Mob3a	MOB kinase activator 3A
chr1	88697325	88698258	934	*	3' UTR	1	88698225	88702221	3997	2	320982	ENSMUST00000159814.1	3963	ENSMUSG00000049866	Arl4c	ADP-ribosylation factor-like 4C
chr12	57542986	57546119	3134	*	Promoter (<=1kb)	12	57540628	57546121	5494	2	15375	ENSMUST00000044380.7	2	ENSMUSG00000035451	Foxa1	forkhead box A1
chr10	62504831	62508852	4022	*	Promoter (<=1kb)	10	62494428	62507755	13328	2	19073	ENSMUST00000020271.12	0	ENSMUSG00000020077	Srgn	serglycin
chr14	25458979	25460672	1694	*	Promoter (<=1kb)	14	25459185	25538492	79308	1	328365	ENSMUST00000161766.7	0	ENSMUSG00000007817	Zmiz1	zinc finger, MIZ-type containing 1
chr3	96499316	96499681	366	*	Distal Intergenic	3	96525172	96529210	4039	1	69585	ENSMUST00000049208.10	-25491	ENSMUSG00000038403	Hjv	hemojuvelin BMP co-receptor
chr7	28372235	28373469	1235	*	Promoter (<=1kb)	7	28359605	28372494	12890	2	101497	ENSMUST00000119990.7	0	ENSMUSG00000037552	Plekhg2	pleckstrin homology domain containing, family G (with RhoGef domain) member 2
chr7	137310353	137311569	1217	*	Promoter (2-3kb)	7	137298711	137313916	15206	2	13593	ENSMUST00000209864.1	2347	ENSMUSG00000010476	Ebf3	early B cell factor 3
chr6	99520292	99523985	3694	*	Promoter (<=1kb)	6	98929189	99520997	591809	2	108655	ENSMUST00000176565.7	0	ENSMUSG00000030067	Foxp1	forkhead box P1
chr6	52261915	52264625	2711	*	Promoter (<=1kb)	6	52262775	52267603	4829	1	791364	ENSMUST00000152875.1	0	ENSMUSG00000055408	Hottip	Hoxa distal transcript antisense RNA
chr10	128090682	128093991	3310	*	Promoter (<=1kb)	10	128091577	128116757	25181	1	116848	ENSMUST00000218772.1	0	ENSMUSG00000040054	Baz2a	bromodomain adjacent to zinc finger domain, 2A
chr7	80028352	80028630	279	*	Promoter (<=1kb)	7	80027814	80081169	53356	1	209225	ENSMUST00000206104.1	538	ENSMUSG00000048897	Zfp710	zinc finger protein 710
chr15	59647720	59649841	2122	*	Promoter (<=1kb)	15	59648350	59657099	8750	1	211770	ENSMUST00000067543.7	0	ENSMUSG00000032501	Trib1	tribbles pseudokinase 1
chr10	81133355	81136109	2755	*	Promoter (<=1kb)	10	81135220	81144496	9277	1	16969	ENSMUST00000125261.1	0	ENSMUSG00000035011	Zbtb7a	zinc finger and BTB domain containing 7a
chr9	82974383	82976289	1907	*	Promoter (<=1kb)	9	82866159	82975516	109358	2	83946	ENSMUST00000034787.11	0	ENSMUSG00000032253	Phip	pleckstrin homology domain interacting protein
chr6	113658119	113659091	973	*	Intron (ENSMUST00000059286.13/108960, intron 2 of 12)	6	113668850	113672939	4090	1	108960	ENSMUST00000155554.3	-9759	ENSMUSG00000060477	Irak2	interleukin-1 receptor-associated kinase 2
chr3	96499955	96500972	1018	*	Distal Intergenic	3	96525172	96529210	4039	1	69585	ENSMUST00000049208.10	-24200	ENSMUSG00000038403	Hjv	hemojuvelin BMP co-receptor
chr19	5793982	5795525	1544	*	Downstream (<1kb)	19	5799000	5799085	86	2	72289	ENSMUST00000184740.1	3560	ENSMUSG00000092341	Malat1	metastasis associated lung adenocarcinoma transcript 1 (non-coding RNA)
chr19	53902068	53904469	2402	*	Promoter (<=1kb)	19	53903351	53929861	26511	1	18569	ENSMUST00000025931.12	0	ENSMUSG00000024975	Pdcd4	programmed cell death 4
chr6	52224286	52224605	320	*	Promoter (1-2kb)	6	52224121	52226189	2069	2	15405	ENSMUST00000114425.2	1584	ENSMUSG00000038227	Hoxa9	homeobox A9
chr6	30174481	30175950	1470	*	Exon (ENSMUST00000194541.2/ENSMUST00000194541.2, exon 1 of 1)	6	30169668	30169737	70	2	387178	ENSMUST00000083685.2	-4744	ENSMUSG00000065619	Mir183	microRNA 183
chr11	85835979	85836290	312	*	Intron (ENSMUST00000000095.6/21385, intron 3 of 6)	11	85832551	85841948	9398	1	21385	ENSMUST00000000095.6	3428	ENSMUSG00000000093	Tbx2	T-box 2
chr16	92694635	92699152	4518	*	Promoter (<=1kb)	16	92603656	92697328	93673	2	12394	ENSMUST00000113956.9	0	ENSMUSG00000022952	Runx1	runt related transcription factor 1
chr13	45389359	45392636	3278	*	Promoter (<=1kb)	13	45389742	45412022	22281	1	218203	ENSMUST00000038275.10	0	ENSMUSG00000038175	Mylip	myosin regulatory light chain interacting protein
chr11	98785326	98785933	608	*	Distal Intergenic	11	98795516	98807859	12344	1	74026	ENSMUST00000037915.8	-9583	ENSMUSG00000052915	Msl1	male specific lethal 1
chr5	137530890	137533272	2383	*	Promoter (<=1kb)	5	137483020	137533242	50223	2	13856	ENSMUST00000111038.7	0	ENSMUSG00000029711	Epo	erythropoietin
chr18	54987003	54988145	1143	*	Promoter (2-3kb)	18	54888045	54990180	102136	2	269023	ENSMUST00000064763.5	2035	ENSMUSG00000052713	Zfp608	zinc finger protein 608
chr11	101173263	101174428	1166	*	Promoter (1-2kb)	11	101172997	101175443	2447	2	12777	ENSMUST00000062759.3	1015	ENSMUSG00000044052	Ccr10	chemokine (C-C motif) receptor 10
chr9	44484181	44484539	359	*	Promoter (1-2kb)	9	44482866	44500800	17935	1	80288	ENSMUST00000217898.1	1315	ENSMUSG00000063382	Bcl9l	B cell CLL/lymphoma 9-like
chr14	21986174	21986444	271	*	Exon (ENSMUST00000043409.8/218820, exon 3 of 3)	14	21983959	21989601	5643	2	218820	ENSMUST00000043409.8	3157	ENSMUSG00000039081	Zfp503	zinc finger protein 503
chr7	73606652	73608001	1350	*	Distal Intergenic	7	73539203	73558395	19193	2	69170	ENSMUST00000184587.3	-48257	ENSMUSG00000101970	1810026B05Rik	RIKEN cDNA 1810026B05 gene
chr4	125120901	125121406	506	*	Promoter (1-2kb)	4	125120094	125122520	2427	2	230738	ENSMUST00000131685.1	1114	ENSMUSG00000042677	Zc3h12a	zinc finger CCCH type containing 12A
chr6	52215436	52216210	775	*	Promoter (1-2kb)	6	52216440	52217452	1013	2	15404	ENSMUST00000140316.1	1242	ENSMUSG00000038236	Hoxa7	homeobox A7
chr17	45572260	45574955	2696	*	Promoter (<=1kb)	17	45567775	45573271	5497	2	15516	ENSMUST00000024739.13	0	ENSMUSG00000023944	Hsp90ab1	heat shock protein 90 alpha (cytosolic), class B member 1
chr12	84191879	84193995	2117	*	Promoter (<=1kb)	12	84149278	84194015	44738	2	238317	ENSMUST00000110294.1	20	ENSMUSG00000042507	Elmsan1	ELM2 and Myb/SANT-like domain containing 1
chr9	40799196	40802170	2975	*	Promoter (<=1kb)	9	40800984	40805200	4217	1	15481	ENSMUST00000015800.15	0	ENSMUSG00000015656	Hspa8	heat shock protein 8
chr19	4193073	4193400	328	*	Promoter (<=1kb)	19	4192158	4195419	3262	1	19045	ENSMUST00000046094.4	915	ENSMUSG00000040385	Ppp1ca	protein phosphatase 1 catalytic subunit alpha
chr8	126585576	126586339	764	*	Intron (ENSMUST00000181773.1/ENSMUST00000181773.1, intron 2 of 2)	8	126588296	126593986	5691	2	270110	ENSMUST00000054960.7	7647	ENSMUSG00000051495	Irf2bp2	interferon regulatory factor 2 binding protein 2
chr13	55210076	55213606	3531	*	Promoter (<=1kb)	13	55210735	55240846	30112	1	18193	ENSMUST00000224156.1	0	ENSMUSG00000021488	Nsd1	nuclear receptor-binding SET-domain protein 1
chr4	135356182	135356722	541	*	Promoter (2-3kb)	4	135321094	135353244	32151	2	51796	ENSMUST00000136342.8	-2938	ENSMUSG00000028809	Srrm1	serine/arginine repetitive matrix 1
chr19	4194108	4194495	388	*	Promoter (1-2kb)	19	4192158	4195419	3262	1	19045	ENSMUST00000046094.4	1950	ENSMUSG00000040385	Ppp1ca	protein phosphatase 1 catalytic subunit alpha
chr12	76366690	76370864	4175	*	Promoter (<=1kb)	12	76348900	76369464	20565	2	109929	ENSMUST00000167011.7	0	ENSMUSG00000056459	Zbtb25	zinc finger and BTB domain containing 25
chr19	32758173	32759152	980	*	Promoter (<=1kb)	19	32757595	32802843	45249	1	19211	ENSMUST00000140014.1	578	ENSMUSG00000013663	Pten	phosphatase and tensin homolog
chr11	98768220	98776642	8423	*	Promoter (<=1kb)	11	98767932	98775333	7402	2	217166	ENSMUST00000064941.6	0	ENSMUSG00000020889	Nr1d1	nuclear receptor subfamily 1, group D, member 1
chrX	42151583	42152278	696	*	Promoter (<=1kb)	20	42152180	42221029	68850	1	20843	ENSMUST00000128799.2	0	ENSMUSG00000025862	Stag2	stromal antigen 2
chr10	127665813	127668824	3012	*	Promoter (<=1kb)	10	127660918	127666710	5793	2	17937	ENSMUST00000026469.8	0	ENSMUSG00000025402	Nab2	Ngfi-A binding protein 2
chr6	52225037	52228023	2987	*	Promoter (<=1kb)	6	52223100	52227370	4271	2	15405	ENSMUST00000048680.7	0	ENSMUSG00000038227	Hoxa9	homeobox A9
chr4	136142816	136145952	3137	*	Promoter (<=1kb)	4	136143497	136145392	1896	1	15903	ENSMUST00000008016.2	0	ENSMUSG00000007872	Id3	inhibitor of DNA binding 3
chr7	73552004	73553014	1011	*	Promoter (2-3kb)	7	73544243	73555920	11678	2	69170	ENSMUST00000183916.7	2906	ENSMUSG00000101970	1810026B05Rik	RIKEN cDNA 1810026B05 gene
chr3	95227817	95232759	4943	*	Promoter (<=1kb)	3	95219135	95228677	9543	2	56772	ENSMUST00000065482.5	0	ENSMUSG00000053192	Mllt11	myeloid/lymphoid or mixed-lineage leukemia; translocated to, 11
chr7	126695394	126706453	11060	*	Promoter (<=1kb)	7	126699773	126704220	4448	2	12721	ENSMUST00000106364.7	0	ENSMUSG00000030707	Coro1a	coronin, actin binding protein 1A
chr14	75176299	75178439	2141	*	Promoter (<=1kb)	14	75176208	75198142	21935	1	18826	ENSMUST00000149883.1	91	ENSMUSG00000021998	Lcp1	lymphocyte cytosolic protein 1
chr13	23738741	23740595	1855	*	Promoter (<=1kb)	13	23738808	23740367	1560	1	50708	ENSMUST00000040914.2	0	ENSMUSG00000036181	Hist1h1c	histone cluster 1, H1c
chr6	129228881	129231335	2455	*	Promoter (2-3kb)	6	129212736	129233974	21239	2	76432	ENSMUST00000181517.7	2639	ENSMUSG00000097354	2310001H17Rik	RIKEN cDNA 2310001H17 gene
chr17	33917108	33917601	494	*	Promoter (<=1kb)	17	33916186	33919971	3786	1	21356	ENSMUST00000234582.1	922	ENSMUSG00000024308	Tapbp	TAP binding protein
chr14	48666706	48667608	903	*	Promoter (<=1kb)	14	48657677	48667515	9839	2	18424	ENSMUST00000226501.1	0	ENSMUSG00000021848	Otx2	orthodenticle homeobox 2
chr11	98793757	98797225	3469	*	Promoter (<=1kb)	11	98795516	98807859	12344	1	74026	ENSMUST00000037915.8	0	ENSMUSG00000052915	Msl1	male specific lethal 1
chrX	167106101	167106443	343	*	Distal Intergenic	20	167063336	167070380	7045	2	667794	ENSMUST00000126769.7	-35721	ENSMUSG00000086008	Gm8817	predicted gene 8817
chr10	37136074	37138063	1990	*	Promoter (<=1kb)	10	37133375	37138920	5546	2	17118	ENSMUST00000092584.5	857	ENSMUSG00000069662	Marcks	myristoylated alanine rich protein kinase C substrate
chr9	107632538	107634076	1539	*	Promoter (1-2kb)	9	107614125	107635312	21188	2	14678	ENSMUST00000192615.5	1236	ENSMUSG00000032562	Gnai2	guanine nucleotide binding protein (G protein), alpha inhibiting 2
chr11	106778561	106781391	2831	*	Promoter (<=1kb)	11	106768253	106779515	11263	2	50776	ENSMUST00000021060.5	0	ENSMUSG00000020718	Polg2	polymerase (DNA directed), gamma 2, accessory subunit
chr12	86887541	86889335	1795	*	Promoter (2-3kb)	12	86880701	86884798	4098	2	238330	ENSMUST00000038422.7	-2743	ENSMUSG00000034168	Irf2bpl	interferon regulatory factor 2 binding protein-like
chr7	73608323	73609768	1446	*	Exon (ENSMUST00000206025.1/ENSMUST00000206025.1, exon 1 of 2)	7	73539203	73558395	19193	2	69170	ENSMUST00000184587.3	-49928	ENSMUSG00000101970	1810026B05Rik	RIKEN cDNA 1810026B05 gene
chr10	17721685	17724668	2984	*	Promoter (<=1kb)	10	17723218	17725674	2457	1	17684	ENSMUST00000038107.8	0	ENSMUSG00000039910	Cited2	Cbp/p300-interacting transactivator, with Glu/Asp-rich carboxy-terminal domain, 2
chr11	116851434	116853965	2532	*	Promoter (<=1kb)	11	116849901	116853094	3194	2	20382	ENSMUST00000092404.12	0	ENSMUSG00000034120	Srsf2	serine/arginine-rich splicing factor 2
chr8	34806656	34809059	2404	*	Promoter (<=1kb)	8	34807297	34819894	12598	1	319520	ENSMUST00000033930.4	0	ENSMUSG00000031530	Dusp4	dual specificity phosphatase 4
chr2	75659254	75660331	1078	*	Promoter (<=1kb)	2	75659261	75665839	6579	1	229279	ENSMUST00000111964.7	0	ENSMUSG00000059005	Hnrnpa3	heterogeneous nuclear ribonucleoprotein A3
chr4	59330174	59338612	8439	*	Promoter (<=1kb)	4	59329210	59333022	3813	2	634731	ENSMUST00000136562.1	0	ENSMUSG00000038578	Susd1	sushi domain containing 1
chr19	25607706	25611100	3395	*	Promoter (<=1kb)	19	25610537	25623920	13384	1	240590	ENSMUST00000048935.4	0	ENSMUSG00000042372	Dmrt3	doublesex and mab-3 related transcription factor 3
chr2	170132717	170133809	1093	*	Promoter (<=1kb)	2	170120619	170133945	13327	2	228913	ENSMUST00000125162.7	136	ENSMUSG00000052056	Zfp217	zinc finger protein 217
chr11	86577302	86577703	402	*	Distal Intergenic	11	86584067	86584158	92	2	387140	ENSMUST00000083521.1	6455	ENSMUSG00000065455	Mir21a	microRNA 21a
chr17	34025754	34026103	350	*	Promoter (<=1kb)	17	34026033	34026758	726	2	14979	ENSMUST00000173616.7	655	ENSMUSG00000073422	H2-Ke6	H2-K region expressed gene 6
chr5	66074240	66076782	2543	*	Intron (ENSMUST00000113726.7/245945, intron 2 of 6)	5	66027220	66080984	53765	2	245945	ENSMUST00000202700.3	4202	ENSMUSG00000070780	Rbm47	RNA binding motif protein 47
chr2	71527047	71531860	4814	*	Promoter (<=1kb)	2	71528113	71533980	5868	1	13390	ENSMUST00000037119.3	0	ENSMUSG00000041911	Dlx1	distal-less homeobox 1
chr17	29489641	29493192	3552	*	Promoter (<=1kb)	17	29490753	29496112	5360	1	18712	ENSMUST00000024811.8	0	ENSMUSG00000024014	Pim1	proviral integration site 1
chr2	170130283	170131795	1513	*	Promoter (<=1kb)	2	170108643	170131220	22578	2	228913	ENSMUST00000063710.12	0	ENSMUSG00000052056	Zfp217	zinc finger protein 217
chr10	42273685	42275587	1903	*	Promoter (1-2kb)	10	42196268	42276696	80429	2	56484	ENSMUST00000175881.7	1109	ENSMUSG00000048756	Foxo3	forkhead box O3
chr13	83729133	83730967	1835	*	Promoter (1-2kb)	13	83728106	83735669	7564	1	320203	ENSMUST00000182788.1	1027	ENSMUSG00000050334	C130071C03Rik	RIKEN cDNA C130071C03 gene
chr5	65490494	65490806	313	*	Promoter (2-3kb)	5	65427427	65492833	65407	2	68552	ENSMUST00000196121.1	2027	ENSMUSG00000037822	Smim14	small integral membrane protein 14
chr11	59211239	59211582	344	*	Promoter (2-3kb)	11	59208321	59210738	2418	1	67862	ENSMUST00000020719.6	2918	ENSMUSG00000020441	2310033P09Rik	RIKEN cDNA 2310033P09 gene
chr6	127149053	127151135	2083	*	Promoter (<=1kb)	6	127125162	127151060	25899	2	12444	ENSMUST00000000188.11	0	ENSMUSG00000000184	Ccnd2	cyclin D2
chr4	150567114	150567428	315	*	Promoter (2-3kb)	4	150569588	150570495	908	1	68703	ENSMUST00000142379.1	-2160	ENSMUSG00000039852	Rere	arginine glutamic acid dipeptide (RE) repeats
chr17	34027031	34028822	1792	*	Promoter (<=1kb)	17	34026033	34027098	1066	2	14979	ENSMUST00000173425.7	0	ENSMUSG00000073422	H2-Ke6	H2-K region expressed gene 6
chr7	73543465	73543914	450	*	Promoter (1-2kb)	7	73539354	73541746	2393	2	244059	ENSMUST00000200492.1	-1719	ENSMUSG00000078671	Chd2	chromodomain helicase DNA binding protein 2
chr19	21273655	21274559	905	*	Promoter (<=1kb)	19	21273246	21277038	3793	1	22682	ENSMUST00000152338.1	409	ENSMUSG00000024750	Zfand5	zinc finger, AN1-type domain 5
chr9	66591592	66594242	2651	*	Promoter (<=1kb)	9	66514637	66593142	78506	2	235441	ENSMUST00000127569.7	0	ENSMUSG00000032376	Usp3	ubiquitin specific peptidase 3
chr7	25281310	25283054	1745	*	Promoter (<=1kb)	7	25282179	25294145	11967	1	71722	ENSMUST00000163320.7	0	ENSMUSG00000005442	Cic	capicua transcriptional repressor
chr14	73370299	73371701	1403	*	Promoter (1-2kb)	14	73366396	73369124	2729	2	16432	ENSMUST00000228707.1	-1175	ENSMUSG00000022108	Itm2b	integral membrane protein 2B
chr4	125119868	125120242	375	*	Promoter (2-3kb)	4	125120094	125122520	2427	2	230738	ENSMUST00000131685.1	2278	ENSMUSG00000042677	Zc3h12a	zinc finger CCCH type containing 12A
chr7	73619582	73620926	1345	*	Distal Intergenic	7	73539203	73558395	19193	2	69170	ENSMUST00000184587.3	-61187	ENSMUSG00000101970	1810026B05Rik	RIKEN cDNA 1810026B05 gene
chr19	12794401	12797328	2928	*	Promoter (<=1kb)	19	12767020	12796126	29107	2	109910	ENSMUST00000038627.8	0	ENSMUSG00000024695	Zfp91	zinc finger protein 91
chr4	133084693	133086720	2028	*	Exon (ENSMUST00000181522.1/ENSMUST00000181522.1, exon 1 of 2)	4	133066249	133072063	5815	1	230793	ENSMUST00000148518.1	18444	ENSMUSG00000037692	Ahdc1	AT hook, DNA binding motif, containing 1
chr11	96319856	96321206	1351	*	Promoter (1-2kb)	11	96318267	96321638	3372	1	15412	ENSMUST00000049241.8	1589	ENSMUSG00000038692	Hoxb4	homeobox B4
chr5	101658028	101662165	4138	*	Promoter (2-3kb)	5	101658139	101664996	6858	2	18096	ENSMUST00000044125.10	2831	ENSMUSG00000035187	Nkx6-1	NK6 homeobox 1
chr9	101076605	101076945	341	*	Promoter (1-2kb)	9	101074762	101104800	30039	1	77853	ENSMUST00000085177.4	1843	ENSMUSG00000066415	Msl2	MSL complex subunit 2
chr4	46596510	46596903	394	*	Intron (ENSMUST00000107756.3/107684, intron 1 of 11)	4	46543001	46601891	58891	2	107684	ENSMUST00000139179.1	4988	ENSMUSG00000028337	Coro2a	coronin, actin binding protein 2A
chr17	6781685	6783755	2071	*	Promoter (<=1kb)	17	6738041	6782784	44744	2	22350	ENSMUST00000064234.6	0	ENSMUSG00000052397	Ezr	ezrin
chr11	70646909	70648456	1548	*	Promoter (<=1kb)	11	70644196	70647058	2863	2	67863	ENSMUST00000014750.14	0	ENSMUSG00000014606	Slc25a11	solute carrier family 25 (mitochondrial carrier oxoglutarate carrier), member 11
chr7	16840717	16846591	5875	*	Promoter (<=1kb)	7	16842902	16870372	27471	1	101540	ENSMUST00000168093.8	0	ENSMUSG00000041187	Prkd2	protein kinase D2
chr1	191182685	191186912	4228	*	Promoter (<=1kb)	1	191170296	191183340	13045	2	11910	ENSMUST00000027941.13	0	ENSMUSG00000026628	Atf3	activating transcription factor 3
chr13	103919535	103922067	2533	*	Promoter (<=1kb)	13	103818787	103920514	101728	2	59079	ENSMUST00000022222.11	0	ENSMUSG00000021709	Erbin	Erbb2 interacting protein
chr1	153909535	153910025	491	*	3' UTR	1	153906043	153907116	1074	1	14645	ENSMUST00000154576.1	3492	ENSMUSG00000026473	Glul	glutamate-ammonia ligase (glutamine synthetase)
chr11	5062877	5063569	693	*	Promoter (1-2kb)	11	5060470	5064851	4382	2	78926	ENSMUST00000156196.1	1282	ENSMUSG00000034201	Gas2l1	growth arrest-specific 2 like 1
chr18	75370138	75371863	1726	*	Promoter (<=1kb)	18	75369976	75394365	24390	1	17131	ENSMUST00000174411.1	162	ENSMUSG00000025880	Smad7	SMAD family member 7
chr6	52218755	52219192	438	*	Promoter (<=1kb)	6	52215753	52218711	2959	2	15404	ENSMUST00000134367.3	-44	ENSMUSG00000038236	Hoxa7	homeobox A7
chr12	76371971	76372367	397	*	Promoter (1-2kb)	12	76370266	76396950	26685	1	268564	ENSMUST00000042779.3	1705	ENSMUSG00000033454	Zbtb1	zinc finger and BTB domain containing 1
chr4	135155835	135156121	287	*	Intron (ENSMUST00000056977.13/12399, intron 3 of 5)	4	135120652	135177990	57339	1	12399	ENSMUST00000056977.13	35183	ENSMUSG00000070691	Runx3	runt related transcription factor 3
chr13	55443197	55444934	1738	*	Promoter (<=1kb)	13	55445072	55460922	15851	1	26385	ENSMUST00000224653.1	-138	ENSMUSG00000074886	Grk6	G protein-coupled receptor kinase 6
chr5	23415804	23416370	567	*	Intron (ENSMUST00000185943.1/ENSMUST00000185943.1, intron 1 of 6)	5	23431810	23433919	2110	2	269630	ENSMUST00000101522.2	17549	ENSMUSG00000073147	5031425E22Rik	RIKEN cDNA 5031425E22 gene
chr7	73523655	73525385	1731	*	Intron (ENSMUST00000169922.8/244059, intron 2 of 38)	7	73507860	73537621	29762	2	244059	ENSMUST00000172704.5	12236	ENSMUSG00000078671	Chd2	chromodomain helicase DNA binding protein 2
chr5	123132174	123133852	1679	*	Promoter (<=1kb)	5	123103044	123132396	29353	2	23912	ENSMUST00000186469.6	0	ENSMUSG00000029449	Rhof	ras homolog family member F (in filopodia)
chr3	135438404	135440779	2376	*	Promoter (<=1kb)	3	135436209	135438665	2457	2	319587	ENSMUST00000182865.1	0	ENSMUSG00000097032	4930539J05Rik	RIKEN cDNA 4930539J05 gene
chr10	59949904	59952483	2580	*	Promoter (<=1kb)	10	59949669	59951834	2166	2	74747	ENSMUST00000020308.4	0	ENSMUSG00000020108	Ddit4	DNA-damage-inducible transcript 4
chr10	50901863	50904487	2625	*	Intron (ENSMUST00000020071.3/20464, intron 1 of 10)	10	50895651	50989152	93502	1	20464	ENSMUST00000020071.3	6212	ENSMUSG00000019913	Sim1	single-minded family bHLH transcription factor 1
chr3	96218886	96222422	3537	*	Promoter (<=1kb)	3	96220361	96220880	520	2	319176	ENSMUST00000090782.3	0	ENSMUSG00000068855	Hist2h2ac	histone cluster 2, H2ac
chr4	135352450	135353999	1550	*	Promoter (<=1kb)	4	135320491	135353244	32754	2	51796	ENSMUST00000084846.11	0	ENSMUSG00000028809	Srrm1	serine/arginine repetitive matrix 1
chr11	3333753	3334243	491	*	Promoter (<=1kb)	11	3334381	3342005	7625	1	216505	ENSMUST00000130747.1	-138	ENSMUSG00000034614	Pik3ip1	phosphoinositide-3-kinase interacting protein 1
chr4	8688877	8693164	4288	*	Promoter (<=1kb)	4	8690406	8755906	65501	1	320790	ENSMUST00000170457.1	0	ENSMUSG00000041235	Chd7	chromodomain helicase DNA binding protein 7
chr6	136467910	136468245	336	*	Distal Intergenic	6	136506167	136566758	60592	1	54343	ENSMUST00000203988.2	-37922	ENSMUSG00000030213	Atf7ip	activating transcription factor 7 interacting protein
chr4	155220996	155222500	1505	*	Promoter (<=1kb)	4	155154075	155222535	68461	2	20481	ENSMUST00000084103.9	35	ENSMUSG00000029050	Ski	ski sarcoma viral oncogene homolog (avian)
chr11	63922526	63924515	1990	*	Promoter (<=1kb)	11	63885792	63922290	36499	2	54710	ENSMUST00000094103.3	-236	ENSMUSG00000070407	Hs3st3b1	heparan sulfate (glucosamine) 3-O-sulfotransferase 3B1
chr4	46574227	46575305	1079	*	Exon (ENSMUST00000127304.1/107684, exon 2 of 2)	4	46536943	46566458	29516	2	107684	ENSMUST00000107757.7	-7769	ENSMUSG00000028337	Coro2a	coronin, actin binding protein 2A
chr15	79912394	79917891	5498	*	3' UTR	15	79906123	79907091	969	1	80287	ENSMUST00000175827.1	6271	ENSMUSG00000009585	Apobec3	apolipoprotein B mRNA editing enzyme, catalytic polypeptide 3
chr2	147088281	147089558	1278	*	Promoter (2-3kb)	2	147083316	147085445	2130	2	228731	ENSMUST00000067020.2	-2836	ENSMUSG00000054160	Nkx2-4	NK2 homeobox 4
chr18	82911782	82914214	2433	*	Promoter (<=1kb)	18	82914632	83005314	90683	1	329003	ENSMUST00000071233.6	-418	ENSMUSG00000058881	Zfp516	zinc finger protein 516
chr11	117825620	117826521	902	*	Promoter (<=1kb)	11	117815526	117826092	10567	2	21877	ENSMUST00000026661.3	0	ENSMUSG00000025574	Tk1	thymidine kinase 1
chr13	55445226	55448395	3170	*	Promoter (<=1kb)	13	55445338	55460927	15590	1	26385	ENSMUST00000001115.15	0	ENSMUSG00000074886	Grk6	G protein-coupled receptor kinase 6
chr11	69061800	69062100	301	*	Promoter (2-3kb)	11	69059717	69061578	1862	1	71923	ENSMUST00000051888.3	2083	ENSMUSG00000045176	Borcs6	BLOC-1 related complex subunit 6
chr9	109050493	109061181	10689	*	Promoter (<=1kb)	9	109057933	109059734	1802	2	111828493	ENSMUST00000061973.4	0	NA	Atrip-trex1	Atrip-Trex1 readthrough
chr13	55829127	55830817	1691	*	Promoter (<=1kb)	13	55825051	55831425	6375	2	18740	ENSMUST00000021968.6	608	ENSMUSG00000021506	Pitx1	paired-like homeodomain transcription factor 1
chr9	123927523	123927895	373	*	Distal Intergenic	9	123962124	123968692	6569	2	12768	ENSMUST00000026911.5	40797	ENSMUSG00000025804	Ccr1	chemokine (C-C motif) receptor 1
chr17	34124412	34124769	358	*	Promoter (1-2kb)	17	34119867	34122634	2768	2	14312	ENSMUST00000179687.1	-1778	ENSMUSG00000024335	Brd2	bromodomain containing 2
chr17	34113832	34114528	697	*	Promoter (<=1kb)	17	34112684	34113732	1049	2	14312	ENSMUST00000142570.1	-100	ENSMUSG00000024335	Brd2	bromodomain containing 2
chr2	74671732	74672290	559	*	Promoter (2-3kb)	2	74675013	74677705	2693	1	15432	ENSMUST00000001878.5	-2723	ENSMUSG00000001823	Hoxd12	homeobox D12
chr9	106369516	106370800	1285	*	Promoter (<=1kb)	9	106369612	106370875	1264	1	235584	ENSMUST00000173051.1	0	ENSMUSG00000053716	Dusp7	dual specificity phosphatase 7
chr6	83455047	83457834	2788	*	Promoter (<=1kb)	6	83368042	83456392	88351	2	194388	ENSMUST00000186548.6	0	ENSMUSG00000034832	Tet3	tet methylcytosine dioxygenase 3
chr4	134114490	134120254	5765	*	Promoter (1-2kb)	4	134112527	134123598	11072	1	67586	ENSMUST00000135287.1	1963	ENSMUSG00000012126	Ubxn11	UBX domain protein 11
chr19	6045079	6049192	4114	*	Promoter (<=1kb)	19	6046576	6053712	7137	1	74126	ENSMUST00000138532.7	0	ENSMUSG00000024807	Syvn1	synovial apoptosis inhibitor 1, synoviolin
chr17	29030683	29031197	515	*	Promoter (1-2kb)	17	29032628	29043373	10746	1	20383	ENSMUST00000130216.2	-1431	ENSMUSG00000071172	Srsf3	serine/arginine-rich splicing factor 3
chr14	103098614	103099951	1338	*	Promoter (<=1kb)	14	103080239	103099554	19316	2	50789	ENSMUST00000022720.14	0	ENSMUSG00000022124	Fbxl3	F-box and leucine-rich repeat protein 3
chr4	133083446	133084163	718	*	Distal Intergenic	4	133066249	133072063	5815	1	230793	ENSMUST00000148518.1	17197	ENSMUSG00000037692	Ahdc1	AT hook, DNA binding motif, containing 1
chr3	52101779	52105429	3651	*	Promoter (<=1kb)	3	51685907	52105076	419170	2	433586	ENSMUST00000121440.3	0	ENSMUSG00000061143	Maml3	mastermind like transcriptional coactivator 3
chr5	106458655	106459599	945	*	Promoter (<=1kb)	5	106452523	106458166	5644	2	104382	ENSMUST00000086795.7	-489	ENSMUSG00000034384	Barhl2	BarH like homeobox 2
chr5	125388816	125390375	1560	*	Promoter (<=1kb)	5	125385965	125390014	4050	2	22190	ENSMUST00000136312.1	0	ENSMUSG00000008348	Ubc	ubiquitin C
chr19	53901129	53901517	389	*	Promoter (1-2kb)	19	53903351	53929861	26511	1	18569	ENSMUST00000025931.12	-1834	ENSMUSG00000024975	Pdcd4	programmed cell death 4
chr2	163631571	163634147	2577	*	Exon (ENSMUST00000017851.3/26943, exon 5 of 10)	2	163644850	163645800	951	1	68386	ENSMUST00000076667.1	-10703	ENSMUSG00000058812	0610039K10Rik	RIKEN cDNA 0610039K10 gene
chr2	9884370	9885314	945	*	Promoter (<=1kb)	2	9883042	9883993	952	2	77682	ENSMUST00000114915.2	-377	ENSMUSG00000079602	9230102O04Rik	RIKEN cDNA 9230102O04 gene
chr19	11482377	11489225	6849	*	Promoter (<=1kb)	19	11485938	11506260	20323	1	666926	ENSMUST00000189635.6	0	ENSMUSG00000058470	Gm8369	predicted gene 8369
chr12	69371377	69373244	1868	*	Promoter (<=1kb)	12	69372150	69373783	1634	1	11845	ENSMUST00000050063.8	0	ENSMUSG00000044147	Arf6	ADP-ribosylation factor 6
chr17	35243112	35243921	810	*	Promoter (<=1kb)	17	35244075	35244135	61	1	102465589	ENSMUST00000184879.1	-154	ENSMUSG00000098499	Mir6975	microRNA 6975
chr8	126664437	126668674	4238	*	Distal Intergenic	8	126588296	126593986	5691	2	270110	ENSMUST00000054960.7	-70451	ENSMUSG00000051495	Irf2bp2	interferon regulatory factor 2 binding protein 2
chr12	113153642	113155946	2305	*	Promoter (<=1kb)	12	113156421	113164544	8124	1	104732	ENSMUST00000049271.12	-475	ENSMUSG00000037466	Tedc1	tubulin epsilon and delta complex 1
chr15	102403904	102405557	1654	*	Promoter (<=1kb)	15	102406143	102408235	2093	1	20683	ENSMUST00000170884.7	-586	ENSMUSG00000001280	Sp1	trans-acting transcription factor 1
chr13	45963725	45964088	364	*	Promoter (<=1kb)	13	45556429	45964957	408529	2	20238	ENSMUST00000167708.3	869	ENSMUSG00000046876	Atxn1	ataxin 1
chr3	90082029	90082649	621	*	Promoter (1-2kb)	3	90080442	90087485	7044	1	59069	ENSMUST00000127955.1	1587	ENSMUSG00000027940	Tpm3	tropomyosin 3, gamma
chr2	75658003	75658956	954	*	Promoter (<=1kb)	2	75659261	75665839	6579	1	229279	ENSMUST00000111964.7	-305	ENSMUSG00000059005	Hnrnpa3	heterogeneous nuclear ribonucleoprotein A3
chr13	48657778	48660942	3165	*	Promoter (2-3kb)	13	48662998	48666507	3510	1	12022	ENSMUST00000021813.4	-2056	ENSMUSG00000021381	Barx1	BarH-like homeobox 1
chr13	44729385	44732767	3383	*	Promoter (<=1kb)	13	44729535	44848340	118806	1	16468	ENSMUST00000174068.7	0	ENSMUSG00000038518	Jarid2	jumonji, AT rich interactive domain 2
chr17	33918350	33921759	3410	*	Promoter (<=1kb)	17	33919332	33929292	9961	1	21356	ENSMUST00000025161.9	0	ENSMUSG00000024308	Tapbp	TAP binding protein
chr11	106153662	106161931	8270	*	Promoter (<=1kb)	11	106156256	106160142	3887	2	67803	ENSMUST00000045923.9	0	ENSMUSG00000040699	Limd2	LIM domain containing 2
chr11	116850627	116850945	319	*	Promoter (<=1kb)	11	116850108	116851571	1464	2	20382	ENSMUST00000177429.1	626	ENSMUSG00000034120	Srsf2	serine/arginine-rich splicing factor 2
chr11	62549637	62552110	2474	*	Promoter (<=1kb)	11	62551171	62553213	2043	1	22187	ENSMUST00000019649.3	0	ENSMUSG00000019505	Ubb	ubiquitin B
chr11	96284802	96285361	560	*	Promoter (1-2kb)	11	96286623	96290162	3540	1	15415	ENSMUST00000049352.7	-1262	ENSMUSG00000038721	Hoxb7	homeobox B7
chr11	11688881	11689530	650	*	Promoter (2-3kb)	11	11686445	11769798	83354	1	22778	ENSMUST00000018798.6	2436	ENSMUSG00000018654	Ikzf1	IKAROS family zinc finger 1
chr8	123040574	123042249	1676	*	Promoter (<=1kb)	8	122883822	123042020	158199	2	77087	ENSMUST00000098334.12	0	ENSMUSG00000035569	Ankrd11	ankyrin repeat domain 11
chr1	56970665	56970980	316	*	Promoter (<=1kb)	1	56971412	56975197	3786	1	329160	ENSMUST00000135238.3	-432	ENSMUSG00000087022	9130024F11Rik	RIKEN cDNA 9130024F11 gene
chr10	91182916	91183750	835	*	Promoter (1-2kb)	10	91164046	91181315	17270	2	21917	ENSMUST00000216402.1	-1601	ENSMUSG00000019961	Tmpo	thymopoietin
chr11	120346489	120346989	501	*	Promoter (<=1kb)	11	120346382	120346977	596	2	11465	ENSMUST00000089616.5	0	ENSMUSG00000062825	Actg1	actin, gamma, cytoplasmic 1
chr8	46846678	46847264	587	*	3' UTR	8	46807230	46818971	11742	1	16363	ENSMUST00000210334.1	39448	ENSMUSG00000031627	Irf2	interferon regulatory factor 2
chr17	6743196	6745541	2346	*	Promoter (<=1kb)	17	6740837	6742821	1985	2	22350	ENSMUST00000131131.1	-375	ENSMUSG00000052397	Ezr	ezrin
chr6	114919615	114920094	480	*	Promoter (1-2kb)	6	114861424	114921821	60398	2	232334	ENSMUST00000032459.13	1727	ENSMUSG00000030315	Vgll4	vestigial like family member 4
chr11	87747975	87755337	7363	*	Promoter (1-2kb)	11	87756864	87756927	64	1	387160	ENSMUST00000198092.1	-1527	ENSMUSG00000105196	Mir142	microRNA 142
chr7	73526976	73530524	3549	*	Exon (ENSMUST00000205707.1/ENSMUST00000205707.1, exon 1 of 1)	7	73507860	73537621	29762	2	244059	ENSMUST00000172704.5	7097	ENSMUSG00000078671	Chd2	chromodomain helicase DNA binding protein 2
chr3	144203193	144203579	387	*	Promoter (<=1kb)	3	144193988	144202963	8976	2	16911	ENSMUST00000197652.1	-230	ENSMUSG00000028266	Lmo4	LIM domain only 4
chr19	25605930	25606439	510	*	Distal Intergenic	19	25610537	25623920	13384	1	240590	ENSMUST00000048935.4	-4098	ENSMUSG00000042372	Dmrt3	doublesex and mab-3 related transcription factor 3
chr11	101008285	101009466	1182	*	Promoter (<=1kb)	11	101009452	101021410	11959	1	11975	ENSMUST00000151554.1	0	ENSMUSG00000019302	Atp6v0a1	ATPase, H+ transporting, lysosomal V0 subunit A1
chr8	84985012	84986507	1496	*	Distal Intergenic	8	84990603	85003343	12741	1	170833	ENSMUST00000209764.1	-4096	ENSMUSG00000052566	Hook2	hook microtubule tethering protein 2
chr10	91181258	91182634	1377	*	Promoter (<=1kb)	10	91164046	91181315	17270	2	21917	ENSMUST00000216402.1	0	ENSMUSG00000019961	Tmpo	thymopoietin
chr4	3932085	3933114	1030	*	Intron (ENSMUST00000003369.9/56711, intron 1 of 5)	4	3900996	3938382	37387	2	56711	ENSMUST00000003369.9	5268	ENSMUSG00000003282	Plag1	pleiomorphic adenoma gene 1
chr4	40851899	40854967	3069	*	Promoter (<=1kb)	4	40804602	40854005	49404	2	14595	ENSMUST00000030121.12	0	ENSMUSG00000028413	B4galt1	UDP-Gal:betaGlcNAc beta 1,4- galactosyltransferase, polypeptide 1
chr17	35240726	35242752	2027	*	Promoter (<=1kb)	17	35241746	35253707	11962	1	53817	ENSMUST00000068056.11	0	ENSMUSG00000019432	Ddx39b	DEAD (Asp-Glu-Ala-Asp) box polypeptide 39B
chr5	75154634	75154902	269	*	Promoter (<=1kb)	5	75155076	75163749	8674	1	18595	ENSMUST00000202161.3	-174	ENSMUSG00000029231	Pdgfra	platelet derived growth factor receptor, alpha polypeptide
chr11	103262467	103265867	3401	*	Promoter (1-2kb)	11	103219762	103267472	47711	2	53859	ENSMUST00000021324.2	1605	ENSMUSG00000020941	Map3k14	mitogen-activated protein kinase kinase kinase 14
chr7	28813486	28814156	671	*	Promoter (<=1kb)	7	28813378	28814447	1070	1	15388	ENSMUST00000174396.1	108	ENSMUSG00000015165	Hnrnpl	heterogeneous nuclear ribonucleoprotein L
chr13	24800189	24802490	2302	*	Promoter (<=1kb)	13	24801657	24816197	14541	1	79555	ENSMUST00000019276.11	0	ENSMUSG00000019132	BC005537	cDNA sequence BC005537
chr2	75702761	75705510	2750	*	Promoter (<=1kb)	2	75675513	75704641	29129	2	18024	ENSMUST00000102672.4	0	ENSMUSG00000015839	Nfe2l2	nuclear factor, erythroid derived 2, like 2
chr18	75366565	75369863	3299	*	Promoter (<=1kb)	18	75365332	75367088	1757	2	102636262	ENSMUST00000174338.1	0	NA	Gm20544	predicted gene 20544
chr9	108050871	108051197	327	*	Promoter (1-2kb)	9	108051693	108052230	538	2	84585	ENSMUST00000159523.1	1033	ENSMUSG00000041528	Rnf123	ring finger protein 123
chr12	84174529	84176831	2303	*	Intron (ENSMUST00000046266.12/238317, intron 1 of 12)	12	84156528	84160138	3611	2	238317	ENSMUST00000130038.1	-14391	ENSMUSG00000042507	Elmsan1	ELM2 and Myb/SANT-like domain containing 1
chr6	31220194	31220828	635	*	Promoter (<=1kb)	6	31220351	31337247	116897	1	73652	ENSMUST00000144612.7	0	ENSMUSG00000087380	2210408F21Rik	RIKEN cDNA 2210408F21 gene
chr15	102245574	102248138	2565	*	Promoter (<=1kb)	15	102234940	102246500	11561	2	19411	ENSMUST00000063339.13	0	ENSMUSG00000001288	Rarg	retinoic acid receptor, gamma
chr7	90129512	90131460	1949	*	Promoter (<=1kb)	7	90130213	90208932	78720	1	233489	ENSMUST00000207225.1	0	ENSMUSG00000039361	Picalm	phosphatidylinositol binding clathrin assembly protein
chr11	116021209	116021946	738	*	Promoter (2-3kb)	11	116023509	116024473	965	2	15081	ENSMUST00000139378.1	2527	ENSMUSG00000016559	H3f3b	H3 histone, family 3B
chr10	81137689	81138898	1210	*	Promoter (<=1kb)	10	81137953	81148458	10506	1	16969	ENSMUST00000117956.1	0	ENSMUSG00000035011	Zbtb7a	zinc finger and BTB domain containing 7a
chr9	78480099	78482552	2454	*	Promoter (<=1kb)	9	78478449	78481724	3276	2	13627	ENSMUST00000042235.14	0	ENSMUSG00000037742	Eef1a1	eukaryotic translation elongation factor 1 alpha 1
chr11	63920696	63922245	1550	*	Promoter (<=1kb)	11	63885792	63922290	36499	2	54710	ENSMUST00000094103.3	45	ENSMUSG00000070407	Hs3st3b1	heparan sulfate (glucosamine) 3-O-sulfotransferase 3B1
chr2	122146636	122148846	2211	*	Promoter (<=1kb)	2	122147686	122153083	5398	1	12010	ENSMUST00000102476.4	0	ENSMUSG00000060802	B2m	beta-2 microglobulin
chr12	86833984	86836834	2851	*	Distal Intergenic	12	86880701	86884798	4098	2	238330	ENSMUST00000038422.7	47964	ENSMUSG00000034168	Irf2bpl	interferon regulatory factor 2 binding protein-like
chr10	67186852	67187341	490	*	Promoter (1-2kb)	10	67185753	67191750	5998	1	108829	ENSMUST00000173949.1	1099	ENSMUSG00000037876	Jmjd1c	jumonji domain containing 1C
chr11	98543722	98544151	430	*	Promoter (1-2kb)	11	98464902	98545800	80899	2	22780	ENSMUST00000103141.3	1649	ENSMUSG00000018168	Ikzf3	IKAROS family zinc finger 3
chr14	20694753	20696144	1392	*	Promoter (<=1kb)	14	20694968	20701016	6049	1	73068	ENSMUST00000048016.2	0	ENSMUSG00000039357	Fut11	fucosyltransferase 11
chr4	97775587	97775998	412	*	Promoter (1-2kb)	4	97777608	98118871	341264	1	18027	ENSMUST00000075448.12	-1610	ENSMUSG00000028565	Nfia	nuclear factor I/A
chr10	128490618	128494572	3955	*	Promoter (<=1kb)	10	128490860	128493875	3016	2	17904	ENSMUST00000164181.1	0	ENSMUSG00000090841	Myl6	myosin, light polypeptide 6, alkali, smooth muscle and non-muscle
chr11	69998379	69999278	900	*	Promoter (1-2kb)	11	69997109	70000006	2898	1	78246	ENSMUST00000135814.1	1270	ENSMUSG00000018572	Phf23	PHD finger protein 23
chr11	33198973	33202513	3541	*	Promoter (1-2kb)	11	33200752	33203589	2838	2	27140	ENSMUST00000037746.7	1076	ENSMUSG00000040610	Tlx3	T cell leukemia, homeobox 3
chr7	73595175	73596288	1114	*	Distal Intergenic	7	73539203	73558395	19193	2	69170	ENSMUST00000184587.3	-36780	ENSMUSG00000101970	1810026B05Rik	RIKEN cDNA 1810026B05 gene
chr6	52220365	52222198	1834	*	Promoter (<=1kb)	6	52214491	52220393	5903	2	15404	ENSMUST00000153280.1	0	ENSMUSG00000038236	Hoxa7	homeobox A7
chr2	118545460	118546771	1312	*	Promoter (<=1kb)	2	118532055	118545316	13262	2	171543	ENSMUST00000154521.1	-144	ENSMUSG00000040093	Bmf	BCL2 modifying factor
chr1	74238225	74238644	420	*	Promoter (1-2kb)	1	74236550	74267988	31439	1	76709	ENSMUST00000113819.1	1675	ENSMUSG00000006304	Arpc2	actin related protein 2/3 complex, subunit 2
chr16	11064542	11070591	6050	*	Promoter (<=1kb)	16	11066330	11074985	8656	1	20621	ENSMUST00000089011.5	0	ENSMUSG00000037972	Snn	stannin
chr4	46597405	46598213	809	*	Intron (ENSMUST00000107756.3/107684, intron 1 of 11)	4	46543001	46601891	58891	2	107684	ENSMUST00000139179.1	3678	ENSMUSG00000028337	Coro2a	coronin, actin binding protein 2A
chr11	101171786	101172288	503	*	Promoter (<=1kb)	11	101162679	101171351	8673	2	217198	ENSMUST00000043397.13	-435	ENSMUSG00000035172	Plekhh3	pleckstrin homology domain containing, family H (with MyTH4 domain) member 3
chr11	49246689	49248972	2284	*	Promoter (<=1kb)	11	49247477	49262995	15519	1	17308	ENSMUST00000109194.1	0	ENSMUSG00000020346	Mgat1	mannoside acetylglucosaminyltransferase 1
chr19	26605989	26607887	1899	*	Promoter (<=1kb)	19	26607270	26778273	171004	1	67155	ENSMUST00000099537.8	0	ENSMUSG00000024921	Smarca2	SWI/SNF related, matrix associated, actin dependent regulator of chromatin, subfamily a, member 2
chr13	44733177	44734161	985	*	Promoter (<=1kb)	13	44734040	44874314	140275	1	16468	ENSMUST00000172581.1	0	ENSMUSG00000038518	Jarid2	jumonji, AT rich interactive domain 2
chr3	34649093	34649672	580	*	Promoter (<=1kb)	3	34650405	34652461	2057	1	20674	ENSMUST00000099151.5	-733	ENSMUSG00000074637	Sox2	SRY (sex determining region Y)-box 2
chr14	61647116	61649570	2455	*	Promoter (<=1kb)	14	61603589	61648822	45234	2	668253	ENSMUST00000183054.7	0	ENSMUSG00000097589	Dleu2	deleted in lymphocytic leukemia, 2
chr16	55820613	55822595	1983	*	Promoter (<=1kb)	16	55811375	55822138	10764	2	80859	ENSMUST00000114458.7	0	ENSMUSG00000035356	Nfkbiz	nuclear factor of kappa light polypeptide gene enhancer in B cells inhibitor, zeta
chr4	46600404	46600744	341	*	Promoter (1-2kb)	4	46543001	46601891	58891	2	107684	ENSMUST00000139179.1	1147	ENSMUSG00000028337	Coro2a	coronin, actin binding protein 2A
chr13	111797523	111798232	710	*	Intron (ENSMUST00000109267.8/26401, intron 1 of 19)	13	111767984	111808315	40332	2	26401	ENSMUST00000145055.1	10083	ENSMUSG00000021754	Map3k1	mitogen-activated protein kinase kinase kinase 1
chr11	75460225	75461372	1148	*	Promoter (<=1kb)	11	75461539	75466676	5138	1	100042498	ENSMUST00000149940.1	-167	ENSMUSG00000085148	Mir22hg	Mir22 host gene (non-protein coding)
chr1	132006905	132009377	2473	*	Promoter (<=1kb)	1	132007607	132026448	18842	1	13714	ENSMUST00000086556.11	0	ENSMUSG00000026436	Elk4	ELK4, member of ETS oncogene family
chr1	86489584	86490570	987	*	Distal Intergenic	1	86526726	86530712	3987	1	19231	ENSMUST00000045897.14	-36156	ENSMUSG00000026238	Ptma	prothymosin alpha
chr12	108792191	108795146	2956	*	Promoter (<=1kb)	12	108792973	108820148	27176	1	22632	ENSMUST00000021692.8	0	ENSMUSG00000021264	Yy1	YY1 transcription factor
chr10	68238347	68238793	447	*	Intron (ENSMUST00000219238.1/71371, intron 3 of 9)	10	68096016	68278721	182706	2	71371	ENSMUST00000020106.8	39928	ENSMUSG00000019947	Arid5b	AT rich interactive domain 5B (MRF1-like)
chr16	94568766	94571500	2735	*	Promoter (<=1kb)	16	94570010	94695067	125058	1	13548	ENSMUST00000119878.7	0	ENSMUSG00000022897	Dyrk1a	dual-specificity tyrosine-(Y)-phosphorylation regulated kinase 1a
chr10	67538623	67539423	801	*	Promoter (<=1kb)	10	67538683	67542188	3506	1	13654	ENSMUST00000127820.1	0	ENSMUSG00000037868	Egr2	early growth response 2
chr1	134076614	134079692	3079	*	Promoter (<=1kb)	1	134075170	134079120	3951	2	12227	ENSMUST00000020692.6	0	ENSMUSG00000020423	Btg2	B cell translocation gene 2, anti-proliferative
chr11	120186618	120187175	558	*	Promoter (1-2kb)	11	120185400	120188751	3352	2	100042332	ENSMUST00000155681.1	1576	NA	2810410L24Rik	RIKEN cDNA 2810410L24 gene
chr11	96317997	96319295	1299	*	Promoter (<=1kb)	11	96318267	96321638	3372	1	15412	ENSMUST00000049241.8	0	ENSMUSG00000038692	Hoxb4	homeobox B4
chr7	16783178	16784837	1660	*	Promoter (<=1kb)	7	16784738	16793706	8969	1	20514	ENSMUST00000135817.2	0	ENSMUSG00000001918	Slc1a5	solute carrier family 1 (neutral amino acid transporter), member 5
chr4	46580705	46582177	1473	*	Intron (ENSMUST00000107756.3/107684, intron 1 of 11)	4	46536943	46566458	29516	2	107684	ENSMUST00000107757.7	-14247	ENSMUSG00000028337	Coro2a	coronin, actin binding protein 2A
chr17	6776944	6778988	2045	*	Intron (ENSMUST00000064234.6/22350, intron 1 of 12)	17	6738041	6782784	44744	2	22350	ENSMUST00000064234.6	3796	ENSMUSG00000052397	Ezr	ezrin
chr13	51845344	51847025	1682	*	Promoter (<=1kb)	13	51846678	51848468	1791	1	23882	ENSMUST00000021903.2	0	ENSMUSG00000021453	Gadd45g	growth arrest and DNA-damage-inducible 45 gamma
chr15	80254601	80257931	3331	*	Promoter (<=1kb)	15	80255184	80257541	2358	1	11911	ENSMUST00000109605.4	0	ENSMUSG00000042406	Atf4	activating transcription factor 4
chr11	84524433	84524935	503	*	Promoter (<=1kb)	11	84518284	84525535	7252	2	16869	ENSMUST00000018842.13	600	ENSMUSG00000018698	Lhx1	LIM homeobox protein 1
chr2	163629343	163630264	922	*	Intron (ENSMUST00000017851.3/26943, intron 6 of 9)	2	163644850	163645800	951	1	68386	ENSMUST00000076667.1	-14586	ENSMUSG00000058812	0610039K10Rik	RIKEN cDNA 0610039K10 gene
chr11	98952285	98952586	302	*	Intron (ENSMUST00000107474.7/19401, intron 2 of 8)	11	98960412	98974942	14531	1	19401	ENSMUST00000107473.2	-7826	ENSMUSG00000037992	Rara	retinoic acid receptor, alpha
chr12	57537970	57541995	4026	*	3' UTR	12	57540628	57546121	5494	2	15375	ENSMUST00000044380.7	4126	ENSMUSG00000035451	Foxa1	forkhead box A1
chr4	44710704	44714570	3867	*	Promoter (<=1kb)	4	44524757	44710487	185731	2	18507	ENSMUST00000014174.13	-217	ENSMUSG00000014030	Pax5	paired box 5
chr18	61557001	61557784	784	*	Promoter (1-2kb)	18	61555689	61587531	31843	1	93687	ENSMUST00000167187.7	1312	ENSMUSG00000024576	Csnk1a1	casein kinase 1, alpha 1
chr2	74685821	74687247	1427	*	Promoter (2-3kb)	2	74683446	74694194	10749	1	15431	ENSMUST00000136302.2	2375	ENSMUSG00000042499	Hoxd11	homeobox D11
chr6	30300711	30301780	1070	*	Promoter (2-3kb)	6	30214861	30304522	89662	2	22214	ENSMUST00000094543.2	2742	ENSMUSG00000039159	Ube2h	ubiquitin-conjugating enzyme E2H
chr10	93162301	93163005	705	*	Promoter (<=1kb)	10	93162785	93162903	119	1	100316689	ENSMUST00000158589.1	0	ENSMUSG00000089214	Mir1931	microRNA 1931
chr2	74684787	74685233	447	*	Promoter (1-2kb)	2	74683446	74694194	10749	1	15431	ENSMUST00000136302.2	1341	ENSMUSG00000042499	Hoxd11	homeobox D11
chr5	115156303	115157507	1205	*	Promoter (<=1kb)	5	115142981	115158179	15199	2	109154	ENSMUST00000112121.5	672	ENSMUSG00000048578	Mlec	malectin
chr5	140606379	140610208	3830	*	Promoter (<=1kb)	5	140607320	140615545	8226	1	16848	ENSMUST00000031555.2	0	ENSMUSG00000029570	Lfng	LFNG O-fucosylpeptide 3-beta-N-acetylglucosaminyltransferase
chr13	98354924	98355428	505	*	Promoter (<=1kb)	13	98354242	98359305	5064	1	15229	ENSMUST00000105098.5	682	ENSMUSG00000078302	Foxd1	forkhead box D1
chr14	73375335	73375772	438	*	Promoter (<=1kb)	14	73364657	73375945	11289	2	16432	ENSMUST00000227454.1	173	ENSMUSG00000022108	Itm2b	integral membrane protein 2B
chr15	8446064	8446513	450	*	Promoter (1-2kb)	15	8290617	8444463	153847	2	71175	ENSMUST00000052965.7	-1601	ENSMUSG00000022141	Nipbl	NIPBL cohesin loading factor
chr8	34809413	34809859	447	*	Promoter (2-3kb)	8	34807297	34819894	12598	1	319520	ENSMUST00000033930.4	2116	ENSMUSG00000031530	Dusp4	dual specificity phosphatase 4
chr4	97776272	97776863	592	*	Promoter (<=1kb)	4	97777608	98118871	341264	1	18027	ENSMUST00000075448.12	-745	ENSMUSG00000028565	Nfia	nuclear factor I/A
chr12	99561680	99564681	3002	*	Promoter (<=1kb)	12	99563796	99615499	51704	1	102639404	ENSMUST00000222797.1	0	ENSMUSG00000097917	Gm26839	predicted gene, 26839
chr4	136146355	136146910	556	*	Promoter (2-3kb)	4	136143864	136144716	853	1	15903	ENSMUST00000151001.1	2491	ENSMUSG00000007872	Id3	inhibitor of DNA binding 3
chr7	92668417	92669885	1469	*	Promoter (<=1kb)	7	92643543	92669934	26392	2	74737	ENSMUST00000119954.8	49	ENSMUSG00000041328	Pcf11	PCF11 cleavage and polyadenylation factor subunit
chr6	83069951	83071915	1965	*	Promoter (<=1kb)	6	83068324	83070225	1902	2	21909	ENSMUST00000174674.2	0	ENSMUSG00000068327	Tlx2	T cell leukemia, homeobox 2
chr13	111795529	111797195	1667	*	Intron (ENSMUST00000109267.8/26401, intron 1 of 19)	13	111767984	111808315	40332	2	26401	ENSMUST00000145055.1	11120	ENSMUSG00000021754	Map3k1	mitogen-activated protein kinase kinase kinase 1
chr6	124714436	124715152	717	*	Promoter (<=1kb)	6	124715348	124716950	1603	1	12034	ENSMUST00000143000.7	-196	ENSMUSG00000004264	Phb2	prohibitin 2
chr2	72978551	72981185	2635	*	Promoter (<=1kb)	2	72979424	72988442	9019	1	100503849	ENSMUST00000135297.7	0	NA	Sp3os	trans-acting transcription factor 3, opposite strand
chr11	117778134	117783883	5750	*	Promoter (<=1kb)	11	117765988	117779648	13661	2	217353	ENSMUST00000131606.7	0	ENSMUSG00000025572	Tmc6	transmembrane channel-like gene family 6
chr16	23989644	23990376	733	*	Promoter (<=1kb)	16	23965052	23988852	23801	2	12053	ENSMUST00000023151.5	-792	ENSMUSG00000022508	Bcl6	B cell leukemia/lymphoma 6
chr3	95817781	95820076	2296	*	Promoter (<=1kb)	3	95760341	95818632	58292	2	75137	ENSMUST00000200164.4	0	ENSMUSG00000028106	Rprd2	regulation of nuclear pre-mRNA domain containing 2
chr10	86704826	86707053	2228	*	Promoter (<=1kb)	10	86705811	86776844	71034	1	103220	ENSMUST00000075632.13	0	ENSMUSG00000044937	Ttc41	tetratricopeptide repeat domain 41
chr3	103789935	103791839	1905	*	Promoter (<=1kb)	3	103739815	103791563	51749	2	15257	ENSMUST00000118317.7	0	ENSMUSG00000008730	Hipk1	homeodomain interacting protein kinase 1
chr13	107889776	107891886	2111	*	Promoter (<=1kb)	13	107724617	107890064	165448	2	67263	ENSMUST00000225822.1	0	ENSMUSG00000032846	Zswim6	zinc finger SWIM-type containing 6
chr9	44483006	44483680	675	*	Promoter (<=1kb)	9	44482866	44500800	17935	1	80288	ENSMUST00000217898.1	140	ENSMUSG00000063382	Bcl9l	B cell CLL/lymphoma 9-like
chr2	92184939	92186013	1075	*	Promoter (<=1kb)	2	92185459	92221592	36134	1	192285	ENSMUST00000128781.8	0	ENSMUSG00000058318	Phf21a	PHD finger protein 21A
chr15	79738913	79742744	3832	*	Promoter (<=1kb)	15	79742698	79757394	14697	1	100504191	ENSMUST00000128342.1	0	ENSMUSG00000087543	Gm16576	predicted gene 16576
chr19	6977595	6978350	756	*	Promoter (2-3kb)	19	6977741	6980440	2700	2	14227	ENSMUST00000070878.8	2090	ENSMUSG00000056629	Fkbp2	FK506 binding protein 2
chr8	85034356	85037908	3553	*	Promoter (<=1kb)	8	85036915	85057580	20666	1	212999	ENSMUST00000093360.11	0	ENSMUSG00000031691	Tnpo2	transportin 2 (importin 3, karyopherin beta 2b)
chr5	23416892	23420768	3877	*	Intron (ENSMUST00000185943.1/ENSMUST00000185943.1, intron 1 of 6)	5	23431810	23433919	2110	2	269630	ENSMUST00000101522.2	13151	ENSMUSG00000073147	5031425E22Rik	RIKEN cDNA 5031425E22 gene
chr5	93266760	93268841	2082	*	Promoter (<=1kb)	5	93267257	93276231	8975	1	12452	ENSMUST00000031331.12	0	ENSMUSG00000029385	Ccng2	cyclin G2
chr2	156179202	156181420	2219	*	Promoter (<=1kb)	2	156147239	156180238	33000	2	170791	ENSMUST00000109587.8	0	ENSMUSG00000027620	Rbm39	RNA binding motif protein 39
chr5	96160277	96164531	4255	*	Promoter (<=1kb)	5	96070333	96161990	91658	2	231464	ENSMUST00000155901.7	0	ENSMUSG00000034724	Cnot6l	CCR4-NOT transcription complex, subunit 6-like
chr12	104474004	104478357	4354	*	Promoter (<=1kb)	12	104471209	104473330	2122	2	14836	ENSMUST00000021513.5	-674	ENSMUSG00000021095	Gsc	goosecoid homeobox
chr4	8646751	8649938	3188	*	Distal Intergenic	4	8690406	8755906	65501	1	320790	ENSMUST00000170457.1	-40468	ENSMUSG00000041235	Chd7	chromodomain helicase DNA binding protein 7
chr9	44513494	44516098	2605	*	Exon (ENSMUST00000215293.1/12145, exon 4 of 4)	9	44511788	44526421	14634	2	12145	ENSMUST00000062215.7	10323	ENSMUSG00000047880	Cxcr5	chemokine (C-X-C motif) receptor 5
chr17	47507016	47509223	2208	*	Promoter (1-2kb)	17	47505241	47598649	93409	1	12445	ENSMUST00000182506.7	1775	ENSMUSG00000034165	Ccnd3	cyclin D3
chr18	11050014	11051637	1624	*	Promoter (<=1kb)	18	11049087	11051487	2401	2	68434	ENSMUST00000180789.2	0	ENSMUSG00000097222	1010001N08Rik	RIKEN cDNA 1010001N08 gene
chr3	135437296	135437941	646	*	Promoter (<=1kb)	3	135436226	135437759	1534	2	319587	ENSMUST00000181619.1	0	ENSMUSG00000097032	4930539J05Rik	RIKEN cDNA 4930539J05 gene
chrX	53058637	53060030	1394	*	Promoter (1-2kb)	20	53056193	53057190	998	2	72575	ENSMUST00000151099.1	-1447	NA	C430049B03Rik	RIKEN cDNA C430049B03 gene
chr5	101662501	101662945	445	*	Promoter (2-3kb)	5	101658139	101664996	6858	2	18096	ENSMUST00000044125.10	2051	ENSMUSG00000035187	Nkx6-1	NK6 homeobox 1
chr6	52243227	52247458	4232	*	Promoter (<=1kb)	6	52242106	52245810	3705	2	15396	ENSMUST00000048026.9	0	ENSMUSG00000038210	Hoxa11	homeobox A11
chr15	61984758	61986441	1684	*	Promoter (<=1kb)	15	61985391	61990350	4960	1	17869	ENSMUST00000022971.7	0	ENSMUSG00000022346	Myc	myelocytomatosis oncogene
chr4	122884549	122887310	2762	*	Promoter (<=1kb)	4	122859047	122885911	26865	2	12331	ENSMUST00000069533.11	0	ENSMUSG00000028656	Cap1	CAP, adenylate cyclase-associated protein 1 (yeast)
chr12	80129543	80132859	3317	*	Promoter (<=1kb)	12	80120546	80132802	12257	2	69548	ENSMUST00000219349.1	0	NA	2310015A10Rik	RIKEN cDNA 2310015A10 gene
chr7	16311744	16312126	383	*	Promoter (1-2kb)	7	16310455	16313738	3284	1	170770	ENSMUST00000136781.1	1289	ENSMUSG00000002083	Bbc3	BCL2 binding component 3
chr2	164877616	164880524	2909	*	Promoter (<=1kb)	2	164879304	164883199	3896	1	228866	ENSMUST00000145327.1	0	ENSMUSG00000039849	Pcif1	PDX1 C-terminal inhibiting factor 1
chr2	74660666	74661183	518	*	Promoter (1-2kb)	2	74652991	74659557	6567	2	14029	ENSMUST00000001867.12	-1109	ENSMUSG00000001815	Evx2	even-skipped homeobox 2
chr5	64813275	64814664	1390	*	Promoter (<=1kb)	5	64812384	64822243	9860	1	16599	ENSMUST00000197879.1	891	ENSMUSG00000029178	Klf3	Kruppel-like factor 3 (basic)
chr8	120490773	120491303	531	*	Promoter (2-3kb)	8	120488447	120581390	92944	1	382034	ENSMUST00000034279.15	2326	ENSMUSG00000031822	Gse1	genetic suppressor element 1, coiled-coil protein
chr8	25099755	25100479	725	*	Promoter (<=1kb)	8	25101216	25109368	8153	1	74744	ENSMUST00000210072.1	-737	NA	5830408C22Rik	RIKEN cDNA 5830408C22 gene
chr8	46843170	46846379	3210	*	3' UTR	8	46807230	46818971	11742	1	16363	ENSMUST00000210334.1	35940	ENSMUSG00000031627	Irf2	interferon regulatory factor 2
chr11	59207903	59210936	3034	*	Promoter (<=1kb)	11	59208321	59210738	2418	1	67862	ENSMUST00000020719.6	0	ENSMUSG00000020441	2310033P09Rik	RIKEN cDNA 2310033P09 gene
chr6	117906767	117908141	1375	*	Promoter (<=1kb)	6	117906790	117923798	17009	1	98758	ENSMUST00000179224.7	0	ENSMUSG00000042079	Hnrnpf	heterogeneous nuclear ribonucleoprotein F
chr1	166000617	166003352	2736	*	Promoter (<=1kb)	1	165865154	166002678	137525	2	18986	ENSMUST00000160260.8	0	ENSMUSG00000026565	Pou2f1	POU domain, class 2, transcription factor 1
chr1	180333307	180335002	1696	*	Promoter (2-3kb)	1	180330485	180424802	94318	1	320404	ENSMUST00000070181.6	2822	ENSMUSG00000038855	Itpkb	inositol 1,4,5-trisphosphate 3-kinase B
chr1	132010075	132011844	1770	*	Promoter (1-2kb)	1	132008297	132018305	10009	1	13714	ENSMUST00000146432.1	1778	ENSMUSG00000026436	Elk4	ELK4, member of ETS oncogene family
chr14	20693445	20694477	1033	*	Promoter (<=1kb)	14	20694968	20701016	6049	1	73068	ENSMUST00000048016.2	-491	ENSMUSG00000039357	Fut11	fucosyltransferase 11
chr3	127633600	127634601	1002	*	Promoter (<=1kb)	3	127633135	127635631	2497	1	11924	ENSMUST00000029587.8	465	ENSMUSG00000027967	Neurog2	neurogenin 2
chr16	94097246	94097718	473	*	Exon (ENSMUST00000231688.1/20465, exon 3 of 11)	16	94084931	94127032	42102	1	20465	ENSMUST00000072182.8	12315	ENSMUSG00000062713	Sim2	single-minded family bHLH transcription factor 2
chr11	85831529	85831984	456	*	Promoter (<=1kb)	11	85791661	85832209	40549	2	69909	ENSMUST00000140673.7	225	ENSMUSG00000087013	2610027K06Rik	RIKEN cDNA 2610027K06 gene
chr5	115157807	115159058	1252	*	Promoter (<=1kb)	5	115142981	115158179	15199	2	109154	ENSMUST00000112121.5	0	ENSMUSG00000048578	Mlec	malectin
chr6	83716996	83717931	936	*	Intron (ENSMUST00000037807.2/24113, intron 1 of 2)	6	83692806	83712201	19396	2	574519	ENSMUST00000123402.1	-4795	ENSMUSG00000085794	Vax2os	ventral anterior homeobox 2, opposite strand
chrX	163909327	163910909	1583	*	Promoter (<=1kb)	20	163909145	163929546	20402	1	108012	ENSMUST00000112294.8	182	ENSMUSG00000031367	Ap1s2	adaptor-related protein complex 1, sigma 2 subunit
chr14	104463179	104464500	1322	*	Promoter (<=1kb)	14	104463973	104465365	1393	2	18996	ENSMUST00000139505.1	865	ENSMUSG00000048349	Pou4f1	POU domain, class 4, transcription factor 1
chr14	73369177	73369821	645	*	Promoter (<=1kb)	14	73366396	73369124	2729	2	16432	ENSMUST00000228707.1	-53	ENSMUSG00000022108	Itm2b	integral membrane protein 2B
chr9	32696071	32698129	2059	*	Promoter (<=1kb)	9	32696121	32755275	59155	1	23871	ENSMUST00000184887.1	0	ENSMUSG00000032035	Ets1	E26 avian leukemia oncogene 1, 5' domain
chr9	44486023	44487736	1714	*	Promoter (<=1kb)	9	44487247	44511896	24650	1	80288	ENSMUST00000218183.1	0	ENSMUSG00000063382	Bcl9l	B cell CLL/lymphoma 9-like
chrX	12089502	12090091	590	*	Intron (ENSMUST00000043441.12/71458, intron 1 of 13)	20	12036740	12080553	43814	2	71458	ENSMUST00000124033.7	-8949	ENSMUSG00000040363	Bcor	BCL6 interacting corepressor
chr10	68239309	68241616	2308	*	Intron (ENSMUST00000219238.1/71371, intron 3 of 9)	10	68096016	68278721	182706	2	71371	ENSMUST00000020106.8	37105	ENSMUSG00000019947	Arid5b	AT rich interactive domain 5B (MRF1-like)
chr6	83068513	83069682	1170	*	Promoter (<=1kb)	6	83068324	83070225	1902	2	21909	ENSMUST00000174674.2	543	ENSMUSG00000068327	Tlx2	T cell leukemia, homeobox 2
chrX	10717652	10718492	841	*	Promoter (<=1kb)	20	10717468	10718384	917	1	68041	ENSMUST00000156321.1	184	ENSMUSG00000008035	Mid1ip1	Mid1 interacting protein 1 (gastrulation specific G12-like (zebrafish))
chr17	26845600	26845978	379	*	Distal Intergenic	17	26838664	26841565	2902	2	18091	ENSMUST00000015723.4	-4035	ENSMUSG00000015579	Nkx2-5	NK2 homeobox 5
chr7	25378354	25381463	3110	*	Promoter (1-2kb)	7	25376823	25385736	8914	1	654804	ENSMUST00000205787.1	1531	ENSMUSG00000053714	4732471J01Rik	RIKEN cDNA 4732471J01 gene
chr8	70607960	70610787	2828	*	Promoter (<=1kb)	8	70597490	70608314	10825	2	76900	ENSMUST00000049908.10	0	ENSMUSG00000070003	Ssbp4	single stranded DNA binding protein 4
chr11	96976568	96977675	1108	*	Promoter (<=1kb)	11	96953341	96977711	24371	2	78912	ENSMUST00000107624.7	36	ENSMUSG00000018678	Sp2	Sp2 transcription factor
chr6	51169181	51169778	598	*	Distal Intergenic	6	51269812	51269910	99	2	387166	ENSMUST00000083571.1	100132	ENSMUSG00000065505	Mir148a	microRNA 148a
chr12	113146316	113147564	1249	*	Promoter (<=1kb)	12	113146316	113153879	7564	1	12925	ENSMUST00000198597.4	0	ENSMUSG00000006360	Crip1	cysteine-rich protein 1 (intestinal)
chr5	115155473	115155992	520	*	Promoter (2-3kb)	5	115142981	115158179	15199	2	109154	ENSMUST00000112121.5	2187	ENSMUSG00000048578	Mlec	malectin
chr11	75655046	75656698	1653	*	Promoter (<=1kb)	11	75655873	75673908	18036	1	17913	ENSMUST00000108431.2	0	ENSMUSG00000017774	Myo1c	myosin IC
chr13	36731815	36736310	4496	*	Promoter (<=1kb)	13	36725625	36734477	8853	2	68404	ENSMUST00000037623.14	0	ENSMUSG00000039114	Nrn1	neuritin 1
chr8	25101274	25104596	3323	*	Promoter (<=1kb)	8	25102179	25109571	7393	1	74744	ENSMUST00000211653.1	0	NA	5830408C22Rik	RIKEN cDNA 5830408C22 gene
chr19	32755559	32757849	2291	*	Promoter (<=1kb)	19	32757497	32826160	68664	1	19211	ENSMUST00000013807.7	0	ENSMUSG00000013663	Pten	phosphatase and tensin homolog
chr3	90078821	90080298	1478	*	Promoter (<=1kb)	3	90079540	90100901	21362	1	59069	ENSMUST00000029549.15	0	ENSMUSG00000027940	Tpm3	tropomyosin 3, gamma
chr3	95281364	95283357	1994	*	Promoter (<=1kb)	3	95253674	95282076	28403	2	229589	ENSMUST00000015855.7	0	ENSMUSG00000015711	Prune1	prune exopolyphosphatase
chr4	3938977	3939691	715	*	Promoter (<=1kb)	4	3939043	3943406	4364	1	66433	ENSMUST00000123769.7	0	ENSMUSG00000042198	Chchd7	coiled-coil-helix-coiled-coil-helix domain containing 7
chr4	40721087	40723259	2173	*	Promoter (<=1kb)	4	40722150	40723795	1646	1	15502	ENSMUST00000139406.1	0	ENSMUSG00000028410	Dnaja1	DnaJ heat shock protein family (Hsp40) member A1
chr9	87730115	87730479	365	*	Promoter (<=1kb)	9	87724397	87730497	6101	2	76365	ENSMUST00000186698.1	18	ENSMUSG00000032419	Tbx18	T-box18
chr9	78476613	78479643	3031	*	Promoter (<=1kb)	9	78478912	78479501	590	2	13627	ENSMUST00000143570.1	0	ENSMUSG00000037742	Eef1a1	eukaryotic translation elongation factor 1 alpha 1
chr13	55467282	55474026	6745	*	5' UTR	13	55464267	55473154	8888	1	432763	ENSMUST00000046533.8	3015	ENSMUSG00000034686	Prr7	proline rich 7 (synaptic)
chr8	46473216	46473706	491	*	Promoter (2-3kb)	8	46471183	46534684	63502	1	14081	ENSMUST00000210929.1	2033	ENSMUSG00000018796	Acsl1	acyl-CoA synthetase long-chain family member 1
chr4	155149967	155152826	2860	*	Downstream (1-2kb)	4	155154075	155188296	34222	2	20481	ENSMUST00000129314.1	35470	ENSMUSG00000029050	Ski	ski sarcoma viral oncogene homolog (avian)
chr19	4216580	4217291	712	*	Promoter (1-2kb)	19	4214594	4222513	7920	1	56708	ENSMUST00000126457.1	1986	ENSMUSG00000040663	Clcf1	cardiotrophin-like cytokine factor 1
chr10	21992035	21994925	2891	*	Promoter (<=1kb)	10	21992223	21995874	3652	1	20393	ENSMUST00000150089.7	0	ENSMUSG00000019970	Sgk1	serum/glucocorticoid regulated kinase 1
chr14	55558000	55558418	419	*	Promoter (1-2kb)	14	55560006	55570065	10060	1	28199	ENSMUST00000117236.7	-1588	ENSMUSG00000022214	Dcaf11	DDB1 and CUL4 associated factor 11
chr19	53312612	53312943	332	*	Promoter (2-3kb)	19	53310506	53375810	65305	1	17859	ENSMUST00000003870.13	2106	ENSMUSG00000025025	Mxi1	MAX interactor 1, dimerization protein
chr8	115705864	115708396	2533	*	Promoter (<=1kb)	8	115701435	115707794	6360	2	17132	ENSMUST00000109104.1	0	ENSMUSG00000055435	Maf	avian musculoaponeurotic fibrosarcoma oncogene homolog
chr14	118230697	118231064	368	*	Downstream (2-3kb)	14	118236232	118238759	2528	1	105245869	ENSMUST00000164755.1	-5168	ENSMUSG00000090534	LOC105245869	uncharacterized LOC105245869
chr3	60502767	60503046	280	*	Promoter (1-2kb)	3	60501278	60629731	128454	1	56758	ENSMUST00000194069.5	1489	ENSMUSG00000027763	Mbnl1	muscleblind like splicing factor 1
chr13	55826324	55827123	800	*	Exon (ENSMUST00000021968.6/18740, exon 3 of 3)	13	55825051	55831425	6375	2	18740	ENSMUST00000021968.6	4302	ENSMUSG00000021506	Pitx1	paired-like homeodomain transcription factor 1
chr10	67536604	67538224	1621	*	Promoter (<=1kb)	10	67537869	67542188	4320	1	13654	ENSMUST00000048289.13	0	ENSMUSG00000037868	Egr2	early growth response 2
chr6	129215902	129216333	432	*	Exon (ENSMUST00000181238.1/76432, exon 2 of 3)	6	129212736	129233974	21239	2	76432	ENSMUST00000181517.7	17641	ENSMUSG00000097354	2310001H17Rik	RIKEN cDNA 2310001H17 gene
chr14	122467651	122469629	1979	*	Promoter (1-2kb)	14	122456795	122465677	8883	2	65100	ENSMUST00000039118.6	-1974	ENSMUSG00000041703	Zic5	zinc finger protein of the cerebellum 5
chr14	54232599	54234954	2356	*	Downstream (<1kb)	14	54239661	54253914	14254	2	13135	ENSMUST00000128231.1	18960	ENSMUSG00000022174	Dad1	defender against cell death 1
chr3	60500673	60502472	1800	*	Promoter (<=1kb)	3	60501179	60629750	128572	1	56758	ENSMUST00000099087.7	0	ENSMUSG00000027763	Mbnl1	muscleblind like splicing factor 1
chr15	102965004	102965639	636	*	Promoter (1-2kb)	15	102966796	102971893	5098	1	209448	ENSMUST00000001699.7	-1157	ENSMUSG00000022484	Hoxc10	homeobox C10
chr10	59898427	59901253	2827	*	3' UTR	10	59879626	59898521	18896	1	56709	ENSMUST00000020309.6	18801	ENSMUSG00000020109	Dnajb12	DnaJ heat shock protein family (Hsp40) member B12
chr3	96262011	96264711	2701	*	Promoter (<=1kb)	3	96261682	96263311	1630	2	97122	ENSMUST00000171473.2	0	ENSMUSG00000091405	Hist2h4	histone cluster 2, H4
chr7	44852129	44852544	416	*	Promoter (<=1kb)	7	44852571	44854686	2116	1	67605	ENSMUST00000127783.1	-27	ENSMUSG00000011096	Akt1s1	AKT1 substrate 1 (proline-rich)
chr17	28520945	28521714	770	*	Distal Intergenic	17	28399105	28517524	118420	2	14229	ENSMUST00000177939.7	-3421	ENSMUSG00000024222	Fkbp5	FK506 binding protein 5
chr8	25596257	25599384	3128	*	Promoter (<=1kb)	8	25578490	25597513	19024	2	270035	ENSMUST00000079160.7	0	ENSMUSG00000037363	Letm2	leucine zipper-EF-hand containing transmembrane protein 2
chr11	69669757	69670140	384	*	Promoter (<=1kb)	11	69669163	69670883	1721	2	13681	ENSMUST00000140310.7	743	ENSMUSG00000059796	Eif4a1	eukaryotic translation initiation factor 4A1
chr5	122208573	122214460	5888	*	Promoter (<=1kb)	5	122209729	122242297	32569	1	74096	ENSMUST00000072602.13	0	ENSMUSG00000064267	Hvcn1	hydrogen voltage-gated channel 1
chr7	45017916	45018378	463	*	Promoter (<=1kb)	7	45017961	45021647	3687	1	20130	ENSMUST00000044111.9	0	ENSMUSG00000038387	Rras	related RAS viral (r-ras) oncogene
chr7	127991358	127992690	1333	*	Promoter (<=1kb)	7	127991640	127993527	1888	2	66824	ENSMUST00000205594.1	837	ENSMUSG00000030793	Pycard	PYD and CARD domain containing
chr13	45964440	45965779	1340	*	Promoter (<=1kb)	13	45549755	45964976	415222	2	20238	ENSMUST00000091628.10	0	ENSMUSG00000046876	Atxn1	ataxin 1
chr19	45235279	45235916	638	*	Promoter (<=1kb)	19	45232684	45235812	3129	2	16814	ENSMUST00000099401.5	0	ENSMUSG00000025216	Lbx1	ladybird homeobox 1
chr7	111081586	111082988	1403	*	Promoter (<=1kb)	7	111079338	111082195	2858	2	13690	ENSMUST00000159305.1	0	ENSMUSG00000005610	Eif4g2	eukaryotic translation initiation factor 4, gamma 2
chr8	84063562	84067269	3708	*	Promoter (<=1kb)	8	84066834	84096459	29626	1	19724	ENSMUST00000211046.1	0	ENSMUSG00000031706	Rfx1	regulatory factor X, 1 (influences HLA class II expression)
chr2	18676088	18678716	2629	*	Promoter (<=1kb)	2	18677018	18686629	9612	1	12151	ENSMUST00000028071.12	0	ENSMUSG00000026739	Bmi1	Bmi1 polycomb ring finger oncogene
chr19	25612056	25612404	349	*	Promoter (1-2kb)	19	25610537	25623920	13384	1	240590	ENSMUST00000048935.4	1519	ENSMUSG00000042372	Dmrt3	doublesex and mab-3 related transcription factor 3
chr4	155562489	155563267	779	*	Promoter (<=1kb)	4	155562378	155590997	28620	1	192185	ENSMUST00000030939.13	111	ENSMUSG00000029063	Nadk	NAD kinase
chr13	46724512	46725235	724	*	Promoter (2-3kb)	13	46679905	46727940	48036	2	218210	ENSMUST00000021803.9	2705	ENSMUSG00000021374	Nup153	nucleoporin 153
chr11	5098190	5100321	2132	*	Promoter (<=1kb)	11	5069689	5099266	29578	2	14030	ENSMUST00000079949.12	0	ENSMUSG00000009079	Ewsr1	Ewing sarcoma breakpoint region 1
chrX	167107953	167108375	423	*	Distal Intergenic	20	167063336	167070380	7045	2	667794	ENSMUST00000126769.7	-37573	ENSMUSG00000086008	Gm8817	predicted gene 8817
chr14	60736343	60739159	2817	*	Intron (ENSMUST00000160973.7/219140, intron 4 of 12)	14	60732906	60764549	31644	1	219140	ENSMUST00000162945.1	3437	ENSMUSG00000021990	Spata13	spermatogenesis associated 13
chr6	30302058	30304488	2431	*	Promoter (<=1kb)	6	30214861	30304522	89662	2	22214	ENSMUST00000094543.2	34	ENSMUSG00000039159	Ube2h	ubiquitin-conjugating enzyme E2H
chr2	45107244	45107625	382	*	Promoter (2-3kb)	2	45105265	45110076	4812	2	24136	ENSMUST00000201298.1	2451	ENSMUSG00000026872	Zeb2	zinc finger E-box binding homeobox 2
chr3	65956681	65959258	2578	*	Promoter (<=1kb)	3	65946151	65958162	12012	2	56706	ENSMUST00000129002.7	0	ENSMUSG00000027829	Ccnl1	cyclin L1
chr4	46450341	46453049	2709	*	Promoter (<=1kb)	4	46450902	46472657	21756	1	67628	ENSMUST00000102926.4	0	ENSMUSG00000028333	Anp32b	acidic (leucine-rich) nuclear phosphoprotein 32 family, member B
chr8	72347278	72357174	9897	*	Intron (ENSMUST00000163643.2/13859, intron 22 of 23)	8	72345967	72374314	28348	2	13859	ENSMUST00000212257.1	17140	ENSMUSG00000006276	Eps15l1	epidermal growth factor receptor pathway substrate 15-like 1
chr14	122485764	122486068	305	*	Distal Intergenic	14	122478100	122479050	951	1	22772	ENSMUST00000137059.1	7664	ENSMUSG00000061524	Zic2	zinc finger protein of the cerebellum 2
chr5	139380996	139381405	410	*	Promoter (<=1kb)	5	139380581	139396415	15835	1	80290	ENSMUST00000051293.7	415	ENSMUSG00000044197	Gpr146	G protein-coupled receptor 146
chr18	84084854	84085679	826	*	Promoter (<=1kb)	18	84012082	84086390	74309	2	110796	ENSMUST00000175783.1	711	ENSMUSG00000046982	Tshz1	teashirt zinc finger family member 1
chr12	25094485	25098558	4074	*	Promoter (<=1kb)	12	25093799	25097140	3342	2	15902	ENSMUST00000221761.1	0	ENSMUSG00000020644	Id2	inhibitor of DNA binding 2
chr7	45703858	45704757	900	*	Promoter (<=1kb)	7	45705088	45710203	5116	1	13170	ENSMUST00000080885.11	-331	ENSMUSG00000059824	Dbp	D site albumin promoter binding protein
chr15	98869171	98870246	1076	*	Promoter (<=1kb)	15	98831669	98871183	39515	2	381022	ENSMUST00000178486.8	937	ENSMUSG00000048154	Kmt2d	lysine (K)-specific methyltransferase 2D
chr5	121834190	121837044	2855	*	Promoter (<=1kb)	5	121815488	121836825	21338	2	16923	ENSMUST00000136960.7	0	ENSMUSG00000042594	Sh2b3	SH2B adaptor protein 3
chr5	66077095	66077432	338	*	Intron (ENSMUST00000113726.7/245945, intron 2 of 6)	5	66027220	66080984	53765	2	245945	ENSMUST00000202700.3	3552	ENSMUSG00000070780	Rbm47	RNA binding motif protein 47
chr2	172548280	172549490	1211	*	Promoter (<=1kb)	2	172549593	172558622	9030	1	21420	ENSMUST00000030391.8	-103	ENSMUSG00000028640	Tfap2c	transcription factor AP-2, gamma
chr12	57546467	57547071	605	*	Promoter (<=1kb)	12	57540628	57546121	5494	2	15375	ENSMUST00000044380.7	-346	ENSMUSG00000035451	Foxa1	forkhead box A1
chr13	51847717	51849230	1514	*	Promoter (<=1kb)	13	51846744	51848224	1481	1	23882	ENSMUST00000132480.1	973	ENSMUSG00000021453	Gadd45g	growth arrest and DNA-damage-inducible 45 gamma
chr9	44232760	44234761	2002	*	Promoter (<=1kb)	9	44142976	44234049	91074	2	12402	ENSMUST00000206720.1	0	ENSMUSG00000034342	Cbl	Casitas B-lineage lymphoma
chr7	73549779	73550356	578	*	Intron (ENSMUST00000206776.1/ENSMUST00000206776.1, intron 2 of 3)	7	73544243	73555920	11678	2	69170	ENSMUST00000183916.7	5564	ENSMUSG00000101970	1810026B05Rik	RIKEN cDNA 1810026B05 gene
chr8	126663523	126663801	279	*	Distal Intergenic	8	126588296	126593986	5691	2	270110	ENSMUST00000054960.7	-69537	ENSMUSG00000051495	Irf2bp2	interferon regulatory factor 2 binding protein 2
chr11	60208513	60208941	429	*	Promoter (1-2kb)	11	60199089	60207188	8100	2	20787	ENSMUST00000134660.7	-1325	ENSMUSG00000020538	Srebf1	sterol regulatory element binding transcription factor 1
chr14	104458216	104460297	2082	*	Exon (ENSMUST00000228095.1/ENSMUST00000228095.1, exon 1 of 5)	14	104463973	104465365	1393	2	18996	ENSMUST00000139505.1	5068	ENSMUSG00000048349	Pou4f1	POU domain, class 4, transcription factor 1
chr11	60207631	60207899	269	*	Promoter (<=1kb)	11	60199089	60207188	8100	2	20787	ENSMUST00000134660.7	-443	ENSMUSG00000020538	Srebf1	sterol regulatory element binding transcription factor 1
chr5	114773135	114775673	2539	*	Promoter (<=1kb)	5	114727407	114773495	46089	2	26431	ENSMUST00000112185.8	0	ENSMUSG00000041890	Git2	GIT ArfGAP 2
chr5	122216631	122223132	6502	*	Intron (ENSMUST00000145854.7/74096, intron 3 of 3)	5	122210134	122242297	32164	1	74096	ENSMUST00000100747.2	6497	ENSMUSG00000064267	Hvcn1	hydrogen voltage-gated channel 1
chr3	96333176	96336017	2842	*	Distal Intergenic	3	96345287	96358424	13138	1	100504145	ENSMUST00000199348.4	-9270	ENSMUSG00000097851	Platr30	pluripotency associated transcript 30
chr5	106456694	106458070	1377	*	Promoter (<=1kb)	5	106452523	106458166	5644	2	104382	ENSMUST00000086795.7	96	ENSMUSG00000034384	Barhl2	BarH like homeobox 2
chr6	114920501	114921782	1282	*	Promoter (<=1kb)	6	114861424	114921821	60398	2	232334	ENSMUST00000032459.13	39	ENSMUSG00000030315	Vgll4	vestigial like family member 4
chr9	107634359	107635362	1004	*	Promoter (<=1kb)	9	107614125	107635312	21188	2	14678	ENSMUST00000192615.5	0	ENSMUSG00000032562	Gnai2	guanine nucleotide binding protein (G protein), alpha inhibiting 2
chr5	139379273	139380571	1299	*	Promoter (<=1kb)	5	139380581	139396415	15835	1	80290	ENSMUST00000051293.7	-10	ENSMUSG00000044197	Gpr146	G protein-coupled receptor 146
chr14	73355707	73356401	695	*	Distal Intergenic	14	73362885	73368505	5621	2	16432	ENSMUST00000226722.1	12104	ENSMUSG00000022108	Itm2b	integral membrane protein 2B
chr2	38923648	38924142	495	*	Promoter (2-3kb)	2	38723374	38926217	202844	2	14536	ENSMUST00000076275.10	2075	ENSMUSG00000063972	Nr6a1	nuclear receptor subfamily 6, group A, member 1
chr6	117914421	117914689	269	*	Promoter (2-3kb)	6	117916981	117924382	7402	1	98758	ENSMUST00000179478.7	-2292	ENSMUSG00000042079	Hnrnpf	heterogeneous nuclear ribonucleoprotein F
chr1	156034959	156037351	2393	*	Promoter (<=1kb)	1	156004614	156036427	31814	2	208263	ENSMUST00000097527.9	0	ENSMUSG00000026466	Tor1aip1	torsin A interacting protein 1
chr11	51857873	51858960	1088	*	Promoter (<=1kb)	11	51813455	51857653	44199	2	76901	ENSMUST00000109090.7	-220	ENSMUSG00000020387	Jade2	jade family PHD finger 2
chr2	58155299	58160940	5642	*	Promoter (<=1kb)	2	58129137	58160495	31359	2	227929	ENSMUST00000028175.6	0	ENSMUSG00000026832	Cytip	cytohesin 1 interacting protein
chr5	67097201	67100862	3662	*	Promoter (<=1kb)	5	67094399	67099301	4903	2	18935	ENSMUST00000012664.10	0	ENSMUSG00000012520	Phox2b	paired-like homeobox 2b
chr8	84202419	84204135	1717	*	Exon (ENSMUST00000193908.1/ENSMUST00000193908.1, exon 1 of 1)	8	84208518	84208592	75	1	387216	ENSMUST00000083677.1	-4383	ENSMUSG00000065611	Mir23a	microRNA 23a
chr19	46042494	46042867	374	*	Promoter (2-3kb)	19	46044886	46062197	17312	1	226169	ENSMUST00000134015.1	-2019	ENSMUSG00000055491	Pprc1	peroxisome proliferative activated receptor, gamma, coactivator-related 1
chr2	157133186	157136278	3093	*	Promoter (<=1kb)	2	157097533	157135265	37733	2	56045	ENSMUST00000057725.9	0	ENSMUSG00000027639	Samhd1	SAM domain and HD domain, 1
chr11	3330901	3333418	2518	*	Promoter (<=1kb)	11	3332072	3333679	1608	1	216505	ENSMUST00000142961.1	0	ENSMUSG00000034614	Pik3ip1	phosphoinositide-3-kinase interacting protein 1
chr2	38924512	38926327	1816	*	Promoter (<=1kb)	2	38723374	38926217	202844	2	14536	ENSMUST00000076275.10	0	ENSMUSG00000063972	Nr6a1	nuclear receptor subfamily 6, group A, member 1
chr7	28817726	28818141	416	*	Promoter (<=1kb)	7	28817834	28818712	879	1	15388	ENSMUST00000173578.1	0	ENSMUSG00000015165	Hnrnpl	heterogeneous nuclear ribonucleoprotein L
chr6	83714223	83716080	1858	*	Promoter (2-3kb)	6	83692806	83712201	19396	2	574519	ENSMUST00000123402.1	-2022	ENSMUSG00000085794	Vax2os	ventral anterior homeobox 2, opposite strand
chr19	55743364	55744330	967	*	Promoter (<=1kb)	19	55742845	55910681	167837	1	21416	ENSMUST00000133008.7	519	ENSMUSG00000024985	Tcf7l2	transcription factor 7 like 2, T cell specific, HMG box
chr11	98788144	98788833	690	*	Distal Intergenic	11	98795516	98807859	12344	1	74026	ENSMUST00000037915.8	-6683	ENSMUSG00000052915	Msl1	male specific lethal 1
chr11	51637569	51638761	1193	*	Promoter (1-2kb)	11	51623673	51635896	12224	2	66089	ENSMUST00000001081.9	-1673	ENSMUSG00000001054	Rmnd5b	required for meiotic nuclear division 5 homolog B
chr6	52238019	52240698	2680	*	Promoter (<=1kb)	6	52232082	52240795	8714	2	15395	ENSMUST00000142611.1	97	ENSMUSG00000000938	Hoxa10	homeobox A10
chr8	120539705	120540111	407	*	Promoter (1-2kb)	8	120538696	120538754	59	1	102466849	ENSMUST00000184722.1	1009	ENSMUSG00000098280	Mir7687	microRNA 7687
chr9	57648390	57649389	1000	*	Promoter (2-3kb)	9	57626646	57645653	19008	2	12988	ENSMUST00000034863.7	-2737	ENSMUSG00000032312	Csk	c-src tyrosine kinase
chr7	25238652	25239118	467	*	Promoter (<=1kb)	7	25228258	25237851	9594	2	606496	ENSMUST00000108411.1	-801	ENSMUSG00000057177	Gsk3a	glycogen synthase kinase 3 alpha
chr7	79278305	79278645	341	*	Exon (ENSMUST00000205859.1/ENSMUST00000205859.1, exon 1 of 1)	7	79273254	79345371	72118	1	54608	ENSMUST00000135333.2	5051	ENSMUSG00000039202	Abhd2	abhydrolase domain containing 2
chr11	3288983	3291008	2026	*	Promoter (<=1kb)	11	3289167	3309083	19917	1	56218	ENSMUST00000101644.9	0	ENSMUSG00000020453	Patz1	POZ (BTB) and AT hook containing zinc finger 1
chr8	94376613	94377551	939	*	Distal Intergenic	8	94386438	94395377	8940	1	64209	ENSMUST00000161576.7	-8887	ENSMUSG00000031770	Herpud1	homocysteine-inducible, endoplasmic reticulum stress-inducible, ubiquitin-like domain member 1
chr4	89275500	89276041	542	*	Intron (ENSMUST00000060501.4/12578, intron 2 of 2)	4	89274471	89282192	7722	2	12578	ENSMUST00000060501.4	6151	ENSMUSG00000044303	Cdkn2a	cyclin dependent kinase inhibitor 2A
chr11	69670657	69673276	2620	*	Promoter (<=1kb)	11	69666936	69672317	5382	2	13681	ENSMUST00000128519.7	0	ENSMUSG00000059796	Eif4a1	eukaryotic translation initiation factor 4A1
chr2	74651794	74654273	2480	*	3' UTR	2	74655616	74659419	3804	2	14029	ENSMUST00000173623.1	5146	ENSMUSG00000001815	Evx2	even-skipped homeobox 2
chr15	76195520	76197782	2263	*	Promoter (<=1kb)	15	76170976	76195710	24735	2	18810	ENSMUST00000023226.12	0	ENSMUSG00000022565	Plec	plectin
chr5	137630455	137631748	1294	*	Promoter (<=1kb)	5	137630130	137640180	10051	1	231798	ENSMUST00000175968.7	325	ENSMUSG00000093445	Lrch4	leucine-rich repeats and calponin homology (CH) domain containing 4
chr4	99657592	99661157	3566	*	Promoter (<=1kb)	4	99657742	99657830	89	1	15221	ENSMUST00000175022.1	0	ENSMUSG00000067261	Foxd3	forkhead box D3
chr7	63936264	63938889	2626	*	Promoter (<=1kb)	7	63891383	63936301	44919	2	50794	ENSMUST00000185175.1	0	ENSMUSG00000052040	Klf13	Kruppel-like factor 13
chr11	116434240	116435641	1402	*	Promoter (<=1kb)	11	116434509	116438223	3715	1	664849	ENSMUST00000144310.1	0	NA	Gm7367	1110014K08Rik pseudogene
chr2	163627717	163628612	896	*	Exon (ENSMUST00000017851.3/26943, exon 8 of 10)	2	163611520	163615426	3907	1	76080	ENSMUST00000132904.1	16197	ENSMUSG00000017679	Ttpal	tocopherol (alpha) transfer protein-like
chr1	55025799	55029878	4080	*	Promoter (<=1kb)	1	54985169	55027481	42313	2	81898	ENSMUST00000027127.13	0	ENSMUSG00000025982	Sf3b1	splicing factor 3b, subunit 1
chr7	28824271	28826489	2219	*	Promoter (<=1kb)	7	28825217	28830142	4926	1	51798	ENSMUST00000154839.7	0	ENSMUSG00000053898	Ech1	enoyl coenzyme A hydratase 1, peroxisomal
chr7	25249072	25250723	1652	*	Promoter (<=1kb)	7	25245447	25250730	5284	2	13875	ENSMUST00000116343.2	7	ENSMUSG00000040857	Erf	Ets2 repressor factor
chr13	21994262	21996277	2016	*	Distal Intergenic	13	22002560	22005222	2663	2	54373	ENSMUST00000129665.7	8945	ENSMUSG00000006179	Prss16	protease, serine 16 (thymus)
chr11	94211405	94212088	684	*	Promoter (<=1kb)	11	94211454	94215495	4042	1	22057	ENSMUST00000041589.5	0	ENSMUSG00000037573	Tob1	transducer of ErbB-2.1
chr4	134092189	134100420	8232	*	Promoter (<=1kb)	4	134082448	134095041	12594	2	23833	ENSMUST00000145122.1	0	ENSMUSG00000000682	Cd52	CD52 antigen
chr15	88861654	88863861	2208	*	Promoter (<=1kb)	15	88862186	88865726	3541	1	223775	ENSMUST00000042818.10	0	ENSMUSG00000035828	Pim3	proviral integration site 3
chr7	79273279	79273698	420	*	Promoter (<=1kb)	7	79273254	79345371	72118	1	54608	ENSMUST00000135333.2	25	ENSMUSG00000039202	Abhd2	abhydrolase domain containing 2
chr10	81127160	81128518	1359	*	Intron (ENSMUST00000220329.1/26396, intron 5 of 6)	10	81122160	81123927	1768	1	26396	ENSMUST00000123241.1	5000	ENSMUSG00000035027	Map2k2	mitogen-activated protein kinase kinase 2
chr5	137747362	137749927	2566	*	Promoter (1-2kb)	5	137751182	137758898	7717	1	78829	ENSMUST00000129399.1	-1255	ENSMUSG00000029723	Tsc22d4	TSC22 domain family, member 4
chr1	87855948	87856900	953	*	Promoter (1-2kb)	1	87853347	87854299	953	2	100503175	ENSMUST00000187511.1	-1649	ENSMUSG00000101942	Gm19582	predicted gene, 19582
chr2	118547923	118550509	2587	*	Promoter (<=1kb)	2	118528757	118549687	20931	2	171543	ENSMUST00000090219.12	0	ENSMUSG00000040093	Bmf	BCL2 modifying factor
chr11	75458368	75459130	763	*	Promoter (2-3kb)	11	75461539	75466676	5138	1	100042498	ENSMUST00000149940.1	-2409	ENSMUSG00000085148	Mir22hg	Mir22 host gene (non-protein coding)
chr8	84197388	84199005	1618	*	Exon (ENSMUST00000181282.1/ENSMUST00000181282.1, exon 1 of 2)	8	84208518	84208592	75	1	387216	ENSMUST00000083677.1	-9513	ENSMUSG00000065611	Mir23a	microRNA 23a
chr10	54073731	54076266	2536	*	Promoter (<=1kb)	10	54075922	54081081	5160	1	100502920	ENSMUST00000181899.1	0	ENSMUSG00000097069	Gm16998	predicted gene, 16998
chr9	44479660	44480707	1048	*	Promoter (2-3kb)	9	44482825	44510422	27598	1	80288	ENSMUST00000220303.1	-2118	ENSMUSG00000063382	Bcl9l	B cell CLL/lymphoma 9-like
chr4	63398332	63406149	7818	*	Promoter (<=1kb)	4	63367125	63403354	36230	2	100182	ENSMUST00000035724.4	0	ENSMUSG00000039158	Akna	AT-hook transcription factor
chr19	6363131	6364752	1622	*	Promoter (<=1kb)	19	6363690	6378030	14341	1	22668	ENSMUST00000131252.7	0	ENSMUSG00000024949	Sf1	splicing factor 1
chr14	73376741	73378609	1869	*	Promoter (<=1kb)	14	73364657	73375945	11289	2	16432	ENSMUST00000227454.1	-796	ENSMUSG00000022108	Itm2b	integral membrane protein 2B
chr3	127625511	127627540	2030	*	Distal Intergenic	3	127633135	127635631	2497	1	11924	ENSMUST00000029587.8	-5595	ENSMUSG00000027967	Neurog2	neurogenin 2
chr8	46848081	46850869	2789	*	Distal Intergenic	8	46807230	46818971	11742	1	16363	ENSMUST00000210334.1	40851	ENSMUSG00000031627	Irf2	interferon regulatory factor 2
chr15	36767875	36768729	855	*	Downstream (2-3kb)	15	36790712	36792414	1703	2	22631	ENSMUST00000126184.1	23685	ENSMUSG00000022285	Ywhaz	tyrosine 3-monooxygenase/tryptophan 5-monooxygenase activation protein, zeta polypeptide
chr1	88696559	88696971	413	*	Intron (ENSMUST00000051236.10/ENSMUST00000051236.10, intron 1 of 2)	1	88698225	88702221	3997	2	320982	ENSMUST00000159814.1	5250	ENSMUSG00000049866	Arl4c	ADP-ribosylation factor-like 4C
chr6	145865219	145865549	331	*	Promoter (<=1kb)	6	145863505	145865302	1798	2	79362	ENSMUST00000111703.1	0	ENSMUSG00000030256	Bhlhe41	basic helix-loop-helix family, member e41
chr7	127966421	127968673	2253	*	Promoter (<=1kb)	7	127967457	127985701	18245	1	233908	ENSMUST00000106251.9	0	ENSMUSG00000030795	Fus	fused in sarcoma
chr2	105674997	105676279	1283	*	Promoter (<=1kb)	2	105675191	105697242	22052	1	18508	ENSMUST00000090397.12	0	ENSMUSG00000027168	Pax6	paired box 6
chr9	44493297	44497126	3830	*	Promoter (1-2kb)	9	44498307	44500808	2502	1	80288	ENSMUST00000220292.1	-1181	ENSMUSG00000063382	Bcl9l	B cell CLL/lymphoma 9-like
chr7	127477524	127477829	306	*	Promoter (1-2kb)	7	127479199	127491506	12308	1	14123	ENSMUST00000205432.2	-1370	ENSMUSG00000042423	Fbrs	fibrosin
chr13	63563170	63565656	2487	*	Promoter (<=1kb)	13	63508330	63563815	55486	2	19206	ENSMUST00000195258.6	0	ENSMUSG00000021466	Ptch1	patched 1
chr11	59963431	59965362	1932	*	Promoter (<=1kb)	11	59963181	59964944	1764	2	19416	ENSMUST00000062405.7	0	ENSMUSG00000049892	Rasd1	RAS, dexamethasone-induced 1
chr10	127288198	127288575	378	*	Promoter (<=1kb)	10	127286568	127288853	2286	2	110962	ENSMUST00000156208.1	278	ENSMUSG00000025409	Mbd6	methyl-CpG binding domain protein 6
chr6	136469847	136471837	1991	*	Distal Intergenic	6	136506167	136566758	60592	1	54343	ENSMUST00000203988.2	-34330	ENSMUSG00000030213	Atf7ip	activating transcription factor 7 interacting protein
chr14	79480375	79483474	3100	*	Promoter (<=1kb)	14	79481194	79582494	101301	1	13709	ENSMUST00000040131.12	0	ENSMUSG00000036461	Elf1	E74-like factor 1
chr8	94374831	94376339	1509	*	Distal Intergenic	8	94386438	94395377	8940	1	64209	ENSMUST00000161576.7	-10099	ENSMUSG00000031770	Herpud1	homocysteine-inducible, endoplasmic reticulum stress-inducible, ubiquitin-like domain member 1
chr14	120275279	120277785	2507	*	Promoter (<=1kb)	14	120275669	120431697	156029	1	105559	ENSMUST00000088419.12	0	ENSMUSG00000022139	Mbnl2	muscleblind like splicing factor 2
chr1	161034411	161035873	1463	*	Promoter (<=1kb)	1	161034422	161037531	3110	1	14455	ENSMUST00000160152.7	0	ENSMUSG00000053332	Gas5	growth arrest specific 5
chr14	73365568	73366527	960	*	Promoter (1-2kb)	14	73362885	73368505	5621	2	16432	ENSMUST00000226722.1	1978	ENSMUSG00000022108	Itm2b	integral membrane protein 2B
chr4	108459048	108460850	1803	*	Promoter (<=1kb)	4	108459426	108479153	19728	1	230594	ENSMUST00000106673.7	0	ENSMUSG00000034610	Tut4	terminal uridylyl transferase 4
chr5	100038105	100040602	2498	*	Promoter (<=1kb)	5	100033577	100039222	5646	2	50926	ENSMUST00000128187.7	0	ENSMUSG00000029328	Hnrnpdl	heterogeneous nuclear ribonucleoprotein D-like
chr14	58072298	58075329	3032	*	Promoter (<=1kb)	14	58072686	58110174	37489	1	14180	ENSMUST00000022545.13	0	ENSMUSG00000021974	Fgf9	fibroblast growth factor 9
chr5	98181079	98183339	2261	*	Promoter (<=1kb)	5	98180978	98188991	8014	1	77630	ENSMUST00000112959.3	101	ENSMUSG00000035456	Prdm8	PR domain containing 8
chr10	80167171	80168555	1385	*	Promoter (<=1kb)	10	80167778	80171655	3878	1	12696	ENSMUST00000105365.8	0	ENSMUSG00000045193	Cirbp	cold inducible RNA binding protein
chr11	115612218	115613469	1252	*	Promoter (<=1kb)	11	115607918	115612503	4586	2	69674	ENSMUST00000106507.8	0	ENSMUSG00000020743	Mif4gd	MIF4G domain containing
chr1	42697334	42698168	835	*	Promoter (1-2kb)	1	42695768	42703176	7409	1	18993	ENSMUST00000054883.3	1566	ENSMUSG00000045515	Pou3f3	POU domain, class 3, transcription factor 3
chr10	79985379	79986469	1091	*	Promoter (1-2kb)	10	79977118	79984330	7213	2	216157	ENSMUST00000052885.13	-1049	ENSMUSG00000013858	Tmem259	transmembrane protein 259
chr11	22857475	22860585	3111	*	Promoter (<=1kb)	11	22759738	22859545	99808	2	53625	ENSMUST00000189990.1	0	ENSMUSG00000051650	B3gnt2	UDP-GlcNAc:betaGal beta-1,3-N-acetylglucosaminyltransferase 2
chr14	120278216	120278509	294	*	Promoter (2-3kb)	14	120275730	120328406	52677	1	105559	ENSMUST00000227508.1	2486	ENSMUSG00000022139	Mbnl2	muscleblind like splicing factor 2
chr13	111802175	111802799	625	*	Intron (ENSMUST00000109267.8/26401, intron 1 of 19)	13	111767984	111808315	40332	2	26401	ENSMUST00000145055.1	5516	ENSMUSG00000021754	Map3k1	mitogen-activated protein kinase kinase kinase 1
chr15	36769063	36770213	1151	*	Downstream (<1kb)	15	36790712	36792414	1703	2	22631	ENSMUST00000126184.1	22201	ENSMUSG00000022285	Ywhaz	tyrosine 3-monooxygenase/tryptophan 5-monooxygenase activation protein, zeta polypeptide
chr15	100303999	100304353	355	*	Promoter (<=1kb)	15	100304140	100313122	8983	1	70152	ENSMUST00000230472.1	0	ENSMUSG00000054619	Mettl7a1	methyltransferase like 7A1
chr11	116433484	116433762	279	*	Promoter (<=1kb)	11	116434094	116439077	4984	1	319370	ENSMUST00000057676.6	-332	ENSMUSG00000050628	Ubald2	UBA-like domain containing 2
chr14	21987417	21987791	375	*	Promoter (1-2kb)	14	21983959	21989601	5643	2	218820	ENSMUST00000043409.8	1810	ENSMUSG00000039081	Zfp503	zinc finger protein 503
chr11	101009743	101010125	383	*	Promoter (<=1kb)	11	101009487	101063713	54227	1	11975	ENSMUST00000168757.8	256	ENSMUSG00000019302	Atp6v0a1	ATPase, H+ transporting, lysosomal V0 subunit A1
chr13	48968143	48968812	670	*	Promoter (<=1kb)	13	48968287	48972031	3745	1	68128	ENSMUST00000180775.1	0	NA	Fam120aos	family with sequence similarity 120A, opposite strand
chr7	100499616	100504474	4859	*	Promoter (1-2kb)	7	100498346	100499302	957	1	22228	ENSMUST00000149808.1	1270	ENSMUSG00000033685	Ucp2	uncoupling protein 2 (mitochondrial, proton carrier)
chr9	44607654	44607966	313	*	Promoter (2-3kb)	9	44604897	44633416	28520	1	13209	ENSMUST00000213697.1	2757	ENSMUSG00000032097	Ddx6	DEAD (Asp-Glu-Ala-Asp) box polypeptide 6
chr14	122470263	122470838	576	*	Promoter (2-3kb)	14	122470284	122473579	3296	2	69248	ENSMUST00000135485.7	2741	ENSMUSG00000085555	2610035F20Rik	RIKEN cDNA 2610035F20 gene
chr16	23224463	23227396	2934	*	Promoter (<=1kb)	16	23224740	23360348	135609	1	20440	ENSMUST00000023601.13	0	ENSMUSG00000022885	St6gal1	beta galactoside alpha 2,6 sialyltransferase 1
chr10	111009158	111011799	2642	*	Promoter (<=1kb)	10	110941780	111010066	68287	2	320150	ENSMUST00000041723.14	0	ENSMUSG00000035798	Zdhhc17	zinc finger, DHHC domain containing 17
chr10	95562460	95564676	2217	*	Promoter (<=1kb)	10	95547007	95564146	17140	2	71207	ENSMUST00000020217.6	0	ENSMUSG00000020029	Nudt4	nudix (nucleoside diphosphate linked moiety X)-type motif 4
chr11	104441495	104443408	1914	*	Promoter (<=1kb)	11	104333229	104442291	109063	2	76719	ENSMUST00000106977.7	0	ENSMUSG00000018412	Kansl1	KAT8 regulatory NSL complex subunit 1
chr11	98944932	98945807	876	*	Intron (ENSMUST00000107474.7/19401, intron 1 of 8)	11	98939712	98950490	10779	1	19401	ENSMUST00000147985.1	5220	ENSMUSG00000037992	Rara	retinoic acid receptor, alpha
chr19	4297196	4306331	9136	*	Promoter (<=1kb)	19	4286001	4305955	19955	2	110355	ENSMUST00000025791.11	0	ENSMUSG00000024858	Grk2	G protein-coupled receptor kinase 2
chr1	97660563	97662803	2241	*	Promoter (<=1kb)	1	97606318	97662074	55757	2	52392	ENSMUST00000053033.13	0	ENSMUSG00000044768	D1Ertd622e	DNA segment, Chr 1, ERATO Doi 622, expressed
chr6	23251466	23254055	2590	*	Exon (ENSMUST00000202489.1/ENSMUST00000202489.1, exon 1 of 1)	6	23245044	23248362	3319	2	73191	ENSMUST00000031709.6	-3104	ENSMUSG00000029697	Fezf1	Fez family zinc finger 1
chr6	124918834	124919164	331	*	Promoter (<=1kb)	6	124913681	124917946	4266	2	69202	ENSMUST00000032216.6	-888	ENSMUSG00000030122	Ptms	parathymosin
chr13	55463707	55466563	2857	*	Promoter (<=1kb)	13	55464267	55473154	8888	1	432763	ENSMUST00000046533.8	0	ENSMUSG00000034686	Prr7	proline rich 7 (synaptic)
chr17	6748657	6748949	293	*	Intron (ENSMUST00000064234.6/22350, intron 6 of 12)	17	6740837	6742821	1985	2	22350	ENSMUST00000131131.1	-5836	ENSMUSG00000052397	Ezr	ezrin
chr3	52267444	52270577	3134	*	Promoter (<=1kb)	3	52268336	52353221	84886	1	56458	ENSMUST00000053764.6	0	ENSMUSG00000044167	Foxo1	forkhead box O1
chr1	105989867	105992334	2468	*	Promoter (<=1kb)	1	105990406	106034074	43669	1	227449	ENSMUST00000118196.7	0	ENSMUSG00000038866	Zcchc2	zinc finger, CCHC domain containing 2
chr13	111794479	111795043	565	*	Intron (ENSMUST00000109267.8/26401, intron 1 of 19)	13	111767984	111808315	40332	2	26401	ENSMUST00000145055.1	13272	ENSMUSG00000021754	Map3k1	mitogen-activated protein kinase kinase kinase 1
chr13	94871676	94872129	454	*	Distal Intergenic	13	94875602	94885130	9529	1	18420	ENSMUST00000022195.11	-3473	ENSMUSG00000021685	Otp	orthopedia homeobox
chr4	127021279	127022941	1663	*	Promoter (<=1kb)	4	127021324	127031236	9913	1	71514	ENSMUST00000030623.7	0	ENSMUSG00000028820	Sfpq	splicing factor proline/glutamine rich (polypyrimidine tract binding protein associated)
chr13	94872780	94873207	428	*	Promoter (2-3kb)	13	94875602	94885130	9529	1	18420	ENSMUST00000022195.11	-2395	ENSMUSG00000021685	Otp	orthopedia homeobox
chr5	139381714	139383587	1874	*	Promoter (1-2kb)	5	139380581	139396415	15835	1	80290	ENSMUST00000051293.7	1133	ENSMUSG00000044197	Gpr146	G protein-coupled receptor 146
chr4	134920042	134921030	989	*	Promoter (2-3kb)	4	134923592	134927671	4080	1	27981	ENSMUST00000078084.6	-2562	ENSMUSG00000037266	Rsrp1	arginine/serine rich protein 1
chr6	31125081	31127025	1945	*	Intron (ENSMUST00000229711.1/232685, intron 2 of 3)	6	31086538	31166516	79979	2	232685	ENSMUST00000229711.1	39491	ENSMUSG00000044471	Lncpint	long non-protein coding RNA, Trp53 induced transcript
chr3	21952626	21954012	1387	*	Distal Intergenic	3	22076652	22216594	139943	1	81004	ENSMUST00000193734.5	-122640	ENSMUSG00000027630	Tbl1xr1	transducin (beta)-like 1X-linked receptor 1
chr7	45016893	45017290	398	*	Promoter (<=1kb)	7	45002948	45016363	13416	2	233208	ENSMUST00000085383.10	-530	ENSMUSG00000038406	Scaf1	SR-related CTD-associated factor 1
chr10	82859193	82860775	1583	*	Promoter (<=1kb)	10	82859207	82896605	37399	1	50493	ENSMUST00000219962.1	0	ENSMUSG00000020250	Txnrd1	thioredoxin reductase 1
chr1	184735799	184736245	447	*	Distal Intergenic	1	184727140	184732619	5480	2	15284	ENSMUST00000048572.6	-3180	ENSMUSG00000039377	Hlx	H2.0-like homeobox
chr1	42698468	42698832	365	*	Promoter (2-3kb)	1	42695768	42703176	7409	1	18993	ENSMUST00000054883.3	2700	ENSMUSG00000045515	Pou3f3	POU domain, class 3, transcription factor 3
chr8	22806691	22809196	2506	*	Promoter (1-2kb)	8	22792287	22805622	13336	2	64933	ENSMUST00000210148.1	-1069	ENSMUSG00000031539	Ap3m2	adaptor-related protein complex 3, mu 2 subunit
chr19	41343971	41346932	2962	*	Intron (ENSMUST00000059672.7/83490, intron 2 of 16)	19	41274218	41385070	110853	2	83490	ENSMUST00000059672.7	38138	ENSMUSG00000025017	Pik3ap1	phosphoinositide-3-kinase adaptor protein 1
chr4	108457945	108458717	773	*	Promoter (<=1kb)	4	108459426	108479153	19728	1	230594	ENSMUST00000106673.7	-709	ENSMUSG00000034610	Tut4	terminal uridylyl transferase 4
chr6	31117343	31117987	645	*	Intron (ENSMUST00000229711.1/232685, intron 2 of 3)	6	31086538	31166516	79979	2	232685	ENSMUST00000229711.1	48529	ENSMUSG00000044471	Lncpint	long non-protein coding RNA, Trp53 induced transcript
chr1	53773080	53776827	3748	*	5' UTR	1	53761149	53785157	24009	2	98267	ENSMUST00000185920.1	8330	ENSMUSG00000026094	Stk17b	serine/threonine kinase 17b (apoptosis-inducing)
chr11	69995664	69997633	1970	*	Promoter (<=1kb)	11	69995777	70000009	4233	1	78246	ENSMUST00000018716.9	0	ENSMUSG00000018572	Phf23	PHD finger protein 23
chr8	106057362	106061404	4043	*	Promoter (<=1kb)	8	106059633	106092576	32944	1	18021	ENSMUST00000212577.1	0	ENSMUSG00000031902	Nfatc3	nuclear factor of activated T cells, cytoplasmic, calcineurin dependent 3
chr3	144202021	144202508	488	*	Promoter (<=1kb)	3	144188530	144202396	13867	2	16911	ENSMUST00000121796.7	0	ENSMUSG00000028266	Lmo4	LIM domain only 4
chr11	117824629	117825321	693	*	Promoter (<=1kb)	11	117824834	117825817	984	2	21877	ENSMUST00000150027.1	496	ENSMUSG00000025574	Tk1	thymidine kinase 1
chr12	111537262	111538567	1306	*	Promoter (<=1kb)	12	111538016	111546752	8737	1	217869	ENSMUST00000166123.8	0	ENSMUSG00000021282	Eif5	eukaryotic translation initiation factor 5
chr9	119981671	119984199	2529	*	Promoter (<=1kb)	9	119972081	119983023	10943	2	215418	ENSMUST00000214058.1	0	ENSMUSG00000032515	Csrnp1	cysteine-serine-rich nuclear protein 1
chr19	6908792	6911608	2817	*	Promoter (<=1kb)	19	6906697	6909978	3282	2	54683	ENSMUST00000145300.1	0	ENSMUSG00000024953	Prdx5	peroxiredoxin 5
chr10	67185612	67186409	798	*	Promoter (<=1kb)	10	67185749	67216171	30423	1	108829	ENSMUST00000173661.7	0	ENSMUSG00000037876	Jmjd1c	jumonji domain containing 1C
chr7	137313963	137314445	483	*	Promoter (<=1kb)	7	137193673	137314445	120773	2	13593	ENSMUST00000169486.8	0	ENSMUSG00000010476	Ebf3	early B cell factor 3
chr17	56101160	56101935	776	*	Promoter (1-2kb)	17	56099562	56100607	1046	1	15193	ENSMUST00000225731.1	1598	ENSMUSG00000002833	Hdgfl2	HDGF like 2
chr2	156146173	156146877	705	*	Promoter (1-2kb)	2	156144240	156145794	1555	1	67067	ENSMUST00000119950.1	1933	ENSMUSG00000067847	Romo1	reactive oxygen species modulator 1
chr1	42696048	42696672	625	*	Promoter (<=1kb)	1	42695768	42703176	7409	1	18993	ENSMUST00000054883.3	280	ENSMUSG00000045515	Pou3f3	POU domain, class 3, transcription factor 3
chr18	61554804	61556242	1439	*	Promoter (<=1kb)	18	61555274	61590061	34788	1	93687	ENSMUST00000165123.7	0	ENSMUSG00000024576	Csnk1a1	casein kinase 1, alpha 1
chr18	13970739	13972780	2042	*	Promoter (<=1kb)	18	13688216	13971720	283505	2	225207	ENSMUST00000234410.1	0	ENSMUSG00000024420	Zfp521	zinc finger protein 521
chr8	70593431	70595114	1684	*	Promoter (<=1kb)	8	70594373	70595163	791	1	71780	ENSMUST00000211117.1	0	ENSMUSG00000019139	Isyna1	myo-inositol 1-phosphate synthase A1
chr2	45115575	45117898	2324	*	Promoter (<=1kb)	2	44983632	45117395	133764	2	24136	ENSMUST00000176438.8	0	ENSMUSG00000026872	Zeb2	zinc finger E-box binding homeobox 2
chr2	118544472	118545028	557	*	Promoter (<=1kb)	2	118531974	118544587	12614	2	171543	ENSMUST00000143583.1	0	ENSMUSG00000040093	Bmf	BCL2 modifying factor
chr10	93160268	93162021	1754	*	Promoter (<=1kb)	10	93160875	93225368	64494	1	237459	ENSMUST00000215495.1	0	ENSMUSG00000020015	Cdk17	cyclin-dependent kinase 17
chr17	26846831	26847404	574	*	Distal Intergenic	17	26838664	26841565	2902	2	18091	ENSMUST00000015723.4	-5266	ENSMUSG00000015579	Nkx2-5	NK2 homeobox 5
chr6	52211804	52214057	2254	*	Promoter (<=1kb)	6	52163359	52213339	49981	2	15399	ENSMUST00000128102.3	0	ENSMUSG00000014704	Hoxa2	homeobox A2
chr2	172550250	172551556	1307	*	Promoter (<=1kb)	2	172550653	172558607	7955	1	21420	ENSMUST00000128406.7	0	ENSMUSG00000028640	Tfap2c	transcription factor AP-2, gamma
chr9	57075403	57077537	2135	*	Promoter (<=1kb)	9	57076376	57128364	51989	1	20466	ENSMUST00000168678.7	0	ENSMUSG00000042557	Sin3a	transcriptional regulator, SIN3A (yeast)
chr14	79518294	79520024	1731	*	Promoter (2-3kb)	14	79515698	79538827	23130	1	13709	ENSMUST00000227104.1	2596	ENSMUSG00000036461	Elf1	E74-like factor 1
chr11	49249694	49251203	1510	*	Promoter (<=1kb)	11	49250512	49263030	12519	1	17308	ENSMUST00000101293.10	0	ENSMUSG00000020346	Mgat1	mannoside acetylglucosaminyltransferase 1
chr9	116172791	116173538	748	*	Promoter (1-2kb)	9	116084293	116175265	90973	2	21813	ENSMUST00000061101.11	1727	ENSMUSG00000032440	Tgfbr2	transforming growth factor, beta receptor II
chr3	30602035	30603210	1176	*	Promoter (<=1kb)	3	30602065	30619873	17809	1	80732	ENSMUST00000192715.5	0	ENSMUSG00000037730	Mynn	myoneurin
chr9	72661984	72664107	2124	*	Promoter (<=1kb)	9	72662346	72749852	87507	1	17999	ENSMUST00000034740.14	0	ENSMUSG00000032216	Nedd4	neural precursor cell expressed, developmentally down-regulated 4
chr13	5861504	5863298	1795	*	Promoter (<=1kb)	13	5861541	5867275	5735	1	23849	ENSMUST00000222857.1	0	ENSMUSG00000000078	Klf6	Kruppel-like factor 6
chr2	163614982	163615346	365	*	Intron (ENSMUST00000171696.7/76080, intron 4 of 4)	2	163611520	163615426	3907	1	76080	ENSMUST00000132904.1	3462	ENSMUSG00000017679	Ttpal	tocopherol (alpha) transfer protein-like
chr17	25832091	25834295	2205	*	Promoter (<=1kb)	17	25830636	25833361	2726	2	56424	ENSMUST00000044911.8	0	ENSMUSG00000039615	Stub1	STIP1 homology and U-Box containing protein 1
chr14	48663495	48666077	2583	*	Promoter (<=1kb)	14	48657679	48665106	7428	2	18424	ENSMUST00000118578.8	0	ENSMUSG00000021848	Otx2	orthodenticle homeobox 2
chr19	37433293	37437338	4046	*	Promoter (<=1kb)	19	37434810	37440731	5922	1	15242	ENSMUST00000025944.8	0	ENSMUSG00000024986	Hhex	hematopoietically expressed homeobox
chr6	30176274	30178662	2389	*	Distal Intergenic	6	30169668	30169737	70	2	387178	ENSMUST00000083685.2	-6537	ENSMUSG00000065619	Mir183	microRNA 183
chr17	83705392	83709374	3983	*	Promoter (<=1kb)	17	83706163	83792873	86711	1	116871	ENSMUST00000112350.7	0	ENSMUSG00000055817	Mta3	metastasis associated 3
chr4	156031103	156032050	948	*	Promoter (2-3kb)	4	156028368	156028895	528	1	21936	ENSMUST00000125100.1	2735	ENSMUSG00000041954	Tnfrsf18	tumor necrosis factor receptor superfamily, member 18
chr8	46472500	46472904	405	*	Promoter (1-2kb)	8	46471183	46534684	63502	1	14081	ENSMUST00000210929.1	1317	ENSMUSG00000018796	Acsl1	acyl-CoA synthetase long-chain family member 1
chr17	35921812	35923014	1203	*	Intron (ENSMUST00000087211.8/52040, intron 2 of 19)	17	35926494	35928329	1836	1	52040	ENSMUST00000151375.1	-3480	ENSMUSG00000039220	Ppp1r10	protein phosphatase 1, regulatory subunit 10
chr12	113139860	113140379	520	*	Promoter (<=1kb)	12	113140236	113145506	5271	1	68337	ENSMUST00000084882.8	0	ENSMUSG00000006356	Crip2	cysteine rich protein 2
chr13	48967100	48967869	770	*	Promoter (<=1kb)	13	48879219	48968017	88799	2	218236	ENSMUST00000060805.6	148	ENSMUSG00000038014	Fam120a	family with sequence similarity 120, member A
chr2	170154547	170155646	1100	*	Distal Intergenic	2	170120719	170148103	27385	2	228913	ENSMUST00000149318.1	-6444	ENSMUSG00000052056	Zfp217	zinc finger protein 217
chr9	44489815	44490427	613	*	Promoter (2-3kb)	9	44487247	44511896	24650	1	80288	ENSMUST00000218183.1	2568	ENSMUSG00000063382	Bcl9l	B cell CLL/lymphoma 9-like
chr15	100421775	100422262	488	*	Promoter (<=1kb)	15	100422147	100427475	5329	1	432982	ENSMUST00000132119.1	0	ENSMUSG00000087444	Gm5475	predicted gene 5475
chr12	113145678	113146035	358	*	Promoter (<=1kb)	12	113146316	113153879	7564	1	12925	ENSMUST00000198597.4	-281	ENSMUSG00000006360	Crip1	cysteine-rich protein 1 (intestinal)
chr4	133130132	133132269	2138	*	Promoter (<=1kb)	4	133130505	133199756	69252	1	242687	ENSMUST00000084241.11	0	ENSMUSG00000028868	Wasf2	WAS protein family, member 2
chr1	178323006	178323318	313	*	Promoter (<=1kb)	1	178321108	178324171	3064	2	51810	ENSMUST00000159117.1	853	ENSMUSG00000039630	Hnrnpu	heterogeneous nuclear ribonucleoprotein U
chr11	94210437	94210958	522	*	Promoter (<=1kb)	11	94211454	94215495	4042	1	22057	ENSMUST00000041589.5	-496	ENSMUSG00000037573	Tob1	transducer of ErbB-2.1
chr5	65765261	65765775	515	*	Promoter (1-2kb)	5	65764120	65826650	62531	1	333789	ENSMUST00000087264.3	1141	ENSMUSG00000037795	N4bp2	NEDD4 binding protein 2
chr4	129818187	129820868	2682	*	Promoter (<=1kb)	4	129820221	129849978	29758	1	19244	ENSMUST00000030578.13	0	ENSMUSG00000028788	Ptp4a2	protein tyrosine phosphatase 4a2
chr5	115154362	115155045	684	*	Intron (ENSMUST00000112121.5/109154, intron 1 of 4)	5	115142981	115158179	15199	2	109154	ENSMUST00000112121.5	3134	ENSMUSG00000048578	Mlec	malectin
chr15	59652569	59652968	400	*	3' UTR	15	59648653	59653689	5037	1	211770	ENSMUST00000118228.1	3916	ENSMUSG00000032501	Trib1	tribbles pseudokinase 1
chr17	29044329	29045008	680	*	Distal Intergenic	17	29039694	29041731	2038	1	20383	ENSMUST00000233105.1	4635	ENSMUSG00000071172	Srsf3	serine/arginine-rich splicing factor 3
chr13	28950193	28951216	1024	*	Promoter (2-3kb)	13	28948919	28953713	4795	2	20677	ENSMUST00000067230.5	2497	ENSMUSG00000076431	Sox4	SRY (sex determining region Y)-box 4
chr7	67950837	67952903	2067	*	Promoter (<=1kb)	7	67952827	68233668	280842	1	16001	ENSMUST00000005671.9	0	ENSMUSG00000005533	Igf1r	insulin-like growth factor I receptor
chr13	58401089	58403174	2086	*	Promoter (<=1kb)	13	58391235	58402516	11282	2	15387	ENSMUST00000224182.1	0	ENSMUSG00000021546	Hnrnpk	heterogeneous nuclear ribonucleoprotein K
chr4	46506531	46508063	1533	*	3' UTR	4	46489985	46500745	10761	1	94181	ENSMUST00000137874.1	16546	ENSMUSG00000028334	Nans	N-acetylneuraminic acid synthase (sialic acid synthase)
chr14	27353274	27353614	341	*	Intron (ENSMUST00000225949.1/71704, intron 5 of 13)	14	27361389	27379647	18259	1	71704	ENSMUST00000225494.1	-7775	ENSMUSG00000021895	Arhgef3	Rho guanine nucleotide exchange factor (GEF) 3
chr15	97372408	97375502	3095	*	5' UTR	15	97361217	97384349	23133	1	239647	ENSMUST00000226495.1	11191	ENSMUSG00000044250	Pced1b	PC-esterase domain containing 1B
chr3	14867579	14870118	2540	*	Promoter (<=1kb)	3	14869178	14872069	2892	1	12350	ENSMUST00000195834.1	0	ENSMUSG00000027559	Car3	carbonic anhydrase 3
chr4	95052553	95053722	1170	*	Promoter (<=1kb)	4	95049034	95052222	3189	2	16476	ENSMUST00000107094.1	-331	ENSMUSG00000052684	Jun	jun proto-oncogene
chr18	80980873	80981927	1055	*	Intron (ENSMUST00000057950.7/20689, intron 1 of 3)	18	80966376	80986578	20203	2	20689	ENSMUST00000057950.7	4651	ENSMUSG00000024565	Sall3	spalt like transcription factor 3
chr17	35164292	35165406	1115	*	Promoter (<=1kb)	17	35149076	35164897	15822	2	53761	ENSMUST00000025253.11	0	ENSMUSG00000024393	Prrc2a	proline-rich coiled-coil 2A
chr14	25461143	25461518	376	*	Promoter (1-2kb)	14	25459292	25649574	190283	1	328365	ENSMUST00000159766.7	1851	ENSMUSG00000007817	Zmiz1	zinc finger, MIZ-type containing 1
chr9	98956682	98958978	2297	*	Promoter (1-2kb)	9	98949781	98955299	5519	2	768252	ENSMUST00000181706.7	-1383	ENSMUSG00000097072	Foxl2os	forkhead box L2, opposite strand
chr11	120627678	120631624	3947	*	Promoter (<=1kb)	11	120629007	120630797	1791	2	17134	ENSMUST00000106182.7	0	ENSMUSG00000051510	Mafg	v-maf musculoaponeurotic fibrosarcoma oncogene family, protein G (avian)
chr15	67146873	67148203	1331	*	Intron (ENSMUST00000229028.1/20442, intron 2 of 8)	15	67114238	67129023	14786	2	20442	ENSMUST00000230150.1	-17850	ENSMUSG00000013846	St3gal1	ST3 beta-galactoside alpha-2,3-sialyltransferase 1
chr7	111083318	111083722	405	*	Promoter (<=1kb)	7	111067750	111083030	15281	2	13690	ENSMUST00000162415.8	-288	ENSMUSG00000005610	Eif4g2	eukaryotic translation initiation factor 4, gamma 2
chr6	31113799	31115563	1765	*	Intron (ENSMUST00000229711.1/232685, intron 2 of 3)	6	31063092	31063495	404	2	387223	ENSMUST00000183056.1	-50304	ENSMUSG00000065604	Mir29b-1	microRNA 29b-1
chr7	90131889	90132747	859	*	Promoter (<=1kb)	7	90131645	90165572	33928	1	233489	ENSMUST00000208684.1	244	ENSMUSG00000039361	Picalm	phosphatidylinositol binding clathrin assembly protein
chr17	34290991	34300239	9249	*	Exon (ENSMUST00000174074.1/ENSMUST00000174074.1, exon 3 of 3)	17	34282744	34287827	5084	2	14960	ENSMUST00000040655.12	-3164	ENSMUSG00000036594	H2-Aa	histocompatibility 2, class II antigen A, alpha
chr18	80709361	80709875	515	*	Promoter (1-2kb)	18	80647435	80708173	60739	2	18018	ENSMUST00000035800.7	-1188	ENSMUSG00000033016	Nfatc1	nuclear factor of activated T cells, cytoplasmic, calcineurin dependent 1
chr7	16781364	16782710	1347	*	Promoter (<=1kb)	7	16781368	16798274	16907	1	20514	ENSMUST00000127401.7	0	ENSMUSG00000001918	Slc1a5	solute carrier family 1 (neutral amino acid transporter), member 5
chr2	167660243	167661544	1302	*	Promoter (<=1kb)	2	167607850	167661496	53647	2	66589	ENSMUST00000125544.2	0	ENSMUSG00000078923	Ube2v1	ubiquitin-conjugating enzyme E2 variant 1
chr7	28819760	28821817	2058	*	Promoter (<=1kb)	7	28821213	28822244	1032	1	15388	ENSMUST00000174526.1	0	ENSMUSG00000015165	Hnrnpl	heterogeneous nuclear ribonucleoprotein L
chr4	134127047	134129771	2725	*	Promoter (<=1kb)	4	134127406	134128789	1384	2	73723	ENSMUST00000030651.8	0	ENSMUSG00000028843	Sh3bgrl3	SH3 domain binding glutamic acid-rich protein-like 3
chr3	89388241	89389698	1458	*	Promoter (<=1kb)	3	89377644	89387671	10028	2	22724	ENSMUST00000107435.7	-570	ENSMUSG00000028042	Zbtb7b	zinc finger and BTB domain containing 7B
chr17	35834986	35835880	895	*	Promoter (1-2kb)	17	35835605	35837060	1456	2	22154	ENSMUST00000173253.1	1180	ENSMUSG00000001525	Tubb5	tubulin, beta 5 class I
chr13	23573483	23573882	400	*	Promoter (<=1kb)	13	23573736	23574196	461	2	319180	ENSMUST00000105106.1	314	ENSMUSG00000069268	Hist1h2bf	histone cluster 1, H2bf
chr12	99560237	99561382	1146	*	Promoter (2-3kb)	12	99388345	99563508	175164	2	71375	ENSMUST00000176928.2	2126	ENSMUSG00000033713	Foxn3	forkhead box N3
chr12	85472886	85473281	396	*	Promoter (<=1kb)	12	85473890	85477273	3384	1	14281	ENSMUST00000021674.6	-609	ENSMUSG00000021250	Fos	FBJ osteosarcoma oncogene
chr2	105673115	105674685	1571	*	Promoter (<=1kb)	2	105675191	105697242	22052	1	18508	ENSMUST00000090397.12	-506	ENSMUSG00000027168	Pax6	paired box 6
chr18	35847618	35850438	2821	*	Intron (ENSMUST00000060722.6/67393, intron 1 of 2)	18	35829818	35861687	31870	1	67393	ENSMUST00000060722.6	17800	ENSMUSG00000046668	Cxxc5	CXXC finger 5
chr2	76674952	76676185	1234	*	Promoter (<=1kb)	2	76675281	76696828	21548	1	83435	ENSMUST00000111920.1	0	ENSMUSG00000002733	Plekha3	pleckstrin homology domain-containing, family A (phosphoinositide binding specific) member 3
chr15	103239607	103241623	2017	*	Promoter (<=1kb)	15	103191544	103239816	48273	2	12419	ENSMUST00000118152.7	0	ENSMUSG00000009575	Cbx5	chromobox 5
chr19	8711859	8714394	2536	*	Promoter (<=1kb)	19	8707587	8712985	5399	2	17254	ENSMUST00000206598.1	0	ENSMUSG00000010095	Slc3a2	solute carrier family 3 (activators of dibasic and neutral amino acid transport), member 2
chr7	25387861	25388478	618	*	Promoter (<=1kb)	7	25379661	25389224	9564	2	16890	ENSMUST00000206861.1	746	ENSMUSG00000003123	Lipe	lipase, hormone sensitive
chr5	121837331	121839859	2529	*	Promoter (<=1kb)	5	121819107	121837646	18540	2	16923	ENSMUST00000197892.2	0	ENSMUSG00000042594	Sh2b3	SH2B adaptor protein 3
chr4	126201862	126203322	1461	*	Promoter (<=1kb)	4	126164082	126202760	38679	2	230753	ENSMUST00000080919.11	0	ENSMUSG00000043962	Thrap3	thyroid hormone receptor associated protein 3
chr17	21534373	21534684	312	*	Promoter (<=1kb)	17	21535539	21562601	27063	1	22710	ENSMUST00000233281.1	-855	ENSMUSG00000051341	Zfp52	zinc finger protein 52
chr4	141545172	141547504	2333	*	Exon (ENSMUST00000049927.5/ENSMUST00000049927.5, exon 1 of 3)	4	141467890	141538597	70708	2	56381	ENSMUST00000105786.2	-6575	ENSMUSG00000040761	Spen	spen family transcription repressor
chr10	80161621	80162015	395	*	Distal Intergenic	10	80165985	80170316	4332	1	12696	ENSMUST00000154726.7	-3970	ENSMUSG00000045193	Cirbp	cold inducible RNA binding protein
chr1	74238971	74240000	1030	*	Promoter (2-3kb)	1	74236550	74267988	31439	1	76709	ENSMUST00000113819.1	2421	ENSMUSG00000006304	Arpc2	actin related protein 2/3 complex, subunit 2
chr3	129535604	129536058	455	*	Promoter (2-3kb)	3	129532727	129633437	100711	1	170439	ENSMUST00000197235.4	2877	ENSMUSG00000041220	Elovl6	ELOVL family member 6, elongation of long chain fatty acids (yeast)
chr16	27388502	27389580	1079	*	Promoter (<=1kb)	16	27388869	27452218	63350	1	67501	ENSMUST00000100026.9	0	ENSMUSG00000038127	Ccdc50	coiled-coil domain containing 50
chr15	102962124	102964557	2434	*	Promoter (2-3kb)	15	102966796	102971893	5098	1	209448	ENSMUST00000001699.7	-2239	ENSMUSG00000022484	Hoxc10	homeobox C10
chr11	109471162	109474107	2946	*	Promoter (<=1kb)	11	109450855	109473598	22744	2	104681	ENSMUST00000070152.11	0	ENSMUSG00000041920	Slc16a6	solute carrier family 16 (monocarboxylic acid transporters), member 6
chr7	127989889	127990347	459	*	3' UTR	7	127991640	127993527	1888	2	66824	ENSMUST00000205594.1	3180	ENSMUSG00000030793	Pycard	PYD and CARD domain containing
chr9	107553066	107555628	2563	*	Promoter (<=1kb)	9	107554583	107562263	7681	1	56289	ENSMUST00000010211.6	0	ENSMUSG00000010067	Rassf1	Ras association (RalGDS/AF-6) domain family member 1
chr14	62761533	62762828	1296	*	Promoter (<=1kb)	14	62733630	62761169	27540	2	18130	ENSMUST00000225250.1	-364	ENSMUSG00000035161	Ints6	integrator complex subunit 6
chr5	107727189	107727914	726	*	Promoter (1-2kb)	5	107721606	107726036	4431	2	14581	ENSMUST00000159263.2	-1153	ENSMUSG00000029275	Gfi1	growth factor independent 1 transcription repressor
chr10	19591539	19592916	1378	*	Promoter (<=1kb)	10	19591949	19610229	18281	1	15979	ENSMUST00000020188.12	0	ENSMUSG00000020009	Ifngr1	interferon gamma receptor 1
chr19	45015359	45016494	1136	*	Promoter (<=1kb)	19	45015210	45027104	11895	1	226154	ENSMUST00000179108.7	149	ENSMUSG00000035342	Lzts2	leucine zipper, putative tumor suppressor 2
chr10	128437188	128437529	342	*	3' UTR	10	128458680	128458768	89	1	102465894	ENSMUST00000184718.1	-21151	ENSMUSG00000098957	Mir8105	microRNA 8105
chr18	6515751	6516721	971	*	Promoter (<=1kb)	18	6435951	6516108	80158	2	13831	ENSMUST00000115870.8	0	ENSMUSG00000024240	Epc1	enhancer of polycomb homolog 1
chr14	27349848	27350741	894	*	Intron (ENSMUST00000225949.1/71704, intron 5 of 13)	14	27361389	27379647	18259	1	71704	ENSMUST00000225494.1	-10648	ENSMUSG00000021895	Arhgef3	Rho guanine nucleotide exchange factor (GEF) 3
chr9	21289786	21291158	1373	*	Promoter (<=1kb)	9	21288466	21291153	2688	2	12581	ENSMUST00000086374.7	0	ENSMUSG00000096472	Cdkn2d	cyclin dependent kinase inhibitor 2D
chr4	133671668	133673271	1604	*	Promoter (<=1kb)	4	133660387	133672647	12261	2	230801	ENSMUST00000062118.10	0	ENSMUSG00000043257	Pigv	phosphatidylinositol glycan anchor biosynthesis, class V
chr13	111490261	111490557	297	*	Promoter (<=1kb)	13	111425680	111490111	64432	2	73274	ENSMUST00000047627.13	-150	ENSMUSG00000032745	Gpbp1	GC-rich promoter binding protein 1
chr14	122472370	122473240	871	*	Promoter (<=1kb)	14	122470284	122473579	3296	2	69248	ENSMUST00000135485.7	339	ENSMUSG00000085555	2610035F20Rik	RIKEN cDNA 2610035F20 gene
chr14	25472776	25474114	1339	*	Intron (ENSMUST00000161766.7/328365, intron 1 of 2)	14	25459292	25649574	190283	1	328365	ENSMUST00000159766.7	13484	ENSMUSG00000007817	Zmiz1	zinc finger, MIZ-type containing 1
chr1	58716317	58716652	336	*	Promoter (2-3kb)	1	58713317	58755165	41849	1	12633	ENSMUST00000069333.7	3000	ENSMUSG00000026031	Cflar	CASP8 and FADD-like apoptosis regulator
chr9	101073063	101073756	694	*	Promoter (<=1kb)	9	101074101	101101785	27685	1	77853	ENSMUST00000189616.1	-345	ENSMUSG00000066415	Msl2	MSL complex subunit 2
chr15	100304932	100305607	676	*	Promoter (<=1kb)	15	100305171	100313187	8017	1	70152	ENSMUST00000230018.1	0	ENSMUSG00000054619	Mettl7a1	methyltransferase like 7A1
chr2	153345547	153347502	1956	*	Promoter (<=1kb)	2	153345829	153404007	58179	1	228790	ENSMUST00000227428.1	0	ENSMUSG00000042548	Asxl1	additional sex combs like 1
chr5	123130732	123131742	1011	*	Promoter (<=1kb)	5	123103044	123132396	29353	2	23912	ENSMUST00000186469.6	654	ENSMUSG00000029449	Rhof	ras homolog family member F (in filopodia)
chr4	134927862	134931816	3955	*	Promoter (<=1kb)	4	134930898	134937548	6651	1	68592	ENSMUST00000030622.2	0	ENSMUSG00000028821	Syf2	SYF2 homolog, RNA splicing factor (S. cerevisiae)
chr8	13673594	13678273	4680	*	Promoter (<=1kb)	8	13566948	13677603	110656	2	19414	ENSMUST00000117551.3	0	ENSMUSG00000031453	Rasa3	RAS p21 protein activator 3
chr8	14992500	14994790	2291	*	Promoter (1-2kb)	8	14996136	15001074	4939	1	234094	ENSMUST00000162636.1	-1346	ENSMUSG00000071176	Arhgef10	Rho guanine nucleotide exchange factor (GEF) 10
chr5	112298984	112299583	600	*	Intron (ENSMUST00000031287.10/22022, intron 1 of 6)	5	112303896	112314957	11062	1	22022	ENSMUST00000198502.1	-4313	ENSMUSG00000029344	Tpst2	protein-tyrosine sulfotransferase 2
chr10	128410079	128412414	2336	*	Promoter (<=1kb)	10	128411657	128441441	29785	1	67588	ENSMUST00000171342.2	0	ENSMUSG00000025373	Rnf41	ring finger protein 41
chr19	5824631	5825719	1089	*	Exon (ENSMUST00000184512.1/ENSMUST00000184512.1, exon 1 of 1)	19	5844286	5844437	152	2	66961	ENSMUST00000183800.1	18718	ENSMUSG00000092274	Neat1	nuclear paraspeckle assembly transcript 1 (non-protein coding)
chr11	105180589	105182535	1947	*	Promoter (<=1kb)	11	105180746	105209855	29110	1	24086	ENSMUST00000126054.7	0	ENSMUSG00000020694	Tlk2	tousled-like kinase 2 (Arabidopsis)
chr6	124716360	124716789	430	*	Promoter (<=1kb)	6	124715363	124716539	1177	1	12034	ENSMUST00000129422.1	997	ENSMUSG00000004264	Phb2	prohibitin 2
chr8	83740360	83742662	2303	*	Promoter (<=1kb)	8	83723251	83741326	18076	2	26364	ENSMUST00000002964.13	0	ENSMUSG00000002885	Adgre5	adhesion G protein-coupled receptor E5
chr9	124424824	124425917	1094	*	Distal Intergenic	9	124474342	124476898	2557	2	19054	ENSMUST00000217354.1	50981	ENSMUSG00000093803	Ppp2r3d	protein phosphatase 2 (formerly 2A), regulatory subunit B'', delta
chr15	102101502	102102891	1390	*	Promoter (<=1kb)	15	102102228	102107532	5305	1	209039	ENSMUST00000229592.1	0	ENSMUSG00000037003	Tns2	tensin 2
chr6	49211264	49211616	353	*	Promoter (2-3kb)	6	49093111	49214161	121051	2	140488	ENSMUST00000203544.2	2545	ENSMUSG00000029814	Igf2bp3	insulin-like growth factor 2 mRNA binding protein 3
chr2	92182903	92184627	1725	*	Promoter (<=1kb)	2	92184106	92361829	177724	1	192285	ENSMUST00000111294.7	0	ENSMUSG00000058318	Phf21a	PHD finger protein 21A
chr11	119391599	119392589	991	*	Promoter (<=1kb)	11	119393100	119487415	94316	1	672511	ENSMUST00000093902.11	-511	ENSMUSG00000070327	Rnf213	ring finger protein 213
chr15	102518187	102518683	497	*	Promoter (<=1kb)	15	102518192	102523674	5483	1	21357	ENSMUST00000131184.7	0	ENSMUSG00000023051	Tarbp2	TARBP2, RISC loading complex RNA binding subunit
chr17	44735726	44737889	2164	*	Promoter (<=1kb)	17	44495987	44736176	240190	2	12393	ENSMUST00000162816.7	0	ENSMUSG00000039153	Runx2	runt related transcription factor 2
chr14	122464584	122466100	1517	*	Promoter (<=1kb)	14	122456795	122465677	8883	2	65100	ENSMUST00000039118.6	0	ENSMUSG00000041703	Zic5	zinc finger protein of the cerebellum 5
chr11	19018722	19019677	956	*	Promoter (<=1kb)	11	18879817	19018985	139169	2	17268	ENSMUST00000144988.7	0	ENSMUSG00000020160	Meis1	Meis homeobox 1
chr13	48966249	48966763	515	*	Promoter (1-2kb)	13	48879219	48968017	88799	2	218236	ENSMUST00000060805.6	1254	ENSMUSG00000038014	Fam120a	family with sequence similarity 120, member A
chr4	109665392	109667054	1663	*	Promoter (<=1kb)	4	109660876	109665372	4497	2	12580	ENSMUST00000063531.4	-20	ENSMUSG00000028551	Cdkn2c	cyclin dependent kinase inhibitor 2C
chr14	52019828	52021031	1204	*	Promoter (<=1kb)	14	52006082	52020701	14620	2	69890	ENSMUST00000228580.1	0	ENSMUSG00000049295	Zfp219	zinc finger protein 219
chrX	140540565	140541914	1350	*	Promoter (<=1kb)	20	140539528	140542668	3141	2	14605	ENSMUST00000112995.2	754	ENSMUSG00000031431	Tsc22d3	TSC22 domain family, member 3
chr11	103266771	103267402	632	*	Promoter (<=1kb)	11	103219762	103267472	47711	2	53859	ENSMUST00000021324.2	70	ENSMUSG00000020941	Map3k14	mitogen-activated protein kinase kinase kinase 14
chr4	155218006	155218630	625	*	Intron (ENSMUST00000084103.9/20481, intron 2 of 7)	4	155154075	155222535	68461	2	20481	ENSMUST00000084103.9	3905	ENSMUSG00000029050	Ski	ski sarcoma viral oncogene homolog (avian)
chr18	34859993	34860868	876	*	Promoter (<=1kb)	18	34859823	34864984	5162	1	13653	ENSMUST00000064795.5	170	ENSMUSG00000038418	Egr1	early growth response 1
chr6	51454430	51455655	1226	*	Intron (ENSMUST00000005103.11/18025, intron 2 of 3)	6	51461145	51463184	2040	2	53379	ENSMUST00000204885.1	7529	ENSMUSG00000004980	Hnrnpa2b1	heterogeneous nuclear ribonucleoprotein A2/B1
chr5	96995981	96996287	307	*	Promoter (1-2kb)	5	96997689	97069649	71961	1	140780	ENSMUST00000112974.5	-1402	ENSMUSG00000034663	Bmp2k	BMP2 inducible kinase
chr5	112284817	112285190	374	*	Intron (ENSMUST00000031287.10/22022, intron 1 of 6)	5	112288762	112307736	18975	1	22022	ENSMUST00000151947.1	-3572	ENSMUSG00000029344	Tpst2	protein-tyrosine sulfotransferase 2
chr1	134094898	134095779	882	*	Distal Intergenic	1	134111242	134151540	40299	1	71884	ENSMUST00000159963.7	-15463	ENSMUSG00000026450	Chit1	chitinase 1 (chitotriosidase)
chr12	25098949	25099678	730	*	Promoter (1-2kb)	12	25093799	25097140	3342	2	15902	ENSMUST00000221761.1	-1809	ENSMUSG00000020644	Id2	inhibitor of DNA binding 2
chr5	122239759	122244747	4989	*	3' UTR	5	122245571	122251678	6108	2	654470	ENSMUST00000176677.7	6931	ENSMUSG00000038593	Tctn1	tectonic family member 1
chr8	70537594	70539902	2309	*	Promoter (<=1kb)	8	70539457	70581641	42185	1	13716	ENSMUST00000210155.1	0	ENSMUSG00000070002	Ell	elongation factor RNA polymerase II
chr5	101664208	101664992	785	*	Promoter (<=1kb)	5	101658139	101664996	6858	2	18096	ENSMUST00000044125.10	4	ENSMUSG00000035187	Nkx6-1	NK6 homeobox 1
chr9	72660586	72661006	421	*	Promoter (1-2kb)	9	72662346	72749852	87507	1	17999	ENSMUST00000034740.14	-1340	ENSMUSG00000032216	Nedd4	neural precursor cell expressed, developmentally down-regulated 4
chr4	109664344	109665108	765	*	Promoter (<=1kb)	4	109660876	109665372	4497	2	12580	ENSMUST00000063531.4	264	ENSMUSG00000028551	Cdkn2c	cyclin dependent kinase inhibitor 2C
chr4	155161952	155163220	1269	*	Intron (ENSMUST00000129314.1/20481, intron 1 of 6)	4	155154075	155188296	34222	2	20481	ENSMUST00000129314.1	25076	ENSMUSG00000029050	Ski	ski sarcoma viral oncogene homolog (avian)
chr11	18876260	18876754	495	*	Distal Intergenic	11	18880668	19012002	131335	2	17268	ENSMUST00000118661.7	135248	ENSMUSG00000020160	Meis1	Meis homeobox 1
chr6	52216833	52218046	1214	*	Promoter (<=1kb)	6	52214498	52217505	3008	2	15404	ENSMUST00000048715.8	0	ENSMUSG00000038236	Hoxa7	homeobox A7
chr1	13372162	13374469	2308	*	Promoter (<=1kb)	1	13139105	13372439	233335	2	17978	ENSMUST00000081713.10	0	ENSMUSG00000005886	Ncoa2	nuclear receptor coactivator 2
chr8	14995509	14996783	1275	*	Promoter (<=1kb)	8	14996136	15001074	4939	1	234094	ENSMUST00000162636.1	0	ENSMUSG00000071176	Arhgef10	Rho guanine nucleotide exchange factor (GEF) 10
chr18	34861298	34862954	1657	*	Promoter (<=1kb)	18	34861207	34864956	3750	1	13653	ENSMUST00000165033.1	91	ENSMUSG00000038418	Egr1	early growth response 1
chr4	89281211	89282974	1764	*	Promoter (<=1kb)	4	89274471	89282192	7722	2	12578	ENSMUST00000060501.4	0	ENSMUSG00000044303	Cdkn2a	cyclin dependent kinase inhibitor 2A
chr5	137629193	137629928	736	*	Promoter (<=1kb)	5	137629178	137641099	11922	1	231798	ENSMUST00000176667.7	15	ENSMUSG00000093445	Lrch4	leucine-rich repeats and calponin homology (CH) domain containing 4
chr7	25385626	25387527	1902	*	Promoter (<=1kb)	7	25383153	25384926	1774	2	16890	ENSMUST00000205923.1	-700	ENSMUSG00000003123	Lipe	lipase, hormone sensitive
chr11	75459444	75459914	471	*	Promoter (1-2kb)	11	75461539	75466676	5138	1	100042498	ENSMUST00000149940.1	-1625	ENSMUSG00000085148	Mir22hg	Mir22 host gene (non-protein coding)
chr11	96978174	96978492	319	*	Promoter (<=1kb)	11	96953341	96977711	24371	2	78912	ENSMUST00000107624.7	-463	ENSMUSG00000018678	Sp2	Sp2 transcription factor
chr15	79897521	79902354	4834	*	Promoter (<=1kb)	15	79897748	79900939	3192	1	80287	ENSMUST00000230410.1	0	ENSMUSG00000009585	Apobec3	apolipoprotein B mRNA editing enzyme, catalytic polypeptide 3
chr7	31149726	31154569	4844	*	Promoter (<=1kb)	7	31130127	31151012	20886	2	52857	ENSMUST00000185985.6	0	ENSMUSG00000001248	Gramd1a	GRAM domain containing 1A
chr19	21271567	21273278	1712	*	Promoter (<=1kb)	19	21272278	21282289	10012	1	22682	ENSMUST00000025659.10	0	ENSMUSG00000024750	Zfand5	zinc finger, AN1-type domain 5
chr12	73038708	73039183	476	*	Downstream (2-3kb)	12	73043774	73045291	1518	2	20471	ENSMUST00000175677.1	6108	ENSMUSG00000051367	Six1	sine oculis-related homeobox 1
chr18	35597139	35597405	267	*	Promoter (1-2kb)	18	35598641	35617185	18545	1	67869	ENSMUST00000041314.15	-1236	ENSMUSG00000037058	Paip2	polyadenylate-binding protein-interacting protein 2
chr18	60801926	60814703	12778	*	Promoter (<=1kb)	18	60812076	60812163	88	1	100628611	ENSMUST00000175586.1	0	ENSMUSG00000093327	Mir5107	microRNA 5107
chr1	155097452	155099645	2194	*	Promoter (<=1kb)	1	155096361	155099636	3276	2	15939	ENSMUST00000055322.5	0	ENSMUSG00000056708	Ier5	immediate early response 5
chr19	55742350	55742902	553	*	Promoter (<=1kb)	19	55742364	55933231	190868	1	21416	ENSMUST00000127233.7	0	ENSMUSG00000024985	Tcf7l2	transcription factor 7 like 2, T cell specific, HMG box
chr10	127170296	127171681	1386	*	3' UTR	10	127165859	127168522	2664	1	14421	ENSMUST00000220055.1	4437	ENSMUSG00000006731	B4galnt1	beta-1,4-N-acetyl-galactosaminyl transferase 1
chr17	24889404	24890397	994	*	Promoter (1-2kb)	17	24887864	24890440	2577	1	79043	ENSMUST00000144430.1	1540	ENSMUSG00000024160	Spsb3	splA/ryanodine receptor domain and SOCS box containing 3
chr18	35830341	35831793	1453	*	Promoter (<=1kb)	18	35829818	35861687	31870	1	67393	ENSMUST00000060722.6	523	ENSMUSG00000046668	Cxxc5	CXXC finger 5
chr15	74960331	74961395	1065	*	Distal Intergenic	15	74956555	74958826	2272	1	17069	ENSMUST00000188042.1	3776	ENSMUSG00000022587	Ly6e	lymphocyte antigen 6 complex, locus E
chr4	132973539	132975822	2284	*	Promoter (<=1kb)	4	132974095	132984360	10266	1	14191	ENSMUST00000124451.1	0	ENSMUSG00000028874	Fgr	FGR proto-oncogene, Src family tyrosine kinase
chr8	126584149	126584667	519	*	Intron (ENSMUST00000181773.1/ENSMUST00000181773.1, intron 2 of 2)	8	126588296	126593986	5691	2	270110	ENSMUST00000054960.7	9319	ENSMUSG00000051495	Irf2bp2	interferon regulatory factor 2 binding protein 2
chr15	100615552	100616374	823	*	Promoter (<=1kb)	15	100615934	100618167	2234	1	23994	ENSMUST00000230661.1	0	ENSMUSG00000000346	Dazap2	DAZ associated protein 2
chr6	120036722	120039314	2593	*	Promoter (<=1kb)	6	119923969	120038672	114704	2	232341	ENSMUST00000060043.12	0	ENSMUSG00000045962	Wnk1	WNK lysine deficient protein kinase 1
chr6	124744564	124747671	3108	*	Promoter (<=1kb)	6	124745172	124745625	454	2	13498	ENSMUST00000133577.1	0	ENSMUSG00000004263	Atn1	atrophin 1
chr17	34604270	34606007	1738	*	Promoter (<=1kb)	17	34604844	34611396	6553	1	55979	ENSMUST00000173242.7	0	ENSMUSG00000034254	Agpat1	1-acylglycerol-3-phosphate O-acyltransferase 1 (lysophosphatidic acid acyltransferase, alpha)
chr14	52103453	52105362	1910	*	Promoter (<=1kb)	14	52073377	52104028	30652	2	15381	ENSMUST00000111610.11	0	ENSMUSG00000060373	Hnrnpc	heterogeneous nuclear ribonucleoprotein C
chr5	137529211	137530529	1319	*	Promoter (<=1kb)	5	137529480	137529594	115	2	102465227	ENSMUST00000185075.1	0	ENSMUSG00000098597	Mir6418	microRNA 6418
chr7	45717189	45718691	1503	*	Promoter (<=1kb)	7	45718071	45720835	2765	1	19899	ENSMUST00000072503.12	0	ENSMUSG00000059070	Rpl18	ribosomal protein L18
chr11	18872762	18874873	2112	*	Exon (ENSMUST00000133948.1/ENSMUST00000133948.1, exon 1 of 3)	11	18880668	19012002	131335	2	17268	ENSMUST00000118661.7	137129	ENSMUSG00000020160	Meis1	Meis homeobox 1
chr10	19934140	19935246	1107	*	Promoter (<=1kb)	10	19934472	20142753	208282	1	26408	ENSMUST00000095806.9	0	ENSMUSG00000071369	Map3k5	mitogen-activated protein kinase kinase kinase 5
chr19	46515662	46516631	970	*	3' UTR	19	46501648	46516444	14797	1	93679	ENSMUST00000026008.7	14014	ENSMUSG00000025034	Trim8	tripartite motif-containing 8
chr4	125116521	125119203	2683	*	3' UTR	4	125120094	125122520	2427	2	230738	ENSMUST00000131685.1	3317	ENSMUSG00000042677	Zc3h12a	zinc finger CCCH type containing 12A
chr15	77830239	77831289	1051	*	Intron (ENSMUST00000016771.12/17886, intron 1 of 40)	15	77790741	77842047	51307	2	17886	ENSMUST00000123101.7	10758	ENSMUSG00000022443	Myh9	myosin, heavy polypeptide 9, non-muscle
chr19	4188626	4192776	4151	*	Promoter (<=1kb)	19	4184358	4191047	6690	2	108995	ENSMUST00000045864.2	0	ENSMUSG00000040247	Tbc1d10c	TBC1 domain family, member 10c
chr17	5801627	5806401	4775	*	Promoter (1-2kb)	17	5799652	5802894	3243	1	78512	ENSMUST00000181392.1	1975	ENSMUSG00000096965	3300005D01Rik	RIKEN cDNA 3300005D01 gene
chr1	59764580	59764972	393	*	Promoter (1-2kb)	1	59763400	59879014	115615	1	12168	ENSMUST00000087435.6	1180	ENSMUSG00000067336	Bmpr2	bone morphogenetic protein receptor, type II (serine/threonine kinase)
chr17	84956709	84957398	690	*	Promoter (<=1kb)	17	84956741	85023991	67251	1	19043	ENSMUST00000112305.9	0	ENSMUSG00000061130	Ppm1b	protein phosphatase 1B, magnesium dependent, beta isoform
chr17	35836252	35836930	679	*	Promoter (<=1kb)	17	35835605	35837060	1456	2	22154	ENSMUST00000173253.1	130	ENSMUSG00000001525	Tubb5	tubulin, beta 5 class I
chr19	5727755	5728126	372	*	Promoter (1-2kb)	19	5707376	5726317	18942	2	114601	ENSMUST00000075606.4	-1438	ENSMUSG00000024937	Ehbp1l1	EH domain binding protein 1-like 1
chr19	59461098	59461432	335	*	Promoter (1-2kb)	19	59462802	59464215	1414	1	13797	ENSMUST00000174573.1	-1370	ENSMUSG00000043969	Emx2	empty spiracles homeobox 2
chr15	77800350	77802956	2607	*	Intron (ENSMUST00000016771.12/17886, intron 3 of 40)	15	77794652	77813231	18580	2	17886	ENSMUST00000124844.7	10275	ENSMUSG00000022443	Myh9	myosin, heavy polypeptide 9, non-muscle
chr6	134926688	134929123	2436	*	Promoter (<=1kb)	6	134929092	134956798	27707	1	381822	ENSMUST00000183867.6	0	ENSMUSG00000098318	Lockd	lncRNA downstream of Cdkn1b
chr4	59548411	59550295	1885	*	Promoter (<=1kb)	4	59471868	59549364	77497	2	230257	ENSMUST00000030076.11	0	ENSMUSG00000028382	Ptbp3	polypyrimidine tract binding protein 3
chr9	7870551	7874231	3681	*	Promoter (<=1kb)	9	7848699	7873024	24326	2	11796	ENSMUST00000013949.14	0	ENSMUSG00000032000	Birc3	baculoviral IAP repeat-containing 3
chr9	108569508	108570933	1426	*	Promoter (<=1kb)	9	108569886	108572774	2889	1	67789	ENSMUST00000019183.13	0	ENSMUSG00000019039	Dalrd3	DALR anticodon binding domain containing 3
chr8	90894393	90894929	537	*	Exon (ENSMUST00000211364.1/ENSMUST00000211364.1, exon 1 of 1)	8	90908614	90976950	68337	1	109151	ENSMUST00000211403.1	-13685	ENSMUSG00000056608	Chd9	chromodomain helicase DNA binding protein 9
chr15	81585389	81586972	1584	*	Promoter (<=1kb)	15	81585397	81652077	66681	1	328572	ENSMUST00000068387.10	0	ENSMUSG00000055024	Ep300	E1A binding protein p300
chr4	141537597	141538559	963	*	Promoter (<=1kb)	4	141467890	141538449	70560	2	56381	ENSMUST00000078886.9	0	ENSMUSG00000040761	Spen	spen family transcription repressor
chr1	63273021	63275113	2093	*	Promoter (<=1kb)	1	63273265	63314576	41312	1	73884	ENSMUST00000114132.7	0	ENSMUSG00000027520	Zdbf2	zinc finger, DBF-type containing 2
chr11	40692847	40693648	802	*	Promoter (<=1kb)	11	40679314	40692774	13461	2	108645	ENSMUST00000040167.10	-73	ENSMUSG00000042032	Mat2b	methionine adenosyltransferase II, beta
chr7	102248386	102251272	2887	*	Promoter (<=1kb)	7	102239123	102250088	10966	2	56212	ENSMUST00000106923.1	0	ENSMUSG00000073982	Rhog	ras homolog family member G
chr9	98955217	98955870	654	*	Promoter (<=1kb)	9	98955288	98958543	3256	1	26927	ENSMUST00000051312.4	0	ENSMUSG00000050397	Foxl2	forkhead box L2
chr6	38550520	38552661	2142	*	Promoter (<=1kb)	6	38551334	38605040	53707	1	192196	ENSMUST00000163047.7	0	ENSMUSG00000029823	Luc7l2	LUC7-like 2 (S. cerevisiae)
chrX	151802683	151803818	1136	*	Promoter (<=1kb)	20	151803243	151873033	69791	1	59026	ENSMUST00000153687.7	0	ENSMUSG00000025261	Huwe1	HECT, UBA and WWE domain containing 1
chr2	165888230	165889445	1216	*	Intron (ENSMUST00000109262.7/228880, intron 1 of 10)	2	165785519	165884874	99356	2	228880	ENSMUST00000088113.10	-3356	ENSMUSG00000039671	Zmynd8	zinc finger, MYND-type containing 8
chr3	66971858	66974224	2367	*	3' UTR	3	66972780	66978447	5668	2	20429	ENSMUST00000162060.8	4223	ENSMUSG00000027833	Shox2	short stature homeobox 2
chr11	51635581	51636765	1185	*	Promoter (<=1kb)	11	51623671	51635647	11977	2	66089	ENSMUST00000136020.7	0	ENSMUSG00000001054	Rmnd5b	required for meiotic nuclear division 5 homolog B
chr5	123395587	123398095	2509	*	Promoter (<=1kb)	5	123394800	123457932	63133	1	208104	ENSMUST00000068237.11	787	ENSMUSG00000038342	Mlxip	MLX interacting protein
chr15	81856347	81856683	337	*	Promoter (1-2kb)	15	81848272	81858485	10214	2	57259	ENSMUST00000050467.8	1802	ENSMUSG00000048546	Tob2	transducer of ERBB2, 2
chr1	156040396	156040864	469	*	Promoter (<=1kb)	1	156040890	156051669	10780	1	240832	ENSMUST00000131359.1	-26	ENSMUSG00000050565	Tor1aip2	torsin A interacting protein 2
chr11	84522920	84524108	1189	*	Promoter (<=1kb)	11	84521896	84522711	816	2	16869	ENSMUST00000092827.2	-209	ENSMUSG00000018698	Lhx1	LIM homeobox protein 1
chr8	26976506	26979949	3444	*	Promoter (<=1kb)	8	26977325	26978672	1348	1	353310	ENSMUST00000209610.1	0	ENSMUSG00000085795	Zfp703	zinc finger protein 703
chr2	75671712	75672467	756	*	Distal Intergenic	2	75662489	75665455	2967	1	229279	ENSMUST00000141974.1	9223	ENSMUSG00000059005	Hnrnpa3	heterogeneous nuclear ribonucleoprotein A3
chr11	69918845	69921332	2488	*	Promoter (<=1kb)	11	69916714	69921085	4372	2	276770	ENSMUST00000164359.7	0	ENSMUSG00000078812	Eif5a	eukaryotic translation initiation factor 5A
chr2	174328652	174329377	726	*	Promoter (<=1kb)	2	174328023	174345279	17257	1	14683	ENSMUST00000148640.7	629	ENSMUSG00000027523	Gnas	GNAS (guanine nucleotide binding protein, alpha stimulating) complex locus
chr17	24887898	24888196	299	*	Promoter (<=1kb)	17	24887864	24890440	2577	1	79043	ENSMUST00000144430.1	34	ENSMUSG00000024160	Spsb3	splA/ryanodine receptor domain and SOCS box containing 3
chr9	59657410	59658031	622	*	Promoter (<=1kb)	9	59657240	59669088	11849	1	18746	ENSMUST00000217038.1	170	ENSMUSG00000032294	Pkm	pyruvate kinase, muscle
chr17	47504429	47505525	1097	*	Promoter (<=1kb)	17	47505051	47598070	93020	1	12445	ENSMUST00000182129.7	0	ENSMUSG00000034165	Ccnd3	cyclin D3
chr4	97777874	97779291	1418	*	Promoter (<=1kb)	4	97568133	97778048	209916	2	319865	ENSMUST00000146447.7	0	NA	E130114P18Rik	RIKEN cDNA E130114P18 gene
chr15	76722920	76725387	2468	*	Promoter (<=1kb)	15	76721465	76723840	2376	2	223665	ENSMUST00000036247.9	0	ENSMUSG00000116138	C030006K11Rik	RIKEN cDNA C030006K11 gene
chr3	103773693	103774041	349	*	Intron (ENSMUST00000154868.1/ENSMUST00000154868.1, intron 1 of 1)	3	103743562	103791075	47514	2	15257	ENSMUST00000106845.8	17034	ENSMUSG00000008730	Hipk1	homeodomain interacting protein kinase 1
chr2	163625816	163627448	1633	*	Exon (ENSMUST00000017851.3/26943, exon 9 of 10)	2	163611520	163615426	3907	1	76080	ENSMUST00000132904.1	14296	ENSMUSG00000017679	Ttpal	tocopherol (alpha) transfer protein-like
chr6	124711787	124713629	1843	*	Promoter (<=1kb)	6	124712336	124713068	733	1	12034	ENSMUST00000150847.7	0	ENSMUSG00000004264	Phb2	prohibitin 2
chr4	11385900	11386714	815	*	Promoter (<=1kb)	4	11331933	11386679	54747	2	207920	ENSMUST00000043781.13	0	ENSMUSG00000040728	Esrp1	epithelial splicing regulatory protein 1
chr15	79908702	79909295	594	*	Promoter (2-3kb)	15	79906123	79907091	969	1	80287	ENSMUST00000175827.1	2579	ENSMUSG00000009585	Apobec3	apolipoprotein B mRNA editing enzyme, catalytic polypeptide 3
chr15	57693996	57696279	2284	*	Promoter (<=1kb)	15	57694665	57839832	145168	1	387609	ENSMUST00000096430.10	0	ENSMUSG00000071757	Zhx2	zinc fingers and homeoboxes 2
chr5	101665720	101666283	564	*	Promoter (<=1kb)	5	101658139	101664996	6858	2	18096	ENSMUST00000044125.10	-724	ENSMUSG00000035187	Nkx6-1	NK6 homeobox 1
chr14	60739734	60740294	561	*	Intron (ENSMUST00000160973.7/219140, intron 4 of 12)	14	60732906	60764549	31644	1	219140	ENSMUST00000162945.1	6828	ENSMUSG00000021990	Spata13	spermatogenesis associated 13
chrX	13071027	13072873	1847	*	Promoter (<=1kb)	20	13071498	13123449	51952	1	22284	ENSMUST00000169594.8	0	ENSMUSG00000031010	Usp9x	ubiquitin specific peptidase 9, X chromosome
chr12	73047679	73048609	931	*	Promoter (<=1kb)	12	73041827	73047179	5353	2	20471	ENSMUST00000050029.7	-500	ENSMUSG00000051367	Six1	sine oculis-related homeobox 1
chr17	51811355	51814249	2895	*	Promoter (<=1kb)	17	51739476	51812680	73205	2	20230	ENSMUST00000140979.7	0	ENSMUSG00000023927	Satb1	special AT-rich sequence binding protein 1
chr3	144204219	144206340	2122	*	Promoter (<=1kb)	3	144188530	144205220	16691	2	16911	ENSMUST00000120539.7	0	ENSMUSG00000028266	Lmo4	LIM domain only 4
chr1	86487203	86488966	1764	*	Distal Intergenic	1	86526726	86530712	3987	1	19231	ENSMUST00000045897.14	-37760	ENSMUSG00000026238	Ptma	prothymosin alpha
chr11	60113558	60113834	277	*	Intron (ENSMUST00000064190.12/19377, intron 1 of 5)	11	60105177	60185431	80255	1	19377	ENSMUST00000132012.1	8381	ENSMUSG00000062115	Rai1	retinoic acid induced 1
chr4	43560405	43560734	330	*	Promoter (1-2kb)	4	43554514	43562157	7644	2	21894	ENSMUST00000130670.1	1423	ENSMUSG00000028465	Tln1	talin 1
chr13	21780080	21780640	561	*	Promoter (<=1kb)	13	21779883	21780625	743	2	56702	ENSMUST00000080511.2	0	ENSMUSG00000058773	Hist1h1b	histone cluster 1, H1b
chr14	62759926	62761178	1253	*	Promoter (<=1kb)	14	62676330	62761112	84783	2	18130	ENSMUST00000053959.6	0	ENSMUSG00000035161	Ints6	integrator complex subunit 6
chr19	4194835	4195298	464	*	Promoter (2-3kb)	19	4192158	4195419	3262	1	19045	ENSMUST00000046094.4	2677	ENSMUSG00000040385	Ppp1ca	protein phosphatase 1 catalytic subunit alpha
chr8	25200406	25202331	1926	*	Promoter (<=1kb)	8	25154552	25201449	46898	2	320165	ENSMUST00000084512.10	0	ENSMUSG00000065954	Tacc1	transforming, acidic coiled-coil containing protein 1
chr11	60538141	60539752	1612	*	Promoter (<=1kb)	11	60537978	60558512	20535	1	268420	ENSMUST00000044250.3	163	ENSMUSG00000042650	Alkbh5	alkB homolog 5, RNA demethylase
chr15	80797202	80801036	3835	*	Promoter (<=1kb)	15	80798642	80881488	82847	1	213988	ENSMUST00000226857.1	0	ENSMUSG00000047888	Tnrc6b	trinucleotide repeat containing 6b
chr9	85328167	85328593	427	*	Promoter (<=1kb)	9	85320439	85327348	6910	2	212943	ENSMUST00000187711.1	-819	ENSMUSG00000032265	Tent5a	terminal nucleotidyltransferase 5A
chr10	54039310	54041193	1884	*	Intron (ENSMUST00000003843.15/17155, intron 2 of 12)	10	53907010	54075709	168700	2	17155	ENSMUST00000105470.8	34516	ENSMUSG00000003746	Man1a	mannosidase 1, alpha
chr5	112276739	112277230	492	*	Promoter (<=1kb)	5	112276707	112315355	38649	1	22022	ENSMUST00000071455.5	32	ENSMUSG00000029344	Tpst2	protein-tyrosine sulfotransferase 2
chr4	134164526	134165066	541	*	3' UTR	4	134155901	134156921	1021	2	70012	ENSMUST00000145531.1	-7605	ENSMUSG00000037443	Cep85	centrosomal protein 85
chr11	62553328	62553728	401	*	Promoter (1-2kb)	11	62551676	62552853	1178	1	22187	ENSMUST00000136938.1	1652	ENSMUSG00000019505	Ubb	ubiquitin B
chr14	26637301	26639561	2261	*	Promoter (<=1kb)	14	26638074	26657258	19185	1	11843	ENSMUST00000022429.8	0	ENSMUSG00000021877	Arf4	ADP-ribosylation factor 4
chr9	65195440	65196906	1467	*	Promoter (<=1kb)	9	65195353	65238430	43078	1	214424	ENSMUST00000216702.1	87	ENSMUSG00000032392	Parp16	poly (ADP-ribose) polymerase family, member 16
chr12	31948678	31951017	2340	*	Promoter (<=1kb)	12	31926254	31950535	24282	2	73389	ENSMUST00000172314.8	0	ENSMUSG00000002996	Hbp1	high mobility group box transcription factor 1
chr8	84702468	84708286	5819	*	Promoter (1-2kb)	8	84701457	84704715	3259	1	17095	ENSMUST00000037165.4	1011	ENSMUSG00000034041	Lyl1	lymphoblastomic leukemia 1
chr1	56978004	56978500	497	*	Promoter (<=1kb)	1	56969740	56978650	8911	2	212712	ENSMUST00000177282.1	150	ENSMUSG00000038331	Satb2	special AT-rich sequence binding protein 2
chr10	117843967	117846500	2534	*	Promoter (<=1kb)	10	117813871	117846035	32165	2	215449	ENSMUST00000064667.8	0	ENSMUSG00000052681	Rap1b	RAS related protein 1b
chr12	84173333	84174254	922	*	5' UTR	12	84156528	84160138	3611	2	238317	ENSMUST00000130038.1	-13195	ENSMUSG00000042507	Elmsan1	ELM2 and Myb/SANT-like domain containing 1
chr15	79687276	79688563	1288	*	Promoter (<=1kb)	15	79674251	79687919	13669	2	74158	ENSMUST00000023061.6	0	ENSMUSG00000022426	Josd1	Josephin domain containing 1
chr5	32135072	32136454	1383	*	Promoter (<=1kb)	5	32135801	32157842	22042	1	14284	ENSMUST00000031017.10	0	ENSMUSG00000029135	Fosl2	fos-like antigen 2
chr10	54072776	54073256	481	*	Promoter (2-3kb)	10	53907010	54075709	168700	2	17155	ENSMUST00000105470.8	2453	ENSMUSG00000003746	Man1a	mannosidase 1, alpha
chr15	100422647	100424075	1429	*	Promoter (<=1kb)	15	100387898	100423055	35158	2	18174	ENSMUST00000023774.11	0	ENSMUSG00000023030	Slc11a2	solute carrier family 11 (proton-coupled divalent metal ion transporters), member 2
chr12	85473616	85474311	696	*	Promoter (<=1kb)	12	85473890	85477273	3384	1	14281	ENSMUST00000021674.6	0	ENSMUSG00000021250	Fos	FBJ osteosarcoma oncogene
chr7	19003074	19003916	843	*	Promoter (<=1kb)	7	19004044	19006777	2734	1	272359	ENSMUST00000053713.4	-128	ENSMUSG00000044030	Irf2bp1	interferon regulatory factor 2 binding protein 1
chr13	24611940	24617796	5857	*	Promoter (<=1kb)	13	24614610	24702162	87553	1	193385	ENSMUST00000134370.7	0	ENSMUSG00000036006	Ripor2	RHO family interacting cell polarization regulator 2
chr14	79292626	79293585	960	*	Intron (ENSMUST00000022595.7/66214, intron 2 of 4)	14	79288756	79301645	12890	2	66214	ENSMUST00000022595.7	8060	ENSMUSG00000022018	Rgcc	regulator of cell cycle
chr16	23982595	23983315	721	*	Intron (ENSMUST00000023151.5/12053, intron 1 of 9)	16	23965052	23988852	23801	2	12053	ENSMUST00000023151.5	5537	ENSMUSG00000022508	Bcl6	B cell leukemia/lymphoma 6
chr11	115611451	115611924	474	*	Promoter (<=1kb)	11	115608512	115612126	3615	2	69674	ENSMUST00000148574.1	202	ENSMUSG00000020743	Mif4gd	MIF4G domain containing
chr19	4213591	4216277	2687	*	Promoter (<=1kb)	19	4214238	4223490	9253	1	56708	ENSMUST00000046506.6	0	ENSMUSG00000040663	Clcf1	cardiotrophin-like cytokine factor 1
chr15	100636430	100637459	1030	*	Promoter (<=1kb)	15	100621339	100636855	15517	2	207818	ENSMUST00000066068.6	0	ENSMUSG00000053559	Smagp	small cell adhesion glycoprotein
chr8	46842491	46842873	383	*	Intron (ENSMUST00000034041.8/16363, intron 7 of 8)	8	46807230	46818971	11742	1	16363	ENSMUST00000210334.1	35261	ENSMUSG00000031627	Irf2	interferon regulatory factor 2
chr9	107627082	107627982	901	*	Promoter (<=1kb)	9	107616501	107626606	10106	2	14678	ENSMUST00000193394.1	-476	ENSMUSG00000032562	Gnai2	guanine nucleotide binding protein (G protein), alpha inhibiting 2
chr1	58410837	58411325	489	*	Promoter (1-2kb)	1	58412000	58412861	862	2	12747	ENSMUST00000139787.7	1536	ENSMUSG00000026034	Clk1	CDC-like kinase 1
chr5	147429676	147431964	2289	*	Promoter (<=1kb)	5	147430161	147548502	118342	1	72587	ENSMUST00000031651.14	0	ENSMUSG00000029647	Pan3	PAN3 poly(A) specific ribonuclease subunit
chr11	120352210	120354018	1809	*	Distal Intergenic	11	120348678	120351190	2513	1	66838	ENSMUST00000143813.1	3532	ENSMUSG00000043644	0610009L18Rik	RIKEN cDNA 0610009L18 gene
chr15	102406272	102406751	480	*	Promoter (<=1kb)	15	102406333	102432679	26347	1	20683	ENSMUST00000163709.7	0	ENSMUSG00000001280	Sp1	trans-acting transcription factor 1
chr17	26847909	26848723	815	*	Distal Intergenic	17	26838664	26841565	2902	2	18091	ENSMUST00000015723.4	-6344	ENSMUSG00000015579	Nkx2-5	NK2 homeobox 5
chr2	18679232	18680227	996	*	Promoter (<=1kb)	2	18680372	18686130	5759	1	12151	ENSMUST00000051929.12	-145	ENSMUSG00000026739	Bmi1	Bmi1 polycomb ring finger oncogene
chr13	94873816	94875688	1873	*	Promoter (<=1kb)	13	94875602	94885130	9529	1	18420	ENSMUST00000022195.11	0	ENSMUSG00000021685	Otp	orthopedia homeobox
chr15	59653357	59654132	776	*	3' UTR	15	59648653	59653689	5037	1	211770	ENSMUST00000118228.1	4704	ENSMUSG00000032501	Trib1	tribbles pseudokinase 1
chr14	75178739	75181954	3216	*	Promoter (2-3kb)	14	75176208	75198142	21935	1	18826	ENSMUST00000149883.1	2531	ENSMUSG00000021998	Lcp1	lymphocyte cytosolic protein 1
chr4	133087247	133087844	598	*	Exon (ENSMUST00000181522.1/ENSMUST00000181522.1, exon 1 of 2)	4	133066249	133072063	5815	1	230793	ENSMUST00000148518.1	20998	ENSMUSG00000037692	Ahdc1	AT hook, DNA binding motif, containing 1
chr1	39576631	39577889	1259	*	Promoter (<=1kb)	1	39551296	39577405	26110	2	67702	ENSMUST00000062525.10	0	ENSMUSG00000048234	Rnf149	ring finger protein 149
chr10	81192063	81194594	2532	*	Promoter (<=1kb)	10	81194609	81198439	3831	1	69678	ENSMUST00000129834.1	-15	NA	Atcayos	ataxia, cerebellar, Cayman type, opposite strand
chr6	124740372	124741964	1593	*	Promoter (<=1kb)	6	124739183	124740695	1513	2	14790	ENSMUST00000129823.1	0	ENSMUSG00000072772	Grcc10	gene rich cluster, C10 gene
chr6	124917416	124918352	937	*	Promoter (<=1kb)	6	124913681	124917946	4266	2	69202	ENSMUST00000032216.6	0	ENSMUSG00000030122	Ptms	parathymosin
chr2	18056379	18058179	1801	*	Promoter (<=1kb)	2	18057846	18057903	58	1	102466840	ENSMUST00000183376.1	0	ENSMUSG00000099050	Mir7655	microRNA 7655
chr7	5061141	5062957	1817	*	Promoter (<=1kb)	7	5062143	5079938	17796	1	22185	ENSMUST00000005041.14	0	ENSMUSG00000030435	U2af2	U2 small nuclear ribonucleoprotein auxiliary factor (U2AF) 2
chr5	112277648	112278599	952	*	Promoter (<=1kb)	5	112276707	112315355	38649	1	22022	ENSMUST00000071455.5	941	ENSMUSG00000029344	Tpst2	protein-tyrosine sulfotransferase 2
chr14	73237671	73238574	904	*	Promoter (<=1kb)	14	73237895	73243294	5400	1	67168	ENSMUST00000044405.7	0	ENSMUSG00000033446	Lpar6	lysophosphatidic acid receptor 6
chr9	90113084	90115103	2020	*	Promoter (<=1kb)	9	90091665	90114715	23051	2	21761	ENSMUST00000085248.11	0	ENSMUSG00000062270	Morf4l1	mortality factor 4 like 1
chr7	16404373	16406578	2206	*	Intron (ENSMUST00000214735.1/330474, intron 1 of 1)	7	16401207	16437696	36490	1	330474	ENSMUST00000209289.1	3166	ENSMUSG00000059273	Zc3h4	zinc finger CCCH-type containing 4
chr1	153910297	153910884	588	*	Distal Intergenic	1	153906043	153907116	1074	1	14645	ENSMUST00000154576.1	4254	ENSMUSG00000026473	Glul	glutamate-ammonia ligase (glutamine synthetase)
chr11	74833813	74834276	464	*	Promoter (2-3kb)	11	74836326	74837723	1398	1	17428	ENSMUST00000133217.1	-2050	ENSMUSG00000000282	Mnt	max binding protein
chr7	30958471	30959021	551	*	Promoter (1-2kb)	7	30945248	30956803	11556	2	22282	ENSMUST00000058860.13	-1668	ENSMUSG00000058239	Usf2	upstream transcription factor 2
chr7	73548710	73549087	378	*	Exon (ENSMUST00000206776.1/ENSMUST00000206776.1, exon 2 of 4)	7	73544243	73555920	11678	2	69170	ENSMUST00000183916.7	6833	ENSMUSG00000101970	1810026B05Rik	RIKEN cDNA 1810026B05 gene
chr19	44280594	44282962	2369	*	Distal Intergenic	19	44293676	44306864	13189	1	20250	ENSMUST00000026221.5	-10714	ENSMUSG00000025203	Scd2	stearoyl-Coenzyme A desaturase 2
chr14	79293934	79294458	525	*	Intron (ENSMUST00000022595.7/66214, intron 2 of 4)	14	79288756	79301645	12890	2	66214	ENSMUST00000022595.7	7187	ENSMUSG00000022018	Rgcc	regulator of cell cycle
chrX	12088639	12088963	325	*	Intron (ENSMUST00000043441.12/71458, intron 1 of 13)	20	12036740	12080553	43814	2	71458	ENSMUST00000124033.7	-8086	ENSMUSG00000040363	Bcor	BCL6 interacting corepressor
chr2	167656253	167656819	567	*	Intron (ENSMUST00000125544.2/66589, intron 1 of 7)	2	167607850	167661496	53647	2	66589	ENSMUST00000125544.2	4677	ENSMUSG00000078923	Ube2v1	ubiquitin-conjugating enzyme E2 variant 1
chr15	101174992	101175668	677	*	Promoter (<=1kb)	15	101174067	101213684	39618	1	11479	ENSMUST00000000544.11	925	ENSMUSG00000000532	Acvr1b	activin A receptor, type 1B
chr19	59460071	59460731	661	*	Promoter (<=1kb)	19	59459519	59465353	5835	1	13797	ENSMUST00000174353.1	552	ENSMUSG00000043969	Emx2	empty spiracles homeobox 2
chr4	133673595	133674091	497	*	Promoter (<=1kb)	4	133668757	133672647	3891	2	230801	ENSMUST00000151837.1	-948	ENSMUSG00000043257	Pigv	phosphatidylinositol glycan anchor biosynthesis, class V
chr5	149051282	149052968	1687	*	Promoter (<=1kb)	5	149048228	149051300	3073	2	15289	ENSMUST00000110505.7	0	ENSMUSG00000066551	Hmgb1	high mobility group box 1
chr3	103863021	103863459	439	*	Promoter (2-3kb)	3	103860555	103876755	16201	1	19260	ENSMUST00000198530.1	2466	ENSMUSG00000027843	Ptpn22	protein tyrosine phosphatase, non-receptor type 22 (lymphoid)
chr2	76673225	76673679	455	*	Promoter (<=1kb)	2	76665707	76673116	7410	2	14231	ENSMUST00000176815.1	-109	ENSMUSG00000002732	Fkbp7	FK506 binding protein 7
chr13	55319351	55319725	375	*	Promoter (<=1kb)	13	55320500	55325272	4773	1	66494	ENSMUST00000021942.7	-775	ENSMUSG00000021486	Prelid1	PRELI domain containing 1
chr9	65549923	65551021	1099	*	Downstream (1-2kb)	9	65557002	65562164	5163	2	102595	ENSMUST00000213652.1	11143	ENSMUSG00000050721	Plekho2	pleckstrin homology domain containing, family O member 2
chr7	16048535	16049336	802	*	Promoter (<=1kb)	7	15970672	16047921	77250	2	243842	ENSMUST00000210781.1	-614	ENSMUSG00000070808	Bicra	BRD4 interacting chromatin remodeling complex associated protein
chr4	149696782	149700459	3678	*	Promoter (<=1kb)	4	149649168	149698698	49531	2	18707	ENSMUST00000038859.13	0	ENSMUSG00000039936	Pik3cd	phosphatidylinositol-4,5-bisphosphate 3-kinase catalytic subunit delta
chr7	44849267	44850914	1648	*	Promoter (<=1kb)	7	44849295	44854622	5328	1	67605	ENSMUST00000142880.2	0	ENSMUSG00000011096	Akt1s1	AKT1 substrate 1 (proline-rich)
chr16	91646196	91648084	1889	*	Promoter (<=1kb)	16	91621186	91646952	25767	2	14450	ENSMUST00000023684.13	0	ENSMUSG00000022962	Gart	phosphoribosylglycinamide formyltransferase
chr6	72439209	72440316	1108	*	Promoter (<=1kb)	6	72432799	72439556	6758	2	232087	ENSMUST00000205335.1	0	ENSMUSG00000053907	Mat2a	methionine adenosyltransferase II, alpha
chr1	178323762	178324252	491	*	Promoter (<=1kb)	1	178321108	178324171	3064	2	51810	ENSMUST00000159117.1	0	ENSMUSG00000039630	Hnrnpu	heterogeneous nuclear ribonucleoprotein U
chr3	30600948	30601559	612	*	Promoter (<=1kb)	3	30602065	30619873	17809	1	80732	ENSMUST00000192715.5	-506	ENSMUSG00000037730	Mynn	myoneurin
chr10	79986821	79987786	966	*	Promoter (<=1kb)	10	79988584	79996062	7479	1	12798	ENSMUST00000004784.10	-798	ENSMUSG00000004665	Cnn2	calponin 2
chr13	21783190	21784168	979	*	Promoter (<=1kb)	13	21782960	21783370	411	2	319153	ENSMUST00000189457.1	0	ENSMUSG00000101972	Hist1h3i	histone cluster 1, H3i
chr9	63756729	63759424	2696	*	Promoter (<=1kb)	9	63646767	63757994	111228	2	17127	ENSMUST00000034973.9	0	ENSMUSG00000032402	Smad3	SMAD family member 3
chrX	74270454	74270926	473	*	Promoter (<=1kb)	20	74270812	74273135	2324	1	110954	ENSMUST00000008826.13	0	ENSMUSG00000008682	Rpl10	ribosomal protein L10
chr7	25384696	25385354	659	*	Promoter (<=1kb)	7	25383153	25384926	1774	2	16890	ENSMUST00000205923.1	0	ENSMUSG00000003123	Lipe	lipase, hormone sensitive
chr15	79909913	79911581	1669	*	3' UTR	15	79906123	79907091	969	1	80287	ENSMUST00000175827.1	3790	ENSMUSG00000009585	Apobec3	apolipoprotein B mRNA editing enzyme, catalytic polypeptide 3
chr7	127775465	127777895	2431	*	Promoter (<=1kb)	7	127776670	127800122	23453	1	233904	ENSMUST00000047075.13	0	ENSMUSG00000042308	Setd1a	SET domain containing 1A
chr9	21237201	21237668	468	*	Promoter (<=1kb)	9	21236123	21237193	1071	2	50868	ENSMUST00000193247.1	-8	ENSMUSG00000003308	Keap1	kelch-like ECH-associated protein 1
chr6	72955147	72959197	4051	*	Promoter (<=1kb)	6	72957347	72958488	1142	2	19240	ENSMUST00000114050.7	0	ENSMUSG00000079523	Tmsb10	thymosin, beta 10
chr2	34802349	34802968	620	*	Promoter (2-3kb)	2	34777556	34799912	22357	2	227746	ENSMUST00000145903.7	-2437	ENSMUSG00000070953	Rabepk	Rab9 effector protein with kelch motifs
chr19	5821945	5822597	653	*	Downstream (2-3kb)	19	5795690	5802672	6983	2	72289	ENSMUST00000172812.2	-19273	ENSMUSG00000092341	Malat1	metastasis associated lung adenocarcinoma transcript 1 (non-coding RNA)
chr17	35051188	35052272	1085	*	Promoter (<=1kb)	17	35052450	35055741	3292	1	114584	ENSMUST00000172599.1	-178	ENSMUSG00000007041	Clic1	chloride intracellular channel 1
chr11	120580516	120582874	2359	*	Promoter (<=1kb)	11	120578104	120581624	3521	2	192662	ENSMUST00000106197.9	0	ENSMUSG00000025132	Arhgdia	Rho GDP dissociation inhibitor (GDI) alpha
chr19	38027833	38028153	321	*	Intron (ENSMUST00000172095.2/226101, intron 1 of 52)	19	37899310	38043351	144042	2	226101	ENSMUST00000226068.1	15198	ENSMUSG00000048612	Myof	myoferlin
chr3	96497106	96497998	893	*	Distal Intergenic	3	96525172	96529210	4039	1	69585	ENSMUST00000049208.10	-27174	ENSMUSG00000038403	Hjv	hemojuvelin BMP co-receptor
chr7	73547772	73548391	620	*	Intron (ENSMUST00000206776.1/ENSMUST00000206776.1, intron 1 of 3)	7	73539354	73541746	2393	2	244059	ENSMUST00000200492.1	-6026	ENSMUSG00000078671	Chd2	chromodomain helicase DNA binding protein 2
chrX	12080199	12080486	288	*	Promoter (<=1kb)	20	12036740	12080553	43814	2	71458	ENSMUST00000065143.13	67	ENSMUSG00000040363	Bcor	BCL6 interacting corepressor
chr14	79514779	79517618	2840	*	Promoter (<=1kb)	14	79515674	79582494	66821	1	13709	ENSMUST00000110835.2	0	ENSMUSG00000036461	Elf1	E74-like factor 1
chr19	10060739	10061322	584	*	Downstream (2-3kb)	19	10041548	10059671	18124	1	60527	ENSMUST00000115995.2	19191	ENSMUSG00000024664	Fads3	fatty acid desaturase 3
chr7	25250993	25251409	417	*	Promoter (<=1kb)	7	25242561	25250761	8201	2	13875	ENSMUST00000045847.14	-232	ENSMUSG00000040857	Erf	Ets2 repressor factor
chr14	20696953	20697220	268	*	Promoter (1-2kb)	14	20694977	20700195	5219	1	73068	ENSMUST00000225804.1	1976	ENSMUSG00000039357	Fut11	fucosyltransferase 11
chr5	65763215	65764960	1746	*	Promoter (<=1kb)	5	65763521	65830108	66588	1	333789	ENSMUST00000201489.3	0	ENSMUSG00000037795	N4bp2	NEDD4 binding protein 2
chr6	52247994	52249739	1746	*	Promoter (<=1kb)	6	52248422	52249799	1378	1	15397	ENSMUST00000154027.2	0	ENSMUSG00000086427	Hoxa11os	homeobox A11, opposite strand
chr13	83732213	83733220	1008	*	Promoter (<=1kb)	13	83732566	83735521	2956	1	320203	ENSMUST00000182701.1	0	ENSMUSG00000050334	C130071C03Rik	RIKEN cDNA C130071C03 gene
chr13	101694024	101694807	784	*	Promoter (<=1kb)	13	101689040	101694600	5561	2	18708	ENSMUST00000185795.1	0	ENSMUSG00000041417	Pik3r1	phosphoinositide-3-kinase regulatory subunit 1
chr11	88613286	88615888	2603	*	Intron (ENSMUST00000107909.7/76626, intron 5 of 13)	11	88365515	88590147	224633	2	76626	ENSMUST00000148013.7	-23139	ENSMUSG00000069769	Msi2	musashi RNA-binding protein 2
chr10	126980275	126980602	328	*	Promoter (1-2kb)	10	126979029	126980800	1772	1	52468	ENSMUST00000219917.1	1246	ENSMUSG00000078429	Ctdsp2	CTD (carboxy-terminal domain, RNA polymerase II, polypeptide A) small phosphatase 2
chr10	81318889	81320681	1793	*	Promoter (<=1kb)	10	81321103	81326242	5140	1	70312	ENSMUST00000050867.7	-422	ENSMUSG00000034889	Cactin	cactin, spliceosome C complex subunit
chr4	57955384	57957627	2244	*	Promoter (<=1kb)	4	57943373	57956411	13039	2	22166	ENSMUST00000030051.5	0	ENSMUSG00000028367	Txn1	thioredoxin 1
chr11	3334709	3336206	1498	*	Promoter (<=1kb)	11	3334381	3342005	7625	1	216505	ENSMUST00000130747.1	328	ENSMUSG00000034614	Pik3ip1	phosphoinositide-3-kinase interacting protein 1
chr11	95005870	95007716	1847	*	Promoter (2-3kb)	11	95009879	95026087	16209	1	217125	ENSMUST00000055947.9	-2163	ENSMUSG00000047181	Samd14	sterile alpha motif domain containing 14
chr12	100201685	100202301	617	*	Promoter (1-2kb)	12	100200144	100209806	9663	1	12313	ENSMUST00000001204.6	1541	ENSMUSG00000001175	Calm1	calmodulin 1
chr3	89396044	89396347	304	*	Promoter (<=1kb)	3	89395996	89398146	2151	1	545539	ENSMUST00000153969.1	48	ENSMUSG00000074466	Gm15417	predicted gene 15417
chr11	48856025	48857017	993	*	Distal Intergenic	11	48847902	48852209	4308	1	94089	ENSMUST00000131270.1	8123	ENSMUSG00000040350	Trim7	tripartite motif-containing 7
chr8	83737721	83738780	1060	*	Promoter (2-3kb)	8	83723362	83741169	17808	2	26364	ENSMUST00000075843.12	2389	ENSMUSG00000002885	Adgre5	adhesion G protein-coupled receptor E5
chr15	100614630	100615102	473	*	Promoter (<=1kb)	15	100614137	100615110	974	2	78445	ENSMUST00000181034.2	8	ENSMUSG00000097093	C330013E15Rik	RIKEN cDNA C330013E15 gene
chr4	89283674	89284125	452	*	Promoter (1-2kb)	4	89274471	89282192	7722	2	12578	ENSMUST00000060501.4	-1482	ENSMUSG00000044303	Cdkn2a	cyclin dependent kinase inhibitor 2A
chr2	180701446	180703329	1884	*	Promoter (<=1kb)	2	180657964	180702350	44387	2	23856	ENSMUST00000087517.9	0	ENSMUSG00000038914	Dido1	death inducer-obliterator 1
chr19	32181405	32181889	485	*	Intron (ENSMUST00000099514.9/208449, intron 5 of 9)	19	32160061	32196428	36368	2	208449	ENSMUST00000151822.1	14539	ENSMUSG00000040451	Sgms1	sphingomyelin synthase 1
chr7	25754022	25756166	2145	*	Promoter (<=1kb)	7	25721165	25754757	33593	2	232989	ENSMUST00000206832.1	0	ENSMUSG00000040725	Hnrnpul1	heterogeneous nuclear ribonucleoprotein U-like 1
chr11	94209596	94210142	547	*	Promoter (1-2kb)	11	94211454	94215495	4042	1	22057	ENSMUST00000041589.5	-1312	ENSMUSG00000037573	Tob1	transducer of ErbB-2.1
chr11	58950966	58951311	346	*	Promoter (2-3kb)	11	58948920	58949533	614	1	78303	ENSMUST00000078267.4	2046	ENSMUSG00000056895	Hist3h2ba	histone cluster 3, H2ba
chr11	101006994	101007293	300	*	Promoter (2-3kb)	11	101009452	101021410	11959	1	11975	ENSMUST00000151554.1	-2159	ENSMUSG00000019302	Atp6v0a1	ATPase, H+ transporting, lysosomal V0 subunit A1
chr1	74236283	74237825	1543	*	Promoter (<=1kb)	1	74236497	74268209	31713	1	76709	ENSMUST00000113820.8	0	ENSMUSG00000006304	Arpc2	actin related protein 2/3 complex, subunit 2
chr9	107628569	107630752	2184	*	Promoter (1-2kb)	9	107616501	107626606	10106	2	14678	ENSMUST00000193394.1	-1963	ENSMUSG00000032562	Gnai2	guanine nucleotide binding protein (G protein), alpha inhibiting 2
chr15	78876067	78878290	2224	*	Promoter (<=1kb)	15	78877190	78894585	17396	1	106039	ENSMUST00000041587.7	0	ENSMUSG00000033128	Gga1	golgi associated, gamma adaptin ear containing, ARF binding protein 1
chr7	45920672	45924053	3382	*	Promoter (<=1kb)	7	45918023	45921404	3382	2	13732	ENSMUST00000038876.12	0	ENSMUSG00000040212	Emp3	epithelial membrane protein 3
chr4	88031190	88034490	3301	*	Promoter (<=1kb)	4	87769925	88033364	263440	2	70122	ENSMUST00000078090.11	0	ENSMUSG00000028496	Mllt3	myeloid/lymphoid or mixed-lineage leukemia; translocated to, 3
chr11	101465663	101466185	523	*	Promoter (<=1kb)	11	101458745	101466230	7486	2	26949	ENSMUST00000040430.7	45	ENSMUSG00000034993	Vat1	vesicle amine transport 1
chr14	104465992	104466327	336	*	Promoter (<=1kb)	14	104463973	104465365	1393	2	18996	ENSMUST00000139505.1	-627	ENSMUSG00000048349	Pou4f1	POU domain, class 4, transcription factor 1
chr10	121500213	121502557	2345	*	Distal Intergenic	10	121410350	121476347	65998	2	192678	ENSMUST00000026902.8	-23866	ENSMUSG00000025795	Rassf3	Ras association (RalGDS/AF-6) domain family member 3
chr2	128124947	128128020	3074	*	Promoter (<=1kb)	2	128126038	128130015	3978	1	12125	ENSMUST00000146023.7	0	ENSMUSG00000027381	Bcl2l11	BCL2-like 11 (apoptosis facilitator)
chr1	86441329	86443458	2130	*	Distal Intergenic	1	86426329	86428052	1724	1	71863	ENSMUST00000046004.5	15000	ENSMUSG00000036574	Tex44	testis expressed 44
chr9	108050132	108050584	453	*	Promoter (<=1kb)	9	108049455	108051519	2065	1	331026	ENSMUST00000145330.2	677	ENSMUSG00000070284	Gmppb	GDP-mannose pyrophosphorylase B
chr14	31401285	31401656	372	*	Intron (ENSMUST00000140002.7/24056, intron 3 of 10)	14	31377595	31407385	29791	2	24056	ENSMUST00000147586.1	5729	ENSMUSG00000021892	Sh3bp5	SH3-domain binding protein 5 (BTK-associated)
chr1	78194517	78195337	821	*	Promoter (1-2kb)	1	78101267	78196838	95572	2	18505	ENSMUST00000004994.15	1501	ENSMUSG00000004872	Pax3	paired box 3
chr3	136668916	136672025	3110	*	Promoter (<=1kb)	3	136670124	136797838	127715	1	19055	ENSMUST00000124206.1	0	ENSMUSG00000028161	Ppp3ca	protein phosphatase 3, catalytic subunit, alpha isoform
chr4	40850924	40851484	561	*	Promoter (<=1kb)	4	40850056	40850138	83	2	100628614	ENSMUST00000177794.1	-786	ENSMUSG00000096377	Mir5123	microRNA 5123
chr7	25383563	25384261	699	*	Promoter (<=1kb)	7	25383174	25383808	635	2	16890	ENSMUST00000206588.1	0	ENSMUSG00000003123	Lipe	lipase, hormone sensitive
chr11	51999722	52001101	1380	*	Promoter (<=1kb)	11	51985497	52000484	14988	2	22210	ENSMUST00000020657.12	0	ENSMUSG00000020390	Ube2b	ubiquitin-conjugating enzyme E2B
chr4	155234576	155235714	1139	*	Distal Intergenic	4	155154075	155222592	68518	2	20481	ENSMUST00000030917.5	-11984	ENSMUSG00000029050	Ski	ski sarcoma viral oncogene homolog (avian)
chr14	27351024	27352323	1300	*	Intron (ENSMUST00000225949.1/71704, intron 5 of 13)	14	27361389	27379647	18259	1	71704	ENSMUST00000225494.1	-9066	ENSMUSG00000021895	Arhgef3	Rho guanine nucleotide exchange factor (GEF) 3
chr17	83275789	83278674	2886	*	Distal Intergenic	17	83221035	83224575	3541	1	106522	ENSMUST00000168118.1	54754	ENSMUSG00000024247	Pkdcc	protein kinase domain containing, cytoplasmic
chr17	46852733	46853543	811	*	Intron (ENSMUST00000233455.1/210982, intron 1 of 4)	17	46825795	46858482	32688	2	210982	ENSMUST00000233455.1	4939	ENSMUSG00000036568	Bicral	BRD4 interacting chromatin remodeling complex associated protein like
chr5	123125102	123126820	1719	*	Intron (ENSMUST00000181022.1/ENSMUST00000181022.1, intron 1 of 1)	5	123103044	123132396	29353	2	23912	ENSMUST00000186469.6	5576	ENSMUSG00000029449	Rhof	ras homolog family member F (in filopodia)
chr6	124717993	124718512	520	*	Promoter (<=1kb)	6	124718322	124718390	69	2	723944	ENSMUST00000083528.3	0	ENSMUSG00000065462	Mir200c	microRNA 200c
chr17	34589549	34593007	3459	*	Promoter (<=1kb)	17	34589806	34591754	1949	1	106512	ENSMUST00000038244.14	0	ENSMUSG00000034786	Gpsm3	G-protein signalling modulator 3 (AGS3-like, C. elegans)
chr12	84189470	84190127	658	*	Intron (ENSMUST00000046266.12/238317, intron 1 of 12)	12	84149278	84194015	44738	2	238317	ENSMUST00000110294.1	3888	ENSMUSG00000042507	Elmsan1	ELM2 and Myb/SANT-like domain containing 1
chr18	82909284	82911460	2177	*	Promoter (<=1kb)	18	82910879	83005314	94436	1	329003	ENSMUST00000171238.7	0	ENSMUSG00000058881	Zfp516	zinc finger protein 516
chr4	116556783	116558066	1284	*	Promoter (<=1kb)	4	116557658	116593882	36225	1	77110	ENSMUST00000030460.14	0	ENSMUSG00000034042	Gpbp1l1	GC-rich promoter binding protein 1-like 1
chr6	31076796	31078974	2179	*	Distal Intergenic	6	31063092	31063495	404	2	387223	ENSMUST00000183056.1	-13301	ENSMUSG00000065604	Mir29b-1	microRNA 29b-1
chr15	102516832	102517900	1069	*	Promoter (<=1kb)	15	102497646	102516836	19191	2	26404	ENSMUST00000023812.9	0	ENSMUSG00000023050	Map3k12	mitogen-activated protein kinase kinase kinase 12
chr12	111538842	111539409	568	*	Promoter (<=1kb)	12	111539031	111541727	2697	1	217869	ENSMUST00000221363.1	0	ENSMUSG00000021282	Eif5	eukaryotic translation initiation factor 5
chr4	133011000	133013718	2719	*	Promoter (<=1kb)	4	133011260	133060820	49561	1	230793	ENSMUST00000154646.7	0	ENSMUSG00000037692	Ahdc1	AT hook, DNA binding motif, containing 1
chr15	61986912	61988283	1372	*	Promoter (<=1kb)	15	61987034	61987617	584	1	17869	ENSMUST00000159338.1	0	ENSMUSG00000022346	Myc	myelocytomatosis oncogene
chr5	96996586	96998969	2384	*	Promoter (<=1kb)	5	96997689	97069649	71961	1	140780	ENSMUST00000112974.5	0	ENSMUSG00000034663	Bmp2k	BMP2 inducible kinase
chr2	157136604	157137066	463	*	Promoter (1-2kb)	2	157097533	157135265	37733	2	56045	ENSMUST00000057725.9	-1339	ENSMUSG00000027639	Samhd1	SAM domain and HD domain, 1
chr17	28224450	28225584	1135	*	Intron (ENSMUST00000002327.5/23853, intron 7 of 10)	17	28232700	28301474	68775	1	19015	ENSMUST00000002320.15	-7116	ENSMUSG00000002250	Ppard	peroxisome proliferator activator receptor delta
chr5	124480165	124480702	538	*	Promoter (1-2kb)	5	124463265	124478366	15102	2	80291	ENSMUST00000031347.7	-1799	ENSMUSG00000029401	Rilpl2	Rab interacting lysosomal protein-like 2
chr10	75833106	75835854	2749	*	Promoter (<=1kb)	10	75831845	75834881	3037	2	14872	ENSMUST00000038257.6	0	ENSMUSG00000033318	Gstt2	glutathione S-transferase, theta 2
chr5	115492103	115492398	296	*	Exon (ENSMUST00000121159.2/ENSMUST00000121159.2, exon 1 of 1)	5	115478010	115484725	6716	2	75387	ENSMUST00000112066.1	-7378	ENSMUSG00000029524	Sirt4	sirtuin 4
chr3	30506041	30508373	2333	*	Promoter (1-2kb)	3	30236569	30509487	272919	2	14013	ENSMUST00000173022.1	1114	ENSMUSG00000027684	Mecom	MDS1 and EVI1 complex locus
chr6	108657960	108658322	363	*	Promoter (2-3kb)	6	108660629	108666925	6297	1	20893	ENSMUST00000032194.10	-2307	ENSMUSG00000030103	Bhlhe40	basic helix-loop-helix family, member e40
chr11	58947902	58950251	2350	*	Promoter (<=1kb)	11	58948920	58949533	614	1	78303	ENSMUST00000078267.4	0	ENSMUSG00000056895	Hist3h2ba	histone cluster 3, H2ba
chr15	79931552	79934325	2774	*	Promoter (<=1kb)	15	79915807	79932652	16846	2	52609	ENSMUST00000109616.8	0	ENSMUSG00000053411	Cbx7	chromobox 7
chr7	28815633	28817073	1441	*	Promoter (<=1kb)	7	28815106	28820723	5618	1	15388	ENSMUST00000172841.1	527	ENSMUSG00000015165	Hnrnpl	heterogeneous nuclear ribonucleoprotein L
chr6	52266378	52268910	2533	*	Exon (ENSMUST00000152875.1/791364, exon 2 of 2)	6	52262784	52267079	4296	1	791364	ENSMUST00000141300.1	3594	ENSMUSG00000055408	Hottip	Hoxa distal transcript antisense RNA
chr15	100638383	100639809	1427	*	Promoter (1-2kb)	15	100621449	100636940	15492	2	207818	ENSMUST00000172334.8	-1443	ENSMUSG00000053559	Smagp	small cell adhesion glycoprotein
chr17	34029965	34033180	3216	*	Promoter (<=1kb)	17	34026034	34031572	5539	2	14977	ENSMUST00000168978.1	0	ENSMUSG00000024327	Slc39a7	solute carrier family 39 (zinc transporter), member 7
chr14	73239175	73239487	313	*	Promoter (1-2kb)	14	73237895	73243294	5400	1	67168	ENSMUST00000044405.7	1280	ENSMUSG00000033446	Lpar6	lysophosphatidic acid receptor 6
chr6	117878854	117880927	2074	*	Distal Intergenic	6	117863084	117870734	7651	1	22685	ENSMUST00000112857.2	15770	ENSMUSG00000042097	Zfp239	zinc finger protein 239
chr18	82914588	82915021	434	*	Promoter (<=1kb)	18	82914632	83005314	90683	1	329003	ENSMUST00000071233.6	0	ENSMUSG00000058881	Zfp516	zinc finger protein 516
chr10	80154280	80155339	1060	*	Exon (ENSMUST00000099492.9/59090, exon 6 of 8)	10	80151238	80153696	2459	1	59090	ENSMUST00000144526.1	3042	ENSMUSG00000035621	Midn	midnolin
chr11	120188253	120189863	1611	*	Promoter (<=1kb)	11	120185400	120188751	3352	2	100042332	ENSMUST00000155681.1	0	NA	2810410L24Rik	RIKEN cDNA 2810410L24 gene
chr18	75379211	75380555	1345	*	Intron (ENSMUST00000026999.9/17131, intron 3 of 3)	18	75374914	75394001	19088	1	17131	ENSMUST00000172718.1	4297	ENSMUSG00000025880	Smad7	SMAD family member 7
chr6	51184432	51184736	305	*	Distal Intergenic	6	51269812	51269910	99	2	387166	ENSMUST00000083571.1	85174	ENSMUSG00000065505	Mir148a	microRNA 148a
chr19	5829276	5830404	1129	*	Exon (ENSMUST00000173672.1/66961, exon 1 of 1)	19	5844286	5844437	152	2	66961	ENSMUST00000183800.1	14033	ENSMUSG00000092274	Neat1	nuclear paraspeckle assembly transcript 1 (non-protein coding)
chr11	78176226	78176671	446	*	Promoter (<=1kb)	11	78166106	78176611	10506	2	140859	ENSMUST00000152611.7	0	ENSMUSG00000017405	Nek8	NIMA (never in mitosis gene a)-related expressed kinase 8
chr4	133171651	133171970	320	*	Exon (ENSMUST00000158673.1/ENSMUST00000158673.1, exon 1 of 1)	4	133176001	133176612	612	1	242687	ENSMUST00000123578.1	-4031	ENSMUSG00000028868	Wasf2	WAS protein family, member 2
chr2	117119846	117123208	3363	*	Promoter (<=1kb)	2	117121374	117182279	60906	1	114715	ENSMUST00000028829.12	0	ENSMUSG00000027351	Spred1	sprouty protein with EVH-1 domain 1, related sequence
chr14	55898832	55900776	1945	*	Promoter (<=1kb)	14	55897283	55899855	2573	2	654795	ENSMUST00000227211.1	0	ENSMUSG00000022223	Sdr39u1	short chain dehydrogenase/reductase family 39U, member 1
chr17	28327890	28330259	2370	*	Promoter (<=1kb)	17	28328471	28331033	2563	1	19896	ENSMUST00000042334.15	0	ENSMUSG00000037805	Rpl10a	ribosomal protein L10A
chrX	12134576	12135814	1239	*	Exon (ENSMUST00000209776.1/71458, exon 4 of 5)	20	12058981	12128400	69420	2	71458	ENSMUST00000145872.7	-6176	ENSMUSG00000040363	Bcor	BCL6 interacting corepressor
chr8	94377845	94378406	562	*	Exon (ENSMUST00000212669.1/ENSMUST00000212669.1, exon 1 of 1)	8	94386438	94395377	8940	1	64209	ENSMUST00000161576.7	-8032	ENSMUSG00000031770	Herpud1	homocysteine-inducible, endoplasmic reticulum stress-inducible, ubiquitin-like domain member 1
chr19	8992272	8992730	459	*	Promoter (2-3kb)	19	8989284	9076919	87636	1	66395	ENSMUST00000092955.9	2988	ENSMUSG00000069833	Ahnak	AHNAK nucleoprotein (desmoyokin)
chr4	89272107	89274666	2560	*	3' UTR	4	89274471	89282192	7722	2	12578	ENSMUST00000060501.4	7526	ENSMUSG00000044303	Cdkn2a	cyclin dependent kinase inhibitor 2A
chr1	42699646	42699944	299	*	3' UTR	1	42695768	42703176	7409	1	18993	ENSMUST00000054883.3	3878	ENSMUSG00000045515	Pou3f3	POU domain, class 3, transcription factor 3
chr7	127478149	127479768	1620	*	Promoter (<=1kb)	7	127479199	127491506	12308	1	14123	ENSMUST00000205432.2	0	ENSMUSG00000042423	Fbrs	fibrosin
chr17	35232132	35234191	2060	*	Promoter (<=1kb)	17	35233660	35238767	5108	1	66237	ENSMUST00000146711.1	0	ENSMUSG00000024403	Atp6v1g2	ATPase, H+ transporting, lysosomal V1 subunit G2
chr10	93163919	93164562	644	*	Promoter (1-2kb)	10	93162785	93162903	119	1	100316689	ENSMUST00000158589.1	1134	ENSMUSG00000089214	Mir1931	microRNA 1931
chr9	115308681	115310956	2276	*	Promoter (<=1kb)	9	115242581	115310421	67841	2	68292	ENSMUST00000035010.9	0	ENSMUSG00000032437	Stt3b	STT3, subunit of the oligosaccharyltransferase complex, homolog B (S. cerevisiae)
chr10	81175456	81175975	520	*	Promoter (<=1kb)	10	81176631	81182498	5868	1	13629	ENSMUST00000047864.10	-656	ENSMUSG00000034994	Eef2	eukaryotic translation elongation factor 2
chr11	53299283	53301178	1896	*	Promoter (<=1kb)	11	53259814	53300457	40644	2	15525	ENSMUST00000020630.7	0	ENSMUSG00000020361	Hspa4	heat shock protein 4
chr19	6911972	6912369	398	*	Promoter (1-2kb)	19	6910164	6911028	865	1	67674	ENSMUST00000174786.1	1808	ENSMUSG00000038812	Trmt112	tRNA methyltransferase 11-2
chr10	14043952	14047124	3173	*	Intron (ENSMUST00000187083.6/15273, intron 2 of 12)	10	13967024	14079675	112652	1	15273	ENSMUST00000191464.1	76928	ENSMUSG00000015501	Hivep2	human immunodeficiency virus type I enhancer binding protein 2
chr17	35192896	35197127	4232	*	Promoter (<=1kb)	17	35194972	35195049	78	1	102465588	ENSMUST00000183646.1	0	ENSMUSG00000098291	Mir6973a	microRNA 6973a
chr2	75669588	75670628	1041	*	Distal Intergenic	2	75662489	75665455	2967	1	229279	ENSMUST00000141974.1	7099	ENSMUSG00000059005	Hnrnpa3	heterogeneous nuclear ribonucleoprotein A3
chr1	64119208	64119883	676	*	Promoter (1-2kb)	1	64041926	64121482	79557	2	93691	ENSMUST00000055001.9	1599	ENSMUSG00000025959	Klf7	Kruppel-like factor 7 (ubiquitous)
chr10	81139624	81139912	289	*	Promoter (1-2kb)	10	81137953	81148458	10506	1	16969	ENSMUST00000117956.1	1671	ENSMUSG00000035011	Zbtb7a	zinc finger and BTB domain containing 7a
chr10	93832969	93834742	1774	*	Promoter (<=1kb)	10	93833818	93858088	24271	1	327799	ENSMUST00000216224.1	0	ENSMUSG00000020020	Usp44	ubiquitin specific peptidase 44
chr9	56417715	56419730	2016	*	Promoter (<=1kb)	9	56205129	56418067	212939	2	244895	ENSMUST00000061552.14	0	ENSMUSG00000074305	Peak1	pseudopodium-enriched atypical kinase 1
chr11	106657786	106660782	2997	*	Intron (ENSMUST00000103069.9/18613, intron 13 of 13)	11	106688783	106691347	2565	2	18613	ENSMUST00000135481.1	30565	ENSMUSG00000020717	Pecam1	platelet/endothelial cell adhesion molecule 1
chr19	46598827	46599313	487	*	Promoter (<=1kb)	19	46599084	46657389	58306	1	226178	ENSMUST00000138302.8	0	ENSMUSG00000047731	Wbp1l	WW domain binding protein 1 like
chr5	140615278	140620143	4866	*	3' UTR	5	140611685	140614674	2990	1	16848	ENSMUST00000199848.1	3593	ENSMUSG00000029570	Lfng	LFNG O-fucosylpeptide 3-beta-N-acetylglucosaminyltransferase
chr14	73373774	73374493	720	*	Promoter (1-2kb)	14	73364657	73375945	11289	2	16432	ENSMUST00000227454.1	1452	ENSMUSG00000022108	Itm2b	integral membrane protein 2B
chr1	161250189	161251152	964	*	Promoter (<=1kb)	1	161241635	161251121	9487	2	11758	ENSMUST00000156318.7	0	ENSMUSG00000026701	Prdx6	peroxiredoxin 6
chr4	116555404	116555938	535	*	Promoter (<=1kb)	4	116551633	116555936	4304	2	230657	ENSMUST00000106478.8	0	ENSMUSG00000055900	Tmem69	transmembrane protein 69
chr5	64860994	64862481	1488	*	Distal Intergenic	5	64826809	64829550	2742	1	16599	ENSMUST00000198946.1	34185	ENSMUSG00000029178	Klf3	Kruppel-like factor 3 (basic)
chr12	70967979	70969947	1969	*	Distal Intergenic	12	70974621	70996347	21727	1	19167	ENSMUST00000160027.7	-4674	ENSMUSG00000060073	Psma3	proteasome (prosome, macropain) subunit, alpha type 3
chr13	36724246	36727560	3315	*	3' UTR	13	36726458	36730668	4211	2	68404	ENSMUST00000122286.1	3108	ENSMUSG00000039114	Nrn1	neuritin 1
chr8	70508717	70509256	540	*	Promoter (<=1kb)	8	70508332	70509623	1292	2	22186	ENSMUST00000165126.8	367	ENSMUSG00000090137	Uba52	ubiquitin A-52 residue ribosomal protein fusion product 1
chr19	32275079	32276198	1120	*	Promoter (<=1kb)	19	32160299	32276926	116628	2	208449	ENSMUST00000131768.7	728	ENSMUSG00000040451	Sgms1	sphingomyelin synthase 1
chr1	181257608	181258055	448	*	Distal Intergenic	1	181173228	181211552	38325	2	226757	ENSMUST00000162819.7	-46056	ENSMUSG00000038733	Wdr26	WD repeat domain 26
chr19	25604354	25605169	816	*	Distal Intergenic	19	25610537	25623920	13384	1	240590	ENSMUST00000048935.4	-5368	ENSMUSG00000042372	Dmrt3	doublesex and mab-3 related transcription factor 3
chr19	46041794	46042075	282	*	Promoter (2-3kb)	19	46032594	46039621	7028	2	16825	ENSMUST00000056931.13	-2173	ENSMUSG00000025223	Ldb1	LIM domain binding 1
chr15	76721887	76722523	637	*	Promoter (<=1kb)	15	76715276	76722173	6898	2	378937	ENSMUST00000049956.4	0	ENSMUSG00000033707	Lrrc24	leucine rich repeat containing 24
chr11	59212061	59212859	799	*	3' UTR	11	59208321	59210738	2418	1	67862	ENSMUST00000020719.6	3740	ENSMUSG00000020441	2310033P09Rik	RIKEN cDNA 2310033P09 gene
chr8	111643016	111644748	1733	*	Promoter (<=1kb)	8	111643401	111671008	27608	1	22640	ENSMUST00000212072.1	0	ENSMUSG00000055835	Zfp1	zinc finger protein 1
chr10	96616189	96616682	494	*	Promoter (<=1kb)	10	96617006	96622809	5804	1	12226	ENSMUST00000038377.8	-324	ENSMUSG00000036478	Btg1	B cell translocation gene 1, anti-proliferative
chr4	89279345	89280139	795	*	Promoter (2-3kb)	4	89274471	89282192	7722	2	12578	ENSMUST00000060501.4	2053	ENSMUSG00000044303	Cdkn2a	cyclin dependent kinase inhibitor 2A
chr11	97798817	97800967	2151	*	Promoter (<=1kb)	11	97799000	97806839	7840	1	16796	ENSMUST00000143571.1	0	ENSMUSG00000038366	Lasp1	LIM and SH3 protein 1
chr2	174329708	174332002	2295	*	Promoter (<=1kb)	2	174330006	174346744	16739	1	14683	ENSMUST00000109085.7	0	ENSMUSG00000027523	Gnas	GNAS (guanine nucleotide binding protein, alpha stimulating) complex locus
chr10	80671993	80672825	833	*	Promoter (<=1kb)	10	80669923	80672291	2369	2	17347	ENSMUST00000197276.1	0	ENSMUSG00000020190	Mknk2	MAP kinase-interacting serine/threonine kinase 2
chr7	16045642	16048247	2606	*	Promoter (<=1kb)	7	15970672	16047921	77250	2	243842	ENSMUST00000210781.1	0	ENSMUSG00000070808	Bicra	BRD4 interacting chromatin remodeling complex associated protein
chr16	91405885	91407295	1411	*	Promoter (<=1kb)	16	91406164	91425822	19659	1	16155	ENSMUST00000156133.7	0	ENSMUSG00000022969	Il10rb	interleukin 10 receptor, beta
chr7	110059824	110060200	377	*	Promoter (1-2kb)	7	110061217	110094808	33592	1	20841	ENSMUST00000209505.1	-1017	ENSMUSG00000061079	Zfp143	zinc finger protein 143
chr6	122600954	122602769	1816	*	Promoter (<=1kb)	6	122577792	122602444	24653	2	11810	ENSMUST00000112586.7	0	ENSMUSG00000040613	Apobec1	apolipoprotein B mRNA editing enzyme, catalytic polypeptide 1
chr6	136465741	136466308	568	*	Distal Intergenic	6	136506167	136566758	60592	1	54343	ENSMUST00000203988.2	-39859	ENSMUSG00000030213	Atf7ip	activating transcription factor 7 interacting protein
chr13	17803271	17806083	2813	*	Promoter (<=1kb)	13	17710315	17805097	94783	2	69562	ENSMUST00000223490.1	0	ENSMUSG00000041297	Cdk13	cyclin-dependent kinase 13
chr2	167348361	167349295	935	*	Promoter (<=1kb)	2	167298444	167349183	50740	2	56336	ENSMUST00000109221.8	0	ENSMUSG00000017929	B4galt5	UDP-Gal:betaGlcNAc beta 1,4-galactosyltransferase, polypeptide 5
chr2	180725196	180727098	1903	*	Promoter (<=1kb)	2	180725263	180742280	17018	1	228993	ENSMUST00000094218.3	0	ENSMUSG00000023393	Slc17a9	solute carrier family 17, member 9
chr12	100199011	100200841	1831	*	Promoter (<=1kb)	12	100199435	100209814	10380	1	12313	ENSMUST00000110082.10	0	ENSMUSG00000001175	Calm1	calmodulin 1
chr11	69058813	69060013	1201	*	Promoter (<=1kb)	11	69059717	69061578	1862	1	71923	ENSMUST00000051888.3	0	ENSMUSG00000045176	Borcs6	BLOC-1 related complex subunit 6
chr17	25828688	25830810	2123	*	Promoter (<=1kb)	17	25828867	25831840	2974	1	72106	ENSMUST00000133595.7	0	ENSMUSG00000025736	Jmjd8	jumonji domain containing 8
chr11	98789100	98789385	286	*	Distal Intergenic	11	98795516	98807859	12344	1	74026	ENSMUST00000037915.8	-6131	ENSMUSG00000052915	Msl1	male specific lethal 1
chr10	63022626	63025205	2580	*	Promoter (<=1kb)	10	63014664	63023894	9231	2	432467	ENSMUST00000020263.13	0	ENSMUSG00000020069	Hnrnph3	heterogeneous nuclear ribonucleoprotein H3
chr11	116198590	116199435	846	*	Promoter (<=1kb)	11	116171888	116198801	26914	2	11430	ENSMUST00000072948.10	0	ENSMUSG00000020777	Acox1	acyl-Coenzyme A oxidase 1, palmitoyl
chr11	116431583	116432436	854	*	Promoter (1-2kb)	11	116434094	116439077	4984	1	319370	ENSMUST00000057676.6	-1658	ENSMUSG00000050628	Ubald2	UBA-like domain containing 2
chr5	30887567	30890119	2553	*	Promoter (<=1kb)	5	30888694	30891207	2514	1	231093	ENSMUST00000200695.3	0	ENSMUSG00000029165	Agbl5	ATP/GTP binding protein-like 5
chr4	89276403	89276818	416	*	3' UTR	4	89274471	89282192	7722	2	12578	ENSMUST00000060501.4	5374	ENSMUSG00000044303	Cdkn2a	cyclin dependent kinase inhibitor 2A
chr9	87730889	87732252	1364	*	Promoter (<=1kb)	9	87702800	87731260	28461	2	76365	ENSMUST00000034991.7	0	ENSMUSG00000032419	Tbx18	T-box18
chr12	8496781	8497222	442	*	Promoter (2-3kb)	12	8497661	8500009	2349	2	11852	ENSMUST00000067384.5	2787	ENSMUSG00000054364	Rhob	ras homolog family member B
chrX	42148531	42148989	459	*	Promoter (<=1kb)	20	42149317	42277185	127869	1	20843	ENSMUST00000115073.8	-328	ENSMUSG00000025862	Stag2	stromal antigen 2
chr15	67173111	67174606	1496	*	Promoter (2-3kb)	15	67106285	67176712	70428	2	20442	ENSMUST00000229742.1	2106	ENSMUSG00000013846	St3gal1	ST3 beta-galactoside alpha-2,3-sialyltransferase 1
chr5	91961808	91963102	1295	*	Promoter (<=1kb)	5	91962389	91966598	4210	1	381650	ENSMUST00000193925.5	0	ENSMUSG00000102644	Thap6	THAP domain containing 6
chr11	77685623	77687974	2352	*	Promoter (<=1kb)	11	77686155	77712741	26587	1	68564	ENSMUST00000100802.10	0	ENSMUSG00000037857	Nufip2	nuclear fragile X mental retardation protein interacting protein 2
chr2	62408867	62409185	319	*	Promoter (2-3kb)	2	62407702	62411859	4158	2	13482	ENSMUST00000151818.1	2674	ENSMUSG00000035000	Dpp4	dipeptidylpeptidase 4
chr15	98870859	98872466	1608	*	Promoter (<=1kb)	15	98831669	98871183	39515	2	381022	ENSMUST00000178486.8	0	ENSMUSG00000048154	Kmt2d	lysine (K)-specific methyltransferase 2D
chr5	98185583	98186797	1215	*	Promoter (<=1kb)	5	98183121	98185984	2864	2	102637492	ENSMUST00000057889.7	0	NA	A730035I17Rik	RIKEN cDNA A730035I17 gene
chr5	136566415	136566897	483	*	Promoter (<=1kb)	5	136274455	136566351	291897	2	13047	ENSMUST00000176778.7	-64	ENSMUSG00000029705	Cux1	cut-like homeobox 1
chr4	135271381	135272785	1405	*	Promoter (<=1kb)	4	135213969	135272814	58846	2	29876	ENSMUST00000037099.8	29	ENSMUSG00000037242	Clic4	chloride intracellular channel 4 (mitochondrial)
chr11	75732494	75733822	1329	*	Promoter (<=1kb)	11	75732869	75765845	32977	1	22627	ENSMUST00000067664.9	0	ENSMUSG00000020849	Ywhae	tyrosine 3-monooxygenase/tryptophan 5-monooxygenase activation protein, epsilon polypeptide
chr4	101355034	101357854	2821	*	Promoter (<=1kb)	4	101346531	101356248	9718	2	77866	ENSMUST00000144604.1	0	ENSMUSG00000086782	E130102H24Rik	RIKEN cDNA E130102H24 gene
chr19	23140762	23142290	1529	*	Promoter (<=1kb)	19	23141226	23166911	25686	1	16601	ENSMUST00000036884.1	0	ENSMUSG00000033863	Klf9	Kruppel-like factor 9
chr11	5057527	5059030	1504	*	Promoter (<=1kb)	11	5058128	5060385	2258	1	75668	ENSMUST00000037218.1	0	ENSMUSG00000034209	Rasl10a	RAS-like, family 10, member A
chr8	14991532	14992004	473	*	Promoter (1-2kb)	8	14990359	14991124	766	1	234094	ENSMUST00000162444.1	1173	ENSMUSG00000071176	Arhgef10	Rho guanine nucleotide exchange factor (GEF) 10
chr11	87423911	87424210	300	*	Intron (ENSMUST00000060835.11/83560, intron 1 of 30)	11	87427591	87484766	57176	1	83560	ENSMUST00000156483.1	-3381	ENSMUSG00000010342	Tex14	testis expressed gene 14
chr6	31087420	31088975	1556	*	Exon (ENSMUST00000230091.1/ENSMUST00000230091.1, exon 1 of 2)	6	31063092	31063495	404	2	387223	ENSMUST00000183056.1	-23925	ENSMUSG00000065604	Mir29b-1	microRNA 29b-1
chr1	134066573	134067201	629	*	Distal Intergenic	1	134075170	134079120	3951	2	12227	ENSMUST00000020692.6	11919	ENSMUSG00000020423	Btg2	B cell translocation gene 2, anti-proliferative
chr4	155175490	155176000	511	*	Intron (ENSMUST00000129314.1/20481, intron 1 of 6)	4	155154075	155188296	34222	2	20481	ENSMUST00000129314.1	12296	ENSMUSG00000029050	Ski	ski sarcoma viral oncogene homolog (avian)
chr10	122985335	122986979	1645	*	Promoter (<=1kb)	10	122985074	122985831	758	2	387251	ENSMUST00000220378.1	0	ENSMUSG00000065406	Mirlet7i	microRNA let7i
chr2	31141168	31143171	2004	*	Promoter (<=1kb)	2	31026206	31141802	115597	2	14269	ENSMUST00000073879.11	0	ENSMUSG00000075415	Fnbp1	formin binding protein 1
chrX	12090428	12091078	651	*	Intron (ENSMUST00000043441.12/71458, intron 1 of 13)	20	12036740	12080553	43814	2	71458	ENSMUST00000124033.7	-9875	ENSMUSG00000040363	Bcor	BCL6 interacting corepressor
chr10	40882593	40885350	2758	*	Promoter (<=1kb)	10	40831621	40883311	51691	2	71713	ENSMUST00000044166.8	0	ENSMUSG00000038446	Cdc40	cell division cycle 40
chr13	41605089	41606381	1293	*	Promoter (<=1kb)	13	41606216	41641355	35140	1	621976	ENSMUST00000129449.2	0	ENSMUSG00000087370	Tmem170b	transmembrane protein 170B
chr17	33916311	33916828	518	*	Promoter (<=1kb)	17	33916186	33919971	3786	1	21356	ENSMUST00000234582.1	125	ENSMUSG00000024308	Tapbp	TAP binding protein
chr9	31279541	31281731	2191	*	5' UTR	9	31315107	31378543	63437	1	382066	ENSMUST00000074510.3	-33376	ENSMUSG00000042496	Prdm10	PR domain containing 10
chr10	128035089	128036503	1415	*	Promoter (<=1kb)	10	128035575	128048633	13059	1	17938	ENSMUST00000073868.8	0	ENSMUSG00000061315	Naca	nascent polypeptide-associated complex alpha polypeptide
chr12	70825406	70826970	1565	*	Promoter (<=1kb)	12	70825514	70902234	76721	1	319710	ENSMUST00000057859.8	0	ENSMUSG00000048285	Frmd6	FERM domain containing 6
chr8	124273529	124273863	335	*	Intron (ENSMUST00000127664.1/108148, intron 1 of 15)	8	124295103	124323729	28627	1	108148	ENSMUST00000142547.1	-21240	ENSMUSG00000089704	Galnt2	polypeptide N-acetylgalactosaminyltransferase 2
chr3	14865936	14867158	1223	*	Promoter (2-3kb)	3	14869178	14872069	2892	1	12350	ENSMUST00000195834.1	-2020	ENSMUSG00000027559	Car3	carbonic anhydrase 3
chr7	110060806	110062334	1529	*	Promoter (<=1kb)	7	110061217	110094808	33592	1	20841	ENSMUST00000209505.1	0	ENSMUSG00000061079	Zfp143	zinc finger protein 143
chr17	34999197	35001055	1859	*	Promoter (<=1kb)	17	35000987	35016322	15336	1	22321	ENSMUST00000087315.13	0	ENSMUSG00000007029	Vars	valyl-tRNA synthetase
chr1	191395307	191397022	1716	*	Promoter (<=1kb)	1	191384966	191396319	11354	2	226849	ENSMUST00000194953.1	0	ENSMUSG00000026626	Ppp2r5a	protein phosphatase 2, regulatory subunit B', alpha
chr2	170220765	170221458	694	*	Distal Intergenic	2	170192449	170194053	1605	2	100502923	ENSMUST00000180625.1	-26712	ENSMUSG00000097514	Gm17619	predicted gene, 17619
chr3	129533114	129534721	1608	*	Promoter (<=1kb)	3	129532727	129633437	100711	1	170439	ENSMUST00000197235.4	387	ENSMUSG00000041220	Elovl6	ELOVL family member 6, elongation of long chain fatty acids (yeast)
chr3	129214837	129217415	2579	*	Promoter (<=1kb)	3	129214275	129216624	2350	1	18741	ENSMUST00000174623.2	562	ENSMUSG00000028023	Pitx2	paired-like homeodomain transcription factor 2
chr8	117256274	117259120	2847	*	Promoter (<=1kb)	8	117257064	117459430	202367	1	74440	ENSMUST00000166750.8	0	ENSMUSG00000034390	Cmip	c-Maf inducing protein
chr2	31143815	31144419	605	*	Promoter (1-2kb)	2	31026207	31142008	115802	2	14269	ENSMUST00000113560.7	-1807	ENSMUSG00000075415	Fnbp1	formin binding protein 1
chr1	172203962	172204254	293	*	Promoter (2-3kb)	1	172199161	172206697	7537	2	18611	ENSMUST00000155109.1	2443	ENSMUSG00000013698	Pea15a	phosphoprotein enriched in astrocytes 15A
chr10	80928668	80932538	3871	*	Promoter (<=1kb)	10	80930073	80932204	2132	1	17873	ENSMUST00000015456.9	0	ENSMUSG00000015312	Gadd45b	growth arrest and DNA-damage-inducible 45 beta
chr5	124353111	124354431	1321	*	Promoter (<=1kb)	5	124345417	124354671	9255	2	13445	ENSMUST00000031341.10	240	ENSMUSG00000029394	Cdk2ap1	CDK2 (cyclin-dependent kinase 2)-associated protein 1
chr4	11155517	11157407	1891	*	Promoter (<=1kb)	4	11156431	11174379	17949	1	60599	ENSMUST00000029865.3	0	ENSMUSG00000028211	Trp53inp1	transformation related protein 53 inducible nuclear protein 1
chr10	128502670	128503114	445	*	Exon (ENSMUST00000180477.1/654440, exon 2 of 2)	10	128499364	128504242	4879	1	654440	ENSMUST00000180477.1	3306	ENSMUSG00000097353	A430046D13Rik	Riken cDNA A430046D13 gene
chr6	136807091	136807370	280	*	Promoter (<=1kb)	6	136808244	136810074	1831	1	232440	ENSMUST00000074556.6	-874	ENSMUSG00000060032	H2afj	H2A histone family, member J
chr1	125434685	125435457	773	*	Promoter (<=1kb)	1	125407292	125435454	28163	2	74117	ENSMUST00000191004.6	0	ENSMUSG00000026341	Actr3	ARP3 actin-related protein 3
chr7	122972490	122972813	324	*	Promoter (1-2kb)	7	122970918	123002557	31640	1	19647	ENSMUST00000071590.5	1572	ENSMUSG00000030779	Rbbp6	retinoblastoma binding protein 6, ubiquitin ligase
chr5	37825809	37829340	3532	*	Promoter (1-2kb)	5	37820485	37824583	4099	2	17701	ENSMUST00000063116.9	-1226	ENSMUSG00000048450	Msx1	msh homeobox 1
chr7	25709453	25710045	593	*	Downstream (1-2kb)	7	25712935	25716106	3172	2	52132	ENSMUST00000134201.1	6061	ENSMUSG00000002608	Ccdc97	coiled-coil domain containing 97
chr17	34606339	34606861	523	*	Promoter (<=1kb)	17	34605973	34612891	6919	1	55979	ENSMUST00000174228.7	366	ENSMUSG00000034254	Agpat1	1-acylglycerol-3-phosphate O-acyltransferase 1 (lysophosphatidic acid acyltransferase, alpha)
chr3	103859302	103862388	3087	*	Promoter (<=1kb)	3	103859795	103912244	52450	1	19260	ENSMUST00000146071.7	0	ENSMUSG00000027843	Ptpn22	protein tyrosine phosphatase, non-receptor type 22 (lymphoid)
chr13	37825229	37828393	3165	*	Promoter (<=1kb)	13	37825975	37893826	67852	1	68750	ENSMUST00000138043.7	0	ENSMUSG00000039087	Rreb1	ras responsive element binding protein 1
chr8	105635833	105637860	2028	*	Promoter (<=1kb)	8	105566698	105637393	70696	2	11604	ENSMUST00000194091.5	0	ENSMUSG00000005705	Agrp	agouti related neuropeptide
chr9	7868637	7869823	1187	*	Exon (ENSMUST00000159672.1/11796, exon 2 of 2)	9	7866193	7872857	6665	2	11796	ENSMUST00000161099.1	3034	ENSMUSG00000032000	Birc3	baculoviral IAP repeat-containing 3
chr15	67175292	67176791	1500	*	Promoter (<=1kb)	15	67106285	67176712	70428	2	20442	ENSMUST00000229742.1	0	ENSMUSG00000013846	St3gal1	ST3 beta-galactoside alpha-2,3-sialyltransferase 1
chr10	111163821	111165864	2044	*	Promoter (<=1kb)	10	111164752	111297249	132498	1	237542	ENSMUST00000105275.8	0	ENSMUSG00000020189	Osbpl8	oxysterol binding protein-like 8
chr14	60735203	60735744	542	*	Promoter (2-3kb)	14	60732906	60764549	31644	1	219140	ENSMUST00000162945.1	2297	ENSMUSG00000021990	Spata13	spermatogenesis associated 13
chr16	94077879	94080367	2489	*	Distal Intergenic	16	94084931	94126961	42031	1	20465	ENSMUST00000231688.1	-4564	ENSMUSG00000062713	Sim2	single-minded family bHLH transcription factor 2
chr14	31402700	31403026	327	*	Intron (ENSMUST00000140002.7/24056, intron 3 of 10)	14	31377595	31407385	29791	2	24056	ENSMUST00000147586.1	4359	ENSMUSG00000021892	Sh3bp5	SH3-domain binding protein 5 (BTK-associated)
chr10	98913634	98914995	1362	*	Promoter (<=1kb)	10	98914406	98987122	72717	1	67972	ENSMUST00000219557.1	0	ENSMUSG00000019943	Atp2b1	ATPase, Ca++ transporting, plasma membrane 1
chr8	84665119	84665904	786	*	Promoter (2-3kb)	8	84661331	84662852	1522	2	15936	ENSMUST00000060427.4	-2267	ENSMUSG00000053560	Ier2	immediate early response 2
chr6	108827041	108827518	478	*	Promoter (1-2kb)	6	108828641	108859356	30716	1	192193	ENSMUST00000204804.2	-1123	ENSMUSG00000030104	Edem1	ER degradation enhancer, mannosidase alpha-like 1
chr12	113410694	113429892	19199	*	3' UTR	12	113489511	113492057	2547	1	238405	ENSMUST00000063317.3	-59619	ENSMUSG00000051804	Adam6b	a disintegrin and metallopeptidase domain 6B
chr11	120626545	120627102	558	*	Promoter (1-2kb)	11	120618372	120625240	6869	2	209011	ENSMUST00000127882.7	-1305	ENSMUSG00000025138	Sirt7	sirtuin 7
chr11	19015342	19016193	852	*	Promoter (<=1kb)	11	18881360	19016289	134930	2	17268	ENSMUST00000177357.3	96	ENSMUSG00000020160	Meis1	Meis homeobox 1
chr11	50376363	50378832	2470	*	Promoter (<=1kb)	11	50376990	50386528	9539	1	59013	ENSMUST00000109142.7	0	ENSMUSG00000007850	Hnrnph1	heterogeneous nuclear ribonucleoprotein H1
chr6	52310249	52313865	3617	*	Promoter (<=1kb)	6	52313498	52318378	4881	1	14028	ENSMUST00000031787.7	0	ENSMUSG00000005503	Evx1	even-skipped homeobox 1
chr17	33909487	33910149	663	*	Promoter (<=1kb)	17	33909498	33910765	1268	1	13163	ENSMUST00000234670.1	0	ENSMUSG00000002307	Daxx	Fas death domain-associated protein
chr17	65883874	65886189	2316	*	Promoter (<=1kb)	17	65848418	65884954	36537	2	19765	ENSMUST00000024905.10	0	ENSMUSG00000024096	Ralbp1	ralA binding protein 1
chr12	40036822	40038713	1892	*	Promoter (<=1kb)	12	40005447	40037367	31921	2	11861	ENSMUST00000144910.1	0	ENSMUSG00000047446	Arl4a	ADP-ribosylation factor-like 4A
chr5	112279127	112279611	485	*	Promoter (2-3kb)	5	112276707	112315355	38649	1	22022	ENSMUST00000071455.5	2420	ENSMUSG00000029344	Tpst2	protein-tyrosine sulfotransferase 2
chr9	66511173	66512788	1616	*	Promoter (1-2kb)	9	66508459	66514593	6135	2	74165	ENSMUST00000056890.8	1805	ENSMUSG00000050503	Fbxl22	F-box and leucine-rich repeat protein 22
chr19	8998598	8999196	599	*	Intron (ENSMUST00000092956.2/66395, intron 1 of 4)	19	8989284	9076919	87636	1	66395	ENSMUST00000092955.9	9314	ENSMUSG00000069833	Ahnak	AHNAK nucleoprotein (desmoyokin)
chr2	13573418	13575720	2303	*	Promoter (<=1kb)	2	13573952	13582826	8875	1	22352	ENSMUST00000028062.7	0	ENSMUSG00000026728	Vim	vimentin
chr19	53313346	53314252	907	*	Promoter (2-3kb)	19	53310506	53375810	65305	1	17859	ENSMUST00000003870.13	2840	ENSMUSG00000025025	Mxi1	MAX interactor 1, dimerization protein
chr17	48409103	48410939	1837	*	Promoter (<=1kb)	17	48410014	48417254	7241	1	106821	ENSMUST00000167180.7	0	ENSMUSG00000040771	Oard1	O-acyl-ADP-ribose deacylase 1
chr11	69990828	69992691	1864	*	Promoter (<=1kb)	11	69991143	69994951	3809	1	56486	ENSMUST00000018711.14	0	ENSMUSG00000018567	Gabarap	gamma-aminobutyric acid receptor associated protein
chr13	21169753	21170214	462	*	Distal Intergenic	13	21179445	21194724	15280	1	19720	ENSMUST00000222544.1	-9231	ENSMUSG00000021326	Trim27	tripartite motif-containing 27
chr13	31802321	31804205	1885	*	Promoter (2-3kb)	13	31806633	31812476	5844	1	17300	ENSMUST00000062292.4	-2428	ENSMUSG00000050295	Foxc1	forkhead box C1
chr17	34307716	34308042	327	*	Promoter (1-2kb)	17	34305877	34316199	10323	1	14969	ENSMUST00000074557.9	1839	ENSMUSG00000060586	H2-Eb1	histocompatibility 2, class II antigen E beta
chr14	54224594	54228747	4154	*	Distal Intergenic	14	54239661	54253914	14254	2	13135	ENSMUST00000128231.1	25167	ENSMUSG00000022174	Dad1	defender against cell death 1
chr17	53568680	53569095	416	*	Promoter (1-2kb)	17	53566971	53672720	105750	1	18519	ENSMUST00000000724.14	1709	ENSMUSG00000000708	Kat2b	K(lysine) acetyltransferase 2B
chr8	84846063	84847852	1790	*	Promoter (<=1kb)	8	84841850	84846934	5085	2	12317	ENSMUST00000003912.6	0	ENSMUSG00000003814	Calr	calreticulin
chr2	165984285	165984705	421	*	Intron (ENSMUST00000130022.1/ENSMUST00000130022.1, intron 2 of 5)	2	165992636	166071470	78835	1	17979	ENSMUST00000109252.7	-7931	ENSMUSG00000027678	Ncoa3	nuclear receptor coactivator 3
chr9	124423173	124424429	1257	*	5' UTR	9	124474342	124476898	2557	2	19054	ENSMUST00000217354.1	52469	ENSMUSG00000093803	Ppp2r3d	protein phosphatase 2 (formerly 2A), regulatory subunit B'', delta
chr17	35234918	35236487	1570	*	Promoter (<=1kb)	17	35220175	35235792	15618	2	18038	ENSMUST00000048994.6	0	ENSMUSG00000042419	Nfkbil1	nuclear factor of kappa light polypeptide gene enhancer in B cells inhibitor like 1
chr4	133670769	133671370	602	*	Promoter (1-2kb)	4	133660387	133672647	12261	2	230801	ENSMUST00000062118.10	1277	ENSMUSG00000043257	Pigv	phosphatidylinositol glycan anchor biosynthesis, class V
chr19	45016901	45017264	364	*	Promoter (<=1kb)	19	45018135	45027104	8970	1	226154	ENSMUST00000178087.1	-871	ENSMUSG00000035342	Lzts2	leucine zipper, putative tumor suppressor 2
chrX	73966139	73967867	1729	*	Promoter (<=1kb)	20	73942792	73966357	23566	2	15161	ENSMUST00000033761.12	0	ENSMUSG00000031386	Hcfc1	host cell factor C1
chr10	111506007	111507304	1298	*	Promoter (<=1kb)	10	111506286	111508645	2360	1	21664	ENSMUST00000164773.1	0	ENSMUSG00000020205	Phlda1	pleckstrin homology like domain, family A, member 1
chr17	33910593	33911137	545	*	Promoter (<=1kb)	17	33910277	33911630	1354	1	13163	ENSMUST00000174541.8	316	ENSMUSG00000002307	Daxx	Fas death domain-associated protein
chr6	119478920	119481494	2575	*	Promoter (<=1kb)	6	119479668	119482630	2963	1	101358	ENSMUST00000032094.6	0	ENSMUSG00000030019	Fbxl14	F-box and leucine-rich repeat protein 14
chr11	84869297	84871563	2267	*	Promoter (<=1kb)	11	84832361	84870738	38378	2	217039	ENSMUST00000172405.7	0	ENSMUSG00000020530	Ggnbp2	gametogenetin binding protein 2
chr4	115937795	115939818	2024	*	Promoter (<=1kb)	4	115915119	115939926	24808	2	140477	ENSMUST00000124071.8	108	ENSMUSG00000028707	Dmbx1	diencephalon/mesencephalon homeobox 1
chr2	18027327	18028902	1576	*	Promoter (<=1kb)	2	18027926	18028760	835	2	77940	ENSMUST00000135980.1	0	ENSMUSG00000054057	A930004D18Rik	RIKEN cDNA A930004D18 gene
chr4	33247316	33248521	1206	*	Promoter (<=1kb)	4	33245423	33248510	3088	2	108767	ENSMUST00000049357.9	0	ENSMUSG00000040128	Pnrc1	proline-rich nuclear receptor coactivator 1
chr1	134092631	134094376	1746	*	Distal Intergenic	1	134075170	134079120	3951	2	12227	ENSMUST00000020692.6	-13511	ENSMUSG00000020423	Btg2	B cell translocation gene 2, anti-proliferative
chr7	44854178	44855574	1397	*	Promoter (1-2kb)	7	44857139	44862650	5512	1	59047	ENSMUST00000107876.7	-1565	ENSMUSG00000002963	Pnkp	polynucleotide kinase 3'- phosphatase
chr7	80023862	80024385	524	*	Promoter (<=1kb)	7	80024814	80094173	69360	1	209225	ENSMUST00000164056.8	-429	ENSMUSG00000048897	Zfp710	zinc finger protein 710
chr10	128546795	128549128	2334	*	Promoter (<=1kb)	10	128541963	128547774	5812	2	103284	ENSMUST00000040572.9	0	ENSMUSG00000039810	Zc3h10	zinc finger CCCH type containing 10
chr6	30299668	30300424	757	*	Intron (ENSMUST00000102993.9/22214, intron 1 of 6)	6	30214861	30304522	89662	2	22214	ENSMUST00000094543.2	4098	ENSMUSG00000039159	Ube2h	ubiquitin-conjugating enzyme E2H
chr2	32712888	32713830	943	*	Promoter (<=1kb)	2	32712807	32712888	82	2	100499514	ENSMUST00000175539.1	0	ENSMUSG00000093280	Mir2861	microRNA 2861
chr3	129214215	129214518	304	*	Promoter (<=1kb)	3	129214275	129216624	2350	1	18741	ENSMUST00000174623.2	0	ENSMUSG00000028023	Pitx2	paired-like homeodomain transcription factor 2
chr1	86434113	86435525	1413	*	Distal Intergenic	1	86426329	86428052	1724	1	71863	ENSMUST00000046004.5	7784	ENSMUSG00000036574	Tex44	testis expressed 44
chr6	70722750	70727710	4961	*	3' UTR	6	70766273	70773692	7420	2	19895	ENSMUST00000124633.1	45982	ENSMUSG00000053604	Rpia	ribose 5-phosphate isomerase A
chr9	44508020	44508430	411	*	Exon (ENSMUST00000220303.1/80288, exon 7 of 8)	9	44499272	44500988	1717	1	80288	ENSMUST00000218913.1	8748	ENSMUSG00000063382	Bcl9l	B cell CLL/lymphoma 9-like
chr13	117023436	117025599	2164	*	Promoter (<=1kb)	13	116854820	117025522	170703	2	52552	ENSMUST00000022239.7	0	ENSMUSG00000021725	Parp8	poly (ADP-ribose) polymerase family, member 8
chr12	15813689	15814044	356	*	Promoter (2-3kb)	12	15791727	15816785	25059	2	217410	ENSMUST00000020922.7	2741	ENSMUSG00000020601	Trib2	tribbles pseudokinase 2
chr7	79272390	79272877	488	*	Promoter (<=1kb)	7	79273199	79365508	92310	1	54608	ENSMUST00000037315.12	-322	ENSMUSG00000039202	Abhd2	abhydrolase domain containing 2
chr3	89418613	89419314	702	*	Promoter (<=1kb)	3	89418614	89430015	11402	1	20416	ENSMUST00000107417.8	0	ENSMUSG00000042626	Shc1	src homology 2 domain-containing transforming protein C1
chr11	6416891	6417245	355	*	Promoter (<=1kb)	11	6416312	6419804	3493	1	268373	ENSMUST00000213200.1	579	ENSMUSG00000071866	Ppia	peptidylprolyl isomerase A
chr19	12010204	12011158	955	*	Distal Intergenic	19	12035808	12036740	933	2	258675	ENSMUST00000087831.1	25582	ENSMUSG00000067529	Olfr1423	olfactory receptor 1423
chr16	22264414	22266342	1929	*	Promoter (<=1kb)	16	22244549	22266005	21457	2	20462	ENSMUST00000161286.7	0	ENSMUSG00000022858	Tra2b	transformer 2 beta
chr12	59130609	59131265	657	*	Promoter (<=1kb)	12	59130837	59190222	59386	1	338320	ENSMUST00000175877.7	0	ENSMUSG00000021000	Mia2	MIA SH3 domain ER export factor 2
chr11	53768822	53772010	3189	*	Promoter (<=1kb)	11	53770014	53777323	7310	1	16362	ENSMUST00000108920.8	0	ENSMUSG00000018899	Irf1	interferon regulatory factor 1
chr6	39205230	39207814	2585	*	Promoter (<=1kb)	6	39136623	39206789	70167	2	338523	ENSMUST00000002305.8	0	ENSMUSG00000042599	Kdm7a	lysine (K)-specific demethylase 7A
chr11	53892029	53892332	304	*	Promoter (<=1kb)	11	53864542	53891660	27119	2	20520	ENSMUST00000019044.7	-369	ENSMUSG00000018900	Slc22a5	solute carrier family 22 (organic cation transporter), member 5
chr16	96082818	96083563	746	*	Promoter (<=1kb)	16	96066668	96082526	15859	2	93871	ENSMUST00000113827.3	-292	ENSMUSG00000022914	Brwd1	bromodomain and WD repeat domain containing 1
chr8	70753492	70754433	942	*	Promoter (<=1kb)	8	70754679	70758677	3999	1	19339	ENSMUST00000110093.8	-246	ENSMUSG00000031840	Rab3a	RAB3A, member RAS oncogene family
chr18	80704662	80705297	636	*	Promoter (2-3kb)	18	80606205	80708173	101969	2	18018	ENSMUST00000167977.7	2876	ENSMUSG00000033016	Nfatc1	nuclear factor of activated T cells, cytoplasmic, calcineurin dependent 1
chr8	122983957	122986955	2999	*	Intron (ENSMUST00000127664.1/108148, intron 1 of 15)	8	122883822	122974793	90972	2	77087	ENSMUST00000172906.7	-9164	ENSMUSG00000035569	Ankrd11	ankyrin repeat domain 11
chr1	134098594	134100049	1456	*	Exon (ENSMUST00000193617.1/ENSMUST00000193617.1, exon 1 of 1)	1	134111242	134151540	40299	1	71884	ENSMUST00000159963.7	-11193	ENSMUSG00000026450	Chit1	chitinase 1 (chitotriosidase)
chr15	82146090	82148107	2018	*	Promoter (<=1kb)	15	82147181	82205379	58199	1	20788	ENSMUST00000023100.7	0	ENSMUSG00000022463	Srebf2	sterol regulatory element binding factor 2
chr4	152008224	152009707	1484	*	Promoter (<=1kb)	4	152008803	152017680	8878	1	242785	ENSMUST00000097773.3	0	ENSMUSG00000073700	Klhl21	kelch-like 21
chr15	81511828	81512285	458	*	Distal Intergenic	15	81473622	81475572	1951	1	56438	ENSMUST00000229991.1	38206	ENSMUSG00000022400	Rbx1	ring-box 1
chr17	88064184	88065806	1623	*	Promoter (<=1kb)	17	87990859	88065028	74170	2	225055	ENSMUST00000130379.8	0	ENSMUSG00000005371	Fbxo11	F-box protein 11
chr13	59769289	59771851	2563	*	Promoter (<=1kb)	13	59769497	59771408	1912	1	13996	ENSMUST00000225619.1	0	NA	Etohd2	ethanol decreased 2
chr15	77818210	77818637	428	*	Intron (ENSMUST00000016771.12/17886, intron 1 of 40)	15	77794652	77813231	18580	2	17886	ENSMUST00000124844.7	-4979	ENSMUSG00000022443	Myh9	myosin, heavy polypeptide 9, non-muscle
chr6	114874831	114875808	978	*	Promoter (<=1kb)	6	114860628	114875107	14480	2	232334	ENSMUST00000152710.7	0	ENSMUSG00000030315	Vgll4	vestigial like family member 4
chr8	70757021	70757293	273	*	Promoter (<=1kb)	8	70756457	70757700	1244	1	19339	ENSMUST00000130468.1	564	ENSMUSG00000031840	Rab3a	RAB3A, member RAS oncogene family
chr5	134230470	134235034	4565	*	Promoter (<=1kb)	5	134220260	134229625	9366	2	17969	ENSMUST00000144086.1	-845	ENSMUSG00000015950	Ncf1	neutrophil cytosolic factor 1
chr19	8836947	8837895	949	*	Promoter (<=1kb)	19	8837467	8848683	11217	1	14705	ENSMUST00000171649.7	0	ENSMUSG00000071657	Bscl2	Berardinelli-Seip congenital lipodystrophy 2 (seipin)
chr18	61591854	61592304	451	*	Distal Intergenic	18	61575517	61582118	6602	1	93687	ENSMUST00000164253.1	16337	ENSMUSG00000024576	Csnk1a1	casein kinase 1, alpha 1
chr13	80882643	80883865	1223	*	Promoter (<=1kb)	13	80883384	80889643	6260	1	105171	ENSMUST00000159090.1	0	ENSMUSG00000074794	Arrdc3	arrestin domain containing 3
chr9	116173980	116175757	1778	*	Promoter (<=1kb)	9	116084293	116175265	90973	2	21813	ENSMUST00000061101.11	0	ENSMUSG00000032440	Tgfbr2	transforming growth factor, beta receptor II
chr10	81432527	81433232	706	*	Promoter (1-2kb)	10	81400953	81431005	30053	2	18029	ENSMUST00000117966.1	-1522	ENSMUSG00000055053	Nfic	nuclear factor I/C
chr17	34603373	34603750	378	*	Promoter (<=1kb)	17	34601091	34603690	2600	2	54197	ENSMUST00000015622.7	0	ENSMUSG00000015478	Rnf5	ring finger protein 5
chr17	28692996	28693525	530	*	Promoter (<=1kb)	17	28692568	28748404	55837	1	26416	ENSMUST00000114752.2	428	ENSMUSG00000053436	Mapk14	mitogen-activated protein kinase 14
chr19	44283531	44284832	1302	*	Distal Intergenic	19	44293676	44306864	13189	1	20250	ENSMUST00000026221.5	-8844	ENSMUSG00000025203	Scd2	stearoyl-Coenzyme A desaturase 2
chr7	111071218	111071527	310	*	Promoter (1-2kb)	7	111072369	111073151	783	2	13690	ENSMUST00000161079.1	1624	ENSMUSG00000005610	Eif4g2	eukaryotic translation initiation factor 4, gamma 2
chr9	106367795	106369226	1432	*	Promoter (<=1kb)	9	106368632	106375724	7093	1	235584	ENSMUST00000172306.2	0	ENSMUSG00000053716	Dusp7	dual specificity phosphatase 7
chrX	163908399	163908757	359	*	Promoter (<=1kb)	20	163909017	163933666	24650	1	108012	ENSMUST00000069041.14	-260	ENSMUSG00000031367	Ap1s2	adaptor-related protein complex 1, sigma 2 subunit
chr13	111801437	111801718	282	*	Intron (ENSMUST00000109267.8/26401, intron 1 of 19)	13	111767984	111808315	40332	2	26401	ENSMUST00000145055.1	6597	ENSMUSG00000021754	Map3k1	mitogen-activated protein kinase kinase kinase 1
chr4	46601021	46602674	1654	*	Promoter (<=1kb)	4	46536943	46602202	65260	2	107684	ENSMUST00000107756.3	0	ENSMUSG00000028337	Coro2a	coronin, actin binding protein 2A
chr17	47510344	47511745	1402	*	Intron (ENSMUST00000182129.7/12445, intron 1 of 5)	17	47505241	47598649	93409	1	12445	ENSMUST00000182506.7	5103	ENSMUSG00000034165	Ccnd3	cyclin D3
chr10	111507695	111507996	302	*	Promoter (<=1kb)	10	111507696	111508165	470	1	21664	ENSMUST00000186359.1	0	ENSMUSG00000020205	Phlda1	pleckstrin homology like domain, family A, member 1
chr12	32952726	32955228	2503	*	Promoter (<=1kb)	12	32953891	32979860	25970	1	19027	ENSMUST00000076698.12	0	ENSMUSG00000020570	Sypl	synaptophysin-like protein
chr11	69062981	69063686	706	*	Distal Intergenic	11	69059717	69061578	1862	1	71923	ENSMUST00000051888.3	3264	ENSMUSG00000045176	Borcs6	BLOC-1 related complex subunit 6
chr18	84091526	84092810	1285	*	Intron (ENSMUST00000060223.2/225791, intron 1 of 1)	18	84088158	84097514	9357	1	225791	ENSMUST00000060223.2	3368	ENSMUSG00000049090	Zadh2	zinc binding alcohol dehydrogenase, domain containing 2
chr5	124004304	124007426	3123	*	3' UTR	5	124000599	124001674	1076	1	29816	ENSMUST00000166684.1	3705	ENSMUSG00000000915	Hip1r	huntingtin interacting protein 1 related
chr19	53141554	53142335	782	*	Promoter (<=1kb)	19	53142756	53247399	104644	1	27360	ENSMUST00000050096.13	-421	ENSMUSG00000025026	Add3	adducin 3 (gamma)
chr13	52979601	52980441	841	*	Promoter (<=1kb)	13	52967209	52981073	13865	2	18030	ENSMUST00000071065.7	632	ENSMUSG00000056749	Nfil3	nuclear factor, interleukin 3, regulated
chr19	6276045	6278000	1956	*	Promoter (<=1kb)	19	6276725	6300096	23372	1	13660	ENSMUST00000025684.3	0	ENSMUSG00000024772	Ehd1	EH-domain containing 1
chr10	59980859	59981315	457	*	Distal Intergenic	10	59988404	59990383	1980	2	52717	ENSMUST00000182925.1	9068	ENSMUSG00000020107	Anapc16	anaphase promoting complex subunit 16
chr5	134229721	134230036	316	*	Promoter (<=1kb)	5	134220260	134229625	9366	2	17969	ENSMUST00000144086.1	-96	ENSMUSG00000015950	Ncf1	neutrophil cytosolic factor 1
chr10	59906837	59909607	2771	*	Distal Intergenic	10	59879626	59898521	18896	1	56709	ENSMUST00000020309.6	27211	ENSMUSG00000020109	Dnajb12	DnaJ heat shock protein family (Hsp40) member B12
chr17	84958018	84958768	751	*	Promoter (<=1kb)	17	84958376	85005719	47344	1	19043	ENSMUST00000234710.1	0	ENSMUSG00000061130	Ppm1b	protein phosphatase 1B, magnesium dependent, beta isoform
chr7	125575554	125579211	3658	*	3' UTR	7	125552287	125577967	25681	1	16190	ENSMUST00000206846.1	23267	ENSMUSG00000030748	Il4ra	interleukin 4 receptor, alpha
chrX	13281065	13282428	1364	*	Promoter (<=1kb)	20	13281032	13287872	6841	1	13205	ENSMUST00000153611.1	33	ENSMUSG00000000787	Ddx3x	DEAD/H (Asp-Glu-Ala-Asp/His) box polypeptide 3, X-linked
chr9	75408045	75411066	3022	*	Promoter (<=1kb)	9	75386902	75409359	22458	2	50772	ENSMUST00000168937.7	0	ENSMUSG00000042688	Mapk6	mitogen-activated protein kinase 6
chr13	37857279	37858633	1355	*	Promoter (<=1kb)	13	37857934	37893914	35981	1	68750	ENSMUST00000138110.7	0	ENSMUSG00000039087	Rreb1	ras responsive element binding protein 1
chr14	51090046	51090632	587	*	Promoter (<=1kb)	14	51091077	51106147	15071	1	58809	ENSMUST00000022428.12	-445	ENSMUSG00000021876	Rnase4	ribonuclease, RNase A family 4
chr2	3728563	3728930	368	*	Intron (ENSMUST00000226435.1/66540, intron 2 of 4)	2	3713478	3779921	66444	1	66540	ENSMUST00000177125.1	15085	ENSMUSG00000026655	Fam107b	family with sequence similarity 107, member B
chr11	77387736	77388277	542	*	Intron (ENSMUST00000156488.7/237860, intron 3 of 3)	11	77348288	77432157	83870	1	237860	ENSMUST00000180554.1	39448	ENSMUSG00000037926	Ssh2	slingshot protein phosphatase 2
chr12	85452882	85453214	333	*	Distal Intergenic	12	85473890	85477273	3384	1	14281	ENSMUST00000021674.6	-20676	ENSMUSG00000021250	Fos	FBJ osteosarcoma oncogene
chr7	45714404	45715215	812	*	Promoter (<=1kb)	7	45710285	45715207	4923	2	56632	ENSMUST00000072836.6	0	ENSMUSG00000057342	Sphk2	sphingosine kinase 2
chr17	33997337	34000720	3384	*	Promoter (<=1kb)	17	33996017	34000289	4273	2	14972	ENSMUST00000172912.7	0	ENSMUSG00000061232	H2-K1	histocompatibility 2, K1, K region
chr2	170219335	170220475	1141	*	Distal Intergenic	2	170192449	170194053	1605	2	100502923	ENSMUST00000180625.1	-25282	ENSMUSG00000097514	Gm17619	predicted gene, 17619
chr7	125551087	125555135	4049	*	Promoter (<=1kb)	7	125552120	125579474	27355	1	16190	ENSMUST00000033004.7	0	ENSMUSG00000030748	Il4ra	interleukin 4 receptor, alpha
chr4	32249977	32251503	1527	*	Intron (ENSMUST00000108180.8/12014, intron 1 of 6)	4	32239077	32501636	262560	1	12014	ENSMUST00000149201.7	10900	ENSMUSG00000040270	Bach2	BTB and CNC homology, basic leucine zipper transcription factor 2
chr4	155563886	155564440	555	*	Promoter (<=1kb)	4	155563908	155579386	15479	1	192185	ENSMUST00000146080.7	0	ENSMUSG00000029063	Nadk	NAD kinase
chr4	59188940	59190836	1897	*	Promoter (<=1kb)	4	59189257	59222833	33577	1	22234	ENSMUST00000030074.7	0	ENSMUSG00000028381	Ugcg	UDP-glucose ceramide glucosyltransferase
chr11	101170898	101171271	374	*	Promoter (<=1kb)	11	101162679	101170955	8277	2	217198	ENSMUST00000129895.7	0	ENSMUSG00000035172	Plekhh3	pleckstrin homology domain containing, family H (with MyTH4 domain) member 3
chr6	124807903	124808314	412	*	Promoter (<=1kb)	6	124808661	124810619	1959	1	14794	ENSMUST00000047760.9	-347	ENSMUSG00000038451	Spsb2	splA/ryanodine receptor domain and SOCS box containing 2
chr9	44567443	44570397	2955	*	Distal Intergenic	9	44511787	44561877	50091	2	12145	ENSMUST00000215293.1	-5566	ENSMUSG00000047880	Cxcr5	chemokine (C-X-C motif) receptor 5
chr10	37139586	37141043	1458	*	Promoter (<=1kb)	10	37133375	37138920	5546	2	17118	ENSMUST00000092584.5	-666	ENSMUSG00000069662	Marcks	myristoylated alanine rich protein kinase C substrate
chr14	51063190	51063567	378	*	Distal Intergenic	14	51056698	51057242	545	2	497106	ENSMUST00000089798.2	-5948	ENSMUSG00000068407	Rnase12	ribonuclease, RNase A family, 12 (non-active)
chr9	108338005	108340860	2856	*	Promoter (<=1kb)	9	108339054	108340343	1290	1	14775	ENSMUST00000082429.6	0	ENSMUSG00000063856	Gpx1	glutathione peroxidase 1
chr5	112286358	112288024	1667	*	Promoter (<=1kb)	5	112288762	112307736	18975	1	22022	ENSMUST00000151947.1	-738	ENSMUSG00000029344	Tpst2	protein-tyrosine sulfotransferase 2
chr11	60114399	60115837	1439	*	Exon (ENSMUST00000130746.1/ENSMUST00000130746.1, exon 1 of 2)	11	60105177	60185431	80255	1	19377	ENSMUST00000132012.1	9222	ENSMUSG00000062115	Rai1	retinoic acid induced 1
chr19	46517150	46518083	934	*	Distal Intergenic	19	46501648	46516444	14797	1	93679	ENSMUST00000026008.7	15502	ENSMUSG00000025034	Trim8	tripartite motif-containing 8
chr5	112297050	112298349	1300	*	Intron (ENSMUST00000031287.10/22022, intron 1 of 6)	5	112303896	112314957	11062	1	22022	ENSMUST00000198502.1	-5547	ENSMUSG00000029344	Tpst2	protein-tyrosine sulfotransferase 2
chr2	170222278	170222801	524	*	Distal Intergenic	2	170192449	170194053	1605	2	100502923	ENSMUST00000180625.1	-28225	ENSMUSG00000097514	Gm17619	predicted gene, 17619
chr17	28522049	28524202	2154	*	Exon (ENSMUST00000181029.2/ENSMUST00000181029.2, exon 1 of 1)	17	28399105	28517524	118420	2	14229	ENSMUST00000177939.7	-4525	ENSMUSG00000024222	Fkbp5	FK506 binding protein 5
chr1	58422770	58424105	1336	*	Promoter (<=1kb)	1	58410189	58424066	13878	2	12747	ENSMUST00000156931.7	0	ENSMUSG00000026034	Clk1	CDC-like kinase 1
chr2	164909861	164914027	4167	*	Promoter (<=1kb)	2	164891882	164911757	19876	2	329559	ENSMUST00000041361.13	0	ENSMUSG00000039834	Zfp335	zinc finger protein 335
chr16	55818636	55820042	1407	*	Promoter (2-3kb)	16	55811375	55822138	10764	2	80859	ENSMUST00000114458.7	2096	ENSMUSG00000035356	Nfkbiz	nuclear factor of kappa light polypeptide gene enhancer in B cells inhibitor, zeta
chr15	97788624	97790705	2082	*	3' UTR	15	97792687	97794445	1759	2	56233	ENSMUST00000151334.1	3740	ENSMUSG00000022475	Hdac7	histone deacetylase 7
chr7	63924397	63926133	1737	*	Promoter (<=1kb)	7	63891400	63924870	33471	2	50794	ENSMUST00000183817.1	0	ENSMUSG00000052040	Klf13	Kruppel-like factor 13
chr19	53890494	53892850	2357	*	Promoter (<=1kb)	19	53892231	53929861	37631	1	18569	ENSMUST00000074371.11	0	ENSMUSG00000024975	Pdcd4	programmed cell death 4
chr5	103760168	103761048	881	*	Intron (ENSMUST00000126335.1/17355, intron 2 of 6)	5	103754573	103855322	100750	1	17355	ENSMUST00000031256.5	5595	ENSMUSG00000029313	Aff1	AF4/FMR2 family, member 1
chr11	117326696	117327651	956	*	Promoter (<=1kb)	11	117326433	117356376	29944	1	53860	ENSMUST00000127383.7	263	ENSMUSG00000059248	2020-09-09	septin 9
chr4	44701529	44706071	4543	*	Promoter (<=1kb)	4	44679440	44704006	24567	2	18507	ENSMUST00000146335.7	0	ENSMUSG00000014030	Pax5	paired box 5
chr12	111536023	111536312	290	*	Promoter (1-2kb)	12	111538016	111546752	8737	1	217869	ENSMUST00000166123.8	-1704	ENSMUSG00000021282	Eif5	eukaryotic translation initiation factor 5
chr2	32150930	32152466	1537	*	Promoter (<=1kb)	2	32151082	32234537	83456	1	227723	ENSMUST00000036691.13	0	ENSMUSG00000039262	Prrc2b	proline-rich coiled-coil 2B
chr6	52319593	52320164	572	*	Distal Intergenic	6	52308389	52314832	6444	2	70593	ENSMUST00000125305.1	-4761	ENSMUSG00000086126	Evx1os	even skipped homeotic gene 1, opposite strand
chr17	53569700	53570169	470	*	Promoter (2-3kb)	17	53566971	53672720	105750	1	18519	ENSMUST00000000724.14	2729	ENSMUSG00000000708	Kat2b	K(lysine) acetyltransferase 2B
chr11	103131944	103132869	926	*	Promoter (<=1kb)	11	103132429	103138498	6070	1	71059	ENSMUST00000150275.7	0	ENSMUSG00000043372	Hexim2	hexamethylene bis-acetamide inducible 2
chr2	170153078	170153561	484	*	Distal Intergenic	2	170120719	170148103	27385	2	228913	ENSMUST00000149318.1	-4975	ENSMUSG00000052056	Zfp217	zinc finger protein 217
chr1	74389556	74393366	3811	*	Promoter (<=1kb)	1	74391509	74397285	5777	1	227292	ENSMUST00000027367.13	0	ENSMUSG00000026176	Ctdsp1	CTD (carboxy-terminal domain, RNA polymerase II, polypeptide A) small phosphatase 1
chr4	154139860	154142797	2938	*	Promoter (<=1kb)	4	154056253	154140208	83956	2	22062	ENSMUST00000105644.8	0	ENSMUSG00000029026	Trp73	transformation related protein 73
chr10	81179675	81180893	1219	*	Promoter (<=1kb)	10	81180035	81180628	594	1	13629	ENSMUST00000219943.1	0	ENSMUSG00000034994	Eef2	eukaryotic translation elongation factor 2
chr4	150565543	150566737	1195	*	Promoter (2-3kb)	4	150569588	150570495	908	1	68703	ENSMUST00000142379.1	-2851	ENSMUSG00000039852	Rere	arginine glutamic acid dipeptide (RE) repeats
chr5	125177634	125180298	2665	*	Promoter (<=1kb)	5	125017153	125179214	162062	2	20602	ENSMUST00000111402.8	0	ENSMUSG00000029478	Ncor2	nuclear receptor co-repressor 2
chr19	8818991	8821217	2227	*	Promoter (<=1kb)	19	8819401	8834142	14742	1	68693	ENSMUST00000096753.3	0	ENSMUSG00000071659	Hnrnpul2	heterogeneous nuclear ribonucleoprotein U-like 2
chr14	25457420	25458057	638	*	Promoter (1-2kb)	14	25459185	25538492	79308	1	328365	ENSMUST00000161766.7	-1128	ENSMUSG00000007817	Zmiz1	zinc finger, MIZ-type containing 1
chr6	52314373	52314653	281	*	Promoter (<=1kb)	6	52308389	52314832	6444	2	70593	ENSMUST00000125305.1	179	ENSMUSG00000086126	Evx1os	even skipped homeotic gene 1, opposite strand
chr16	8830086	8831743	1658	*	Promoter (<=1kb)	16	8830100	8858922	28823	1	69053	ENSMUST00000023150.6	0	ENSMUSG00000022507	1810013L24Rik	RIKEN cDNA 1810013L24 gene
chr9	66917303	66918527	1225	*	Promoter (1-2kb)	9	66843664	66919687	76024	2	235442	ENSMUST00000041139.8	1160	ENSMUSG00000036943	Rab8b	RAB8B, member RAS oncogene family
chr13	111488627	111489993	1367	*	Promoter (<=1kb)	13	111425932	111490028	64097	2	73274	ENSMUST00000091236.10	35	ENSMUSG00000032745	Gpbp1	GC-rich promoter binding protein 1
chr10	26373525	26376258	2734	*	Promoter (<=1kb)	10	26274468	26373956	99489	2	237339	ENSMUST00000105519.9	0	ENSMUSG00000039089	L3mbtl3	L3MBTL3 histone methyl-lysine binding protein
chr14	25474873	25475803	931	*	Intron (ENSMUST00000161766.7/328365, intron 1 of 2)	14	25459292	25649574	190283	1	328365	ENSMUST00000159766.7	15581	ENSMUSG00000007817	Zmiz1	zinc finger, MIZ-type containing 1
chr8	46851237	46853296	2060	*	Distal Intergenic	8	46807230	46818971	11742	1	16363	ENSMUST00000210334.1	44007	ENSMUSG00000031627	Irf2	interferon regulatory factor 2
chr17	35837275	35838242	968	*	Promoter (<=1kb)	17	35835901	35838208	2308	2	22154	ENSMUST00000134978.2	0	ENSMUSG00000001525	Tubb5	tubulin, beta 5 class I
chr17	10319479	10320530	1052	*	Promoter (<=1kb)	17	10206551	10319854	113304	2	19317	ENSMUST00000097414.10	0	ENSMUSG00000062078	Qk	quaking
chr14	27348457	27349050	594	*	Intron (ENSMUST00000225949.1/71704, intron 5 of 13)	14	27361389	27379647	18259	1	71704	ENSMUST00000225494.1	-12339	ENSMUSG00000021895	Arhgef3	Rho guanine nucleotide exchange factor (GEF) 3
chr16	91545334	91548277	2944	*	Promoter (<=1kb)	16	91547072	91565623	18552	1	15980	ENSMUST00000023687.8	0	ENSMUSG00000022965	Ifngr2	interferon gamma receptor 2
chr19	5725946	5727026	1081	*	Promoter (<=1kb)	19	5707376	5726317	18942	2	114601	ENSMUST00000049295.14	0	ENSMUSG00000024937	Ehbp1l1	EH domain binding protein 1-like 1
chr7	4148321	4150284	1964	*	Promoter (<=1kb)	7	4147915	4150374	2460	2	243813	ENSMUST00000058358.7	90	ENSMUSG00000043432	Leng9	leukocyte receptor cluster (LRC) member 9
chr17	6773597	6773925	329	*	Intron (ENSMUST00000064234.6/22350, intron 1 of 12)	17	6738041	6782784	44744	2	22350	ENSMUST00000064234.6	8859	ENSMUSG00000052397	Ezr	ezrin
chr2	167349719	167350723	1005	*	Promoter (<=1kb)	2	167298444	167349183	50740	2	56336	ENSMUST00000109221.8	-536	ENSMUSG00000017929	B4galt5	UDP-Gal:betaGlcNAc beta 1,4-galactosyltransferase, polypeptide 5
chr9	61368590	61369737	1148	*	Promoter (2-3kb)	9	61372366	61418497	46132	1	21887	ENSMUST00000178113.7	-2629	ENSMUSG00000032280	Tle3	transducin-like enhancer of split 3
chr2	105676716	105677988	1273	*	Promoter (<=1kb)	2	105678391	105685795	7405	1	18508	ENSMUST00000156216.2	-403	ENSMUSG00000027168	Pax6	paired box 6
chr8	11558490	11558875	386	*	Promoter (<=1kb)	8	11558429	11563250	4822	1	26356	ENSMUST00000209565.1	61	ENSMUSG00000045969	Ing1	inhibitor of growth family, member 1
chrX	74245960	74246410	451	*	Promoter (<=1kb)	20	74223461	74246398	22938	2	192176	ENSMUST00000144429.7	0	ENSMUSG00000031328	Flna	filamin, alpha
chr15	85653419	85654349	931	*	Promoter (<=1kb)	15	85653616	85707524	53909	1	102800312	ENSMUST00000230913.1	0	NA	Lncppara	long noncoding RNA near Ppara
chr10	91180023	91180328	306	*	Promoter (<=1kb)	10	91164046	91181315	17270	2	21917	ENSMUST00000216402.1	987	ENSMUSG00000019961	Tmpo	thymopoietin
chr7	45015658	45016206	549	*	Promoter (<=1kb)	7	45010260	45016131	5872	2	233208	ENSMUST00000210056.1	0	ENSMUSG00000038406	Scaf1	SR-related CTD-associated factor 1
chr2	39008199	39009509	1311	*	Promoter (<=1kb)	2	39008157	39015393	7237	1	74192	ENSMUST00000090993.7	42	ENSMUSG00000026755	Arpc5l	actin related protein 2/3 complex, subunit 5-like
chr5	149049896	149050385	490	*	Promoter (<=1kb)	5	149049153	149050447	1295	2	15289	ENSMUST00000155086.1	62	ENSMUSG00000066551	Hmgb1	high mobility group box 1
chr10	81181571	81183270	1700	*	Promoter (<=1kb)	10	81183005	81193197	10193	1	13144	ENSMUST00000178422.8	0	ENSMUSG00000034974	Dapk3	death-associated protein kinase 3
chr10	75836603	75837507	905	*	Promoter (<=1kb)	10	75831114	75837367	6254	2	14872	ENSMUST00000220440.1	0	ENSMUSG00000033318	Gstt2	glutathione S-transferase, theta 2
chr19	8835150	8835595	446	*	Promoter (1-2kb)	19	8837467	8848683	11217	1	14705	ENSMUST00000171649.7	-1872	ENSMUSG00000071657	Bscl2	Berardinelli-Seip congenital lipodystrophy 2 (seipin)
chr9	21237941	21240020	2080	*	Promoter (<=1kb)	9	21229730	21239332	9603	2	50868	ENSMUST00000194542.5	0	ENSMUSG00000003308	Keap1	kelch-like ECH-associated protein 1
chr15	96698490	96700773	2284	*	Promoter (<=1kb)	15	96687392	96699730	12339	2	67760	ENSMUST00000023099.7	0	ENSMUSG00000022462	Slc38a2	solute carrier family 38, member 2
chr17	30003928	30005673	1746	*	Promoter (<=1kb)	17	30004733	30210022	205290	1	21769	ENSMUST00000226208.2	0	ENSMUSG00000044477	Zfand3	zinc finger, AN1-type domain 3
chr15	81521950	81524675	2726	*	Distal Intergenic	15	81473622	81475572	1951	1	56438	ENSMUST00000229991.1	48328	ENSMUSG00000022400	Rbx1	ring-box 1
chr5	24841752	24842740	989	*	Promoter (<=1kb)	5	24802823	24842624	39802	2	19744	ENSMUST00000030787.8	0	ENSMUSG00000028945	Rheb	Ras homolog enriched in brain
chr7	30959368	30959722	355	*	Promoter (2-3kb)	7	30945248	30956803	11556	2	22282	ENSMUST00000058860.13	-2565	ENSMUSG00000058239	Usf2	upstream transcription factor 2
chr15	77798434	77800030	1597	*	Intron (ENSMUST00000016771.12/17886, intron 3 of 40)	15	77794652	77813231	18580	2	17886	ENSMUST00000124844.7	13201	ENSMUSG00000022443	Myh9	myosin, heavy polypeptide 9, non-muscle
chr8	90893427	90894033	607	*	Exon (ENSMUST00000211364.1/ENSMUST00000211364.1, exon 1 of 1)	8	90908614	90976950	68337	1	109151	ENSMUST00000211403.1	-14581	ENSMUSG00000056608	Chd9	chromodomain helicase DNA binding protein 9
chr15	12117119	12118954	1836	*	Promoter (<=1kb)	15	12117831	12185683	67853	1	22763	ENSMUST00000122941.7	0	ENSMUSG00000022201	Zfr	zinc finger RNA binding protein
chr5	124013017	124013703	687	*	Promoter (1-2kb)	5	124006136	124011713	5578	2	330192	ENSMUST00000199306.1	-1304	ENSMUSG00000066278	Vps37b	vacuolar protein sorting 37B
chr3	21987219	21988120	902	*	Distal Intergenic	3	22076652	22216594	139943	1	81004	ENSMUST00000193734.5	-88532	ENSMUSG00000027630	Tbl1xr1	transducin (beta)-like 1X-linked receptor 1
chr11	11689973	11691913	1941	*	Intron (ENSMUST00000141436.7/22778, intron 1 of 2)	11	11686445	11769798	83354	1	22778	ENSMUST00000018798.6	3528	ENSMUSG00000018654	Ikzf1	IKAROS family zinc finger 1
chr9	44497501	44499434	1934	*	Promoter (<=1kb)	9	44498307	44500808	2502	1	80288	ENSMUST00000220292.1	0	ENSMUSG00000063382	Bcl9l	B cell CLL/lymphoma 9-like
chr2	156177520	156177991	472	*	Promoter (<=1kb)	2	156167538	156177731	10194	2	170791	ENSMUST00000138381.7	0	ENSMUSG00000027620	Rbm39	RNA binding motif protein 39
chr6	125096207	125097497	1291	*	Promoter (<=1kb)	6	125097024	125097086	63	1	102466272	ENSMUST00000183346.1	0	ENSMUSG00000098762	Mir7045	microRNA 7045
chr2	150830394	150832159	1766	*	Promoter (2-3kb)	2	150828388	150830634	2247	1	110078	ENSMUST00000135717.1	2006	ENSMUSG00000033059	Pygb	brain glycogen phosphorylase
chr1	66815988	66818141	2154	*	Promoter (<=1kb)	1	66719363	66817546	98184	2	68691	ENSMUST00000068168.9	0	ENSMUSG00000026004	Kansl1l	KAT8 regulatory NSL complex subunit 1-like
chr14	63266980	63267647	668	*	Intron (ENSMUST00000132122.1/14463, intron 1 of 1)	14	63241115	63271124	30010	2	14463	ENSMUST00000137244.7	3477	ENSMUSG00000021944	Gata4	GATA binding protein 4
chr7	122969242	122970452	1211	*	Promoter (<=1kb)	7	122969058	122970050	993	2	73951	ENSMUST00000205998.1	0	NA	4930413G21Rik	RIKEN cDNA 4930413G21 gene
chr6	31132697	31133125	429	*	Intron (ENSMUST00000229711.1/232685, intron 2 of 3)	6	31086538	31166516	79979	2	232685	ENSMUST00000229711.1	33391	ENSMUSG00000044471	Lncpint	long non-protein coding RNA, Trp53 induced transcript
chr3	152396066	152397406	1341	*	Promoter (<=1kb)	3	152396079	152448826	52748	1	108946	ENSMUST00000197987.4	0	ENSMUSG00000039068	Zzz3	zinc finger, ZZ domain containing 3
chr19	36833441	36834978	1538	*	Promoter (<=1kb)	19	36834232	36893477	59246	1	74493	ENSMUST00000025729.11	0	ENSMUSG00000024811	Tnks2	tankyrase, TRF1-interacting ankyrin-related ADP-ribose polymerase 2
chr17	6768647	6769353	707	*	Intron (ENSMUST00000064234.6/22350, intron 1 of 12)	17	6738041	6782784	44744	2	22350	ENSMUST00000064234.6	13431	ENSMUSG00000052397	Ezr	ezrin
chr5	106460125	106461073	949	*	Promoter (1-2kb)	5	106452523	106458166	5644	2	104382	ENSMUST00000086795.7	-1959	ENSMUSG00000034384	Barhl2	BarH like homeobox 2
chr8	70754803	70755639	837	*	Promoter (<=1kb)	8	70755510	70758635	3126	1	19339	ENSMUST00000110092.3	0	ENSMUSG00000031840	Rab3a	RAB3A, member RAS oncogene family
chr11	98949812	98951077	1266	*	5' UTR	11	98960412	98974942	14531	1	19401	ENSMUST00000107473.2	-9335	ENSMUSG00000037992	Rara	retinoic acid receptor, alpha
chr16	76372273	76373442	1170	*	Promoter (<=1kb)	16	76290862	76373049	82188	2	268903	ENSMUST00000054178.7	0	ENSMUSG00000048490	Nrip1	nuclear receptor interacting protein 1
chr17	33952380	33952696	317	*	Promoter (<=1kb)	17	33951999	33952689	691	2	20084	ENSMUST00000174758.7	0	ENSMUSG00000008668	Rps18	ribosomal protein S18
chr7	25269200	25269671	472	*	Promoter (<=1kb)	7	25268387	25271272	2886	1	71722	ENSMUST00000169392.1	813	ENSMUSG00000005442	Cic	capicua transcriptional repressor
chr1	63112765	63115271	2507	*	Promoter (<=1kb)	1	63114471	63158290	43820	1	100380944	ENSMUST00000138611.7	0	ENSMUSG00000084799	Ino80dos	INO80 complex subunit D, opposite strand
chr4	135156655	135156931	277	*	Intron (ENSMUST00000056977.13/12399, intron 3 of 5)	4	135120652	135177990	57339	1	12399	ENSMUST00000056977.13	36003	ENSMUSG00000070691	Runx3	runt related transcription factor 3
chr10	80399882	80400507	626	*	Promoter (<=1kb)	10	80392539	80399550	7012	2	17192	ENSMUST00000105349.7	-332	ENSMUSG00000035478	Mbd3	methyl-CpG binding domain protein 3
chr15	85657641	85658690	1050	*	Intron (ENSMUST00000230234.1/ENSMUST00000230234.1, intron 1 of 1)	15	85653616	85707524	53909	1	102800312	ENSMUST00000230913.1	4025	NA	Lncppara	long noncoding RNA near Ppara
chr10	127660157	127662046	1890	*	Promoter (<=1kb)	10	127659400	127660187	788	1	20852	ENSMUST00000145470.1	757	ENSMUSG00000002147	Stat6	signal transducer and activator of transcription 6
chr7	44852973	44853485	513	*	Promoter (<=1kb)	7	44852571	44854686	2116	1	67605	ENSMUST00000127783.1	402	ENSMUSG00000011096	Akt1s1	AKT1 substrate 1 (proline-rich)
chr16	96085252	96086642	1391	*	Promoter (2-3kb)	16	96066668	96082526	15859	2	93871	ENSMUST00000113827.3	-2726	ENSMUSG00000022914	Brwd1	bromodomain and WD repeat domain containing 1
chr6	124729646	124733618	3973	*	Promoter (<=1kb)	6	124720707	124733154	12448	2	15170	ENSMUST00000112484.9	0	ENSMUSG00000004266	Ptpn6	protein tyrosine phosphatase, non-receptor type 6
chr1	64120286	64121338	1053	*	Promoter (<=1kb)	1	64041926	64121482	79557	2	93691	ENSMUST00000055001.9	144	ENSMUSG00000025959	Klf7	Kruppel-like factor 7 (ubiquitous)
chr10	75514797	75517275	2479	*	Promoter (<=1kb)	10	75351111	75517273	166163	2	68778	ENSMUST00000145890.7	0	ENSMUSG00000033416	Gucd1	guanylyl cyclase domain containing 1
chr10	118867546	118869109	1564	*	Promoter (<=1kb)	10	118861023	118868299	7277	2	69181	ENSMUST00000218692.1	0	ENSMUSG00000028630	Dyrk2	dual-specificity tyrosine-(Y)-phosphorylation regulated kinase 2
chr11	53351807	53352104	298	*	Promoter (<=1kb)	11	53350833	53421830	70998	1	93736	ENSMUST00000060945.11	974	ENSMUSG00000049470	Aff4	AF4/FMR2 family, member 4
chr4	63558450	63559513	1064	*	Promoter (<=1kb)	4	63558781	63586357	27577	1	230279	ENSMUST00000077709.10	0	ENSMUSG00000045917	Tmem268	transmembrane protein 268
chr7	16309028	16311313	2286	*	Promoter (<=1kb)	7	16309616	16318205	8590	1	170770	ENSMUST00000002152.12	0	ENSMUSG00000002083	Bbc3	BCL2 binding component 3
chr14	118229982	118230270	289	*	Downstream (2-3kb)	14	118236232	118238759	2528	1	105245869	ENSMUST00000164755.1	-5962	ENSMUSG00000090534	LOC105245869	uncharacterized LOC105245869
chr17	34258878	34260273	1396	*	Promoter (2-3kb)	17	34263209	34269418	6210	1	14961	ENSMUST00000040828.5	-2936	ENSMUSG00000073421	H2-Ab1	histocompatibility 2, class II antigen A, beta 1
chr1	53777145	53778574	1430	*	Intron (ENSMUST00000027263.13/98267, intron 1 of 7)	1	53761149	53785157	24009	2	98267	ENSMUST00000185920.1	6583	ENSMUSG00000026094	Stk17b	serine/threonine kinase 17b (apoptosis-inducing)
chr6	51462457	51462873	417	*	Promoter (<=1kb)	6	51461145	51463184	2040	2	53379	ENSMUST00000204885.1	311	ENSMUSG00000004980	Hnrnpa2b1	heterogeneous nuclear ribonucleoprotein A2/B1
chr17	6742544	6742874	331	*	Promoter (<=1kb)	17	6740837	6742821	1985	2	22350	ENSMUST00000131131.1	0	ENSMUSG00000052397	Ezr	ezrin
chr4	11387329	11388695	1367	*	Promoter (<=1kb)	4	11332038	11386783	54746	2	207920	ENSMUST00000108311.8	-546	ENSMUSG00000040728	Esrp1	epithelial splicing regulatory protein 1
chr7	111069774	111070940	1167	*	Promoter (2-3kb)	7	111072369	111073151	783	2	13690	ENSMUST00000161079.1	2211	ENSMUSG00000005610	Eif4g2	eukaryotic translation initiation factor 4, gamma 2
chr11	102295214	102296842	1629	*	Promoter (<=1kb)	11	102289300	102295312	6013	2	217218	ENSMUST00000107134.7	0	ENSMUSG00000059995	Atxn7l3	ataxin 7-like 3
chr15	80082631	80084111	1481	*	Promoter (<=1kb)	15	80082847	80082954	108	2	100302600	ENSMUST00000199549.1	0	NA	Snord43	small nucleolar RNA, C/D box 43
chr13	54691790	54692148	359	*	Promoter (1-2kb)	13	54683964	54693812	9849	2	105239	ENSMUST00000145397.1	1664	ENSMUSG00000034928	Rnf44	ring finger protein 44
chr17	56102262	56104341	2080	*	Promoter (2-3kb)	17	56099562	56100607	1046	1	15193	ENSMUST00000225731.1	2700	ENSMUSG00000002833	Hdgfl2	HDGF like 2
chr10	80141003	80141313	311	*	Promoter (<=1kb)	10	80141457	80145813	4357	1	66043	ENSMUST00000105367.7	-144	ENSMUSG00000003072	Atp5d	ATP synthase, H+ transporting, mitochondrial F1 complex, delta subunit
chr9	59656068	59657119	1052	*	Promoter (<=1kb)	9	59656368	59679375	23008	1	18746	ENSMUST00000034834.15	0	ENSMUSG00000032294	Pkm	pyruvate kinase, muscle
chr4	126203717	126204258	542	*	Promoter (<=1kb)	4	126164082	126202760	38679	2	230753	ENSMUST00000080919.11	-957	ENSMUSG00000043962	Thrap3	thyroid hormone receptor associated protein 3
chr5	66150866	66151877	1012	*	Promoter (<=1kb)	5	66018602	66151078	132477	2	245945	ENSMUST00000094756.10	0	ENSMUSG00000070780	Rbm47	RNA binding motif protein 47
chr15	102100482	102101105	624	*	Promoter (<=1kb)	15	102100413	102115996	15584	1	209039	ENSMUST00000228958.1	69	ENSMUSG00000037003	Tns2	tensin 2
chr3	107332059	107334498	2440	*	Promoter (<=1kb)	3	107325421	107333673	8253	2	229700	ENSMUST00000061772.10	0	ENSMUSG00000048109	Rbm15	RNA binding motif protein 15
chr2	143915532	143916185	654	*	Promoter (<=1kb)	2	143915320	143943324	28005	1	56431	ENSMUST00000103172.3	212	ENSMUSG00000015932	Dstn	destrin
chr19	53530493	53530956	464	*	Promoter (1-2kb)	19	53529109	53542431	13323	1	240672	ENSMUST00000038287.6	1384	ENSMUSG00000034765	Dusp5	dual specificity phosphatase 5
chr19	53181207	53181950	744	*	Intron (ENSMUST00000111741.8/27360, intron 1 of 14)	19	53143997	53247399	103403	1	27360	ENSMUST00000025999.6	37210	ENSMUSG00000025026	Add3	adducin 3 (gamma)
chr13	101766498	101768789	2292	*	Promoter (<=1kb)	13	101680563	101768217	87655	2	18708	ENSMUST00000055518.12	0	ENSMUSG00000041417	Pik3r1	phosphoinositide-3-kinase regulatory subunit 1
chr11	33203014	33205222	2209	*	Promoter (<=1kb)	11	33200752	33203589	2838	2	27140	ENSMUST00000037746.7	0	ENSMUSG00000040610	Tlx3	T cell leukemia, homeobox 3
chr9	32538937	32543416	4480	*	Promoter (<=1kb)	9	32422204	32541595	119392	2	14247	ENSMUST00000016231.13	0	ENSMUSG00000016087	Fli1	Friend leukemia integration 1
chr6	124720305	124725337	5033	*	Promoter (<=1kb)	6	124720720	124721842	1123	2	15170	ENSMUST00000173315.7	0	ENSMUSG00000004266	Ptpn6	protein tyrosine phosphatase, non-receptor type 6
chr4	133200699	133201275	577	*	Distal Intergenic	4	133195655	133195716	62	1	102466215	ENSMUST00000184894.1	5044	ENSMUSG00000099202	Mir7017	microRNA 7017
chr14	54431478	54432864	1387	*	Promoter (<=1kb)	14	54431612	54441265	9654	1	17387	ENSMUST00000089688.5	0	ENSMUSG00000000957	Mmp14	matrix metallopeptidase 14 (membrane-inserted)
chr14	115040072	115042508	2437	*	Promoter (1-2kb)	14	115043671	115043754	84	1	723905	ENSMUST00000083574.1	-1163	ENSMUSG00000065508	Mir17	microRNA 17
chr11	44619336	44620773	1438	*	Promoter (<=1kb)	11	44621761	44643459	21699	1	13591	ENSMUST00000138452.1	-988	ENSMUSG00000057098	Ebf1	early B cell factor 1
chr17	24894910	24897018	2109	*	Promoter (<=1kb)	17	24888486	24895055	6570	2	193838	ENSMUST00000119848.7	0	ENSMUSG00000073436	Eme2	essential meiotic structure-specific endonuclease subunit 2
chr17	31854566	31855782	1217	*	Promoter (<=1kb)	17	31847032	31855793	8762	2	17691	ENSMUST00000234331.1	11	ENSMUSG00000024042	Sik1	salt inducible kinase 1
chr8	84067834	84068219	386	*	Promoter (<=1kb)	8	84066836	84096992	30157	1	19724	ENSMUST00000005600.5	998	ENSMUSG00000031706	Rfx1	regulatory factor X, 1 (influences HLA class II expression)
chr4	99652639	99654244	1606	*	Promoter (2-3kb)	4	99656299	99658622	2324	1	15221	ENSMUST00000087285.4	-2055	ENSMUSG00000067261	Foxd3	forkhead box D3
chr19	57361089	57361788	700	*	Promoter (<=1kb)	19	57361009	57389594	28586	1	226252	ENSMUST00000036407.4	80	ENSMUSG00000033478	Fam160b1	family with sequence similarity 160, member B1
chr10	80668295	80669262	968	*	Promoter (2-3kb)	10	80665332	80671976	6645	2	17347	ENSMUST00000003433.10	2714	ENSMUSG00000020190	Mknk2	MAP kinase-interacting serine/threonine kinase 2
chr1	138617268	138618672	1405	*	Promoter (1-2kb)	1	138484112	138619674	135563	2	59125	ENSMUST00000027642.4	1002	ENSMUSG00000026393	Nek7	NIMA (never in mitosis gene a)-related expressed kinase 7
chr17	26507095	26509299	2205	*	Promoter (<=1kb)	17	26505590	26508519	2930	2	19252	ENSMUST00000025025.6	0	ENSMUSG00000024190	Dusp1	dual specificity phosphatase 1
chr17	87282297	87284812	2516	*	Promoter (<=1kb)	17	87282886	87381769	98884	1	225049	ENSMUST00000041110.11	0	ENSMUSG00000036918	Ttc7	tetratricopeptide repeat domain 7
chr5	142821948	142822479	532	*	Distal Intergenic	5	142754789	142817662	62874	2	231861	ENSMUST00000151477.7	-4286	ENSMUSG00000039477	Tnrc18	trinucleotide repeat containing 18
chr6	52320935	52322029	1095	*	Distal Intergenic	6	52308389	52314832	6444	2	70593	ENSMUST00000125305.1	-6103	ENSMUSG00000086126	Evx1os	even skipped homeotic gene 1, opposite strand
chr19	8990426	8990951	526	*	Promoter (1-2kb)	19	8989284	9076919	87636	1	66395	ENSMUST00000092955.9	1142	ENSMUSG00000069833	Ahnak	AHNAK nucleoprotein (desmoyokin)
chr12	99392136	99394225	2090	*	Promoter (<=1kb)	12	99190078	99393797	203720	2	71375	ENSMUST00000046859.11	0	ENSMUSG00000033713	Foxn3	forkhead box N3
chr11	96830265	96830538	274	*	Promoter (<=1kb)	11	96817414	96829968	12555	2	18023	ENSMUST00000081775.11	-297	ENSMUSG00000038615	Nfe2l1	nuclear factor, erythroid derived 2,-like 1
chr7	25710533	25712448	1916	*	3' UTR	7	25712935	25716106	3172	2	52132	ENSMUST00000134201.1	3658	ENSMUSG00000002608	Ccdc97	coiled-coil domain containing 97
chr9	65549014	65549612	599	*	Distal Intergenic	9	65557002	65562164	5163	2	102595	ENSMUST00000213652.1	12552	ENSMUSG00000050721	Plekho2	pleckstrin homology domain containing, family O member 2
chr17	27555034	27557788	2755	*	Promoter (<=1kb)	17	27556663	27563034	6372	1	111241	ENSMUST00000117254.8	0	ENSMUSG00000078249	Hmga1b	high mobility group AT-hook 1B
chr5	65491801	65493792	1992	*	Promoter (<=1kb)	5	65427427	65492833	65407	2	68552	ENSMUST00000196121.1	0	ENSMUSG00000037822	Smim14	small integral membrane protein 14
chr3	93554425	93555968	1544	*	Promoter (<=1kb)	3	93555080	93564643	9564	1	20194	ENSMUST00000045756.13	0	ENSMUSG00000041959	S100a10	S100 calcium binding protein A10 (calpactin)
chr2	181580884	181582316	1433	*	Promoter (<=1kb)	2	181582241	181585170	2930	1	100271841	ENSMUST00000136759.1	0	ENSMUSG00000010492	Uckl1os	uridine-cytidine kinase 1-like 1, opposite strand
chr14	103346386	103347173	788	*	Promoter (<=1kb)	14	103113411	103346418	233008	2	105689	ENSMUST00000160758.7	0	ENSMUSG00000033004	Mycbp2	MYC binding protein 2, E3 ubiquitin protein ligase
chr11	69758191	69759489	1299	*	Promoter (<=1kb)	11	69733997	69758637	24641	2	20020	ENSMUST00000058470.15	0	ENSMUSG00000005198	Polr2a	polymerase (RNA) II (DNA directed) polypeptide A
chr1	87851991	87855491	3501	*	Promoter (<=1kb)	1	87853347	87854299	953	2	100503175	ENSMUST00000187511.1	0	ENSMUSG00000101942	Gm19582	predicted gene, 19582
chr15	81513890	81514762	873	*	Distal Intergenic	15	81473622	81475572	1951	1	56438	ENSMUST00000229991.1	40268	ENSMUSG00000022400	Rbx1	ring-box 1
chr7	127993162	127994188	1027	*	Promoter (<=1kb)	7	127989708	127993867	4160	2	66824	ENSMUST00000033056.4	0	ENSMUSG00000030793	Pycard	PYD and CARD domain containing
chr10	70096780	70097643	864	*	Promoter (<=1kb)	10	70097121	70193200	96080	1	76551	ENSMUST00000147545.7	0	ENSMUSG00000048701	Ccdc6	coiled-coil domain containing 6
chr8	33928770	33929768	999	*	Promoter (<=1kb)	8	33806768	33929276	122509	2	19663	ENSMUST00000231786.1	0	ENSMUSG00000031586	Rbpms	RNA binding protein gene with multiple splicing
chr19	5567355	5568805	1451	*	Promoter (<=1kb)	19	5568074	5571261	3188	1	381201	ENSMUST00000096318.3	0	ENSMUSG00000049562	Ap5b1	adaptor-related protein complex 5, beta 1 subunit
chr9	66124026	66124833	808	*	Promoter (<=1kb)	9	66109142	66124797	15656	2	56440	ENSMUST00000145449.1	0	ENSMUSG00000032382	Snx1	sorting nexin 1
chr2	180257485	180257845	361	*	Promoter (<=1kb)	2	180257536	180257611	76	1	100526556	ENSMUST00000175086.1	0	ENSMUSG00000092827	Mir3091	microRNA 3091
chr8	11007296	11009788	2493	*	Promoter (<=1kb)	8	10984681	11008458	23778	2	384783	ENSMUST00000040514.7	0	ENSMUSG00000038894	Irs2	insulin receptor substrate 2
chr5	112273865	112274418	554	*	Promoter (2-3kb)	5	112276691	112315361	38671	1	22022	ENSMUST00000031287.10	-2273	ENSMUSG00000029344	Tpst2	protein-tyrosine sulfotransferase 2
chr11	96204362	96204925	564	*	Distal Intergenic	11	96194316	96197447	3132	1	15408	ENSMUST00000062709.3	10046	ENSMUSG00000049604	Hoxb13	homeobox B13
chr7	24900698	24905185	4488	*	Promoter (<=1kb)	7	24902912	24926592	23681	1	16801	ENSMUST00000117796.7	0	ENSMUSG00000040940	Arhgef1	Rho guanine nucleotide exchange factor (GEF) 1
chr13	101695391	101696262	872	*	Promoter (<=1kb)	13	101689040	101694600	5561	2	18708	ENSMUST00000185795.1	-791	ENSMUSG00000041417	Pik3r1	phosphoinositide-3-kinase regulatory subunit 1
chr7	73597095	73598709	1615	*	Distal Intergenic	7	73539203	73558395	19193	2	69170	ENSMUST00000184587.3	-38700	ENSMUSG00000101970	1810026B05Rik	RIKEN cDNA 1810026B05 gene
chr8	105638230	105638580	351	*	Promoter (<=1kb)	8	105624350	105637485	13136	2	546100	ENSMUST00000182046.1	-745	ENSMUSG00000098120	Gm5914	predicted gene 5914
chr11	5522744	5523310	567	*	Promoter (<=1kb)	11	5521923	5525105	3183	1	22433	ENSMUST00000149159.2	821	ENSMUSG00000020484	Xbp1	X-box binding protein 1
chr10	80172773	80173398	626	*	Promoter (<=1kb)	10	80172944	80175146	2203	1	69770	ENSMUST00000041882.6	0	ENSMUSG00000035595	1600002K03Rik	RIKEN cDNA 1600002K03 gene
chr19	8994066	8994337	272	*	Intron (ENSMUST00000092956.2/66395, intron 1 of 4)	19	8989284	9076919	87636	1	66395	ENSMUST00000092955.9	4782	ENSMUSG00000069833	Ahnak	AHNAK nucleoprotein (desmoyokin)
chr11	96277176	96278947	1772	*	Promoter (2-3kb)	11	96281905	96285315	3411	1	15416	ENSMUST00000052650.3	-2958	ENSMUSG00000056648	Hoxb8	homeobox B8
chr11	69369997	69370482	486	*	Promoter (<=1kb)	11	69343273	69369406	26134	2	216848	ENSMUST00000108661.7	-591	ENSMUSG00000018474	Chd3	chromodomain helicase DNA binding protein 3
chr2	180256581	180257098	518	*	Promoter (<=1kb)	2	180257377	180258445	1069	1	66481	ENSMUST00000059080.6	-279	ENSMUSG00000039001	Rps21	ribosomal protein S21
chr14	31415811	31418010	2200	*	Promoter (<=1kb)	14	31373785	31417677	43893	2	24056	ENSMUST00000100730.9	0	ENSMUSG00000021892	Sh3bp5	SH3-domain binding protein 5 (BTK-associated)
chr3	89961955	89962317	363	*	Promoter (<=1kb)	3	89958007	89963114	5108	2	54667	ENSMUST00000168880.7	797	ENSMUSG00000060671	Atp8b2	ATPase, class I, type 8B, member 2
chr2	167064418	167064822	405	*	Promoter (<=1kb)	2	167065276	167065365	90	1	100217443	ENSMUST00000104510.1	-454	NA	Snord12	small nucleolar RNA, C/D box 12
chr6	82773649	82774409	761	*	Promoter (<=1kb)	6	82725025	82774454	49430	2	15277	ENSMUST00000000642.10	45	ENSMUSG00000000628	Hk2	hexokinase 2
chr12	111164402	111167409	3008	*	Promoter (<=1kb)	12	111166370	111267153	100784	1	22031	ENSMUST00000117269.7	0	ENSMUSG00000021277	Traf3	TNF receptor-associated factor 3
chr7	28814486	28815232	747	*	Promoter (<=1kb)	7	28814824	28818700	3877	1	15388	ENSMUST00000173818.7	0	ENSMUSG00000015165	Hnrnpl	heterogeneous nuclear ribonucleoprotein L
chr8	124272964	124273257	294	*	Intron (ENSMUST00000127664.1/108148, intron 1 of 15)	8	124295103	124323729	28627	1	108148	ENSMUST00000142547.1	-21846	ENSMUSG00000089704	Galnt2	polypeptide N-acetylgalactosaminyltransferase 2
chrX	136741854	136742314	461	*	Promoter (<=1kb)	20	136741888	136758159	16272	1	436230	ENSMUST00000125022.7	0	ENSMUSG00000087368	BC065397	cDNA sequence BC065397
chr11	94994594	94995301	708	*	Promoter (<=1kb)	11	94996064	95006899	10836	1	217124	ENSMUST00000107748.1	-763	ENSMUSG00000038976	Ppp1r9b	protein phosphatase 1, regulatory subunit 9B
chr11	54521784	54523421	1638	*	Promoter (<=1kb)	11	54522847	54699285	176439	1	192786	ENSMUST00000102743.9	0	ENSMUSG00000037533	Rapgef6	Rap guanine nucleotide exchange factor (GEF) 6
chr7	127029301	127029637	337	*	Promoter (<=1kb)	7	127027729	127028957	1229	2	110033	ENSMUST00000205754.1	-344	ENSMUSG00000030677	Kif22	kinesin family member 22
chr10	79862419	79862717	299	*	Promoter (<=1kb)	10	79862587	79862652	66	1	102465549	ENSMUST00000184090.1	0	ENSMUSG00000098562	Mir6910	microRNA 6910
chr1	13124811	13127067	2257	*	Promoter (<=1kb)	1	13113457	13127163	13707	2	383491	ENSMUST00000047577.6	96	ENSMUSG00000042414	Prdm14	PR domain containing 14
chr1	13590896	13591292	397	*	Promoter (<=1kb)	1	13564698	13589910	25213	2	72265	ENSMUST00000027068.10	-986	ENSMUSG00000025935	Tram1	translocating chain-associating membrane protein 1
chr17	29040866	29041264	399	*	Promoter (1-2kb)	17	29039694	29041731	2038	1	20383	ENSMUST00000233105.1	1172	ENSMUSG00000071172	Srsf3	serine/arginine-rich splicing factor 3
chr7	73592830	73594169	1340	*	Distal Intergenic	7	73539203	73558395	19193	2	69170	ENSMUST00000184587.3	-34435	ENSMUSG00000101970	1810026B05Rik	RIKEN cDNA 1810026B05 gene
chr19	37174467	37175557	1091	*	Promoter (<=1kb)	19	37174688	37175216	529	2	208922	ENSMUST00000128642.1	0	ENSMUSG00000039652	Cpeb3	cytoplasmic polyadenylation element binding protein 3
chr10	128095920	128097804	1885	*	Promoter (<=1kb)	10	128096380	128119340	22961	1	116848	ENSMUST00000219980.1	0	ENSMUSG00000040054	Baz2a	bromodomain adjacent to zinc finger domain, 2A
chr9	14274649	14277305	2657	*	Promoter (<=1kb)	9	14275067	14325817	50751	1	75747	ENSMUST00000209187.1	0	ENSMUSG00000032009	Sesn3	sestrin 3
chr11	96270151	96271633	1483	*	Promoter (<=1kb)	11	96271457	96276595	5139	1	15417	ENSMUST00000000010.8	0	ENSMUSG00000020875	Hoxb9	homeobox B9
chr8	72134865	72137376	2512	*	Promoter (<=1kb)	8	72134975	72144709	9735	1	326618	ENSMUST00000123177.1	0	ENSMUSG00000031799	Tpm4	tropomyosin 4
chr5	24423695	24425412	1718	*	Promoter (<=1kb)	5	24423837	24427612	3776	1	20535	ENSMUST00000153274.1	0	ENSMUSG00000028962	Slc4a2	solute carrier family 4 (anion exchanger), member 2
chr13	58214909	58216316	1408	*	Promoter (<=1kb)	13	58176156	58215653	39498	2	56085	ENSMUST00000058735.11	0	ENSMUSG00000005312	Ubqln1	ubiquilin 1
chr6	72616087	72617421	1335	*	Promoter (<=1kb)	6	72608432	72617000	8569	2	22134	ENSMUST00000070524.4	0	ENSMUSG00000056429	Tgoln1	trans-golgi network protein
chr11	53893620	53894027	408	*	Promoter (1-2kb)	11	53864542	53891660	27119	2	20520	ENSMUST00000019044.7	-1960	ENSMUSG00000018900	Slc22a5	solute carrier family 22 (organic cation transporter), member 5
chr17	33907869	33909202	1334	*	Promoter (<=1kb)	17	33908044	33909178	1135	2	407803	ENSMUST00000172526.2	0	ENSMUSG00000092564	BC051226	cDNA sequence BC051226
chr11	86812219	86814706	2488	*	Distal Intergenic	11	86768846	86807746	38901	2	67487	ENSMUST00000018569.13	-4473	ENSMUSG00000018425	Dhx40	DEAH (Asp-Glu-Ala-His) box polypeptide 40
chr10	42631846	42633991	2146	*	Intron (ENSMUST00000105497.7/14628, intron 2 of 5)	10	42678916	42702459	23544	1	14628	ENSMUST00000040718.5	-44925	ENSMUSG00000038280	Ostm1	osteopetrosis associated transmembrane protein 1
chr11	69999547	70000348	802	*	Promoter (<=1kb)	11	70000595	70010111	9517	1	13543	ENSMUST00000019362.14	-247	ENSMUSG00000020888	Dvl2	dishevelled segment polarity protein 2
chr3	66985322	66986209	888	*	Promoter (<=1kb)	3	66985670	66996473	10804	1	66880	ENSMUST00000162362.7	0	ENSMUSG00000034544	Rsrc1	arginine/serine-rich coiled-coil 1
chr3	103773012	103773380	369	*	Intron (ENSMUST00000154868.1/ENSMUST00000154868.1, intron 1 of 1)	3	103743562	103791075	47514	2	15257	ENSMUST00000106845.8	17695	ENSMUSG00000008730	Hipk1	homeodomain interacting protein kinase 1
chr19	4154210	4158076	3867	*	Promoter (<=1kb)	19	4154606	4156751	2146	1	19265	ENSMUST00000061086.8	0	ENSMUSG00000045826	Ptprcap	protein tyrosine phosphatase, receptor type, C polypeptide-associated protein
chr7	27166319	27167388	1070	*	Promoter (<=1kb)	7	27158658	27166802	8145	2	112406	ENSMUST00000080058.10	0	ENSMUSG00000058709	Egln2	egl-9 family hypoxia-inducible factor 2
chr13	9763667	9765541	1875	*	Promoter (<=1kb)	13	9684833	9765314	80482	2	66505	ENSMUST00000110636.8	0	ENSMUSG00000021156	Zmynd11	zinc finger, MYND domain containing 11
chr17	70989862	70991387	1526	*	Promoter (<=1kb)	17	70973133	70990890	17758	2	67938	ENSMUST00000038446.9	0	ENSMUSG00000034868	Myl12b	myosin, light chain 12B, regulatory
chr7	127253874	127255429	1556	*	3' UTR	7	127256959	127260709	3751	2	66422	ENSMUST00000035276.4	5280	ENSMUSG00000042462	Dctpp1	dCTP pyrophosphatase 1
chr2	167062185	167063564	1380	*	Promoter (<=1kb)	2	167062934	167065862	2929	1	68949	ENSMUST00000189909.6	0	ENSMUSG00000074578	Zfas1	zinc finger, NFX1-type containing 1, antisense RNA 1
chr10	80670301	80670696	396	*	Promoter (1-2kb)	10	80665332	80671976	6645	2	17347	ENSMUST00000003433.10	1280	ENSMUSG00000020190	Mknk2	MAP kinase-interacting serine/threonine kinase 2
chr9	72530307	72532840	2534	*	Promoter (<=1kb)	9	72532240	72622829	90590	1	319758	ENSMUST00000163401.8	0	ENSMUSG00000037674	Rfx7	regulatory factor X, 7
chr19	8772480	8773386	907	*	Promoter (1-2kb)	19	8772522	8774467	1946	2	67706	ENSMUST00000010249.5	1081	ENSMUSG00000118346	Tmem179b	transmembrane protein 179B
chr11	98948764	98949100	337	*	Intron (ENSMUST00000107474.7/19401, intron 1 of 8)	11	98939712	98950490	10779	1	19401	ENSMUST00000147985.1	9052	ENSMUSG00000037992	Rara	retinoic acid receptor, alpha
chr17	6771420	6772814	1395	*	Intron (ENSMUST00000064234.6/22350, intron 1 of 12)	17	6738041	6782784	44744	2	22350	ENSMUST00000064234.6	9970	ENSMUSG00000052397	Ezr	ezrin
chr6	8509374	8511302	1929	*	Promoter (<=1kb)	6	8509600	8597548	87949	1	170772	ENSMUST00000064285.14	0	ENSMUSG00000029638	Glcci1	glucocorticoid induced transcript 1
chr7	114414748	114417193	2446	*	Promoter (<=1kb)	7	114415281	114539251	123971	1	18576	ENSMUST00000032909.8	0	ENSMUSG00000030671	Pde3b	phosphodiesterase 3B, cGMP-inhibited
chr17	24722029	24722473	445	*	Promoter (<=1kb)	17	24722060	24722649	590	2	68342	ENSMUST00000141324.7	176	ENSMUSG00000040048	Ndufb10	NADH:ubiquinone oxidoreductase subunit B10
chr13	107888289	107888675	387	*	Promoter (1-2kb)	13	107724617	107890064	165448	2	67263	ENSMUST00000225822.1	1389	ENSMUSG00000032846	Zswim6	zinc finger SWIM-type containing 6
chr1	161038471	161039556	1086	*	Promoter (<=1kb)	1	161038082	161038158	77	1	100217446	ENSMUST00000083034.1	389	ENSMUSG00000064968	Snord47	small nucleolar RNA, C/D box 47
chr3	152209726	152211499	1774	*	Promoter (<=1kb)	3	152210422	152236826	26405	1	51886	ENSMUST00000166984.7	0	ENSMUSG00000028034	Fubp1	far upstream element (FUSE) binding protein 1
chr8	122282977	122284570	1594	*	Promoter (<=1kb)	8	122282141	122337251	55111	1	22761	ENSMUST00000054052.14	836	ENSMUSG00000049577	Zfpm1	zinc finger protein, multitype 1
chr10	59896243	59897996	1754	*	3' UTR	10	59879626	59898521	18896	1	56709	ENSMUST00000020309.6	16617	ENSMUSG00000020109	Dnajb12	DnaJ heat shock protein family (Hsp40) member B12
chr7	125579526	125580080	555	*	Distal Intergenic	7	125603429	125631506	28078	1	60504	ENSMUST00000206234.1	-23349	ENSMUSG00000030745	Il21r	interleukin 21 receptor
chr1	191397299	191398347	1049	*	Promoter (<=1kb)	1	191351975	191397041	45067	2	226849	ENSMUST00000067976.8	-258	ENSMUSG00000026626	Ppp2r5a	protein phosphatase 2, regulatory subunit B', alpha
chr12	80792280	80793204	925	*	Promoter (1-2kb)	12	80790559	80880835	90277	1	217684	ENSMUST00000068519.6	1721	ENSMUSG00000021133	Susd6	sushi domain containing 6
chr4	48042856	48043666	811	*	Promoter (1-2kb)	4	48045153	48086445	41293	1	18124	ENSMUST00000030025.9	-1487	ENSMUSG00000028341	Nr4a3	nuclear receptor subfamily 4, group A, member 3
chr10	81128865	81129692	828	*	3' UTR	10	81135220	81144496	9277	1	16969	ENSMUST00000125261.1	-5528	ENSMUSG00000035011	Zbtb7a	zinc finger and BTB domain containing 7a
chr7	141458182	141459406	1225	*	Promoter (1-2kb)	7	141457018	141458686	1669	1	66853	ENSMUST00000169723.1	1164	ENSMUSG00000025509	Pnpla2	patatin-like phospholipase domain containing 2
chr17	6749708	6750210	503	*	Intron (ENSMUST00000064234.6/22350, intron 6 of 12)	17	6740837	6742821	1985	2	22350	ENSMUST00000131131.1	-6887	ENSMUSG00000052397	Ezr	ezrin
chr7	30551804	30553706	1903	*	Promoter (<=1kb)	7	30552828	30552904	77	1	104795949	ENSMUST00000199248.1	0	ENSMUSG00000106236	Gm38670	predicted gene, 38670
chr3	21986369	21986864	496	*	Distal Intergenic	3	22076652	22216594	139943	1	81004	ENSMUST00000193734.5	-89788	ENSMUSG00000027630	Tbl1xr1	transducin (beta)-like 1X-linked receptor 1
chr12	59131553	59131920	368	*	Promoter (<=1kb)	12	59131502	59190222	58721	1	338320	ENSMUST00000177162.7	51	ENSMUSG00000021000	Mia2	MIA SH3 domain ER export factor 2
chr10	128742920	128743217	298	*	Promoter (<=1kb)	10	128720134	128744075	23942	2	13139	ENSMUST00000026414.8	858	ENSMUSG00000025357	Dgka	diacylglycerol kinase, alpha
chr16	44138833	44140224	1392	*	Promoter (<=1kb)	16	44085402	44139305	53904	2	11964	ENSMUST00000114666.8	0	ENSMUSG00000052459	Atp6v1a	ATPase, H+ transporting, lysosomal V1 subunit A
chr18	35653213	35655116	1904	*	Promoter (<=1kb)	18	35652167	35655187	3021	2	381148	ENSMUST00000097619.1	71	ENSMUSG00000073600	Prob1	proline rich basic protein 1
chr11	97801278	97801571	294	*	Promoter (<=1kb)	11	97801998	97824910	22913	1	16796	ENSMUST00000127033.8	-427	ENSMUSG00000038366	Lasp1	LIM and SH3 protein 1
chr17	34111331	34113183	1853	*	Promoter (<=1kb)	17	34112684	34113732	1049	2	14312	ENSMUST00000142570.1	549	ENSMUSG00000024335	Brd2	bromodomain containing 2
chr13	23761903	23763897	1995	*	Promoter (<=1kb)	13	23761853	23762386	534	2	360198	ENSMUST00000091701.2	0	ENSMUSG00000069265	Hist1h3a	histone cluster 1, H3a
chr9	100642738	100644879	2142	*	Promoter (<=1kb)	9	100643448	100796791	153344	1	20842	ENSMUST00000146312.7	0	ENSMUSG00000037286	Stag1	stromal antigen 1
chr11	87746864	87747614	751	*	Distal Intergenic	11	87756864	87756927	64	1	387160	ENSMUST00000198092.1	-9250	ENSMUSG00000105196	Mir142	microRNA 142
chr10	59978972	59979344	373	*	Distal Intergenic	10	59988404	59990383	1980	2	52717	ENSMUST00000182925.1	11039	ENSMUSG00000020107	Anapc16	anaphase promoting complex subunit 16
chr5	117357192	117358503	1312	*	Promoter (<=1kb)	5	117357304	117378601	21298	1	59043	ENSMUST00000031309.15	0	ENSMUSG00000029364	Wsb2	WD repeat and SOCS box-containing 2
chr2	32450963	32451355	393	*	Promoter (<=1kb)	2	32414487	32451422	36936	2	227731	ENSMUST00000028160.14	67	ENSMUSG00000026819	Slc25a25	solute carrier family 25 (mitochondrial carrier, phosphate carrier), member 25
chr1	178405366	178406745	1380	*	Promoter (<=1kb)	1	178406085	178437450	31366	1	68226	ENSMUST00000194861.1	0	ENSMUSG00000026495	Efcab2	EF-hand calcium binding domain 2
chr15	76198312	76199746	1435	*	Promoter (<=1kb)	15	76170976	76199406	28431	2	18810	ENSMUST00000169438.7	0	ENSMUSG00000022565	Plec	plectin
chr15	102672098	102672390	293	*	Promoter (<=1kb)	15	102665801	102672352	6552	2	67942	ENSMUST00000186952.1	0	ENSMUSG00000062683	Atp5g2	ATP synthase, H+ transporting, mitochondrial F0 complex, subunit C2 (subunit 9)
chr19	59459397	59459712	316	*	Promoter (<=1kb)	19	59459519	59465353	5835	1	13797	ENSMUST00000174353.1	0	ENSMUSG00000043969	Emx2	empty spiracles homeobox 2
chr1	172311016	172311577	562	*	Promoter (<=1kb)	1	172311771	172319841	8071	1	140559	ENSMUST00000085912.9	-194	ENSMUSG00000038034	Igsf8	immunoglobulin superfamily, member 8
chr1	178328607	178328943	337	*	Promoter (<=1kb)	1	178323620	178329407	5788	2	51810	ENSMUST00000189450.1	464	ENSMUSG00000039630	Hnrnpu	heterogeneous nuclear ribonucleoprotein U
chr4	59804696	59807043	2348	*	Promoter (<=1kb)	4	59805840	59904737	98898	1	209131	ENSMUST00000030080.6	0	ENSMUSG00000028385	Snx30	sorting nexin family member 30
chr1	53780307	53780920	614	*	Intron (ENSMUST00000027263.13/98267, intron 1 of 7)	1	53761149	53785157	24009	2	98267	ENSMUST00000185920.1	4237	ENSMUSG00000026094	Stk17b	serine/threonine kinase 17b (apoptosis-inducing)
chr6	122810303	122812391	2089	*	Exon (ENSMUST00000204407.1/ENSMUST00000204407.1, exon 1 of 1)	6	122819914	122845366	25453	1	60611	ENSMUST00000003238.13	-7523	ENSMUSG00000003154	Foxj2	forkhead box J2
chr15	79903301	79904024	724	*	Promoter (2-3kb)	15	79906123	79907091	969	1	80287	ENSMUST00000175827.1	-2099	ENSMUSG00000009585	Apobec3	apolipoprotein B mRNA editing enzyme, catalytic polypeptide 3
chr14	54230323	54232313	1991	*	Distal Intergenic	14	54239661	54253914	14254	2	13135	ENSMUST00000128231.1	21601	ENSMUSG00000022174	Dad1	defender against cell death 1
chr5	123127851	123129926	2076	*	Promoter (2-3kb)	5	123103044	123132396	29353	2	23912	ENSMUST00000186469.6	2470	ENSMUSG00000029449	Rhof	ras homolog family member F (in filopodia)
chr10	68282042	68282426	385	*	Distal Intergenic	10	68092520	68278740	186221	2	71371	ENSMUST00000219238.1	-3302	ENSMUSG00000019947	Arid5b	AT rich interactive domain 5B (MRF1-like)
chr8	25098386	25099414	1029	*	Promoter (1-2kb)	8	25101216	25109368	8153	1	74744	ENSMUST00000210072.1	-1802	NA	5830408C22Rik	RIKEN cDNA 5830408C22 gene
chr15	67145522	67145994	473	*	Intron (ENSMUST00000229028.1/20442, intron 2 of 8)	15	67114238	67129023	14786	2	20442	ENSMUST00000230150.1	-16499	ENSMUSG00000013846	St3gal1	ST3 beta-galactoside alpha-2,3-sialyltransferase 1
chr13	111935754	111937579	1826	*	Distal Intergenic	13	111867936	111871937	4002	1	102636620	ENSMUST00000128198.1	67818	ENSMUSG00000086111	Gm15326	predicted gene 15326
chr3	21988683	21988951	269	*	Distal Intergenic	3	22076652	22216594	139943	1	81004	ENSMUST00000193734.5	-87701	ENSMUSG00000027630	Tbl1xr1	transducin (beta)-like 1X-linked receptor 1
chr9	108051958	108054179	2222	*	Promoter (<=1kb)	9	108053159	108055701	2543	1	320844	ENSMUST00000085060.2	0	ENSMUSG00000032593	Amigo3	adhesion molecule with Ig like domain 3
chr11	83849667	83850497	831	*	Promoter (<=1kb)	11	83850063	83856098	6036	1	21410	ENSMUST00000135975.2	0	ENSMUSG00000020679	Hnf1b	HNF1 homeobox B
chr15	27782820	27785871	3052	*	Promoter (2-3kb)	15	27773888	27788638	14751	2	223435	ENSMUST00000226287.1	2767	ENSMUSG00000022263	Trio	triple functional domain (PTPRF interacting)
chr5	103778436	103778713	278	*	Intron (ENSMUST00000126335.1/17355, intron 2 of 6)	5	103784359	103811595	27237	1	17355	ENSMUST00000152145.1	-5646	ENSMUSG00000029313	Aff1	AF4/FMR2 family, member 1
chr10	59910658	59911139	482	*	Distal Intergenic	10	59879626	59898521	18896	1	56709	ENSMUST00000020309.6	31032	ENSMUSG00000020109	Dnajb12	DnaJ heat shock protein family (Hsp40) member B12
chr2	38346909	38348074	1166	*	Promoter (2-3kb)	2	38350759	38369733	18975	1	16870	ENSMUST00000000253.5	-2685	ENSMUSG00000000247	Lhx2	LIM homeobox protein 2
chr17	10317948	10319187	1240	*	Promoter (<=1kb)	17	10210189	10319361	109173	2	19317	ENSMUST00000233828.1	174	ENSMUSG00000062078	Qk	quaking
chr12	55487440	55487733	294	*	Downstream (1-2kb)	12	55490407	55491810	1404	2	18035	ENSMUST00000219869.1	4077	ENSMUSG00000021025	Nfkbia	nuclear factor of kappa light polypeptide gene enhancer in B cells inhibitor, alpha
chr11	118246652	118249228	2577	*	Promoter (<=1kb)	11	118132019	118248502	116484	2	19157	ENSMUST00000100181.10	0	ENSMUSG00000017132	Cyth1	cytohesin 1
chr8	70763609	70764416	808	*	Promoter (2-3kb)	8	70762774	70766663	3890	2	65972	ENSMUST00000034299.5	2247	ENSMUSG00000031838	Ifi30	interferon gamma inducible protein 30
chr13	5864478	5865283	806	*	Promoter (<=1kb)	13	5864678	5866770	2093	1	23849	ENSMUST00000221734.1	0	ENSMUSG00000000078	Klf6	Kruppel-like factor 6
chr12	76372879	76373470	592	*	Promoter (2-3kb)	12	76370266	76396950	26685	1	268564	ENSMUST00000042779.3	2613	ENSMUSG00000033454	Zbtb1	zinc finger and BTB domain containing 1
chr11	107416648	107417391	744	*	Intron (ENSMUST00000103064.9/71795, intron 1 of 9)	11	107207892	107470699	262808	2	71795	ENSMUST00000103064.9	53308	ENSMUSG00000040430	Pitpnc1	phosphatidylinositol transfer protein, cytoplasmic 1
chr19	8755637	8757587	1951	*	Promoter (<=1kb)	19	8757073	8770922	13850	1	53319	ENSMUST00000010241.13	0	ENSMUSG00000010097	Nxf1	nuclear RNA export factor 1
chr17	84113407	84120477	7071	*	Distal Intergenic	17	84078660	84089875	11216	1	74473	ENSMUST00000234076.1	34747	ENSMUSG00000117571	4933433H22Rik	RIKEN cDNA 4933433H22 gene
chr7	131546788	131547112	325	*	Promoter (1-2kb)	7	131548773	131556589	7817	1	15372	ENSMUST00000183219.7	-1661	ENSMUSG00000050100	Hmx2	H6 homeobox 2
chr1	180390156	180391019	864	*	Intron (ENSMUST00000070181.6/320404, intron 2 of 7)	1	180330485	180424802	94318	1	320404	ENSMUST00000070181.6	59671	ENSMUSG00000038855	Itpkb	inositol 1,4,5-trisphosphate 3-kinase B
chr1	156718187	156719492	1306	*	Promoter (<=1kb)	1	156678532	156719072	40541	2	215015	ENSMUST00000122424.7	0	ENSMUSG00000033557	Fam20b	family with sequence similarity 20, member B
chr10	54004919	54006821	1903	*	Exon (ENSMUST00000105469.1/17155, exon 6 of 6)	10	53918719	53977115	58397	2	17155	ENSMUST00000219234.1	-27804	ENSMUSG00000003746	Man1a	mannosidase 1, alpha
chr6	113695986	113698199	2214	*	Promoter (<=1kb)	6	113697050	113711069	14020	1	381801	ENSMUST00000089018.10	0	ENSMUSG00000056952	Tatdn2	TatD DNase domain containing 2
chr2	164880916	164881482	567	*	Promoter (<=1kb)	2	164880052	164883110	3059	1	228866	ENSMUST00000122810.1	864	ENSMUSG00000039849	Pcif1	PDX1 C-terminal inhibiting factor 1
chr1	125435872	125436543	672	*	Promoter (<=1kb)	1	125405880	125435727	29848	2	74117	ENSMUST00000188497.6	-145	ENSMUSG00000026341	Actr3	ARP3 actin-related protein 3
chr2	167688730	167690132	1403	*	Promoter (<=1kb)	2	167688915	167690418	1504	1	12608	ENSMUST00000070642.3	0	ENSMUSG00000056501	Cebpb	CCAAT/enhancer binding protein (C/EBP), beta
chr10	93831668	93832365	698	*	Promoter (<=1kb)	10	93831555	93848538	16984	1	327799	ENSMUST00000095333.5	113	ENSMUSG00000020020	Usp44	ubiquitin specific peptidase 44
chr7	4147216	4147688	473	*	Promoter (2-3kb)	7	4144720	4145642	923	1	232798	ENSMUST00000146434.1	2496	ENSMUSG00000035545	Leng8	leukocyte receptor cluster (LRC) member 8
chr6	34874853	34876553	1701	*	Promoter (<=1kb)	6	34875346	34876980	1635	2	78412	ENSMUST00000140458.1	427	ENSMUSG00000046806	Cyren	cell cycle regulator of NHEJ
chr2	143914581	143915182	602	*	Promoter (<=1kb)	2	143915320	143943324	28005	1	56431	ENSMUST00000103172.3	-138	ENSMUSG00000015932	Dstn	destrin
chr5	122158526	122159371	846	*	Promoter (<=1kb)	5	122158593	122175096	16504	1	19047	ENSMUST00000197730.1	0	ENSMUSG00000004455	Ppp1cc	protein phosphatase 1 catalytic subunit gamma
chr17	86962618	86964378	1761	*	Promoter (<=1kb)	17	86963082	87000069	36988	1	104215	ENSMUST00000024956.14	0	ENSMUSG00000024143	Rhoq	ras homolog family member Q
chr4	136147271	136147785	515	*	Distal Intergenic	4	136143864	136144716	853	1	15903	ENSMUST00000151001.1	3407	ENSMUSG00000007872	Id3	inhibitor of DNA binding 3
chr11	5520740	5522126	1387	*	Promoter (<=1kb)	11	5521005	5524026	3022	1	22433	ENSMUST00000145588.1	0	ENSMUSG00000020484	Xbp1	X-box binding protein 1
chr11	69580465	69581839	1375	*	Promoter (<=1kb)	11	69580405	69591873	11469	1	22059	ENSMUST00000108657.3	60	ENSMUSG00000059552	Trp53	transformation related protein 53
chr12	112867483	112869057	1575	*	Promoter (<=1kb)	12	112853147	112868228	15082	2	56696	ENSMUST00000222776.1	0	ENSMUSG00000021298	Gpr132	G protein-coupled receptor 132
chr1	178330043	178330925	883	*	Promoter (<=1kb)	1	178323134	178330621	7488	2	51810	ENSMUST00000188044.6	0	ENSMUSG00000039630	Hnrnpu	heterogeneous nuclear ribonucleoprotein U
chr4	97771900	97773018	1119	*	Promoter (<=1kb)	4	97772734	98000466	227733	1	18027	ENSMUST00000152023.7	0	ENSMUSG00000028565	Nfia	nuclear factor I/A
chr14	79291488	79292047	560	*	Exon (ENSMUST00000022595.7/66214, exon 3 of 5)	14	79288756	79301645	12890	2	66214	ENSMUST00000022595.7	9598	ENSMUSG00000022018	Rgcc	regulator of cell cycle
chr18	70529585	70531376	1792	*	Promoter (<=1kb)	18	70508680	70530138	21459	2	26447	ENSMUST00000161542.7	0	ENSMUSG00000038425	Poli	polymerase (DNA directed), iota
chr2	144264272	144265022	751	*	Promoter (1-2kb)	2	144265979	144266216	238	2	100313519	ENSMUST00000104526.1	1194	ENSMUSG00000077714	Snord17	small nucleolar RNA, C/D box 17
chr5	65488987	65489344	358	*	Intron (ENSMUST00000196121.1/68552, intron 1 of 2)	5	65427427	65492833	65407	2	68552	ENSMUST00000196121.1	3489	ENSMUSG00000037822	Smim14	small integral membrane protein 14
chr2	25193791	25197243	3453	*	Promoter (<=1kb)	2	25192966	25196886	3921	2	227612	ENSMUST00000081869.6	0	ENSMUSG00000059555	Tor4a	torsin family 4, member A
chr17	24548649	24549644	996	*	Promoter (<=1kb)	17	24549950	24596508	46559	1	18763	ENSMUST00000035565.4	-306	ENSMUSG00000032855	Pkd1	polycystin 1, transient receptor poteintial channel interacting
chr10	60280215	60280797	583	*	Promoter (2-3kb)	10	60277628	60302597	24970	1	19156	ENSMUST00000179238.7	2587	ENSMUSG00000004207	Psap	prosaposin
chr11	52251712	52252271	560	*	Intron (ENSMUST00000181262.1/ENSMUST00000181262.1, intron 1 of 2)	11	52236864	52246052	9189	1	21402	ENSMUST00000116595.2	14848	ENSMUSG00000036309	Skp1a	S-phase kinase-associated protein 1A
chr15	100617189	100617461	273	*	Promoter (<=1kb)	15	100616332	100616976	645	1	23994	ENSMUST00000230384.1	857	ENSMUSG00000000346	Dazap2	DAZ associated protein 2
chr11	107449105	107452465	3361	*	Intron (ENSMUST00000103064.9/71795, intron 1 of 9)	11	107207892	107470699	262808	2	71795	ENSMUST00000103064.9	18234	ENSMUSG00000040430	Pitpnc1	phosphatidylinositol transfer protein, cytoplasmic 1
chr5	100416523	100416996	474	*	Promoter (<=1kb)	5	100361649	100416234	54586	2	69162	ENSMUST00000094578.10	-289	ENSMUSG00000035325	Sec31a	Sec31 homolog A (S. cerevisiae)
chr5	103759045	103759314	270	*	Intron (ENSMUST00000126335.1/17355, intron 2 of 6)	5	103754573	103855322	100750	1	17355	ENSMUST00000031256.5	4472	ENSMUSG00000029313	Aff1	AF4/FMR2 family, member 1
chr13	37855166	37855647	482	*	Promoter (2-3kb)	13	37857934	37893914	35981	1	68750	ENSMUST00000138110.7	-2287	ENSMUSG00000039087	Rreb1	ras responsive element binding protein 1
chr10	54051470	54051798	329	*	Intron (ENSMUST00000003843.15/17155, intron 2 of 12)	10	53907010	54075709	168700	2	17155	ENSMUST00000105470.8	23911	ENSMUSG00000003746	Man1a	mannosidase 1, alpha
chrX	140542610	140543167	558	*	Promoter (<=1kb)	20	140539528	140542668	3141	2	14605	ENSMUST00000112995.2	0	ENSMUSG00000031431	Tsc22d3	TSC22 domain family, member 3
chr19	4332788	4333939	1152	*	Promoter (<=1kb)	19	4329191	4333919	4729	2	225876	ENSMUST00000176497.1	0	ENSMUSG00000054611	Kdm2a	lysine (K)-specific demethylase 2A
chr17	46773816	46774313	498	*	Promoter (1-2kb)	17	46772635	46773396	762	1	67101	ENSMUST00000071430.6	1181	ENSMUSG00000062619	2310039H08Rik	RIKEN cDNA 2310039H08 gene
chr11	48838708	48839645	938	*	Promoter (<=1kb)	11	48838804	48845604	6801	1	94089	ENSMUST00000129674.1	0	ENSMUSG00000040350	Trim7	tripartite motif-containing 7
chr2	38354316	38356912	2597	*	Promoter (<=1kb)	2	38353802	38360089	6288	1	16870	ENSMUST00000175896.1	514	ENSMUSG00000000247	Lhx2	LIM homeobox protein 2
chr7	101107098	101111129	4032	*	Promoter (<=1kb)	7	101108733	101284405	175673	1	207278	ENSMUST00000032931.8	0	ENSMUSG00000030691	Fchsd2	FCH and double SH3 domains 2
chr1	75217147	75217581	435	*	Promoter (<=1kb)	1	75215612	75217434	1823	2	22145	ENSMUST00000188593.1	0	ENSMUSG00000026202	Tuba4a	tubulin, alpha 4A
chr1	42700355	42701664	1310	*	3' UTR	1	42695768	42703176	7409	1	18993	ENSMUST00000054883.3	4587	ENSMUSG00000045515	Pou3f3	POU domain, class 3, transcription factor 3
chr11	98958912	98961774	2863	*	Promoter (<=1kb)	11	98960412	98974942	14531	1	19401	ENSMUST00000107473.2	0	ENSMUSG00000037992	Rara	retinoic acid receptor, alpha
chr8	122550335	122551098	764	*	Promoter (<=1kb)	8	122481698	122551329	69632	2	234839	ENSMUST00000067252.13	231	ENSMUSG00000014444	Piezo1	piezo-type mechanosensitive ion channel component 1
chr18	84851482	84851931	450	*	Promoter (<=1kb)	18	84851879	84879862	27984	1	109672	ENSMUST00000163083.1	0	ENSMUSG00000024646	Cyb5a	cytochrome b5 type A (microsomal)
chr11	62456670	62458973	2304	*	Promoter (<=1kb)	11	62316426	62457332	140907	2	20185	ENSMUST00000018645.12	0	ENSMUSG00000018501	Ncor1	nuclear receptor co-repressor 1
chr18	35597971	35599683	1713	*	Promoter (<=1kb)	18	35598641	35617185	18545	1	67869	ENSMUST00000041314.15	0	ENSMUSG00000037058	Paip2	polyadenylate-binding protein-interacting protein 2
chr6	72551245	72553153	1909	*	Promoter (<=1kb)	6	72552938	72558257	5320	1	12332	ENSMUST00000126101.2	0	ENSMUSG00000056737	Capg	capping protein (actin filament), gelsolin-like
chr11	60210104	60211382	1279	*	Promoter (<=1kb)	11	60200463	60210465	10003	2	20787	ENSMUST00000144942.1	0	ENSMUSG00000020538	Srebf1	sterol regulatory element binding transcription factor 1
chr6	114893475	114894869	1395	*	Intron (ENSMUST00000032459.13/232334, intron 1 of 4)	6	114860628	114875107	14480	2	232334	ENSMUST00000152710.7	-18368	ENSMUSG00000030315	Vgll4	vestigial like family member 4
chr10	128086353	128086723	371	*	Promoter (<=1kb)	10	128086230	128089152	2923	1	11947	ENSMUST00000124993.1	123	ENSMUSG00000025393	Atp5b	ATP synthase, H+ transporting mitochondrial F1 complex, beta subunit
chr9	108306192	108306794	603	*	Promoter (<=1kb)	9	108306797	108336734	29938	1	11848	ENSMUST00000194701.5	-3	ENSMUSG00000007815	Rhoa	ras homolog family member A
chr6	99026971	99029182	2212	*	Promoter (<=1kb)	6	98929466	99028258	98793	2	108655	ENSMUST00000177437.7	0	ENSMUSG00000030067	Foxp1	forkhead box P1
chr14	56886882	56887919	1038	*	Promoter (<=1kb)	14	56887819	56962701	74883	1	76007	ENSMUST00000022511.9	0	ENSMUSG00000021945	Zmym2	zinc finger, MYM-type 2
chr17	6774521	6775933	1413	*	Intron (ENSMUST00000064234.6/22350, intron 1 of 12)	17	6738041	6782784	44744	2	22350	ENSMUST00000064234.6	6851	ENSMUSG00000052397	Ezr	ezrin
chr11	77385805	77387358	1554	*	Intron (ENSMUST00000156488.7/237860, intron 3 of 3)	11	77348288	77432157	83870	1	237860	ENSMUST00000180554.1	37517	ENSMUSG00000037926	Ssh2	slingshot protein phosphatase 2
chr4	133173729	133174411	683	*	Promoter (1-2kb)	4	133176001	133176612	612	1	242687	ENSMUST00000123578.1	-1590	ENSMUSG00000028868	Wasf2	WAS protein family, member 2
chr11	98782258	98783871	1614	*	Distal Intergenic	11	98767932	98775333	7402	2	217166	ENSMUST00000064941.6	-6925	ENSMUSG00000020889	Nr1d1	nuclear receptor subfamily 1, group D, member 1
chr6	97178859	97180381	1523	*	Promoter (<=1kb)	6	97152997	97179122	26126	2	232286	ENSMUST00000095664.5	0	ENSMUSG00000030059	Tmf1	TATA element modulatory factor 1
chr7	102238767	102239908	1142	*	Promoter (2-3kb)	7	102235903	102237654	1752	1	233575	ENSMUST00000134621.1	2864	ENSMUSG00000030990	Pgap2	post-GPI attachment to proteins 2
chr11	85841945	85842439	495	*	3' UTR	11	85832551	85841948	9398	1	21385	ENSMUST00000000095.6	9394	ENSMUSG00000000093	Tbx2	T-box 2
chr4	155178163	155179086	924	*	Intron (ENSMUST00000129314.1/20481, intron 1 of 6)	4	155154075	155188296	34222	2	20481	ENSMUST00000129314.1	9210	ENSMUSG00000029050	Ski	ski sarcoma viral oncogene homolog (avian)
chr5	125405134	125406783	1650	*	Distal Intergenic	5	125414788	125415897	1110	2	208144	ENSMUST00000196371.1	9114	ENSMUSG00000029480	Dhx37	DEAH (Asp-Glu-Ala-His) box polypeptide 37
chr8	94385647	94388469	2823	*	Promoter (<=1kb)	8	94386438	94395377	8940	1	64209	ENSMUST00000161576.7	0	ENSMUSG00000031770	Herpud1	homocysteine-inducible, endoplasmic reticulum stress-inducible, ubiquitin-like domain member 1
chr13	98355886	98357483	1598	*	Promoter (1-2kb)	13	98354242	98359305	5064	1	15229	ENSMUST00000105098.5	1644	ENSMUSG00000078302	Foxd1	forkhead box D1
chr6	83440635	83442325	1691	*	Promoter (<=1kb)	6	83362373	83441675	79303	2	194388	ENSMUST00000089622.10	0	ENSMUSG00000034832	Tet3	tet methylcytosine dioxygenase 3
chr3	87527486	87528449	964	*	Promoter (1-2kb)	3	87525618	87531034	5417	1	27049	ENSMUST00000152010.1	1868	ENSMUSG00000003382	Etv3	ets variant 3
chr11	100321752	100322937	1186	*	Promoter (<=1kb)	11	100320884	100321533	650	1	20918	ENSMUST00000132618.1	868	ENSMUSG00000035530	Eif1	eukaryotic translation initiation factor 1
chr17	24549966	24550601	636	*	Promoter (<=1kb)	17	24549950	24596508	46559	1	18763	ENSMUST00000035565.4	16	ENSMUSG00000032855	Pkd1	polycystin 1, transient receptor poteintial channel interacting
chr3	96267754	96268261	508	*	Promoter (<=1kb)	3	96268654	96269141	488	1	319154	ENSMUST00000098843.2	-393	ENSMUSG00000074403	Hist2h3b	histone cluster 2, H3b
chr2	165856913	165858154	1242	*	Promoter (<=1kb)	2	165784152	165858173	74022	2	228880	ENSMUST00000109266.10	19	ENSMUSG00000039671	Zmynd8	zinc finger, MYND-type containing 8
chr2	167351015	167352125	1111	*	Promoter (1-2kb)	2	167298444	167349183	50740	2	56336	ENSMUST00000109221.8	-1832	ENSMUSG00000017929	B4galt5	UDP-Gal:betaGlcNAc beta 1,4-galactosyltransferase, polypeptide 5
chr11	49243184	49244823	1640	*	Promoter (<=1kb)	11	49244191	49263022	18832	1	17308	ENSMUST00000167400.7	0	ENSMUSG00000020346	Mgat1	mannoside acetylglucosaminyltransferase 1
chr6	117905380	117906150	771	*	Promoter (<=1kb)	6	117906790	117923798	17009	1	98758	ENSMUST00000179224.7	-640	ENSMUSG00000042079	Hnrnpf	heterogeneous nuclear ribonucleoprotein F
chr4	150238737	150239151	415	*	Promoter (1-2kb)	4	150237700	150242142	4443	1	13806	ENSMUST00000141931.1	1037	ENSMUSG00000063524	Eno1	enolase 1, alpha non-neuron
chr11	118210459	118210855	397	*	Promoter (1-2kb)	11	118164166	118212742	48577	2	19157	ENSMUST00000106302.8	1887	ENSMUSG00000017132	Cyth1	cytohesin 1
chr4	44167351	44168008	658	*	Promoter (<=1kb)	4	44126210	44167608	41399	2	73469	ENSMUST00000098098.8	0	ENSMUSG00000035696	Rnf38	ring finger protein 38
chr15	67150065	67150429	365	*	Intron (ENSMUST00000229028.1/20442, intron 2 of 8)	15	67114238	67129023	14786	2	20442	ENSMUST00000230150.1	-21042	ENSMUSG00000013846	St3gal1	ST3 beta-galactoside alpha-2,3-sialyltransferase 1
chr8	14988244	14989173	930	*	Promoter (1-2kb)	8	14990359	14991124	766	1	234094	ENSMUST00000162444.1	-1186	ENSMUSG00000071176	Arhgef10	Rho guanine nucleotide exchange factor (GEF) 10
chr19	44295770	44297138	1369	*	Promoter (2-3kb)	19	44293676	44306864	13189	1	20250	ENSMUST00000026221.5	2094	ENSMUSG00000025203	Scd2	stearoyl-Coenzyme A desaturase 2
chr3	126692826	126693604	779	*	Intron (ENSMUST00000106402.7/108058, intron 3 of 19)	3	126778167	126784772	6606	1	108058	ENSMUST00000134987.2	-84563	ENSMUSG00000053819	Camk2d	calcium/calmodulin-dependent protein kinase II, delta
chr5	20950727	20952556	1830	*	Promoter (<=1kb)	5	20893028	20951822	58795	2	242860	ENSMUST00000036489.9	0	ENSMUSG00000039968	Rsbn1l	round spermatid basic protein 1-like
chr19	46659567	46659891	325	*	Distal Intergenic	19	46668087	46669513	1427	2	13074	ENSMUST00000131142.1	9622	ENSMUSG00000003555	Cyp17a1	cytochrome P450, family 17, subfamily a, polypeptide 1
chr13	28951670	28954104	2435	*	Promoter (<=1kb)	13	28948919	28953713	4795	2	20677	ENSMUST00000067230.5	0	ENSMUSG00000076431	Sox4	SRY (sex determining region Y)-box 4
chr12	84187508	84189167	1660	*	Exon (ENSMUST00000220651.1/ENSMUST00000220651.1, exon 1 of 1)	12	84149278	84194015	44738	2	238317	ENSMUST00000110294.1	4848	ENSMUSG00000042507	Elmsan1	ELM2 and Myb/SANT-like domain containing 1
chr1	153486551	153488087	1537	*	Promoter (<=1kb)	1	153455758	153487608	31851	2	13211	ENSMUST00000186380.6	0	ENSMUSG00000042699	Dhx9	DEAH (Asp-Glu-Ala-His) box polypeptide 9
chr3	51339667	51341995	2329	*	Promoter (<=1kb)	3	51252720	51340663	87944	2	69257	ENSMUST00000194641.5	0	ENSMUSG00000037174	Elf2	E74-like factor 2
chr7	44838312	44842775	4464	*	Promoter (<=1kb)	7	44838691	44839781	1091	1	14204	ENSMUST00000124695.1	0	ENSMUSG00000074141	Il4i1	interleukin 4 induced 1
chr14	54577069	54578113	1045	*	Promoter (<=1kb)	14	54567472	54577558	10087	2	16475	ENSMUST00000054487.9	0	ENSMUSG00000022178	Ajuba	ajuba LIM protein
chr11	103360394	103361523	1130	*	Promoter (<=1kb)	11	103331497	103360900	29404	2	544817	ENSMUST00000107024.7	0	ENSMUSG00000034255	Arhgap27	Rho GTPase activating protein 27
chr14	121928710	121933367	4658	*	Intron (ENSMUST00000039803.6/68889, intron 4 of 8)	14	121916203	121994450	78248	1	68889	ENSMUST00000227684.1	12507	ENSMUSG00000041765	Ubac2	ubiquitin associated domain containing 2
chr13	5860755	5861089	335	*	Promoter (<=1kb)	13	5861482	5870394	8913	1	23849	ENSMUST00000000080.7	-393	ENSMUSG00000000078	Klf6	Kruppel-like factor 6
chr17	34997466	34998079	614	*	Promoter (2-3kb)	17	35000987	35016322	15336	1	22321	ENSMUST00000087315.13	-2908	ENSMUSG00000007029	Vars	valyl-tRNA synthetase
chr13	23760631	23761521	891	*	Promoter (<=1kb)	13	23760692	23761230	539	2	326619	ENSMUST00000102964.3	0	ENSMUSG00000060093	Hist1h4a	histone cluster 1, H4a
chr10	67548077	67549586	1510	*	Promoter (<=1kb)	10	67544511	67548955	4445	2	211488	ENSMUST00000075686.5	0	ENSMUSG00000057134	Ado	2-aminoethanethiol (cysteamine) dioxygenase
chr10	13982556	13984670	2115	*	Intron (ENSMUST00000187083.6/15273, intron 1 of 12)	10	13967024	14079675	112652	1	15273	ENSMUST00000191464.1	15532	ENSMUSG00000015501	Hivep2	human immunodeficiency virus type I enhancer binding protein 2
chr11	117328488	117328996	509	*	Promoter (2-3kb)	11	117326433	117356376	29944	1	53860	ENSMUST00000127383.7	2055	ENSMUSG00000059248	2020-09-09	septin 9
chr10	128503447	128503963	517	*	Exon (ENSMUST00000180477.1/654440, exon 2 of 2)	10	128499364	128504242	4879	1	654440	ENSMUST00000180477.1	4083	ENSMUSG00000097353	A430046D13Rik	Riken cDNA A430046D13 gene
chr2	167632257	167632907	651	*	Promoter (<=1kb)	2	167607638	167632095	24458	2	66589	ENSMUST00000109207.9	-162	ENSMUSG00000078923	Ube2v1	ubiquitin-conjugating enzyme E2 variant 1
chr4	133728931	133730316	1386	*	Intron (ENSMUST00000105897.9/93760, intron 1 of 19)	4	133720779	133723879	3101	2	93760	ENSMUST00000139709.2	-5052	ENSMUSG00000007880	Arid1a	AT rich interactive domain 1A (SWI-like)
chr15	74988010	74990238	2229	*	Exon (ENSMUST00000193816.1/ENSMUST00000193816.1, exon 1 of 1)	15	74979812	74983430	3619	2	57248	ENSMUST00000166694.1	-4580	ENSMUSG00000022586	Ly6i	lymphocyte antigen 6 complex, locus I
chr7	63922682	63923326	645	*	Promoter (1-2kb)	7	63891400	63924870	33471	2	50794	ENSMUST00000183817.1	1544	ENSMUSG00000052040	Klf13	Kruppel-like factor 13
chr16	11070860	11079211	8352	*	5' UTR	16	11066330	11074985	8656	1	20621	ENSMUST00000089011.5	4530	ENSMUSG00000037972	Snn	stannin
chr12	3426278	3426660	383	*	Promoter (<=1kb)	12	3406706	3426714	20009	2	100043040	ENSMUST00000179637.2	54	ENSMUSG00000071456	1110002L01Rik	RIKEN cDNA 1110002L01 gene
chr3	93552535	93553150	616	*	Promoter (1-2kb)	3	93555080	93564643	9564	1	20194	ENSMUST00000045756.13	-1930	ENSMUSG00000041959	S100a10	S100 calcium binding protein A10 (calpactin)
chr11	60205688	60206502	815	*	Promoter (<=1kb)	11	60204189	60206112	1924	2	20787	ENSMUST00000154620.1	0	ENSMUSG00000020538	Srebf1	sterol regulatory element binding transcription factor 1
chr10	68248706	68249776	1071	*	Intron (ENSMUST00000219238.1/71371, intron 2 of 9)	10	68096016	68278721	182706	2	71371	ENSMUST00000020106.8	28945	ENSMUSG00000019947	Arid5b	AT rich interactive domain 5B (MRF1-like)
chr13	111789657	111790058	402	*	Intron (ENSMUST00000109267.8/26401, intron 1 of 19)	13	111767984	111808315	40332	2	26401	ENSMUST00000145055.1	18257	ENSMUSG00000021754	Map3k1	mitogen-activated protein kinase kinase kinase 1
chr11	50291513	50292970	1458	*	Promoter (<=1kb)	11	50255634	50291804	36171	2	103806	ENSMUST00000135868.7	0	ENSMUSG00000050567	Maml1	mastermind like transcriptional coactivator 1
chr13	55320644	55322666	2023	*	Promoter (<=1kb)	13	55319743	55321946	2204	2	19336	ENSMUST00000225289.1	0	ENSMUSG00000034789	Rab24	RAB24, member RAS oncogene family
chr4	141538848	141539590	743	*	Promoter (<=1kb)	4	141467890	141538597	70708	2	56381	ENSMUST00000105786.2	-251	ENSMUSG00000040761	Spen	spen family transcription repressor
chr16	22260380	22260888	509	*	Promoter (<=1kb)	16	22254517	22259622	5106	2	20462	ENSMUST00000159946.1	-758	ENSMUSG00000022858	Tra2b	transformer 2 beta
chr17	28691022	28692694	1673	*	Promoter (<=1kb)	17	28691329	28748406	57078	1	26416	ENSMUST00000004990.13	0	ENSMUSG00000053436	Mapk14	mitogen-activated protein kinase 14
chr11	75530599	75534262	3664	*	Promoter (<=1kb)	11	75531694	75543323	11630	1	215113	ENSMUST00000149727.7	0	ENSMUSG00000038178	Slc43a2	solute carrier family 43, member 2
chr8	25601288	25602860	1573	*	Promoter (<=1kb)	8	25601601	25677214	75614	1	234135	ENSMUST00000155861.7	0	ENSMUSG00000054823	Nsd3	nuclear receptor binding SET domain protein 3
chr13	95324361	95325579	1219	*	Promoter (<=1kb)	13	95325237	95337841	12605	1	72114	ENSMUST00000045909.7	0	ENSMUSG00000041995	Zbed3	zinc finger, BED type containing 3
chr4	133599090	133602818	3729	*	Promoter (<=1kb)	4	133600556	133602168	1613	2	55948	ENSMUST00000057311.3	0	ENSMUSG00000047281	Sfn	stratifin
chr10	80261247	80262153	907	*	Promoter (<=1kb)	10	80261486	80281005	19520	1	70248	ENSMUST00000156935.7	0	ENSMUSG00000069565	Dazap1	DAZ associated protein 1
chr19	46514837	46515395	559	*	Exon (ENSMUST00000026008.7/93679, exon 6 of 6)	19	46501648	46516444	14797	1	93679	ENSMUST00000026008.7	13189	ENSMUSG00000025034	Trim8	tripartite motif-containing 8
chr3	58414246	58417388	3143	*	Promoter (<=1kb)	3	58414715	58466783	52069	1	72033	ENSMUST00000099090.6	0	ENSMUSG00000027806	Tsc22d2	TSC22 domain family, member 2
chr12	54985757	54986621	865	*	Promoter (<=1kb)	12	54892989	54986336	93348	2	217578	ENSMUST00000038926.12	0	ENSMUSG00000035021	Baz1a	bromodomain adjacent to zinc finger domain 1A
chr12	51828488	51830679	2192	*	Promoter (<=1kb)	12	51743722	51829536	85815	2	207304	ENSMUST00000042052.8	0	ENSMUSG00000035247	Hectd1	HECT domain E3 ubiquitin protein ligase 1
chr1	84838151	84839801	1651	*	Promoter (<=1kb)	1	84721189	84839304	118116	2	14897	ENSMUST00000027421.12	0	ENSMUSG00000026219	Trip12	thyroid hormone receptor interactor 12
chr7	126271605	126274047	2443	*	Promoter (<=1kb)	7	126272619	126295016	22398	1	104175	ENSMUST00000056028.10	0	ENSMUSG00000042978	Sbk1	SH3-binding kinase 1
chr9	69456049	69456915	867	*	Promoter (<=1kb)	9	69456944	69457031	88	1	100526560	ENSMUST00000175301.1	-29	ENSMUSG00000093042	Mir3109	microRNA 3109
chr9	123928182	123929675	1494	*	Distal Intergenic	9	123962124	123968692	6569	2	12768	ENSMUST00000026911.5	39017	ENSMUSG00000025804	Ccr1	chemokine (C-C motif) receptor 1
chr6	31146422	31147187	766	*	Exon (ENSMUST00000195025.1/ENSMUST00000195025.1, exon 1 of 1)	6	31086538	31166516	79979	2	232685	ENSMUST00000229711.1	19329	ENSMUSG00000044471	Lncpint	long non-protein coding RNA, Trp53 induced transcript
chr6	99024493	99026220	1728	*	Promoter (1-2kb)	6	99016550	99027991	11442	2	108655	ENSMUST00000175670.1	1771	ENSMUSG00000030067	Foxp1	forkhead box P1
chr7	83641223	83646376	5154	*	3' UTR	7	83632553	83633355	803	1	170460	ENSMUST00000130723.1	8670	ENSMUSG00000046027	Stard5	StAR-related lipid transfer (START) domain containing 5
chr5	24843011	24843509	499	*	Promoter (<=1kb)	5	24802823	24842624	39802	2	19744	ENSMUST00000030787.8	-387	ENSMUSG00000028945	Rheb	Ras homolog enriched in brain
chr5	99977491	99978938	1448	*	Promoter (<=1kb)	5	99955935	99978938	23004	2	11991	ENSMUST00000172361.7	0	ENSMUSG00000000568	Hnrnpd	heterogeneous nuclear ribonucleoprotein D
chr18	75375759	75378614	2856	*	Promoter (<=1kb)	18	75374914	75394001	19088	1	17131	ENSMUST00000172718.1	845	ENSMUSG00000025880	Smad7	SMAD family member 7
chr19	53195661	53196068	408	*	Intron (ENSMUST00000111741.8/27360, intron 1 of 14)	19	53143997	53247399	103403	1	27360	ENSMUST00000025999.6	51664	ENSMUSG00000025026	Add3	adducin 3 (gamma)
chr1	63276411	63277386	976	*	Intron (ENSMUST00000114132.7/73884, intron 2 of 6)	1	63273269	63295022	21754	1	73884	ENSMUST00000126932.1	3142	ENSMUSG00000027520	Zdbf2	zinc finger, DBF-type containing 2
chr1	58718613	58719086	474	*	Intron (ENSMUST00000140940.7/12633, intron 2 of 9)	1	58713317	58755165	41849	1	12633	ENSMUST00000069333.7	5296	ENSMUSG00000026031	Cflar	CASP8 and FADD-like apoptosis regulator
chr12	80944592	80946585	1994	*	Promoter (<=1kb)	12	80942673	80945396	2724	2	100504661	ENSMUST00000219062.1	0	ENSMUSG00000112880	Gm20337	predicted gene, 20337
chr5	67606122	67607908	1787	*	Promoter (<=1kb)	5	67607882	67613992	6111	1	330096	ENSMUST00000087241.6	0	ENSMUSG00000050010	Shisa3	shisa family member 3
chr15	74962314	74963412	1099	*	Distal Intergenic	15	74956555	74958826	2272	1	17069	ENSMUST00000188042.1	5759	ENSMUSG00000022587	Ly6e	lymphocyte antigen 6 complex, locus E
chr11	119393085	119393920	836	*	Promoter (<=1kb)	11	119393100	119487415	94316	1	672511	ENSMUST00000093902.11	0	ENSMUSG00000070327	Rnf213	ring finger protein 213
chr11	86756582	86759096	2515	*	Promoter (<=1kb)	11	86694351	86757565	63215	2	67300	ENSMUST00000103186.10	0	ENSMUSG00000047126	Cltc	clathrin, heavy polypeptide (Hc)
chr14	65343319	65344652	1334	*	Distal Intergenic	14	65358389	65386388	28000	1	380912	ENSMUST00000224623.1	-13737	ENSMUSG00000034522	Zfp395	zinc finger protein 395
chr11	98946873	98948489	1617	*	5' UTR	11	98939712	98950490	10779	1	19401	ENSMUST00000147985.1	7161	ENSMUSG00000037992	Rara	retinoic acid receptor, alpha
chr7	25680000	25684547	4548	*	Promoter (<=1kb)	7	25680780	25686558	5779	1	232987	ENSMUST00000205658.1	0	ENSMUSG00000063439	B9d2	B9 protein domain 2
chr11	117331923	117333538	1616	*	Promoter (<=1kb)	11	117332345	117362324	29980	1	53860	ENSMUST00000106349.1	0	ENSMUSG00000059248	2020-09-09	septin 9
chr13	22019806	22022490	2685	*	Exon (ENSMUST00000224688.1/ENSMUST00000224688.1, exon 2 of 2)	13	22007232	22009742	2511	2	54373	ENSMUST00000130585.1	-10064	ENSMUSG00000006179	Prss16	protease, serine 16 (thymus)
chr7	44837273	44837842	570	*	Promoter (<=1kb)	7	44838691	44839781	1091	1	14204	ENSMUST00000124695.1	-849	ENSMUSG00000074141	Il4i1	interleukin 4 induced 1
chr17	34897635	34898142	508	*	Promoter (<=1kb)	17	34898469	34914051	15583	1	110147	ENSMUST00000114033.8	-327	ENSMUSG00000013787	Ehmt2	euchromatic histone lysine N-methyltransferase 2
chr17	33900810	33903372	2563	*	Promoter (1-2kb)	17	33905135	33906675	1541	1	474160	ENSMUST00000172817.1	-1763	ENSMUSG00000092349	Smim40	small integral membrane protein 40
chr2	167959538	167960513	976	*	Intron (ENSMUST00000147210.7/19246, intron 1 of 6)	2	167951048	167965067	14020	1	19246	ENSMUST00000142717.1	8490	ENSMUSG00000027540	Ptpn1	protein tyrosine phosphatase, non-receptor type 1
chr3	129218491	129218782	292	*	3' UTR	3	129214275	129216624	2350	1	18741	ENSMUST00000174623.2	4216	ENSMUSG00000028023	Pitx2	paired-like homeodomain transcription factor 2
chr11	6415908	6416544	637	*	Promoter (<=1kb)	11	6416312	6419804	3493	1	268373	ENSMUST00000213200.1	0	ENSMUSG00000071866	Ppia	peptidylprolyl isomerase A
chr18	54985386	54985776	391	*	Exon (ENSMUST00000181829.1/ENSMUST00000181829.1, exon 2 of 2)	18	54888045	54990180	102136	2	269023	ENSMUST00000064763.5	4404	ENSMUSG00000052713	Zfp608	zinc finger protein 608
chr9	85326341	85327764	1424	*	Promoter (<=1kb)	9	85320439	85327124	6686	2	212943	ENSMUST00000034802.14	0	ENSMUSG00000032265	Tent5a	terminal nucleotidyltransferase 5A
chr5	147075676	147076391	716	*	Promoter (<=1kb)	5	147016655	147076586	59932	2	140887	ENSMUST00000016664.7	195	ENSMUSG00000016520	Lnx2	ligand of numb-protein X 2
chr10	81429519	81431895	2377	*	Promoter (<=1kb)	10	81400953	81431005	30053	2	18029	ENSMUST00000117966.1	0	ENSMUSG00000055053	Nfic	nuclear factor I/C
chr5	145115274	145116249	976	*	Promoter (<=1kb)	5	145114316	145122635	8320	1	11867	ENSMUST00000141602.1	958	ENSMUSG00000029622	Arpc1b	actin related protein 2/3 complex, subunit 1B
chr11	6473813	6474158	346	*	Promoter (1-2kb)	11	6472225	6472277	53	2	19291	ENSMUST00000175144.1	-1536	ENSMUSG00000094483	Purb	purine rich element binding protein B
chr11	98549923	98551923	2001	*	Promoter (<=1kb)	11	98551097	98558665	7569	1	69376	ENSMUST00000081033.12	0	ENSMUSG00000017195	Zpbp2	zona pellucida binding protein 2
chr1	180809814	180810112	299	*	Exon (ENSMUST00000159441.7/15078, exon 3 of 3)	1	180803131	180813534	10404	2	15078	ENSMUST00000159789.1	3422	ENSMUSG00000060743	H3f3a	H3 histone, family 3A
chr11	96303626	96304019	394	*	Promoter (<=1kb)	11	96303512	96306120	2609	1	15413	ENSMUST00000049272.4	114	ENSMUSG00000038700	Hoxb5	homeobox B5
chr9	108049338	108049858	521	*	Promoter (<=1kb)	9	108049455	108051519	2065	1	331026	ENSMUST00000145330.2	0	ENSMUSG00000070284	Gmppb	GDP-mannose pyrophosphorylase B
chr5	100415738	100416134	397	*	Promoter (<=1kb)	5	100361654	100416175	54522	2	69162	ENSMUST00000182886.7	41	ENSMUSG00000035325	Sec31a	Sec31 homolog A (S. cerevisiae)
chr3	107595389	107597866	2478	*	Promoter (<=1kb)	3	107595031	107605776	10746	1	11694	ENSMUST00000014747.2	358	ENSMUSG00000014603	Alx3	aristaless-like homeobox 3
chr16	27387015	27388053	1039	*	Promoter (<=1kb)	16	27388869	27452218	63350	1	67501	ENSMUST00000100026.9	-816	ENSMUSG00000038127	Ccdc50	coiled-coil domain containing 50
chr12	54984485	54985425	941	*	Promoter (<=1kb)	12	54975236	54985936	10701	2	217578	ENSMUST00000173177.1	511	ENSMUSG00000035021	Baz1a	bromodomain adjacent to zinc finger domain 1A
chr11	51584052	51585675	1624	*	Promoter (<=1kb)	11	51584757	51603254	18498	1	72947	ENSMUST00000101250.11	0	ENSMUSG00000020359	Phykpl	5-phosphohydroxy-L-lysine phospholyase
chr1	165459650	165460924	1275	*	Promoter (<=1kb)	1	165328698	165460465	131768	2	74106	ENSMUST00000027856.12	0	ENSMUSG00000026571	Dcaf6	DDB1 and CUL4 associated factor 6
chr11	88618993	88620460	1468	*	Intron (ENSMUST00000107909.7/76626, intron 5 of 13)	11	88365515	88590147	224633	2	76626	ENSMUST00000148013.7	-28846	ENSMUSG00000069769	Msi2	musashi RNA-binding protein 2
chr11	69668282	69668661	380	*	Promoter (<=1kb)	11	69667453	69668289	837	2	13681	ENSMUST00000133067.1	0	ENSMUSG00000059796	Eif4a1	eukaryotic translation initiation factor 4A1
chr3	152395313	152395799	487	*	Promoter (<=1kb)	3	152395473	152459474	64002	1	108946	ENSMUST00000106103.7	0	ENSMUSG00000039068	Zzz3	zinc finger, ZZ domain containing 3
chr15	102103448	102104316	869	*	Promoter (<=1kb)	15	102104425	102116400	11976	1	209039	ENSMUST00000230474.1	-109	ENSMUSG00000037003	Tns2	tensin 2
chr2	74704534	74705084	551	*	Promoter (<=1kb)	2	74704615	74706812	2198	1	15437	ENSMUST00000151380.1	0	ENSMUSG00000027102	Hoxd8	homeobox D8
chr4	138972284	138973997	1714	*	Promoter (<=1kb)	4	138972888	138990720	17833	1	77056	ENSMUST00000123636.7	0	ENSMUSG00000041143	Tmco4	transmembrane and coiled-coil domains 4
chr11	115535388	115537203	1816	*	Promoter (<=1kb)	11	115523102	115535817	12716	2	170930	ENSMUST00000117589.7	0	ENSMUSG00000020738	Sumo2	small ubiquitin-like modifier 2
chr1	46852974	46854355	1382	*	Promoter (<=1kb)	1	46807544	46854046	46503	2	227059	ENSMUST00000027131.5	0	ENSMUSG00000025986	Slc39a10	solute carrier family 39 (zinc transporter), member 10
chr15	79906230	79906636	407	*	Promoter (<=1kb)	15	79906123	79907091	969	1	80287	ENSMUST00000175827.1	107	ENSMUSG00000009585	Apobec3	apolipoprotein B mRNA editing enzyme, catalytic polypeptide 3
chr11	75171274	75171887	614	*	Promoter (1-2kb)	11	75173388	75173478	91	1	387208	ENSMUST00000083656.1	-1501	ENSMUSG00000065590	Mir212	microRNA 212
chr16	23110875	23111626	752	*	Promoter (<=1kb)	16	23110756	23110933	178	1	100217420	ENSMUST00000157310.1	119	ENSMUSG00000087935	Snora81	small nucleolar RNA, H/ACA box 81
chr2	127333482	127338942	5461	*	Promoter (<=1kb)	2	127336159	127338376	2218	1	13537	ENSMUST00000028846.6	0	ENSMUSG00000027368	Dusp2	dual specificity phosphatase 2
chr1	134067540	134068181	642	*	Distal Intergenic	1	134075170	134079120	3951	2	12227	ENSMUST00000020692.6	10939	ENSMUSG00000020423	Btg2	B cell translocation gene 2, anti-proliferative
chr18	75372200	75373123	924	*	Promoter (1-2kb)	18	75374914	75394001	19088	1	17131	ENSMUST00000172718.1	-1791	ENSMUSG00000025880	Smad7	SMAD family member 7
chr2	3726184	3727776	1593	*	Intron (ENSMUST00000226435.1/66540, intron 2 of 4)	2	3713478	3779921	66444	1	66540	ENSMUST00000177125.1	12706	ENSMUSG00000026655	Fam107b	family with sequence similarity 107, member B
chr11	69122733	69124775	2043	*	Promoter (1-2kb)	11	69125896	69149115	23220	1	23801	ENSMUST00000021268.8	-1121	ENSMUSG00000020892	Aloxe3	arachidonate lipoxygenase 3
chr14	122104519	122106092	1574	*	Promoter (<=1kb)	14	122103430	122106953	3524	2	319727	ENSMUST00000144926.1	861	NA	A330035P11Rik	RIKEN cDNA A330035P11 gene
chr17	29494301	29494918	618	*	Promoter (<=1kb)	17	29493407	29494964	1558	1	18712	ENSMUST00000234270.1	894	ENSMUSG00000024014	Pim1	proviral integration site 1
[truncated: 6,249 more rows]

## Sheet: MOF-bound_Cluster2_Annotated
seqnames	start	end	width	strand	annotation	geneChr	geneStart	geneEnd	geneLength	geneStrand	geneId	transcriptId	distanceToTSS	ENSEMBL	SYMBOL	GENENAME
chr7	125602866	125604568	1703	*	Promoter (<=1kb)	7	125603429	125631506	28078	1	60504	ENSMUST00000206234.1	0	ENSMUSG00000030745	Il21r	interleukin 21 receptor
chr17	71484517	71487990	3474	*	Distal Intergenic	17	71344489	71475343	130855	2	74355	ENSMUST00000127430.1	-9174	ENSMUSG00000024054	Smchd1	SMC hinge domain containing 1
chr17	71488794	71489063	270	*	Distal Intergenic	17	71344489	71475343	130855	2	74355	ENSMUST00000127430.1	-13451	ENSMUSG00000024054	Smchd1	SMC hinge domain containing 1
chr9	32708208	32718977	10770	*	Exon (ENSMUST00000183616.1/ENSMUST00000183616.1, exon 1 of 3)	9	32696384	32754428	58045	1	23871	ENSMUST00000184364.1	11824	ENSMUSG00000032035	Ets1	E26 avian leukemia oncogene 1, 5' domain
chr11	106309452	106314820	5369	*	Promoter (<=1kb)	11	106311341	106314762	3422	2	15985	ENSMUST00000044228.10	0	ENSMUSG00000040592	Cd79b	CD79B antigen
chr9	61669263	61671146	1884	*	Distal Intergenic	9	61913284	61914542	1259	2	56040	ENSMUST00000008036.8	243396	ENSMUSG00000007892	Rplp1	ribosomal protein, large, P1
chr1	164081272	164083653	2382	*	3' UTR	1	164068962	164079996	11035	1	20343	ENSMUST00000195358.1	12310	ENSMUSG00000026581	Sell	selectin, lymphocyte
chr16	45225593	45225974	382	*	Promoter (1-2kb)	16	45224337	45251258	26922	1	208154	ENSMUST00000063654.5	1256	ENSMUSG00000052013	Btla	B and T lymphocyte associated
chr7	45234593	45235629	1037	*	Promoter (<=1kb)	7	45233643	45235499	1857	2	12493	ENSMUST00000210226.1	0	ENSMUSG00000030798	Cd37	CD37 antigen
chr15	100664468	100665796	1329	*	Intron (ENSMUST00000183211.7/668218, intron 1 of 10)	15	100641083	100669505	28423	2	668218	ENSMUST00000182814.7	3709	ENSMUSG00000098112	Bin2	bridging integrator 2
chr19	11493991	11496306	2316	*	Promoter (1-2kb)	19	11492050	11508094	16045	1	666926	ENSMUST00000191475.1	1941	ENSMUSG00000058470	Gm8369	predicted gene 8369
chr9	57632047	57632473	427	*	Promoter (<=1kb)	9	57630213	57631485	1273	2	12988	ENSMUST00000217128.1	-562	ENSMUSG00000032312	Csk	c-src tyrosine kinase
chr1	87845406	87845676	271	*	Distal Intergenic	1	87853287	87944490	91204	1	227333	ENSMUST00000027517.13	-7611	ENSMUSG00000070738	Dgkd	diacylglycerol kinase, delta
chr11	99168822	99169701	880	*	Distal Intergenic	11	99144196	99155077	10882	2	12775	ENSMUST00000103134.3	-13745	ENSMUSG00000037944	Ccr7	chemokine (C-C motif) receptor 7
chr17	34300612	34302140	1529	*	Intron (ENSMUST00000174074.1/ENSMUST00000174074.1, intron 2 of 2)	17	34305877	34316199	10323	1	14969	ENSMUST00000074557.9	-3737	ENSMUSG00000060586	H2-Eb1	histocompatibility 2, class II antigen E beta
chr12	113407668	113410193	2526	*	3' UTR	12	113489511	113492057	2547	1	238405	ENSMUST00000063317.3	-79318	ENSMUSG00000051804	Adam6b	a disintegrin and metallopeptidase domain 6B
chr2	3715487	3716134	648	*	Promoter (2-3kb)	2	3713478	3779921	66444	1	66540	ENSMUST00000177125.1	2009	ENSMUSG00000026655	Fam107b	family with sequence similarity 107, member B
chr4	133628143	133629299	1157	*	Intron (ENSMUST00000084238.4/503610, intron 1 of 7)	4	133605299	133633469	28171	2	503610	ENSMUST00000084238.4	4170	ENSMUSG00000037553	Zdhhc18	zinc finger, DHHC domain containing 18
chr13	30763933	30764764	832	*	3' UTR	13	30749307	30750768	1462	1	16364	ENSMUST00000222125.1	14626	ENSMUSG00000021356	Irf4	interferon regulatory factor 4
chr10	80016726	80025763	9038	*	Promoter (<=1kb)	10	80016739	80031469	14731	1	70719	ENSMUST00000140974.7	0	ENSMUSG00000035697	Arhgap45	Rho GTPase activating protein 45
chr7	68275067	68278540	3474	*	Promoter (<=1kb)	7	68266339	68275098	8760	2	100504026	ENSMUST00000135564.7	0	ENSMUSG00000086628	Gm16157	predicted gene 16157
chr1	53849297	53850166	870	*	Promoter (<=1kb)	1	53849424	53849495	72	1	102465783	ENSMUST00000184834.1	0	ENSMUSG00000098443	Mir7681	microRNA 7681
chr8	114880019	114881105	1087	*	Intron (ENSMUST00000004756.13/80707, intron 8 of 8)	8	114712167	115352143	639977	1	80707	ENSMUST00000162052.7	167852	ENSMUSG00000004637	Wwox	WW domain-containing oxidoreductase
chr11	106307374	106308716	1343	*	Downstream (2-3kb)	11	106300271	106301865	1595	2	14599	ENSMUST00000103071.3	-5509	ENSMUSG00000020713	Gh	growth hormone
chr10	60214986	60221488	6503	*	Promoter (<=1kb)	10	60181532	60219260	37729	2	53374	ENSMUST00000135158.8	0	ENSMUSG00000057337	Chst3	carbohydrate sulfotransferase 3
chr1	135133523	135134166	644	*	Promoter (<=1kb)	1	135133309	135144920	11612	1	320139	ENSMUST00000167080.2	214	ENSMUSG00000031506	Ptpn7	protein tyrosine phosphatase, non-receptor type 7
chr14	122060862	122061452	591	*	Distal Intergenic	14	122034674	122038420	3747	1	223262	ENSMUST00000045976.6	26188	ENSMUSG00000071229	Timm8a2	translocase of inner mitochondrial membrane 8A2
chr16	45222859	45224998	2140	*	Promoter (<=1kb)	16	45224315	45252892	28578	1	208154	ENSMUST00000102802.9	0	ENSMUSG00000052013	Btla	B and T lymphocyte associated
chr5	140613341	140614997	1657	*	Promoter (1-2kb)	5	140611685	140614674	2990	1	16848	ENSMUST00000199848.1	1656	ENSMUSG00000029570	Lfng	LFNG O-fucosylpeptide 3-beta-N-acetylglucosaminyltransferase
chr16	92824665	92826467	1803	*	Promoter (<=1kb)	16	92601466	92826149	224684	2	12394	ENSMUST00000023673.13	0	ENSMUSG00000022952	Runx1	runt related transcription factor 1
chr3	58517599	58518319	721	*	Downstream (1-2kb)	3	58525821	58557501	31681	1	229317	ENSMUST00000029387.14	-7502	ENSMUSG00000027810	Eif2a	eukaryotic translation initiation factor 2A
chr17	5798264	5799713	1450	*	Promoter (<=1kb)	17	5798657	5802893	4237	1	78512	ENSMUST00000180924.7	0	ENSMUSG00000096965	3300005D01Rik	RIKEN cDNA 3300005D01 gene
chr19	4144236	4145270	1035	*	3' UTR	19	4148619	4150504	1886	1	23789	ENSMUST00000123874.7	-3349	ENSMUSG00000024835	Coro1b	coronin, actin binding protein 1B
chr7	125494103	125494589	487	*	Promoter (2-3kb)	7	125467640	125491596	23957	2	67711	ENSMUST00000033006.13	-2507	ENSMUSG00000030750	Nsmce1	NSE1 homolog, SMC5-SMC6 complex component
chr9	32502202	32505102	2901	*	Intron (ENSMUST00000016231.13/14247, intron 1 of 8)	9	32422204	32541595	119392	2	14247	ENSMUST00000016231.13	36493	ENSMUSG00000016087	Fli1	Friend leukemia integration 1
chr4	59338889	59339295	407	*	Intron (ENSMUST00000040166.13/634731, intron 12 of 16)	4	59329210	59333022	3813	2	634731	ENSMUST00000136562.1	-5867	ENSMUSG00000038578	Susd1	sushi domain containing 1
chr13	24413624	24419439	5816	*	Promoter (<=1kb)	13	24415122	24471011	55890	1	12763	ENSMUST00000224657.1	0	ENSMUSG00000016756	Cmah	cytidine monophospho-N-acetylneuraminic acid hydroxylase
chr11	22843028	22846750	3723	*	Intron (ENSMUST00000189990.1/53625, intron 1 of 5)	11	22759738	22859545	99808	2	53625	ENSMUST00000189990.1	12795	ENSMUSG00000051650	B3gnt2	UDP-GlcNAc:betaGal beta-1,3-N-acetylglucosaminyltransferase 2
chr8	13598272	13598556	285	*	3' UTR	8	13595809	13606108	10300	2	19414	ENSMUST00000132637.7	7552	ENSMUSG00000031453	Rasa3	RAS p21 protein activator 3
chr14	70285525	70286760	1236	*	Promoter (2-3kb)	14	70217865	70289277	71413	2	19057	ENSMUST00000228911.1	2517	ENSMUSG00000022092	Ppp3cc	protein phosphatase 3, catalytic subunit, gamma isoform
chr1	135131095	135133170	2076	*	Promoter (<=1kb)	1	135108498	135132594	24097	2	13924	ENSMUST00000183317.7	0	ENSMUSG00000097993	Ptprv	protein tyrosine phosphatase, receptor type, V
chr3	95987245	95987787	543	*	Downstream (<1kb)	3	95988819	95995668	6850	2	67220	ENSMUST00000123006.7	7881	ENSMUSG00000015745	Plekho1	pleckstrin homology domain containing, family O member 1
chr2	3717254	3717750	497	*	Intron (ENSMUST00000226435.1/66540, intron 2 of 4)	2	3713478	3779921	66444	1	66540	ENSMUST00000177125.1	3776	ENSMUSG00000026655	Fam107b	family with sequence similarity 107, member B
chr2	164078936	164079419	484	*	Promoter (2-3kb)	2	164081597	164096857	15261	1	58231	ENSMUST00000153319.1	-2178	ENSMUSG00000018209	Stk4	serine/threonine kinase 4
chr19	4187031	4188167	1137	*	Promoter (2-3kb)	19	4184358	4191047	6690	2	108995	ENSMUST00000045864.2	2880	ENSMUSG00000040247	Tbc1d10c	TBC1 domain family, member 10c
chr1	36270701	36271634	934	*	Promoter (1-2kb)	1	36264597	36273435	8839	2	214854	ENSMUST00000056946.7	1801	ENSMUSG00000047180	Neurl3	neuralized E3 ubiquitin protein ligase 3
chr11	49088018	49088894	877	*	Promoter (<=1kb)	11	49088264	49096960	8697	1	15953	ENSMUST00000213728.1	0	ENSMUSG00000078920	Ifi47	interferon gamma inducible protein 47
chr19	4118651	4119194	544	*	Promoter (2-3kb)	19	4114464	4121575	7112	2	11632	ENSMUST00000025767.13	2381	ENSMUSG00000024847	Aip	aryl-hydrocarbon receptor-interacting protein
chr5	124212883	124213343	461	*	Intron (ENSMUST00000086123.10/19679, intron 1 of 23)	5	124118690	124216418	97729	2	19679	ENSMUST00000086123.10	3075	ENSMUSG00000029406	Pitpnm2	phosphatidylinositol transfer protein, membrane-associated 2
chr6	120466403	120467946	1544	*	Intron (ENSMUST00000204239.2/16172, intron 1 of 10)	6	120463247	120487559	24313	1	16172	ENSMUST00000002976.4	3156	ENSMUSG00000002897	Il17ra	interleukin 17 receptor A
chr8	72357598	72357888	291	*	Intron (ENSMUST00000163643.2/13859, intron 22 of 23)	8	72345967	72374314	28348	2	13859	ENSMUST00000212257.1	16426	ENSMUSG00000006276	Eps15l1	epidermal growth factor receptor pathway substrate 15-like 1
chr1	164070621	164072500	1880	*	Promoter (1-2kb)	1	164068962	164079996	11035	1	20343	ENSMUST00000195358.1	1659	ENSMUSG00000026581	Sell	selectin, lymphocyte
chr7	81859974	81862709	2736	*	Promoter (<=1kb)	7	81862687	81883419	20733	1	107769	ENSMUST00000119543.1	0	ENSMUSG00000038623	Tm6sf1	transmembrane 6 superfamily member 1
chr9	32705075	32706507	1433	*	Intron (ENSMUST00000183879.1/23871, intron 3 of 3)	9	32696384	32754428	58045	1	23871	ENSMUST00000184364.1	8691	ENSMUSG00000032035	Ets1	E26 avian leukemia oncogene 1, 5' domain
chr1	36261429	36262263	835	*	Downstream (2-3kb)	1	36264597	36273435	8839	2	214854	ENSMUST00000056946.7	11172	ENSMUSG00000047180	Neurl3	neuralized E3 ubiquitin protein ligase 3
chr6	99403936	99404358	423	*	Intron (ENSMUST00000113322.8/108655, intron 1 of 18)	6	98925342	99435345	510004	2	108655	ENSMUST00000113322.8	30987	ENSMUSG00000030067	Foxp1	forkhead box P1
chr7	127087411	127087821	411	*	Promoter (<=1kb)	7	127050476	127087328	36853	2	69036	ENSMUST00000205559.1	-83	ENSMUSG00000049350	Zg16	zymogen granule protein 16
chr4	129572806	129574458	1653	*	Promoter (<=1kb)	4	129548349	129573641	25293	2	16818	ENSMUST00000102596.7	0	ENSMUSG00000000409	Lck	lymphocyte protein tyrosine kinase
chr16	19062641	19064127	1487	*	Exon (ENSMUST00000199490.1/ENSMUST00000199490.1, exon 1 of 1)	16	18941546	18970276	28731	1	15260	ENSMUST00000232419.1	121095	ENSMUSG00000022702	Hira	histone cell cycle regulator
chr13	83524435	83526636	2202	*	Promoter (<=1kb)	13	83524535	83664962	140428	1	17260	ENSMUST00000199019.4	0	ENSMUSG00000005583	Mef2c	myocyte enhancer factor 2C
chr6	99260707	99262088	1382	*	Intron (ENSMUST00000113326.8/108655, intron 1 of 17)	6	98925338	99266515	341178	2	108655	ENSMUST00000113326.8	4427	ENSMUSG00000030067	Foxp1	forkhead box P1
chr7	24897554	24900181	2628	*	Promoter (<=1kb)	7	24897381	24902197	4817	1	12518	ENSMUST00000003469.7	173	ENSMUSG00000003379	Cd79a	CD79A antigen (immunoglobulin-associated alpha)
chr6	48768457	48770873	2417	*	Promoter (<=1kb)	6	48764464	48770851	6388	2	83408	ENSMUST00000204036.1	0	ENSMUSG00000039264	Gimap3	GTPase, IMAP family member 3
chrX	48138937	48139259	323	*	Distal Intergenic	20	48146436	48161565	15130	1	74131	ENSMUST00000033427.6	-7177	ENSMUSG00000031101	Sash3	SAM and SH3 domain containing 3
chr1	53769957	53770466	510	*	Intron (ENSMUST00000027263.13/98267, intron 3 of 7)	1	53761149	53785157	24009	2	98267	ENSMUST00000185920.1	14691	ENSMUSG00000026094	Stk17b	serine/threonine kinase 17b (apoptosis-inducing)
chr12	113404845	113407286	2442	*	3' UTR	12	113489511	113492057	2547	1	238405	ENSMUST00000063317.3	-82225	ENSMUSG00000051804	Adam6b	a disintegrin and metallopeptidase domain 6B
chr15	97467008	97467617	610	*	Distal Intergenic	15	97361217	97384349	23133	1	239647	ENSMUST00000226495.1	105791	ENSMUSG00000044250	Pced1b	PC-esterase domain containing 1B
chr14	121959465	121960285	821	*	Intron (ENSMUST00000039803.6/68889, intron 4 of 8)	14	121954987	121965105	10119	2	321019	ENSMUST00000227267.1	4820	ENSMUSG00000051212	Gpr183	G protein-coupled receptor 183
chr17	50509001	50510476	1476	*	Promoter (<=1kb)	17	50509403	50688484	179082	1	224860	ENSMUST00000043938.7	0	ENSMUSG00000038910	Plcl2	phospholipase C-like 2
chrX	48452558	48453097	540	*	Promoter (1-2kb)	20	48411046	48454169	43124	2	56501	ENSMUST00000114958.7	1072	ENSMUSG00000031103	Elf4	E74-like factor 4 (ets domain transcription factor)
chr11	118228839	118229144	306	*	Promoter (1-2kb)	11	118184972	118226979	42008	2	19157	ENSMUST00000141243.7	-1860	ENSMUSG00000017132	Cyth1	cytohesin 1
chr12	101007360	101008748	1389	*	Intron (ENSMUST00000223029.1/ENSMUST00000223029.1, intron 4 of 4)	12	101021673	101021768	96	2	100316805	ENSMUST00000116925.2	13020	ENSMUSG00000080575	Mir1190	microRNA 1190
chr11	99167163	99168156	994	*	Distal Intergenic	11	99144196	99155077	10882	2	12775	ENSMUST00000103134.3	-12086	ENSMUSG00000037944	Ccr7	chemokine (C-C motif) receptor 7
chr4	136148956	136149824	869	*	Distal Intergenic	4	136143864	136144716	853	1	15903	ENSMUST00000151001.1	5092	ENSMUSG00000007872	Id3	inhibitor of DNA binding 3
chr5	65860344	65861447	1104	*	Promoter (<=1kb)	5	65861213	65896700	35488	1	74734	ENSMUST00000031106.7	0	ENSMUSG00000029204	Rhoh	ras homolog family member H
chr1	128612838	128613392	555	*	Distal Intergenic	1	128589099	128592293	3195	2	12767	ENSMUST00000142893.1	-20545	ENSMUSG00000045382	Cxcr4	chemokine (C-X-C motif) receptor 4
chr2	73456095	73457007	913	*	Promoter (2-3kb)	2	73432147	73453979	21833	2	215280	ENSMUST00000102679.7	-2116	ENSMUSG00000075284	Wipf1	WAS/WASL interacting protein family, member 1
chr11	118225617	118226210	594	*	Promoter (<=1kb)	11	118184972	118226979	42008	2	19157	ENSMUST00000141243.7	769	ENSMUSG00000017132	Cyth1	cytohesin 1
chr14	27228020	27228506	487	*	Intron (ENSMUST00000225949.1/71704, intron 4 of 13)	14	27238039	27403904	165866	1	71704	ENSMUST00000049206.5	-9533	ENSMUSG00000021895	Arhgef3	Rho guanine nucleotide exchange factor (GEF) 3
chr15	73185156	73185478	323	*	Promoter (<=1kb)	15	73095844	73184935	89092	2	239528	ENSMUST00000044113.11	-221	ENSMUSG00000036698	Ago2	argonaute RISC catalytic subunit 2
chr5	72814247	72814986	740	*	Intron (ENSMUST00000071944.12/21682, intron 3 of 18)	5	72755738	72786020	30283	2	21682	ENSMUST00000155342.7	-28227	ENSMUSG00000029217	Tec	tec protein tyrosine kinase
chr15	100668855	100670091	1237	*	Promoter (<=1kb)	15	100641077	100669553	28477	2	668218	ENSMUST00000183211.7	0	ENSMUSG00000098112	Bin2	bridging integrator 2
chr1	164073390	164074461	1072	*	Intron (ENSMUST00000192047.5/20343, intron 6 of 7)	1	164068962	164079996	11035	1	20343	ENSMUST00000195358.1	4428	ENSMUSG00000026581	Sell	selectin, lymphocyte
chr6	48678110	48678643	534	*	Promoter (1-2kb)	6	48676129	48678699	2571	1	317758	ENSMUST00000054050.4	1981	ENSMUSG00000051124	Gimap9	GTPase, IMAP family member 9
chr4	129575122	129577670	2549	*	Promoter (<=1kb)	4	129576815	129577457	643	2	230766	ENSMUST00000142699.1	0	ENSMUSG00000050493	Fam167b	family with sequence similarity 167, member B
chr1	165698012	165698780	769	*	Intron (ENSMUST00000097474.8/226594, intron 1 of 5)	1	165648947	165708048	59102	2	226594	ENSMUST00000040357.10	9268	ENSMUSG00000040723	Rcsd1	RCSD domain containing 1
chr2	132020811	132023563	2753	*	Promoter (<=1kb)	2	132000922	132021173	20252	2	215653	ENSMUST00000155829.1	0	ENSMUSG00000027339	Rassf2	Ras association (RalGDS/AF-6) domain family member 2
chr14	27376014	27376637	624	*	Intron (ENSMUST00000225949.1/71704, intron 6 of 13)	14	27361389	27379647	18259	1	71704	ENSMUST00000225494.1	14625	ENSMUSG00000021895	Arhgef3	Rho guanine nucleotide exchange factor (GEF) 3
chr11	21177195	21177484	290	*	Distal Intergenic	11	21135469	21150323	14855	1	67245	ENSMUST00000101477.1	41726	ENSMUSG00000020134	Peli1	pellino 1
chr14	54194719	54196305	1587	*	Exon (ENSMUST00000103716.2/ENSMUST00000103716.2, exon 1 of 1)	14	54239661	54253914	14254	2	13135	ENSMUST00000128231.1	57609	ENSMUSG00000022174	Dad1	defender against cell death 1
chr3	52399166	52399470	305	*	Distal Intergenic	3	52516964	52550219	33256	1	102631981	ENSMUST00000195035.1	-117494	NA	Gm30173	predicted gene, 30173
chr1	53768610	53769098	489	*	Intron (ENSMUST00000027263.13/98267, intron 3 of 7)	1	53761149	53785157	24009	2	98267	ENSMUST00000185920.1	16059	ENSMUSG00000026094	Stk17b	serine/threonine kinase 17b (apoptosis-inducing)
chr15	80613179	80613706	528	*	Intron (ENSMUST00000229980.1/17444, intron 1 of 7)	15	80623483	80652854	29372	1	17444	ENSMUST00000043149.8	-9777	ENSMUSG00000042351	Grap2	GRB2-related adaptor protein 2
chr2	58138283	58138763	481	*	Intron (ENSMUST00000028175.6/227929, intron 6 of 7)	2	58134066	58156797	22732	2	227929	ENSMUST00000131443.7	18034	ENSMUSG00000026832	Cytip	cytohesin 1 interacting protein
chr5	122260528	122261167	640	*	Intron (ENSMUST00000111738.7/654470, intron 2 of 13)	5	122252324	122264415	12092	2	654470	ENSMUST00000177148.1	3248	ENSMUSG00000038593	Tctn1	tectonic family member 1
chr11	11772081	11776096	4016	*	3' UTR	11	11787431	11808925	21495	2	60530	ENSMUST00000152345.7	32829	ENSMUSG00000035455	Fignl1	fidgetin-like 1
chr8	105624530	105625258	729	*	Intron (ENSMUST00000194091.5/11604, intron 1 of 5)	8	105615466	105615573	108	1	100316712	ENSMUST00000158807.1	9064	ENSMUSG00000089432	Mir1966	microRNA 1966
chr9	58244144	58244536	393	*	Intron (ENSMUST00000085673.10/18854, intron 2 of 8)	9	58247068	58249623	2556	2	18854	ENSMUST00000130459.1	5087	ENSMUSG00000036986	Pml	promyelocytic leukemia
chr9	58270961	58272405	1445	*	Distal Intergenic	9	58260227	58261885	1659	1	69106	ENSMUST00000216864.1	10734	ENSMUSG00000032333	Stoml1	stomatin-like 1
chr2	158718195	158720440	2246	*	Intron (ENSMUST00000129902.1/228852, intron 3 of 10)	2	158696135	158766334	70200	1	228852	ENSMUST00000145073.1	22060	ENSMUSG00000037754	Ppp1r16b	protein phosphatase 1, regulatory subunit 16B
chr11	46126274	46126830	557	*	Promoter (1-2kb)	11	46127905	46143857	15953	1	11492	ENSMUST00000151565.7	-1075	ENSMUSG00000011256	Adam19	a disintegrin and metallopeptidase domain 19 (meltrin beta)
chr7	142460108	142461188	1081	*	Promoter (<=1kb)	7	142460809	142494867	34059	1	16985	ENSMUST00000105968.7	0	ENSMUSG00000018819	Lsp1	lymphocyte specific 1
chr7	4655222	4655667	446	*	Intron (ENSMUST00000064099.7/243819, intron 1 of 23)	7	4643237	4658981	15745	2	243819	ENSMUST00000205374.1	3314	ENSMUSG00000052296	Ppp6r1	protein phosphatase 6, regulatory subunit 1
chr13	55448913	55450892	1980	*	Promoter (2-3kb)	13	55453106	55453171	66	1	102466770	ENSMUST00000185186.1	-2214	ENSMUSG00000099058	Mir6943	microRNA 6943
chr2	73459336	73459839	504	*	Exon (ENSMUST00000145170.1/ENSMUST00000145170.1, exon 1 of 2)	2	73432147	73453979	21833	2	215280	ENSMUST00000102679.7	-5357	ENSMUSG00000075284	Wipf1	WAS/WASL interacting protein family, member 1
chr7	128627043	128627339	297	*	Intron (ENSMUST00000098007.10/101490, intron 1 of 9)	7	128611360	128696425	85066	1	101490	ENSMUST00000043138.12	15683	ENSMUSG00000042105	Inpp5f	inositol polyphosphate-5-phosphatase F
chr19	5874281	5875548	1268	*	Promoter (<=1kb)	19	5849702	5875274	25573	2	67457	ENSMUST00000025728.12	0	ENSMUSG00000024816	Frmd8	FERM domain containing 8
chr2	3713516	3714904	1389	*	Promoter (<=1kb)	2	3713478	3779921	66444	1	66540	ENSMUST00000177125.1	38	ENSMUSG00000026655	Fam107b	family with sequence similarity 107, member B
chr2	158666767	158670570	3804	*	Promoter (<=1kb)	2	158667119	158766334	99216	1	228852	ENSMUST00000045503.10	0	ENSMUSG00000037754	Ppp1r16b	protein phosphatase 1, regulatory subunit 16B
chr13	43764402	43765976	1575	*	Distal Intergenic	13	43784775	43803132	18358	1	12522	ENSMUST00000015540.3	-18799	ENSMUSG00000015396	Cd83	CD83 antigen
chr7	45232823	45233211	389	*	Promoter (<=1kb)	7	45232148	45233086	939	1	21677	ENSMUST00000209222.1	675	ENSMUSG00000030796	Tead2	TEA domain family member 2
chr4	44706495	44706861	367	*	Promoter (2-3kb)	4	44679440	44704006	24567	2	18507	ENSMUST00000146335.7	-2489	ENSMUSG00000014030	Pax5	paired box 5
chr2	165958488	165959103	616	*	Distal Intergenic	2	165992636	166071470	78835	1	17979	ENSMUST00000109252.7	-33533	ENSMUSG00000027678	Ncoa3	nuclear receptor coactivator 3
chr8	105267219	105267651	433	*	Promoter (2-3kb)	8	105269801	105275686	5886	1	26386	ENSMUST00000173640.7	-2150	ENSMUSG00000033249	Hsf4	heat shock transcription factor 4
chr1	165847251	165847915	665	*	Intron (ENSMUST00000161971.7/12503, intron 1 of 7)	1	165858216	165861555	3340	1	12503	ENSMUST00000159070.2	-10301	ENSMUSG00000005763	Cd247	CD247 antigen
chr10	118100908	118102707	1800	*	Distal Intergenic	10	118141811	118146760	4950	1	17245	ENSMUST00000219827.1	-39104	ENSMUSG00000020212	Mdm1	transformed mouse 3T3 cell double minute 1
chr9	32704156	32704678	523	*	Intron (ENSMUST00000183879.1/23871, intron 3 of 3)	9	32696384	32754428	58045	1	23871	ENSMUST00000184364.1	7772	ENSMUSG00000032035	Ets1	E26 avian leukemia oncogene 1, 5' domain
chr1	130864008	130866792	2785	*	Promoter (<=1kb)	1	130865669	130880791	15123	1	69169	ENSMUST00000038829.6	0	ENSMUSG00000042474	Fcmr	Fc fragment of IgM receptor
chr16	32160687	32161568	882	*	Intron (ENSMUST00000099991.10/224109, intron 1 of 2)	16	32147552	32165457	17906	2	224109	ENSMUST00000136809.1	3889	ENSMUSG00000052384	Nrros	negative regulator of reactive oxygen species
chrX	167198760	167199116	357	*	Distal Intergenic	20	167207292	167208827	1536	2	19241	ENSMUST00000112175.1	9711	ENSMUSG00000049775	Tmsb4x	thymosin, beta 4, X chromosome
chr8	72358907	72361534	2628	*	Intron (ENSMUST00000163643.2/13859, intron 21 of 23)	8	72345967	72374314	28348	2	13859	ENSMUST00000212257.1	12780	ENSMUSG00000006276	Eps15l1	epidermal growth factor receptor pathway substrate 15-like 1
chr10	7838573	7838931	359	*	Promoter (2-3kb)	10	7836381	7836474	94	1	100628581	ENSMUST00000175319.1	2192	ENSMUSG00000093060	Mir5104	microRNA 5104
chr11	98460035	98462248	2214	*	Downstream (2-3kb)	11	98453789	98455125	1337	1	14786	ENSMUST00000129034.1	6246	ENSMUSG00000019312	Grb7	growth factor receptor bound protein 7
chr7	125487724	125489498	1775	*	Promoter (1-2kb)	7	125471113	125491399	20287	2	67711	ENSMUST00000138616.2	1901	ENSMUSG00000030750	Nsmce1	NSE1 homolog, SMC5-SMC6 complex component
chr5	124213908	124215345	1438	*	Promoter (1-2kb)	5	124118690	124216418	97729	2	19679	ENSMUST00000086123.10	1073	ENSMUSG00000029406	Pitpnm2	phosphatidylinositol transfer protein, membrane-associated 2
chr2	132600383	132601321	939	*	Promoter (2-3kb)	2	132598195	132653068	54874	1	767814	ENSMUST00000153028.7	2188	ENSMUSG00000074783	AU019990	expressed sequence AU019990
chr18	39017747	39018125	379	*	Intron (ENSMUST00000148850.7/71302, intron 2 of 5)	18	38993476	39371162	377687	1	71302	ENSMUST00000155576.7	24271	ENSMUSG00000036452	Arhgap26	Rho GTPase activating protein 26
chr4	136174290	136175314	1025	*	Promoter (1-2kb)	4	136172394	136196057	23664	1	242705	ENSMUST00000061721.5	1896	ENSMUSG00000018983	E2f2	E2F transcription factor 2
chr10	93170898	93171862	965	*	Intron (ENSMUST00000215495.1/237459, intron 1 of 6)	10	93162785	93162903	119	1	100316689	ENSMUST00000158589.1	8113	ENSMUSG00000089214	Mir1931	microRNA 1931
chr19	4116823	4117505	683	*	Intron (ENSMUST00000117831.7/11632, intron 3 of 6)	19	4114464	4121575	7112	2	11632	ENSMUST00000025767.13	4070	ENSMUSG00000024847	Aip	aryl-hydrocarbon receptor-interacting protein
chr16	10537100	10537522	423	*	Intron (ENSMUST00000184863.7/58239, intron 1 of 4)	16	10530207	10531809	1603	2	58239	ENSMUST00000183355.7	-5291	ENSMUSG00000038055	Dexi	dexamethasone-induced transcript
chr13	43766897	43768297	1401	*	Distal Intergenic	13	43784775	43803132	18358	1	12522	ENSMUST00000015540.3	-16478	ENSMUSG00000015396	Cd83	CD83 antigen
chr2	31060446	31062933	2488	*	Intron (ENSMUST00000073879.11/14269, intron 6 of 13)	2	31033091	31055444	22354	2	14269	ENSMUST00000128431.2	-5002	ENSMUSG00000075415	Fnbp1	formin binding protein 1
chr2	3729907	3732159	2253	*	5' UTR	2	3713478	3779921	66444	1	66540	ENSMUST00000177125.1	16429	ENSMUSG00000026655	Fam107b	family with sequence similarity 107, member B
chr1	180825015	180825821	807	*	Distal Intergenic	1	180803024	180813943	10920	2	15078	ENSMUST00000162814.7	-11072	ENSMUSG00000060743	H3f3a	H3 histone, family 3A
chr5	43868273	43870034	1762	*	Promoter (<=1kb)	5	43868553	43912375	43823	1	12494	ENSMUST00000030964.5	0	ENSMUSG00000029084	Cd38	CD38 antigen
chr4	124751009	124752073	1065	*	Promoter (<=1kb)	4	124735730	124751354	15625	2	102634646	ENSMUST00000131381.1	0	NA	Gm12915	predicted gene 12915
chr18	56503886	56504737	852	*	Distal Intergenic	18	56532539	56537617	5079	2	110695	ENSMUST00000168517.1	32880	ENSMUSG00000053644	Aldh7a1	aldehyde dehydrogenase family 7, member A1
chr9	64788134	64790063	1930	*	Distal Intergenic	9	64811340	64919667	108328	1	102442	ENSMUST00000038890.5	-21277	ENSMUSG00000053641	Dennd4a	DENN/MADD domain containing 4A
chr19	57122050	57122334	285	*	Intron (ENSMUST00000079360.11/226251, intron 6 of 25)	19	57116022	57119024	3003	2	226251	ENSMUST00000150425.1	-3026	ENSMUSG00000025085	Ablim1	actin-binding LIM protein 1
chr13	44808178	44809749	1572	*	Intron (ENSMUST00000174068.7/16468, intron 2 of 3)	13	44840691	44914319	73629	1	16468	ENSMUST00000173906.2	-30942	ENSMUSG00000038518	Jarid2	jumonji, AT rich interactive domain 2
chr11	118194802	118195282	481	*	Intron (ENSMUST00000100181.10/19157, intron 1 of 13)	11	118164166	118212742	48577	2	19157	ENSMUST00000106302.8	17460	ENSMUSG00000017132	Cyth1	cytohesin 1
chr16	44964935	44965460	526	*	Promoter (<=1kb)	16	44965254	44966854	1601	1	74603	ENSMUST00000163358.1	0	ENSMUSG00000036172	Cd200r3	CD200 receptor 3
chr15	80571822	80572827	1006	*	Promoter (<=1kb)	15	80572594	80648765	76172	1	17444	ENSMUST00000229980.1	0	ENSMUSG00000042351	Grap2	GRB2-related adaptor protein 2
chr17	36003794	36004070	277	*	Intron (ENSMUST00000173900.1/77810, intron 1 of 1)	17	35994453	36038435	43983	1	77810	ENSMUST00000173900.1	9341	NA	A930015D03Rik	RIKEN cDNA A930015D03 gene
chr11	106664668	106666628	1961	*	Intron (ENSMUST00000103069.9/18613, intron 13 of 13)	11	106688783	106691347	2565	2	18613	ENSMUST00000135481.1	24719	ENSMUSG00000020717	Pecam1	platelet/endothelial cell adhesion molecule 1
chr2	35463568	35465166	1599	*	Promoter (<=1kb)	2	35432514	35463231	30718	2	14594	ENSMUST00000149442.1	-337	ENSMUSG00000035778	Ggta1	glycoprotein galactosyltransferase alpha 1, 3
chr11	99164863	99166835	1973	*	Distal Intergenic	11	99144196	99155077	10882	2	12775	ENSMUST00000103134.3	-9786	ENSMUSG00000037944	Ccr7	chemokine (C-C motif) receptor 7
chr7	101095061	101096037	977	*	Promoter (2-3kb)	7	101092863	101196903	104041	1	207278	ENSMUST00000208439.1	2198	ENSMUSG00000030691	Fchsd2	FCH and double SH3 domains 2
chr10	19064786	19065287	502	*	Distal Intergenic	10	19008266	19015657	7392	2	21929	ENSMUST00000122863.1	-49129	ENSMUSG00000019850	Tnfaip3	tumor necrosis factor, alpha-induced protein 3
chr14	121367490	121368429	940	*	Intron (ENSMUST00000079817.7/223255, intron 1 of 10)	14	121302289	121359868	57580	2	223255	ENSMUST00000226161.1	-7622	ENSMUSG00000063410	Stk24	serine/threonine kinase 24
chr6	90740579	90740857	279	*	Intron (ENSMUST00000101151.9/232227, intron 1 of 13)	6	90690662	90736687	46026	2	232227	ENSMUST00000133492.1	-3892	ENSMUSG00000034312	Iqsec1	IQ motif and Sec7 domain 1
chr12	71047628	71048514	887	*	Promoter (<=1kb)	12	71048341	71075405	27065	1	238247	ENSMUST00000135709.1	0	ENSMUSG00000048118	Arid4a	AT rich interactive domain 4A (RBP1-like)
chr14	121913521	121914228	708	*	Promoter (1-2kb)	14	121911253	121915781	4529	2	110168	ENSMUST00000055475.8	1553	ENSMUSG00000050350	Gpr18	G protein-coupled receptor 18
chr11	46127215	46127517	303	*	Promoter (<=1kb)	11	46127905	46143857	15953	1	11492	ENSMUST00000151565.7	-388	ENSMUSG00000011256	Adam19	a disintegrin and metallopeptidase domain 19 (meltrin beta)
chr17	34094339	34095549	1211	*	Promoter (<=1kb)	17	34083843	34095309	11467	2	414076	ENSMUST00000183290.1	0	ENSMUSG00000098197	BC051537	cDNA sequence BC051537
chr7	75586017	75586629	613	*	Exon (ENSMUST00000166315.6/75547, exon 5 of 37)	7	75610039	75697343	87305	1	75547	ENSMUST00000207923.1	-23410	ENSMUSG00000066406	Akap13	A kinase (PRKA) anchor protein 13
chr2	73452454	73455189	2736	*	Promoter (<=1kb)	2	73432147	73453979	21833	2	215280	ENSMUST00000102679.7	0	ENSMUSG00000075284	Wipf1	WAS/WASL interacting protein family, member 1
chr19	53898493	53900470	1978	*	Promoter (2-3kb)	19	53903351	53929861	26511	1	18569	ENSMUST00000025931.12	-2881	ENSMUSG00000024975	Pdcd4	programmed cell death 4
chr17	35257912	35260135	2224	*	Promoter (2-3kb)	17	35262730	35267499	4770	1	14964	ENSMUST00000172785.7	-2595	ENSMUSG00000073411	H2-D1	histocompatibility 2, D region locus 1
chr3	105800351	105802134	1784	*	Promoter (<=1kb)	3	105727267	105801336	74070	2	109905	ENSMUST00000090678.10	0	ENSMUSG00000068798	Rap1a	RAS-related protein 1a
chr1	52010704	52011160	457	*	Promoter (2-3kb)	1	52008626	52072444	63819	1	20849	ENSMUST00000187053.1	2078	ENSMUSG00000062939	Stat4	signal transducer and activator of transcription 4
chr7	45232144	45232424	281	*	Promoter (<=1kb)	7	45232148	45233086	939	1	21677	ENSMUST00000209222.1	0	ENSMUSG00000030796	Tead2	TEA domain family member 2
chr11	83068970	83071117	2148	*	3' UTR	11	83065112	83070678	5567	1	20556	ENSMUST00000038038.7	3858	ENSMUSG00000072620	Slfn2	schlafen 2
chr13	117220287	117221714	1428	*	Promoter (<=1kb)	13	117220716	117265301	44586	1	13723	ENSMUST00000225648.1	0	ENSMUSG00000021728	Emb	embigin
chr7	83650825	83651441	617	*	3' UTR	7	83649576	83655325	5750	2	16170	ENSMUST00000151047.1	3884	ENSMUSG00000001741	Il16	interleukin 16
chr9	32749990	32750441	452	*	Intron (ENSMUST00000034534.12/23871, intron 6 of 7)	9	32696384	32754428	58045	1	23871	ENSMUST00000184364.1	53606	ENSMUSG00000032035	Ets1	E26 avian leukemia oncogene 1, 5' domain
chr11	99151932	99152834	903	*	Promoter (2-3kb)	11	99144196	99155077	10882	2	12775	ENSMUST00000103134.3	2243	ENSMUSG00000037944	Ccr7	chemokine (C-C motif) receptor 7
chr17	72939025	72940145	1121	*	3' UTR	17	72921188	72939345	18158	1	77889	ENSMUST00000148556.1	17837	ENSMUSG00000024063	Lbh	limb-bud and heart
chr5	65866780	65867453	674	*	Exon (ENSMUST00000202471.1/ENSMUST00000202471.1, exon 1 of 1)	5	65863580	65867934	4355	1	74734	ENSMUST00000202591.1	3200	ENSMUSG00000029204	Rhoh	ras homolog family member H
chr7	125604946	125606021	1076	*	Promoter (1-2kb)	7	125603537	125633570	30034	1	60504	ENSMUST00000033000.7	1409	ENSMUSG00000030745	Il21r	interleukin 21 receptor
chr18	32397079	32397769	691	*	Intron (ENSMUST00000234857.1/30948, intron 1 of 13)	18	32407634	32419907	12274	1	30948	ENSMUST00000234024.1	-9865	ENSMUSG00000024381	Bin1	bridging integrator 1
chr15	101256890	101257495	606	*	Promoter (2-3kb)	15	101254269	101274795	20527	1	15370	ENSMUST00000228985.1	2621	ENSMUSG00000023034	Nr4a1	nuclear receptor subfamily 4, group A, member 1
chr11	87739711	87740126	416	*	Promoter (2-3kb)	11	87737553	87743623	6071	1	20922	ENSMUST00000141169.1	2158	ENSMUSG00000020485	Supt4a	suppressor of Ty 4A
chr5	107945342	107945835	494	*	Intron (ENSMUST00000031198.10/67266, intron 1 of 4)	5	107914398	107972998	58601	2	67266	ENSMUST00000153172.1	27163	ENSMUSG00000029270	Dipk1a	divergent protein kinase domain 1A
chr13	112000824	112002946	2123	*	Distal Intergenic	13	111867936	111871937	4002	1	102636620	ENSMUST00000128198.1	132888	ENSMUSG00000086111	Gm15326	predicted gene 15326
chr2	91087013	91088567	1555	*	Intron (ENSMUST00000169852.1/20375, intron 1 of 3)	2	91082390	91114366	31977	1	20375	ENSMUST00000169852.1	4623	ENSMUSG00000002111	Spi1	spleen focus forming virus (SFFV) proviral integration oncogene
chr11	6000495	6000946	452	*	Promoter (<=1kb)	11	5990395	6000448	10054	2	12323	ENSMUST00000130427.7	-47	ENSMUSG00000057897	Camk2b	calcium/calmodulin-dependent protein kinase II, beta
chrX	167146072	167146425	354	*	Distal Intergenic	20	167207292	167208827	1536	2	19241	ENSMUST00000112175.1	62402	ENSMUSG00000049775	Tmsb4x	thymosin, beta 4, X chromosome
chr6	48690745	48695724	4980	*	3' UTR	6	48684582	48692060	7479	1	107526	ENSMUST00000090070.5	6163	ENSMUSG00000054435	Gimap4	GTPase, IMAP family member 4
chr4	108312039	108312434	396	*	Distal Intergenic	4	108229724	108301096	71373	2	414872	ENSMUST00000043616.6	-10943	ENSMUSG00000034636	Zyg11b	zyg-ll family member B, cell cycle regulator
chr11	6559844	6562374	2531	*	Promoter (<=1kb)	11	6560183	6596734	36552	1	216527	ENSMUST00000109722.8	0	ENSMUSG00000000378	Ccm2	cerebral cavernous malformation 2
chr14	121965611	121966113	503	*	Promoter (<=1kb)	14	121952551	121965195	12645	2	321019	ENSMUST00000049872.8	-416	ENSMUSG00000051212	Gpr183	G protein-coupled receptor 183
chr6	125218559	125218973	415	*	Promoter (<=1kb)	6	125218574	125221652	3079	1	22317	ENSMUST00000205223.1	0	ENSMUSG00000030337	Vamp1	vesicle-associated membrane protein 1
chr17	29170773	29172688	1916	*	Intron (ENSMUST00000024805.14/240058, intron 12 of 20)	17	29162267	29176656	14390	2	240058	ENSMUST00000124917.2	3968	ENSMUSG00000024008	Cpne5	copine V
chr12	110503795	110505278	1484	*	Intron (ENSMUST00000220509.1/26931, intron 3 of 7)	12	110485859	110580860	95002	1	26931	ENSMUST00000221074.1	17936	ENSMUSG00000017843	Ppp2r5c	protein phosphatase 2, regulatory subunit B', gamma
chr4	130912616	130915848	3233	*	Promoter (<=1kb)	4	130913125	130936141	23017	1	16792	ENSMUST00000151698.7	0	ENSMUSG00000028581	Laptm5	lysosomal-associated protein transmembrane 5
chr9	32733621	32733989	369	*	Exon (ENSMUST00000034534.12/23871, exon 5 of 8)	9	32696384	32754428	58045	1	23871	ENSMUST00000184364.1	37237	ENSMUSG00000032035	Ets1	E26 avian leukemia oncogene 1, 5' domain
chr7	110221260	110222397	1138	*	Promoter (<=1kb)	7	110221711	110283506	61796	1	20947	ENSMUST00000033325.8	0	ENSMUSG00000031015	Swap70	SWA-70 protein
chr5	37048295	37048594	300	*	Promoter (<=1kb)	5	37047473	37104875	57403	1	76071	ENSMUST00000137019.7	822	ENSMUSG00000063646	Jakmip1	janus kinase and microtubule interacting protein 1
chr7	104243920	104245182	1263	*	Promoter (<=1kb)	7	104244457	104262234	17778	1	94094	ENSMUST00000106849.8	0	ENSMUSG00000056144	Trim34a	tripartite motif-containing 34A
chr10	40475937	40478063	2127	*	3' UTR	10	40570336	40604132	33797	1	70840	ENSMUST00000078314.13	-92273	ENSMUSG00000019834	Slc22a16	solute carrier family 22 (organic cation transporter), member 16
chr6	22330011	22331137	1127	*	Promoter (<=1kb)	6	22308460	22329456	20997	2	27999	ENSMUST00000164669.3	-555	ENSMUSG00000029672	Fam3c	family with sequence similarity 3, member C
chr9	21436788	21437183	396	*	Intron (ENSMUST00000165766.8/13430, intron 1 of 20)	9	21425244	21507754	82511	1	13430	ENSMUST00000174050.7	11544	ENSMUSG00000033335	Dnm2	dynamin 2
chr2	25464301	25466495	2195	*	Promoter (2-3kb)	2	25466712	25469157	2446	2	19215	ENSMUST00000137417.1	2662	ENSMUSG00000015090	Ptgds	prostaglandin D2 synthase (brain)
chr16	91460814	91462098	1285	*	Promoter (2-3kb)	16	91465025	91470128	5104	1	100503120	ENSMUST00000231422.1	-2927	ENSMUSG00000084866	A930006K02Rik	RIKEN cDNA A930006K02 gene
chr1	36919584	36920324	741	*	Intron (ENSMUST00000027290.11/56030, intron 1 of 40)	1	36792191	36939527	147337	2	56030	ENSMUST00000027290.11	19203	ENSMUSG00000026116	Tmem131	transmembrane protein 131
chr4	101182238	101183185	948	*	Promoter (2-3kb)	4	101179591	101185425	5835	2	16451	ENSMUST00000136167.7	2240	ENSMUSG00000028530	Jak1	Janus kinase 1
chr3	52400023	52400526	504	*	Distal Intergenic	3	52516964	52550219	33256	1	102631981	ENSMUST00000195035.1	-116438	NA	Gm30173	predicted gene, 30173
chr5	142367139	142368315	1177	*	Distal Intergenic	5	142401497	142419620	18124	1	17425	ENSMUST00000198422.1	-33182	ENSMUSG00000056493	Foxk1	forkhead box K1
chr9	45268969	45269852	884	*	Promoter (<=1kb)	9	45253837	45269149	15313	2	16154	ENSMUST00000034594.15	0	ENSMUSG00000032089	Il10ra	interleukin 10 receptor, alpha
chr19	4288464	4288767	304	*	Promoter (<=1kb)	19	4288396	4289394	999	2	110355	ENSMUST00000168594.7	627	ENSMUSG00000024858	Grk2	G protein-coupled receptor kinase 2
chr12	111159845	111160574	730	*	3' UTR	12	111166370	111267153	100784	1	22031	ENSMUST00000117269.7	-5796	ENSMUSG00000021277	Traf3	TNF receptor-associated factor 3
chr2	32062717	32063107	391	*	Promoter (1-2kb)	2	32050086	32064164	14079	2	241303	ENSMUST00000149300.7	1057	ENSMUSG00000050592	Fam78a	family with sequence similarity 78, member A
chr2	73449453	73451386	1934	*	Promoter (1-2kb)	2	73444452	73452710	8259	2	215280	ENSMUST00000151939.1	1324	ENSMUSG00000075284	Wipf1	WAS/WASL interacting protein family, member 1
chr6	39377123	39378000	878	*	Promoter (<=1kb)	6	39334773	39377675	42903	2	72144	ENSMUST00000090243.7	0	ENSMUSG00000029924	Slc37a3	solute carrier family 37 (glycerol-3-phosphate transporter), member 3
chr1	180353578	180354074	497	*	Intron (ENSMUST00000070181.6/320404, intron 2 of 7)	1	180330485	180424802	94318	1	320404	ENSMUST00000070181.6	23093	ENSMUSG00000038855	Itpkb	inositol 1,4,5-trisphosphate 3-kinase B
chr16	23274380	23275044	665	*	Intron (ENSMUST00000023601.13/20440, intron 2 of 7)	16	23269629	23321179	51551	1	20440	ENSMUST00000128050.7	4751	ENSMUSG00000022885	St6gal1	beta galactoside alpha 2,6 sialyltransferase 1
chr10	96331902	96334101	2200	*	Intron (ENSMUST00000218518.1/ENSMUST00000218518.1, intron 1 of 2)	10	96226207	96248708	22502	1	74881	ENSMUST00000218720.1	105695	ENSMUSG00000112762	4930459C07Rik	RIKEN cDNA 4930459C07 gene
chr18	56458972	56459243	272	*	Intron (ENSMUST00000070166.5/107022, intron 1 of 13)	18	56432132	56503792	71661	1	107022	ENSMUST00000070166.5	26840	ENSMUSG00000001700	Gramd3	GRAM domain containing 3
chr4	134495291	134495908	618	*	Promoter (<=1kb)	4	134496697	134508813	12117	1	71904	ENSMUST00000081525.3	-789	ENSMUSG00000037348	Paqr7	progestin and adipoQ receptor family member VII
chr3	89190161	89190908	748	*	Promoter (2-3kb)	3	89187984	89188780	797	1	68521	ENSMUST00000155033.1	2177	ENSMUSG00000032657	Fam189b	family with sequence similarity 189, member B
chr9	64792369	64793119	751	*	Distal Intergenic	9	64811340	64919667	108328	1	102442	ENSMUST00000038890.5	-18221	ENSMUSG00000053641	Dennd4a	DENN/MADD domain containing 4A
chr11	46127999	46128903	905	*	Promoter (<=1kb)	11	46127905	46143857	15953	1	11492	ENSMUST00000151565.7	94	ENSMUSG00000011256	Adam19	a disintegrin and metallopeptidase domain 19 (meltrin beta)
chr17	35201569	35202134	566	*	Promoter (<=1kb)	17	35199381	35202007	2627	2	21926	ENSMUST00000025263.14	0	ENSMUSG00000024401	Tnf	tumor necrosis factor
chr6	48745147	48748283	3137	*	Promoter (<=1kb)	6	48746197	48754210	8014	1	317757	ENSMUST00000055558.5	0	ENSMUSG00000043505	Gimap5	GTPase, IMAP family member 5
chr17	34266161	34271230	5070	*	Promoter (<=1kb)	17	34267102	34268034	933	1	14961	ENSMUST00000173103.1	0	ENSMUSG00000073421	H2-Ab1	histocompatibility 2, class II antigen A, beta 1
chr1	189799201	189799856	656	*	Intron (ENSMUST00000097442.8/19250, intron 3 of 18)	1	189786672	189870068	83397	1	19250	ENSMUST00000027898.6	12529	ENSMUSG00000026604	Ptpn14	protein tyrosine phosphatase, non-receptor type 14
chr12	108763281	108763800	520	*	Distal Intergenic	12	108792973	108820148	27176	1	22632	ENSMUST00000021692.8	-29173	ENSMUSG00000021264	Yy1	YY1 transcription factor
chr3	115708919	115710238	1320	*	Downstream (<1kb)	3	115710433	115715072	4640	2	13609	ENSMUST00000055676.3	4834	ENSMUSG00000045092	S1pr1	sphingosine-1-phosphate receptor 1
chr17	35266378	35267118	741	*	Promoter (<=1kb)	17	35266021	35266889	869	1	14964	ENSMUST00000173167.7	357	ENSMUSG00000073411	H2-D1	histocompatibility 2, D region locus 1
chr11	106674803	106676039	1237	*	Intron (ENSMUST00000103069.9/18613, intron 13 of 13)	11	106688783	106691347	2565	2	18613	ENSMUST00000135481.1	15308	ENSMUSG00000020717	Pecam1	platelet/endothelial cell adhesion molecule 1
chr11	6585445	6586227	783	*	Intron (ENSMUST00000000388.14/216527, intron 4 of 9)	11	6593048	6594269	1222	1	216527	ENSMUST00000161667.1	-6821	ENSMUSG00000000378	Ccm2	cerebral cavernous malformation 2
chr18	56434425	56434855	431	*	Promoter (2-3kb)	18	56432132	56503792	71661	1	107022	ENSMUST00000070166.5	2293	ENSMUSG00000001700	Gramd3	GRAM domain containing 3
chr6	72954331	72954877	547	*	Exon (ENSMUST00000180809.2/ENSMUST00000180809.2, exon 2 of 2)	6	72957353	72958302	950	2	19240	ENSMUST00000114049.1	3425	ENSMUSG00000079523	Tmsb10	thymosin, beta 10
chr19	5872721	5873138	418	*	Promoter (<=1kb)	19	5865184	5873430	8247	2	67457	ENSMUST00000145026.1	292	ENSMUSG00000024816	Frmd8	FERM domain containing 8
chr11	86807187	86807917	731	*	Promoter (<=1kb)	11	86768846	86807746	38901	2	67487	ENSMUST00000018569.13	0	ENSMUSG00000018425	Dhx40	DEAH (Asp-Glu-Ala-His) box polypeptide 40
chr6	125008270	125010190	1921	*	Promoter (<=1kb)	6	125009145	125036180	27036	1	269800	ENSMUST00000132863.7	0	ENSMUSG00000038346	Zfp384	zinc finger protein 384
chr6	54760773	54761096	324	*	Distal Intergenic	6	54816916	54893500	76585	1	387524	ENSMUST00000079869.12	-55820	ENSMUSG00000058446	Znrf2	zinc and ring finger 2
chr16	23223001	23223283	283	*	Promoter (1-2kb)	16	23224740	23360348	135609	1	20440	ENSMUST00000023601.13	-1457	ENSMUSG00000022885	St6gal1	beta galactoside alpha 2,6 sialyltransferase 1
chr1	181233848	181234424	577	*	Distal Intergenic	1	181173228	181211552	38325	2	226757	ENSMUST00000162819.7	-22296	ENSMUSG00000038733	Wdr26	WD repeat domain 26
chr11	34009558	34009934	377	*	Intron (ENSMUST00000141450.1/76874, intron 4 of 4)	11	33641180	33993152	351973	2	70357	ENSMUST00000154760.1	-16406	ENSMUSG00000053519	Kcnip1	Kv channel-interacting protein 1
chr15	102230897	102232334	1438	*	Promoter (<=1kb)	15	102215995	102231944	15950	2	16421	ENSMUST00000001327.10	0	ENSMUSG00000001281	Itgb7	integrin beta 7
chr19	12573592	12574036	445	*	Promoter (<=1kb)	19	12573523	12589762	16240	1	107373	ENSMUST00000025595.4	69	ENSMUSG00000024691	Fam111a	family with sequence similarity 111, member A
chr18	35913466	35913887	422	*	Distal Intergenic	18	35964830	36014712	49883	1	74002	ENSMUST00000115716.8	-50943	ENSMUSG00000024347	Psd2	pleckstrin and Sec7 domain containing 2
chr7	125597443	125597779	337	*	Distal Intergenic	7	125603429	125631506	28078	1	60504	ENSMUST00000206234.1	-5650	ENSMUSG00000030745	Il21r	interleukin 21 receptor
chr7	64049586	64050893	1308	*	Distal Intergenic	7	64153835	64269775	115941	1	17364	ENSMUST00000085222.11	-102942	ENSMUSG00000030523	Trpm1	transient receptor potential cation channel, subfamily M, member 1
chr17	56020928	56022315	1388	*	Intron (ENSMUST00000003268.10/20405, intron 1 of 9)	17	56011943	56015120	3178	1	68047	ENSMUST00000159420.1	8985	ENSMUSG00000003199	Mpnd	MPN domain containing
chr6	54809584	54810603	1020	*	Distal Intergenic	6	54816916	54893500	76585	1	387524	ENSMUST00000079869.12	-6313	ENSMUSG00000058446	Znrf2	zinc and ring finger 2
chr11	107102695	107103718	1024	*	Intron (ENSMUST00000057892.14/207165, intron 2 of 27)	11	107033081	107131922	98842	2	207165	ENSMUST00000057892.14	28204	ENSMUSG00000040481	Bptf	bromodomain PHD finger transcription factor
chr9	44983982	44984331	350	*	Promoter (1-2kb)	9	44985823	44986421	599	1	12500	ENSMUST00000214715.1	-1492	ENSMUSG00000032094	Cd3d	CD3 antigen, delta polypeptide
chr2	158722210	158724371	2162	*	Intron (ENSMUST00000129902.1/228852, intron 3 of 10)	2	158696135	158766334	70200	1	228852	ENSMUST00000145073.1	26075	ENSMUSG00000037754	Ppp1r16b	protein phosphatase 1, regulatory subunit 16B
chr15	86064960	86065264	305	*	Promoter (2-3kb)	15	86067813	86122261	54449	1	223752	ENSMUST00000123474.1	-2549	ENSMUSG00000035900	Gramd4	GRAM domain containing 4
chr11	83081642	83081929	288	*	Distal Intergenic	11	83065112	83070678	5567	1	20556	ENSMUST00000038038.7	16530	ENSMUSG00000072620	Slfn2	schlafen 2
chr2	31088974	31089409	436	*	Intron (ENSMUST00000073879.11/14269, intron 4 of 13)	2	31026207	31096500	70294	2	14269	ENSMUST00000113559.9	7091	ENSMUSG00000075415	Fnbp1	formin binding protein 1
chr3	52568790	52569331	542	*	Distal Intergenic	3	52516964	52550219	33256	1	102631981	ENSMUST00000195035.1	51826	NA	Gm30173	predicted gene, 30173
chr12	80434558	80435636	1079	*	Promoter (<=1kb)	12	80398835	80436445	37611	2	320808	ENSMUST00000218498.1	809	ENSMUSG00000049106	Dcaf5	DDB1 and CUL4 associated factor 5
chr11	79523427	79524384	958	*	Promoter (<=1kb)	11	79515056	79523762	8707	2	216984	ENSMUST00000179322.1	0	ENSMUSG00000093938	Evi2b	ecotropic viral integration site 2b
chr14	8095678	8095981	304	*	Promoter (2-3kb)	14	8098211	8165117	66907	1	218699	ENSMUST00000036682.8	-2230	ENSMUSG00000033885	Pxk	PX domain containing serine/threonine kinase
chr11	107454730	107455027	298	*	Intron (ENSMUST00000103064.9/71795, intron 1 of 9)	11	107207892	107470699	262808	2	71795	ENSMUST00000103064.9	15672	ENSMUSG00000040430	Pitpnc1	phosphatidylinositol transfer protein, cytoplasmic 1
chr17	45563042	45564954	1913	*	Promoter (<=1kb)	17	45563874	45567670	3797	1	73836	ENSMUST00000224905.1	0	ENSMUSG00000037089	Slc35b2	solute carrier family 35, member B2
chr10	116563028	116563413	386	*	Intron (ENSMUST00000220305.1/ENSMUST00000220305.1, intron 2 of 2)	10	116485165	116549163	63999	2	72068	ENSMUST00000164088.7	-13865	ENSMUSG00000020166	Cnot2	CCR4-NOT transcription complex, subunit 2
chr14	66200163	66200480	318	*	Intron (ENSMUST00000022622.13/19229, intron 2 of 30)	14	66153258	66213552	60295	2	19229	ENSMUST00000178730.7	13072	ENSMUSG00000059456	Ptk2b	PTK2 protein tyrosine kinase 2 beta
chr2	24385091	24387084	1994	*	Promoter (<=1kb)	2	24385332	24408729	23398	1	215632	ENSMUST00000056641.14	0	ENSMUSG00000026979	Psd4	pleckstrin and Sec7 domain containing 4
chr4	86857663	86858051	389	*	Promoter (<=1kb)	4	86854660	86857412	2753	2	20104	ENSMUST00000102814.4	-251	ENSMUSG00000028495	Rps6	ribosomal protein S6
chr10	60374061	60374899	839	*	Intron (ENSMUST00000073242.10/22295, intron 35 of 66)	10	60376866	60380192	3327	2	22295	ENSMUST00000124712.1	5293	ENSMUSG00000012819	Cdh23	cadherin 23 (otocadherin)
chr9	63737532	63739156	1625	*	Intron (ENSMUST00000034973.9/17127, intron 1 of 8)	9	63667813	63743265	75453	2	17127	ENSMUST00000137065.1	4109	ENSMUSG00000032402	Smad3	SMAD family member 3
chr17	34145284	34146820	1537	*	Promoter (<=1kb)	17	34145313	34151553	6241	1	15000	ENSMUST00000041982.7	0	ENSMUSG00000037548	H2-DMb2	histocompatibility 2, class II, locus Mb2
chr4	59264432	59264717	286	*	Distal Intergenic	4	59260051	59263269	3219	1	101055769	ENSMUST00000124589.1	4381	NA	Gm12596	predicted gene 12596
chr13	102691159	102691679	521	*	Promoter (1-2kb)	13	102693558	102706955	13398	1	17079	ENSMUST00000022124.9	-1879	ENSMUSG00000021624	Cd180	CD180 antigen
chr9	123480530	123481845	1316	*	Promoter (<=1kb)	9	123480610	123516808	36199	1	29806	ENSMUST00000217639.1	0	ENSMUSG00000025239	Limd1	LIM domains containing 1
chr17	45559390	45559690	301	*	Exon (ENSMUST00000024742.8/18037, exon 3 of 6)	17	45555739	45563166	7428	1	18037	ENSMUST00000233379.1	3651	ENSMUSG00000023947	Nfkbie	nuclear factor of kappa light polypeptide gene enhancer in B cells inhibitor, epsilon
chr9	42095159	42095892	734	*	Intron (ENSMUST00000060989.8/20660, intron 3 of 47)	9	41964720	42124297	159578	2	20660	ENSMUST00000060989.8	28405	ENSMUSG00000049313	Sorl1	sortilin-related receptor, LDLR class A repeats-containing
chr1	58797631	58798024	394	*	Promoter (2-3kb)	1	58795477	58846754	51278	1	12370	ENSMUST00000191201.6	2154	ENSMUSG00000026029	Casp8	caspase 8
chr1	58801938	58803430	1493	*	Promoter (<=1kb)	1	58802502	58847008	44507	1	12370	ENSMUST00000165549.7	0	ENSMUSG00000026029	Casp8	caspase 8
chr3	52306861	52307156	296	*	Intron (ENSMUST00000053764.6/56458, intron 1 of 2)	3	52268336	52353221	84886	1	56458	ENSMUST00000053764.6	38525	ENSMUSG00000044167	Foxo1	forkhead box O1
chr3	131159984	131160430	447	*	Intron (ENSMUST00000029611.13/16842, intron 3 of 11)	3	131113856	131204262	90407	1	16842	ENSMUST00000198624.1	46128	ENSMUSG00000027985	Lef1	lymphoid enhancer binding factor 1
chr8	25108907	25109264	358	*	Exon (ENSMUST00000210072.1/74744, exon 2 of 2)	8	25102520	25109399	6880	1	74744	ENSMUST00000210596.1	6387	NA	5830408C22Rik	RIKEN cDNA 5830408C22 gene
chr7	114316403	114317993	1591	*	Intron (ENSMUST00000163996.1/71045, intron 3 of 3)	7	114264606	114276118	11513	2	26440	ENSMUST00000033008.9	-40285	ENSMUSG00000030751	Psma1	proteasome (prosome, macropain) subunit, alpha type 1
chr18	50032730	50033340	611	*	Promoter (1-2kb)	18	50031029	50090686	59658	1	106869	ENSMUST00000128377.1	1701	ENSMUSG00000062210	Tnfaip8	tumor necrosis factor, alpha-induced protein 8
chr2	170158608	170158901	294	*	Distal Intergenic	2	170120719	170148103	27385	2	228913	ENSMUST00000149318.1	-10505	ENSMUSG00000052056	Zfp217	zinc finger protein 217
chr2	32063612	32064013	402	*	Promoter (<=1kb)	2	32050086	32064164	14079	2	241303	ENSMUST00000149300.7	151	ENSMUSG00000050592	Fam78a	family with sequence similarity 78, member A
chr17	36042958	36043888	931	*	Promoter (<=1kb)	17	36042961	36058645	15685	1	547347	ENSMUST00000097331.1	0	ENSMUSG00000073407	Gm6034	predicted gene 6034
chr12	15811942	15812258	317	*	Intron (ENSMUST00000020922.7/217410, intron 1 of 2)	12	15791727	15816785	25059	2	217410	ENSMUST00000020922.7	4527	ENSMUSG00000020601	Trib2	tribbles pseudokinase 2
chr11	70763874	70764899	1026	*	Promoter (<=1kb)	11	70764209	70772928	8720	1	193043	ENSMUST00000060444.5	0	ENSMUSG00000043602	Zfp3	zinc finger protein 3
chr16	93819118	93819629	512	*	Intron (ENSMUST00000231503.1/ENSMUST00000231503.1, intron 1 of 2)	16	93809434	93810586	1153	1	70028	ENSMUST00000228423.1	9684	ENSMUSG00000022946	Dop1b	DOP1 leucine zipper like protein B
chr1	53823530	53824797	1268	*	Intron (ENSMUST00000120904.7/329152, intron 28 of 28)	1	53832692	53841171	8480	2	329152	ENSMUST00000150677.7	16374	ENSMUSG00000042807	Hecw2	HECT, C2 and WW domain containing E3 ubiquitin protein ligase 2
chr11	97140445	97142638	2194	*	Intron (ENSMUST00000066078.11/73174, intron 6 of 8)	11	97146364	97146419	56	2	102466822	ENSMUST00000183796.1	3781	ENSMUSG00000099286	Mir7235	microRNA 7235
chrX	48453507	48454511	1005	*	Promoter (<=1kb)	20	48411046	48454169	43124	2	56501	ENSMUST00000114958.7	0	ENSMUSG00000031103	Elf4	E74-like factor 4 (ets domain transcription factor)
chr2	27028230	27028871	642	*	Promoter (<=1kb)	2	27021363	27027998	6636	2	227659	ENSMUST00000045702.5	-232	ENSMUSG00000036067	Slc2a6	solute carrier family 2 (facilitated glucose transporter), member 6
chr19	57129540	57133055	3516	*	Promoter (1-2kb)	19	57077302	57134677	57376	2	226251	ENSMUST00000134430.7	1622	ENSMUSG00000025085	Ablim1	actin-binding LIM protein 1
chr11	44473517	44473786	270	*	Distal Intergenic	11	44454571	44470498	15928	2	79560	ENSMUST00000102795.3	-3019	ENSMUSG00000041231	Ublcp1	ubiquitin-like domain containing CTD phosphatase 1
chr8	120755627	120756549	923	*	3' UTR	8	120752209	120753711	1503	1	15900	ENSMUST00000160594.1	3418	ENSMUSG00000041515	Irf8	interferon regulatory factor 8
chr2	27027134	27027721	588	*	Promoter (<=1kb)	2	27021363	27027909	6547	2	227659	ENSMUST00000102890.10	188	ENSMUSG00000036067	Slc2a6	solute carrier family 2 (facilitated glucose transporter), member 6
chr10	14057733	14058140	408	*	Intron (ENSMUST00000187083.6/15273, intron 2 of 12)	10	13967024	14079675	112652	1	15273	ENSMUST00000191464.1	90709	ENSMUSG00000015501	Hivep2	human immunodeficiency virus type I enhancer binding protein 2
chr17	35204639	35205248	610	*	Promoter (<=1kb)	17	35204475	35204557	83	2	102466990	ENSMUST00000184381.1	-82	ENSMUSG00000099006	Mir6974	microRNA 6974
chr15	73090100	73091203	1104	*	Promoter (<=1kb)	15	73090392	73094075	3684	1	93696	ENSMUST00000089765.8	0	ENSMUSG00000068391	Chrac1	chromatin accessibility complex 1
chr15	78771961	78773433	1473	*	Promoter (<=1kb)	15	78755882	78773475	17594	2	17305	ENSMUST00000018313.5	42	ENSMUSG00000018169	Mfng	MFNG O-fucosylpeptide 3-beta-N-acetylglucosaminyltransferase
chr11	106387327	106388895	1569	*	Promoter (<=1kb)	11	106378806	106388072	9267	2	15896	ENSMUST00000106813.8	0	ENSMUSG00000001029	Icam2	intercellular adhesion molecule 2
chr6	99377524	99377812	289	*	Intron (ENSMUST00000113322.8/108655, intron 1 of 18)	6	98925342	99435345	510004	2	108655	ENSMUST00000113322.8	57533	ENSMUSG00000030067	Foxp1	forkhead box P1
chr10	122799727	122800310	584	*	Intron (ENSMUST00000162853.7/319468, intron 2 of 5)	10	122811244	122815871	4628	1	319468	ENSMUST00000159885.1	-10934	ENSMUSG00000034613	Ppm1h	protein phosphatase 1H (PP2C domain containing)
chr8	25109880	25110436	557	*	Exon (ENSMUST00000210097.1/ENSMUST00000210097.1, exon 1 of 1)	8	25102520	25109399	6880	1	74744	ENSMUST00000210596.1	7360	NA	5830408C22Rik	RIKEN cDNA 5830408C22 gene
chr8	123014531	123015487	957	*	Intron (ENSMUST00000127664.1/108148, intron 1 of 15)	8	122883822	123042020	158199	2	77087	ENSMUST00000098334.12	26533	ENSMUSG00000035569	Ankrd11	ankyrin repeat domain 11
chr9	106222211	106223002	792	*	Promoter (<=1kb)	9	106222598	106226883	4286	1	81897	ENSMUST00000062241.10	0	ENSMUSG00000045322	Tlr9	toll-like receptor 9
chr14	121958192	121959189	998	*	Intron (ENSMUST00000039803.6/68889, intron 4 of 8)	14	121954987	121965105	10119	2	321019	ENSMUST00000227267.1	5916	ENSMUSG00000051212	Gpr183	G protein-coupled receptor 183
chr15	97424295	97425005	711	*	Distal Intergenic	15	97361217	97384349	23133	1	239647	ENSMUST00000226495.1	63078	ENSMUSG00000044250	Pced1b	PC-esterase domain containing 1B
chr7	24887996	24888521	526	*	Promoter (<=1kb)	7	24888190	24889804	1615	1	20085	ENSMUST00000130335.7	0	ENSMUSG00000040952	Rps19	ribosomal protein S19
chr15	97468510	97470887	2378	*	Distal Intergenic	15	97361217	97384349	23133	1	239647	ENSMUST00000226495.1	107293	ENSMUSG00000044250	Pced1b	PC-esterase domain containing 1B
chr2	92202047	92202844	798	*	Intron (ENSMUST00000044036.14/192285, intron 1 of 15)	2	92191977	92192074	98	1	100316756	ENSMUST00000158014.1	10070	ENSMUSG00000088639	Mir1955	microRNA 1955
chr15	59037701	59038296	596	*	Promoter (2-3kb)	15	58951653	59040596	88944	2	211401	ENSMUST00000228365.1	2300	ENSMUSG00000022353	Mtss1	MTSS I-BAR domain containing 1
chr11	6584175	6584874	700	*	Exon (ENSMUST00000000388.14/216527, exon 3 of 10)	11	6593048	6594269	1222	1	216527	ENSMUST00000161667.1	-8174	ENSMUSG00000000378	Ccm2	cerebral cavernous malformation 2
chr1	171387477	171390322	2846	*	Promoter (<=1kb)	1	171388954	171410240	21287	1	226652	ENSMUST00000056449.8	0	ENSMUSG00000048865	Arhgap30	Rho GTPase activating protein 30
chr17	83915364	83915641	278	*	Distal Intergenic	17	83851751	83854418	2668	2	320021	ENSMUST00000234697.1	-60946	NA	C430042M11Rik	RIKEN cDNA C430042M11 gene
chr11	117969455	117970032	578	*	Promoter (<=1kb)	11	117966079	117969186	3108	2	12702	ENSMUST00000054002.3	-269	ENSMUSG00000053113	Socs3	suppressor of cytokine signaling 3
[truncated: 11,182 more rows]

## Sheet: Cluster2&down_Enrichment
GroupID	Category	Term	Description	LogP	Log(q-value)	InTerm_InList	Genes	Symbols
[truncated: 352 more rows]

[truncated: 4 more sheets: Common_downAndBound_Enrichment, Cluster1&downKEGG, Cluster2&downKEGG, Metrics_QCs]
