# Supplementary material for: Histone H4 lysine 16 acetylation controls central carbon metabolism and diet-induced obesity in mice
Source: Nat Commun. 2021 Oct 27;12:6212. doi: 10.1038/s41467-021-26277-w (PMC8551339; doi:10.1038/s41467-021-26277-w)
Supplement: Supplementary file 9 — Source Data files [file 41467_2021_26277_MOESM9_ESM.zip]

Archive with 3 entries (3 files):
- 210916_SourceFile_Graph.xlsx
- SourceFile_FACS_gating_strategies.pdf
- SourceFile_western_blots.pdf
