# Supplementary material for: Histone H4 lysine 16 acetylation controls central carbon metabolism and diet-induced obesity in mice
Source: Nat Commun. 2021 Oct 27;12:6212. doi: 10.1038/s41467-021-26277-w (PMC8551339; doi:10.1038/s41467-021-26277-w)
Supplement: Supplementary file 9 — Source Data files [file 41467_2021_26277_MOESM9_ESM.zip › 210916_SourceFile_Graph.xlsx]

## Sheet: Export Summary
	This document was exported from Numbers. Each table was converted to an Excel worksheet. All other objects on each Numbers sheet were placed on separate worksheets. Please be aware that formula calculations may differ in Excel.
	Numbers Sheet Name	Numbers Table Name	Excel Worksheet Name
	Figure2a
		Table 1	Figure2a
	Figure2b-c
		Table 1	Figure2b-c
	Figure2d
		Table 1	Figure2d
	Figure 2e
		Table 1	Figure 2e
	Figure3b
		Table 1	Figure3b
	Figure3d
		Table 1	Figure3d
	Figure5b
		Table 1	Figure5b
	Figure 5c
		Table 1	Figure 5c
	Figure5e
		Table 1	Figure5e
	Figure5g
		Table 1	Figure5g
	Figure 5i
		Table 1	Figure 5i
	Figure5j
		Table 1	Figure5j
	Figure5k
		Table 1	Figure5k
	Figure 6a,b,d,f
		Table 1	Figure 6a,b,d,f
	Figure 6c
		Table 1	Figure 6c
	Figure 6e
		Table 1	Figure 6e
	Figure 6g
		Table 1	Figure 6g
	Figure 6h
		Table 1	Figure 6h
	Figure 6i
		Table 1	Figure 6i
	Figure 7a
		Table 1	Figure 7a
	Figure7b,c
		Table 1	Figure7b,c
	Figure 7d
		Table 1	Figure 7d
	Figure 7f,g,h
		Table 1	Figure 7f,g,h
	FigureS1a
		Table 1	FigureS1a
	FigureS1b
		Table 1	FigureS1b
	FigureS3a
		Table 1	FigureS3a
	FigureS3b
		Table 1	FigureS3b
	FigureS3c
		Table 1	FigureS3c
	FigureS3d
		Table 1	FigureS3d
	FigureS3e
		Table 1	FigureS3e
	FigureS4a
		Table 1	FigureS4a
	FigureS4b
		Table 1	FigureS4b
	Figure S4c
		Table 1	Figure S4c
	FigureS4d
		Table 1	FigureS4d
	FigureS4e
		Table 1	FigureS4e
	FigureS4f
		Table 1	FigureS4f
	FigureS4g
		Table 1	FigureS4g
	FigureS4i
		Table 1	FigureS4i
	FigureS4j
		Table 1	FigureS4j
	FigureS4k
		Table 1	FigureS4k
	FigureS4l
		Table 1	FigureS4l
	FigureS4m
		Table 1	FigureS4m
	FigureS4n
		Table 1	FigureS4n
	FigureS4o
		Table 1	FigureS4o
	FigureS6b
		Table 1	FigureS6b
	FigureS6d
		Table 1	FigureS6d
	FigureS6e
		Table 1	FigureS6e
	FigureS6f
		Table 1	FigureS6f
	FigureS6g
		Table 1	FigureS6g
	FigureS6j
		Table 1	FigureS6j
	FigureS7c
		Table 1	FigureS7c
	FigureS7d
		Table 1	FigureS7d
	FigureS7e
		Table 1	FigureS7e
	FigureS7f
		Table 1	FigureS7f
	FigureS7g
		Table 1	FigureS7g
	FigureS7h
		Table 1	FigureS7h
	FigureS7i
		Table 1	FigureS7i
	FigureS7k
		Table 1	FigureS7k
	FigureS7l
		Table 1	FigureS7l

## Sheet: Figure2a
Figure 2a
Young Animals	Body Weight					Fat mass					Lean Mass					Total Water
+/+	21.5	21.1	20.3	23.8	23.9	1.63	1.57	1.44	1.14	0.91	21.77	21.35	20.47	22.89	22.03	18.86	18.34	17.46	19.82	19.46
+/-	20.4	17.8	23	24.2		1.09	1.07	1.81	1.06	1.46	21.52	21.69	20.77	18.99	22.16	18.8	18.96	18.07	16.45	18.97
+/+	21.5	21.1	20	19.7	20.7	0.89	0.24	0.59	0.49	0.55	18.6	18.43	18.09	19.39	19.77	15.99	15.8	15.74	16.64	17.06
Old Animals	Body Weight					Fat mass					Lean Mass					Total Water
+/+	29.9	31.9	33.4	35.4	32.1	1.63	1.57	1.44	1.14	0.91	25.72	24.37	22.73	23.7	24.3	22.48	20.96	19.37	20.24	21.04
+/-	30.5	31.2	31.6	30		1.09	1.07	1.81	1.06	1.46	23.61	22.81	24.5	23.64		20.73	19.52	20.52	20.71
+/+	31.4	32.3	28.3	25.2	25.9	0.89	0.24	0.59	0.49	0.55	22.62	22.87	25.09	25.8		19.24	20.02	22.48	20.96	19.37
+/-	28.7	26.9	25.3	26.7		1.04	0.28	1.12	0.51	0.93	22.18	23.59	24.89	26.29		18.87	20.23	20.73	19.52

## Sheet: Figure2b-c
Figure 2b-c
Young	+/+					+/-
0	116	107	117	119	136	121	133	131	117	128
15	490	435	350	327	334	426	358	397	341	386
30	404	312	258	240	302	286	218	329	303	278
45	282	268	225	200	232	248	162	269	228	217
60	187	221	187	175	174	194	142	208	194	168
Old
	+/+					+/-
0	238	207	187	205	205	126	122	109	109	124
15	429	498	506	408	440	541	370	382	404	398
30	417	560	536	317	424	435	473	441	537	423
45	384	539	453	272	427	298	411	302	521	376
60	323	491	438	262	364	224	370	239	473	310

## Sheet: Figure2d
Figure 2d
young +/+	2.72726	3.36062	2.9035	2.33475	2.35156
old+/+	2.42639	3.10382	3.61363	2.80455	2.4591
young +/-	2.48555	2.54368	3.76986	2.39192	2.16111
old+/-	1.97574	1.97221	2.83643	3.17271	2.76811

## Sheet: Figure 2e
Figure 2e
Glucose Basal						200	199	201
Young	0	112	99	95	113	107	116	111	113	121	63
Old	9	203	181	184	173	161	116	108	96	87	104

## Sheet: Figure3b
Figure 3b
Body Weight	0	0	0	0	0	30	30	30	30	30	60	60	60	60	60	105	105	105	105	105	135	135	135	135	135
HFD +/+	21.9	24.5	22.7	24.4	23.7	23.5	28.2	24.2	26.1	27	24.2	30.1	26.2	28.3	29.4	26.3	35.8	29.7	29.8	34.4	29.6	43.1	33.3	33.2	31
HFD +/-	22.1	24.5	24.1	24.4	23.5	23.6	26.6	25	25.5	25.3	30.1	25.2	26.8	27.5	27.5	27.2	32	29.6	29.7	29.7	28.4	32	32	32.2	28.6
SD +/+	25.1	24.3	23	23.8	23.9	21.5	21.1	20.3	19.7	20.7	27.5	27.6	25	25	25.7	29.2	29.5	25.9	25.2	26.6	28.8	29.6	26.5	26.2	26.7	28.5	29.1	26.9	26.1	28.1	27.2	28.3	25.3	24.2	27.2	28.8	30.6	27.6	27.21	28.7	30.1	30.7	28.4	27.1	28.2	30.6	30.9	29.4	27.6
SD +/-		24.7	21.1	23	24.2		20.4	17.8	19.7	21.1		25.7	23.7	25.9	26.8		28	25.3	26	26.9		28.7	25.7	26.5	27.4		25	27.9	26.6	27.7		26.3	25.1	24.5	26.4		29.4	26.8	27.4	29.7		29.9	26.7	27.8	29.1		30.3	27.1	27.3
[truncated: 26 more columns]

## Sheet: Figure3d
Figure 3d-e
OGTT 1 week on HFD
Time (mins)	+/+					+/-
0	124	139	106	126	149	166	129	106	107	131
15	360	340	273	187	251	367	377	322	354	323
30	215	324	228	198	354	455	354	228	255	277
45	2	325	203	218	341	435	341	210	228	250
60	174	284	190	151	296	391	250	181	189	205
120	117	172	130	118	155	136	107	118	137	136
210	113	140	105	116	146	102	111	86	118	138
OGTT2 8 weeks on HFD
0	150	219	142	143	161	128	136	131	150	161
15	314	399	435	372	451	422	356	362	350	427
30	360	478	369	272	463	432	322	324	374	398
45	315	499	329	279	475	464	279	298	347	360
60	289	430	289	259	447	356	226	255	340	296
120	160	206	135	142	209	159	134	165	191	180
210	134	183	119	122	159	109	115	134	139	130
OGTT3 26 weeks on HFD
0	144	222	165	170	188	146	172	162	183	201
15	348	490	422	429	451	329	304	435	486	528
30	489	594	463	422	466	412	437	424	517	458
45	435	550	439	426	466	404	418	408	494	480
60	382	540	416	445	436	334	379	371	443	495
120	180	273	186	224	228	160	200	167	184	196
210	142	120	132	193	137	119	124	151	140	140
Basal
Months	+/+					+/-
0	117	140	95	132	130	107	120	129	123	174
2	126	168	122	129	167	117	148	150	161	166
5	132	219	175	148	139	123	145	145	137	134

## Sheet: Figure5b
Fig5b
Fat Storage
SD +/+	HFD +/+	+/- SD	+/- HFD
43	2484.45	221	1076.91
42	2060.76	220	581.244
42	1659.66	236	780.257
43	3403.35	284	869.077
42	3245.92	231	869.077
43	2146.13	301	543.161
50	1508.41	259	686.411
43	1460.78	229	530.397
41	2339.24	271	968.308
42	1806.29	262	633.072
44	2548.49	201	1076.91
156	1314.9	197	581.244
152	3771.3	208	780.257
147	3242.3	214	869.077
160	1481.3	227	869.077
198	4184.78	211	543.161
234	2006.24	220	686.411
265	2741.24	231	530.397
247	2993.16	120	968.308
194	2965.41	103	633.072
169	2547.45	116	1783.17
151	1513.43	126	813.611
148	541.039	118	1122.44
151	1014.42	125	937.541
150	615.076	113	875.429
166	645.003	167	1327.44
184	1395.77	193	774.209
229	1074.23	126	990.312
202	427.887	328	575.739
254	812.126	301	826.854
217	966.755	375	731.533
214	1836.13	351	800.614
214	1776.09	323	941.331
267	714.921	310	544.235
217	1355.08	303	870.436
227	1667.56	299
257	1356.99	240
266	1251.42	282
204	1520.08	192
198	1244.31	199
165	900.981	210
166	900.981	209
155	1772.05	262
139	1248.53	288
160	1111.82	205
159	1117.55	205
217	1579.4	215
186	1082.87	236
182	1536.2	233
174	1503.26	249
	1002.59
	1118.66
	1118.66
	950.293
	1072.39
	1072.39
	1314.17
	778.491
	1189.66
	2005.43

## Sheet: Figure 5c
Fig5c
Number of Adipocytes
+/+	+/-
42	35
68	30
52	44
50	54
51	50
	25
	66

## Sheet: Figure5e
Fig5d
Glut4
+/+	+/-
0.0150966	0.0268457
0.0121118	0.0075
0.0144687	0.0166667
0.0230839	0.0116667
0.0702651	0.01
0.0204419	0.00916667
0.0233812	0.0158333
0.0238501	0.00916667
0.0249093	0.0108333
0.0142717	0.0153055
0.0322492	0.0108333
0.0140806	0.0177827
0.0170971	0.0139216
0.028983	0.0133333
0.0173053	0.0116667
0.0148465	0.0111161
0.0161863	0.015
0.0165761	0.00833333
0.0123506	0.00833333
0.0299476	0.00861608
0.0313105	0.01
0.0267222	0.0134747
0.0163227	0.0166667
0.0158485	0.00861608
0.0146812	0.0188988
0.019322	0.0233333
0.0132905	0.00778275
0.0196657	0.0075
0.0134524	0.00833333
0.0227286	0.0141667
0.0305731	0.0152827
0.0146081	0.01
0.0153688	0.0169494
0.0175755	0.00944941
0.0130162	0.0208333
0.0238785	0.01
0.0134372	0.0191667
0.0145877	0.01
0.0150209	0.0116667
0.0187827	0.0116667
0.0282584	0.0175376
0.016016	0.00916667
0.0268975	0.0119722
0.0132408	0.0189216
0.0413989	0.0116667
0.0300925	0.00916667
0.0140521	0.0172549
0.0350765	0.0116667
0.0164977	0.0108333
0.0155447	0.00833333
0.025172	0.01
0.0132468	0.0125
0.0135778	0.0208333
0.0196327	0.0242271
0.0370002	0.00892157
0.0264941	0.0189216
0.013031	0.00916667
0.0129148	0.01
0.0137909	0.0139216
0.0289197	0.01
0.0154714	0.0153055
0.0405758	0.0166667
0.0126104	0.0275149
0.0309179	0.0153055
0.0138577	0.0116667
0.0253957	0.02
0.0322118	0.0133333
0.0169683	0.00916667
0.0157799	0.00778275
0.0155571	0.0141667
0.0149862	0.0116667
0.0181946	0.00834078
0.026214	0.015
0.031029	0.0130694
0.0231261	0.0125
0.0164645	0.015
0.0170388	0.015
0.0120274	0.0119722
0.0132175	0.0183333
0.0328826	0.0108333
0.0143243	0.0155882
0.0166973	0.0141667
0.0209852	0.00861608
0.0150845	0.0219494
0.016181	0.0125188
0.0201073	0.0116667
0.0295268	0.0158333
0.0253447	0.01
0.0149087	0.00833333
0.0296252	0.00833333
0.0193317	0.00861608
0.018526	0.0125
0.014861	0.0125
0.0137867	0.0175
0.0155034	0.0158333
0.0125917	0.0133333
0.0218723	0.0107222
0.0434875	0.0116667
0.0291549	0.01
0.0147084	0.0139443
0.017779	0.01125
0.0312229	0.0141667
0.0254742	0.0189216
0.0133983	0.023111
0.0282497	0.0353055
0.0156763	0.0203055
0.0131558	0.00666667
0.015508	0.00904412
0.0142848	0.015
0.0147812	0.025
0.0316201	0.0291667
0.0157609	0.0229771
0.0244568	0.00916667
0.0163289	0.0141667
0.031643	0.0311992
0.017214	0.0125
0.0311545	0.0242271
0.0239208	0.00778275
0.0264575	0.015
0.0256681	0.0283333
0.0130498	0.0116667
0.0155863	0.0258333
0.0187578	0.0125376
0.0121782	0.0183333
0.0157367	0.0158333
0.015772	0.02
0.0240524	0.0239216
0.014959	0.0141667
0.0229483	0.0258333
0.0134114	0.00833333
0.0133431	0.025
0.0270413	0.0247322
0.0144638	0.02
0.0146046	0.030871
0.018968	0.00778275
0.0142001	0.0258333
0.026056	0.0236275
0.0184425	0.0119722
0.0155672	0.0177827
0.0235701	0.0236388
0.0217259	0.0164443
0.0221035	0.0158333
0.0124775	0.0158333
0.0225932	0.0108333
0.016794	0.0208333
0.0152538	0.00833333
0.0175342	0.0125
0.0162103	0.0183333
0.0143223	0.0258333
0.012474	0.0117043
0.0168402	0.0170908
0.0153927	0.00861608
0.0234085	0.0205655
0.0159862	0.015
0.0188294	0.0166667
0.0249118	0.00833333
0.0163081	0.015
0.0326352	0.0180655
0.0132665	0.0203055
0.0139476	0.0141667
0.0158584	0.0241667
0.0165916	0.0225
0.0137394	0.0458522
0.02047	0.015
0.0187759	0.00833333
0.0180165	0.0233333
0.0189011	0.0266667
0.0150328	0.0125
0.0139393	0.00892157
0.0130705	0.0166667
0.0185409	0.0158333
0.0142316	0.0158333
0.0253852	0.00778275
0.0177851	0.0125
0.0144464	0.0141667
0.0182371	0.0158333
0.0132821	0.00780549
0.015093	0.0163988
0.029481	0.0133333
0.0226022	0.0175
0.0154537	0.0141667
0.0177302	0.0125
0.0133747	0.0208333
0.0207086	0.01
0.0176979	0.0141667
0.0185823	0.0136161
0.0187572	0.0180655
0.0156273	0.0177827
0.0160309	0.00916667
0.0200868	0.0169494
0.0134486	0.0137688
0.0153845	0.00778275
0.0168546	0.0139216
0.0149386	0.0275
0.0192609	0.0158333
0.0134228	0.0188988
0.0250279	0.0175376
0.0163621	0.0251716
0.0213472	0.0108333
0.018359	0.03
0.0150782	0.015
0.0198077	0.00892157
0.0144898	0.02
0.0132239	0.0191667
0.0139919	0.00916667
0.0143445	0.0219494
0.0168781	0.015
0.0259271	0.0408482
0.0147563	0.0125
0.0179266	0.0239216
0.0209514	0.0203055
0.018735	0.0208333
0.0159233	0.0408333
0.0155435	0.02
0.0205747	0.0201528
0.0216212	0.00833333
0.022007	0.0239216
0.0139809	0.0118194
0.0152412	0.02
0.0219707	0.00916667
0.0167318	0.0125
0.0165065	0.00892157
0.0157309	0.0153055
0.0192569	0.015
0.0139852	0.0541667
0.0242535	0.0116667
0.0161004	0.0508333
0.0139991	0.00892157
0.0138996	0.0126527
0.0148602	0.0166667
0.0145875	0.0116667
0.0276	0.00833333
0.0170683	0.0201528
0.0142059	0.02
0.0231887	0.0283333
0.0138368	0.0116667
0.012974	0.00958333
0.0142542	0.0208333
0.0248271	0.0158333
0.0177217	0.00916667
0.0144665	0.01
0.0273585	0.015
0.0317278	0.04
0.0166976	0.0125
0.0127272	0.00778275
0.0609409	0.01
0.0164167	0.0408333
0.0478638	0.0489216
0.0184526	0.015
0.0195179	0.0158333
0.0148695	0.0208333
0.0153664	0.025
0.0175077	0.0119722
0.0133311	0.0116667
0.0304215	0.0211537
0.0181674	0.01
0.0188596	0.00930804
0.0158473	0.0108333
0.0187549	0.0108333
0.0271692	0.00944941
0.0210729	0.0075
0.0225349	0.0233333
0.0562655	0.00666667
0.016185	0.0269722
0.0155595	0.0140441
0.0142678	0.0329582
0.0153149	0.025
0.0312893	0.00833333
0.0203796	0.02
0.0206501	0.0116667
0.0303256	0.0233333
0.0257075	0.0325377
0.0128895	0.00666667
0.031053	0.0269722
0.0150529	0.00666667
0.0234946	0.0153055
0.0203027	0.00833333
0.0148515	0.0440441
0.0137677	0.0116667
0.0154673	0.0152827
0.016465	0.0269494
0.0243538	0.0106994
0.026365	0.0221135
0.0267111	0.0225
0.0134099	0.0141667
0.019268	0.0339216
0.0176306	0.0103055
0.020495	0.0247322
0.0138602	0.0215327
0.0352471	0.0075
0.0434118	0.0116667
0.0207247	0.00916667
0.0128451	0.00778275
0.0144132	0.00944941
0.0126198	0.0186388
0.0166783	0.0211388
0.0158614	0.0233333
0.0433357	0.0175
0.0180051	0.0133333
0.028694	0.0133333
0.0166622	0.0155882
0.031007	0.0258333
0.0229057	0.0116667
0.0153182	0.0141667
0.0140253	0.0119722
0.0289957	0.0211388
0.0201795	0.0125
0.0297212	0.0175
0.0234902	0.0166667
0.016663	0.0103055
0.0166456	0.00916667
0.0184739	0.016808
0.0168891	0.0108333
0.0130844	0.0108333
0.0159306	0.015
0.011866	0.025
0.0272052	0.0266667
0.0325592	0.0175
0.0168864	0.015
0.0285882	0.0161161
0.0179008	0.015
0.0163852	0.0133333
0.0165392	0.0116667
0.0152274	0.00778275
0.0247185	0.01
0.0283923	0.0208333
0.0180889	0.0125
0.0137202	0.0258333
0.0195994	0.0283333
0.0262362	0.02
0.0139005	0.0116667
0.0297079	0.0108333
0.0125434	0.0153055
0.029519	0.01
0.0228144	0.015
0.03222	0.0208333
0.0298839	0.0116667
0.0266393	0.0125
0.0155619	0.02
0.0139724	0.0166667
0.0583244	0.0169494
0.0226163	0.016429
0.0171655	0.00666667
0.0328007	0.0125
0.0128005	0.0141667
0.0265581	0.0141667
0.0119922	0.0125376
0.00964678	0.00916667
0.0232421	0.0172549
0.0144601	0.0175
0.0170762	0.0140555
0.0144174	0.0103055
0.024671	0.0275
0.0284899	0.0155882
0.0214487	0.0116667
0.0198136	0.0228204
0.0150025	0.0173774
0.0232553	0.0233333
0.0163546	0.0158333
0.0144479	0.0116667
0.0218177	0.015
0.0271123	0.0208333
0.0132635	0.0158333
0.0139147	0.0152827
0.0152461	0.0169494
0.0132129	0.0308333
0.0126495	0.0155882
0.0303993	0.0163988
0.0127324	0.0208333
0.0262573	0.0125
0.0277187	0.0175
0.0144877	0.0172549
0.0234988	0.0108333
0.0180261	0.0189102
0.0184514	0.0262688
0.0170669	0.0119722
0.0264193	0.015611
0.0269821	0.0177827
0.0237431	0.0236161
0.0153046	0.0158333
0.0220743	0.03
0.0252448	0.0104355
0.0196768	0.0119722
0.0128109	0.01
0.0310787	0.015
0.0237813	0.01
0.0136402	0.0191667
0.0224199	0.0116667
0.0215406	0.00778275
0.0555419	0.00833333
0.013809	0.0241667
0.0190868	0.0125
0.0134099	0.00861608
0.0181969	0.0169494
0.0257481	0.00916667
0.0197902	0.01
0.0306089	0.0166667
0.0212355	0.0283333
0.0199485	0.015
0.0156098	0.0572247
0.0171336	0.0191667
0.0248112	0.00861608
0.0124149	0.0125376
0.0310966	0.00944941
0.0139679	0.0116667
0.0276798	0.00778275
0.0139936	0.0133333
0.0249414	0.0191667
0.0225397	0.0075
0.0265579	0.0117043
0.0134331	0.03
0.0310254	0.0166667
0.0155615	0.0191667
0.0192578	0.0291667
0.0220288	0.0233333
0.014405	0.0234314
0.0231667	0.0166667
0.0246698	0.015
0.0181967	0.040871
0.0211937	0.0108333
0.0210134	0.00892157
0.0289933	0.01
0.0322128	0.00916667
0.0131918	0.00916667
0.0224494	0.00833333
0.0982028	0.0108333
0.0207222	0.00833333
0.0250824	0.0116667
0.025276	0.015
0.0227218	0.0391667
0.0220634	0.0308333
0.0780195	0.0191667
0.0136543	0.02
0.0161901	0.0203055
0.0213808	0.0158333
0.0274436	0.0116667
0.0277354	0.0367043
0.0241395	0.0208333
0.0296126	0.01
0.0246494	0.0133333
0.0293479	0.0103055
0.0273672	0.0115555
0.0126952	0.0133333
0.0214331	0.0191667
0.0149314	0.015
0.0185392	0.00778275
0.0287237	0.0333333
0.0278821	0.0233333
0.027282	0.015
0.0210058	0.0117043
0.0232852	0.0175
0.0180555	0.0269722
0.0149843	0.0146096
0.0287666	0.0125
0.0208359	0.00916667
0.01872	0.0197549
0.0306092	0.00833333
0.0194751	0.0103055
0.0179287	0.0152827
0.0222355	0.015
0.0153421	0.0116667
0.0218589	0.0116667
0.0155041	0.0108333
0.0222455	0.0116667
0.0198227	0.0108333
0.0131035	0.0333333
0.0156792	0.015
0.0260757	0.0205694
0.0267145	0.0158333
0.0171274	0.0125
0.0225973	0.015
0.0199927	0.0125
0.0177621	0.0184861
0.0149061	0.015
0.0152124	0.0342498
0.0140831	0.03
0.0256264	0.015
0.0187445	0.010611
0.010858	0.0266667
0.0429391	0.0075
0.0223015	0.00833333
0.0292511	0.01
0.0168067	0.0123849
0.013524	0.00833333
0.0212133	0.0206994
0.0185263	0.01
0.0146552	0.00916667
0.0641135	0.0233333
0.0154248	0.0177827
0.0159668	0.0166667
0.0307665	0.01
0.0119904	0.00778275
0.0221643	0.0108333
0.0152697	0.0105655
0.0276989	0.0125
0.0123675	0.0155882
0.0180241	0.0116667
0.036009	0.0219494
0.0282357	0.0158333
0.0182922	0.0125
0.014221	0.00916667
0.0421915	0.01
0.0235627	0.02
0.0336593	0.0226602
0.0197148	0.0141667
0.0285967	0.00916667
0.0254282	0.0116667
0.0214601	0.015
0.0200241	0.0208333
0.0245499	0.015
0.0317596	0.0188988
0.0226268	0.0116667
0.0147282	0.0216667
0.0421653	0.0169494
0.0119522	0.0152827
0.0187847	0.01625
0.0213613	0.00944941
0.0140018	0.0128055
0.0178837	0.0164592
0.0173086	0.0191667
0.0186081	0.025
0.0236784	0.0183333
0.0318257	0.00833333
0.0185603	0.0125
0.0194089	0.00778275
0.0452074	0.0125
0.0297263	0.02
0.0132771	0.0125
0.0153291	0.0133333
0.016739	0.00861608
0.0255256	0.02
0.0256436	0.01
0.0339228	0.0133333
0.0267844	0.0316667
0.0253063	0.0256031
0.0196063	0.0408522
0.0165012	0.0133333
0.0167642	0.02
0.0205049	0.0155882
0.0174096	0.0187688
0.0165312	0.0158635
0.0270195	0.0216667
0.0190054	0.0116667
0.0129042	0.0139216
0.0135614	0.0125
0.0302508	0.015
0.0139877	0.0108333
0.0325617	0.0377827
0.0197204	0.0125
0.0247412	0.0334822
0.0159028	0.0175
0.0404851	0.0272777
0.0171127	0.0145833
0.0259912	0.0139443
0.0147705	0.02
0.020622	0.025
0.0247879	0.0236161
0.0268488	0.0108333
0.0151863	0.0275
0.0162818	0.00778275
0.0209293	0.0116667
0.0149139	0.0448888
0.0249657	0.00778275
0.0169699	0.0116667
0.015178	0.0269722
0.0153981	0.03
0.0359724	0.00916667
0.0142591	0.01
0.0285813	0.00861608
0.0256142	0.02
0.0331388	0.0208333
0.0143226	0.0219494
0.0158855	0.0308333
0.0144689	0.0258333
0.0167322	0.0175
0.0159979	0.0116667
0.0175039	0.0108333
0.0292061	0.0262688
0.0344069	0.0119722
0.0161237	0.0116667
0.0169226	0.00833333
0.0136007	0.0458333
0.0144532	0.0312688
0.0201111	0.01
0.0126674	0.00944941
0.0174037	0.0108333
0.0135929	0.0125188
0.0342943	0.00778275
0.0165783	0.0119722
0.0352333	0.0283333
0.0162702	0.03
0.0181555	0.0316667
0.0125847	0.0118382
0.015634	0.00778275
0.0136947	0.00861608
0.0305454	0.0128055
0.0146797	0.02
0.0133381	0.0118382
0.0130236	0.0366667
0.0177142	0.0258333
0.0147864	0.0116667
0.0350583	0.00861608
0.0142565	0.0116667
0.0186996	0.0116667
0.015122	0.00778275
0.0367214	0.01
0.0131769	0.00833333
0.0162978	0.0319722
0.0332196	0.0116667
0.0352649	0.00916667
0.0148188	0.01
0.0248906	0.00944941
0.0136861	0.0103055
0.0385966	0.0386577
0.0305889	0.00916667
0.0139394	0.01
0.01365	0.00916667
0.0242854	0.0133333
0.0120778	0.0103055
0.0229238	0.0355655
0.0162928	0.0075
0.0150385	0.00861608
0.015859	0.0155882
0.0230744	0.00833333
0.0129807	0.015
0.021526	0.0116667
0.0288399	0.0116667
0.039572	0.00916667
0.0154639	0.0208333
0.0197552	0.0128055
0.0139638	0.0341667
0.013894	0.0333333
0.0158491	0.0141667
0.0782829	0.00780549
0.0151591	0.0125
0.0349241	0.03
0.0320292	0.00833333
0.0177244	0.00861608
0.0147618	0.00833333
0.0144743	0.0158333
0.0300008	0.0175
0.0168508	0.0125
0.0180782	0.01
0.0333585	0.0158333
0.0166065	0.0125
0.0126859	0.00778275
0.0641016	0.0294722
0.0273505	0.0103055
0.0210286	0.0119722
0.0135253	0.00833333
0.0168458	0.00916667
0.0187058	0.0116667
0.0176364	0.0116667
0.0398659	0.0119722
0.0229698	0.0358333
0.0204517	0.0183333
0.0294315	0.00833333
0.0288019	0.00861608
0.0324477	0.0266667
0.0367812	0.0116667
0.0157953	0.00833333
0.0352736	0.0119722
0.0227462	0.00916667
0.0258634	0.0169494
0.0148749	0.01
0.0402743	0.00916667
0.0187789	0.0172549
0.0332758	0.0108333
0.0329622	0.0189216
0.0160524	0.00916667
0.0242503	0.00833333
0.0202585	0.015
0.0351461	0.0161388
0.0181272	0.00833333
0.0357409	0.01
0.0320919	0.0250604
0.0263038	0.0108333
0.0411535	0.00666667
0.0315051	0.0158333
0.0326644	0.00861608
0.0189387	0.0425
0.0139827	0.0116667
0.0475532	0.0141667
0.0241228	0.0125
0.0128988	0.0119722
0.0328474	0.00666667
0.0304865	0.0075
0.0240884	0.0170908
0.0183747	0.0188988
0.0136451	0.01
0.0163521	0.0116667
0.0487463	0.00778275
0.0356112	0.0125
0.0186351	0.0125376
0.0259092	0.0133333
0.0214128	0.00916667
0.0225258	0.0398153
0.0126528	0.0211388
0.0139261	0.0233333
0.0542936	0.0187688
0.0382587	0.0486388
0.044412	0.005
0.0405153	0.025
0.0535309	0.0225149
0.0317326	0.0275
0.0236212	0.0216667
0.0199655	0.0075
0.0371093	0.0116667
0.0298056	0.0286274
0.0414704	0.0326602
0.0134608	0.0319722
0.0320789	0.00944941
0.0288948	0.0133333
0.0192907	0.0291667
0.0283798	0.00833333
0.0179526	0.0291667
0.0187965	0.02
0.0378742	0.00861608
0.0381314	0.00944941
0.0333968	0.0136161
0.0311491	0.0175376
0.0654416	0.0188988
0.0191978	0.01
0.0157537	0.00916667
0.0348689	0.0166667
0.0357719	0.0105655
0.0161292	0.00889137
0.0161717	0.0153055
0.0169043	0.00833333
0.0330626	0.00916667
0.026364	0.00833333
0.0285365	0.00778275
0.0459353	0.0491667
0.0429463	0.0101528
0.0174667	0.0108333
0.0262545	0.00833333
0.0163004	0.0308333
0.02802	0.025
0.0329971	0.00833333
0.016976	0.0233333
0.0461131	0.0219494
0.0251121	0.0166667
0.0158825	0.0191667
0.0305812	0.0116667
0.0308811	0.0116667
0.014113	0.00833333
0.0314578	0.00778275
0.0179405	0.00611608
0.0151936	0.0189216
0.0153117	0.0250604
0.0208132	0.00916667
0.0306416	0.0119722
0.0407776	0.0103055
0.0203031	0.015
0.0150446	0.0101528
0.0393451	0.0108333
0.03494	0.0478318
0.016467	0.0241667
0.012698	0.0075
0.0224977	0.00833333
0.0244137	0.00833333
0.0142772	0.0197777
0.0339392	0.0136161
0.0315674	0.00833333
0.0161408	0.0197777
0.0279561	0.0155882
0.0147468	0.0251414
0.0144315	0.0176414
0.0161032	0.02
0.013207	0.00861608
0.020093	0.0075
0.0268699	0.0075
0.0198541	0.0116667
0.0426164	0.00778275
0.0159369	0.0075
0.0149452	0.0125
0.0229306	0.0153055
0.0221438	0.0133333
0.0265039	0.0125
0.0240541	0.0141667
0.0151855	0.00861608
0.0194872	0.0158333
0.0189533	0.0184861
0.0169643	0.00778275
0.0357968	0.0236161
0.0193662	0.0116667
0.0272823	0.00666667
0.0243132	0.00861608
0.051378	0.0116667
0.0140148	0.0258333
0.0131414	0.0258333
0.0370626	0.0233333
0.0149584	0.0155882
0.0345274	0.0125
0.0349796	0.00916667
0.0353053	0.0109747
0.0135099	0.0133333
0.0376928	0.0186161
0.0810171	0.0116667
0.0229853	0.0116667
0.0300724	0.0369608
0.0367854	0.0116667
0.0127328	0.00833333
0.0228474	0.00778275
0.0224345	0.0116667
0.0279764	0.0153055
0.0188367	0.0175
0.0177505	0.0191667
0.0303182	0.00833333
0.0233246	0.00904412
0.0217256	0.0153055
0.0246709	0.00778275
0.0319934	0.0075
0.0343737	0.00916667
0.0169488	0.0258333
0.0129481	0.0108333
0.0123577	0.0141667
0.0223438	0.0103055
0.0149687	0.0208333
0.0831036	0.0294608
0.0144674	0.0116667
0.0302088	0.00861608
0.0313263	0.0116667
0.0367362	0.0352828
0.0367964	0.026808
0.0267024	0.0116667
0.0225928	0.00847471
0.017082	0.01
0.0343051	0.0169494
0.017954	0.0275
0.0266623	0.0128055
0.0315808	0.0327827
0.022386	0.0108333
0.0147453	0.0133333
0.0389188	0.0258333
0.0261947	0.01
0.0155643	0.01
0.0359678	0.00778275
0.029225	0.0125
0.0345518	0.0197777
0.032507	0.01
0.0507694	0.00892157
0.0284687	0.0438988
0.0194471	0.00916667
0.0162861	0.01
0.0269215	0.0225
0.0199142	0.0116667
0.0143662	0.015
0.0298276	0.0341667
0.0327735	0.0141667
0.0193263	0.0104582
0.0531973	0.0116667
0.0330108	0.0192271
0.0366305	0.0275
0.0392	0.0116667
0.0215177	0.0275
0.0170003	0.0333333
0.0177487	0.00916667
0.0165471	0.0191667
0.0165584	0.00861608
0.0138047	0.00833333
0.0233639	0.015
0.0315229	0.00780549
0.017823	0.0166667
0.0162166	0.00916667
0.0442831	0.0125
0.0375871	0.0325
0.0132218	0.0392043
0.0180081	0.0136161
0.0220735	0.00916667
0.0351307	0.0116667
0.0368638	0.0308937
0.0157098	0.0116667
0.0160396	0.0183333
0.0336082	0.00861608
0.0377811	0.0116667
0.046485	0.0158333
0.0314863	0.0233333
0.0329761	0.01
0.0351977	0.00666667
0.0197141	0.00916667
0.0134339	0.015
0.0141226	0.00833333
0.0273155	0.01
0.0722319	0.0125
0.0130689	0.0116667
0.0201143	0.0269608
0.0277109	0.0136161
0.013514	0.0117043
0.0204917	0.0116667
0.0321746	0.00916667
0.0320476	0.0108333
0.0192091	0.0125
0.0460926	0.0116667
0.0178873	0.01
0.0193821	0.00751882
0.0396938	0.00916667
0.023461	0.020558
0.0288339	0.00778275
0.0325621	0.00833333
0.0319468	0.0133333
0.0303121	0.0116667
0.0168646	0.00833333
0.0240795	0.0103055
0.0126817	0.0116667
0.0292916	0.0108333
0.041304	0.0108333
0.017511	0.01
0.0372747	0.00833333
0.0248776	0.0133333
0.0557247	0.00861608
0.0271334	0.0075
0.0134723	0.01
0.0194316	0.0116667
0.0322108	0.0116667
0.0359853	0.00833333
0.0162264	0.00861608
0.0145781	0.0128055
0.0257989	0.00833333
0.0165429	0.0233333
0.031142	0.0075
0.0145048	0.0139443
0.01294	0.0294722
0.0134864	0.00778275
0.0230936	0.0133333
0.0371546	0.00972471
0.0191664	0.0216667
0.0295905	0.01
0.0124332	0.0247322
0.0285584	0.00833333
0.024508	0.0119722
0.0133082	0.00778275
0.0131684	0.00861608
0.0171687	0.0105655
0.0196012	0.0275
0.0139757	0.0116667
0.0287472	0.0141667
0.0245413	0.00833333
0.0232445	0.0289216
0.0698365	0.03
0.0246481	0.0133333
0.0341578	0.0119722
0.0265196	0.0214102
0.0187028	0.02
0.0122101	0.0116667
0.0251849	0.0216667
0.06199	0.00861608
0.0217995	0.0250604
0.0150151	0.0075
0.0256966	0.00666667
0.0239292	0.0245908
0.0331394	0.0269494
0.0347924	0.0075
0.0142433	0.00833333
0.0285151	0.00666667
0.0142837	0.00666667
0.0518713	0.0208333
0.0158649	0.0116667
0.0216988	0.025
0.0275544	0.00916667
0.0137062	0.0294722
0.0213315	0.02
0.0256182	0.0125
0.0336372	0.00944941
0.0260189	0.00778275
0.0277299	0.00666667
0.0248371	0.025
0.0189428	0.00697216
0.0323536	0.00666667
0.0275697	0.00778275
0.023415	0.0125
0.0304735	0.01
0.0138749	0.015
0.0180253	0.0325188
0.0861553	0.0155882
0.0133069	0.01
0.0216768	0.00666667
0.0370721	0.0116667
0.0308589	0.00666667
0.0526715	0.0116667
0.0145549	0.0128243
0.051452	0.01
0.0279077	0.00944941
0.0586104	0.0125
0.040721	0.01
0.0143634	0.00778275
0.0130169	0.0075
0.038654	0.0116667
0.0146865	0.0122322
0.0143438	0.0075
0.0390017	0.0241667
0.0139627	0.0108333
0.0155625	0.0119722
0.0151277	0.00666667
0.0160868	0.00666667
0.014448	0.01
0.0362372	0.0236161
0.0142676	0.0108333
0.0542174	0.01
0.0699758	0.00916667
0.031725	0.0116667
0.0416408	0.00861608
0.0149337	0.0075
0.0122142	0.00916667
0.0140636	0.0075
0.0378857	0.00916667
0.0459171	0.00778275
0.0176896	0.00666667
0.0124434	0.00833333
0.0589724	0.0215327
0.0149491	0.0258333
0.013878	0.00778275
0.0172238	0.0141667
0.0477083	0.0103055
0.021804	0.0103055
0.0426959	0.00833333
0.015344	0.00778275
0.0197548	0.00861608
0.0263715	0.0244494
0.0250071	0.0269494
0.0149333	0.0294494
0.0132678	0.0103055
0.0487083	0.0075
0.0225031	0.025
0.0261411	0.00833333
0.0167108	0.0114443
0.0154061	0.02
0.029632	0.0255655
0.0319029	0.0125
0.0384143	0.0075
0.0354179	0.0225
0.037652	0.0269494
0.0215694	0.0119722
0.0160599	0.00666667
0.0151567	0.00833333
0.0173506	0.00889137
0.0126148	0.0275
0.0132597	0.0108333
0.01278	0.0103055
0.0139007	0.00916667
0.0366428	0.0225
0.0137413	0.00666667
0.0308969	0.0125
0.0131841	0.0116667
0.0129843	0.0125
0.00748859	0.0116667
0.035796	0.0125
0.0173445	0.015
0.0276207	0.00833333
0.0254392	0.0108333
0.0141002	0.0177827
0.0158235	0.0125
0.023768	0.0119722
0.0343816	0.00861608
0.0161711	0.0119722
0.0148321	0.0103055
0.0358421	0.0119722
0.0307859	0.00916667
0.0246897	0.018058
0.0283304	0.0116667
0.0157471	0.0194722
0.0161469	0.00833333
0.0127669	0.015
0.021103	0.0125
0.0273377	0.0136161
0.0175176	0.01
0.0371471	0.01625
0.0279788	0.01
0.0249685	0.0136161
0.014623	0.00833333
0.0152327	0.00916667
0.0140906	0.0116667
0.0365641	0.0133333
0.0138717	0.0140441
0.0436891	0.015
0.0482453	0.0108333
0.03171	0.0133333
0.0145562	0.0108333
0.0234137	0.0125
0.0210991	0.0075
0.0434979	0.00666667
0.0135046	0.0175
0.0169993	0.0211388
0.0174846	0.0125
0.0406988	0.0128055
0.0204996	0.0153055
0.0141356	0.01
0.0154929	0.0291667
0.0150471	0.00916667
0.0131343	0.0125
0.0403427	0.0153055
0.0159044	0.0141667
0.0139104	0.0283333
0.0127933	0.0203055
0.0231772	0.0216816
0.0176665	0.0133333
0.0238585	0.0226677
0.0243144	0.00916667
0.0153747	0.0125
0.0164259	0.015
0.0151578	0.0102827
0.0246078	0.0294722
0.0137881	0.0116667
0.0320663	0.0116667
0.0209119	0.00778275
0.0135419	0.0125
0.0267713	0.0116667
0.022929	0.0189216
0.0127902	0.0133333
0.025643	0.00833333
0.0172819	0.01
0.0127918	0.00778275
0.015743	0.01
0.015205	0.00780549
0.0264854	0.00778275
0.0221344	0.0105655
0.0140767	0.0136161
0.0224876	0.00944941
0.0199783	0.01
0.015614	0.0108333
0.0137788	0.0116667
0.0219497	0.020871
0.0256718	0.0177827
0.0190271	0.0141667
0.0212869	0.0075
0.0203416	0.0108333
0.017506	0.00916667
0.0200614	0.0108333
0.0255153	0.02
0.018144	0.0164443
0.0149526	0.0075
0.0348339	0.00916667
0.0147147	0.00666667
0.0167373	0.02
0.0228117	0.0152941
0.0179487	0.00778275
0.0370219	0.0105655
0.0216217	0.0108333
0.0213937	0.00833333
0.0360222	0.0116667
0.0151175	0.00892157
0.0246349	0.00861608
0.0147998	0.0183333
0.0183607	0.0108333
0.0139689	0.015
0.0150498	0.00848216
0.0296335	0.015
0.017359	0.00666667
0.0456737	0.020871
0.0233385	0.0136161
0.0158276	0.0119722
0.0179742	0.0116667
0.0171779	0.00861608
0.0228911	0.00944941
0.0222427	0.0141667
0.0509083	0.0139216
0.0418341	0.00780549
0.0198106	0.0141667
0.037319	0.0186388
0.013728	0.0191667
0.0305675	0.0103055
0.0410519	0.0241667
0.0131312	0.0103055
0.015538	0.0108333
0.0180824	0.0155882
0.0257946	0.00833333
0.0209897	0.0275
0.0338499	0.0141667
0.031921	0.0125
0.0161744	0.00833333
0.0153934	0.0189216
0.0396243	0.0136161
0.0156402	0.0075
0.0221354	0.0116667
0.0158743	0.00861608
0.0332149	0.0108333
0.0143823	0.0177827
0.0383173	0.00833333
0.0203686	0.015
0.0237895	0.028982
0.0327633	0.01
0.0318954	0.0255655
0.0318581	0.0125
0.0189608	0.0206994
0.0216108	0.0119722
0.0159301	0.0103055
0.0218244	0.0158333
0.0136557	0.0105655
0.0162771	0.0133333
0.0292274	0.0116667
0.0339945	0.01
0.034052	0.0166667
0.0179686	0.015
0.0153884	0.0108333
0.0166685	0.0283333
0.0152591	0.00916667
0.0274351	0.0125
0.0268109	0.0319722
0.0207484	0.0405655
0.0294596	0.00778275
0.0187915	0.0158333
0.020744	0.0161275
0.0303729	0.0103055
0.0286544	0.0204355
0.0270474	0.0075
0.0164428	0.0108333
0.0212106	0.015
0.0266397	0.0116667
0.032805	0.0258333
0.0154323	0.0475
0.0151567	0.0125
0.0225993	0.0075
0.0157434	0.02
0.024485	0.015
0.0294919	0.00861608
0.0166019	0.0136161
0.0168564	0.00861608
0.0162353	0.0128055
0.0147519	0.0119722
0.0183451	0.0416667
0.0269038	0.0133333
0.0250719	0.0116667
0.0179877	0.0269722
0.0575665	0.0125
0.00499469	0.0125
0.0278192	0.0358333
0.0150681	0.00833333
0.0163596	0.0125
0.0402656	0.00833333
0.0395143	0.0075
0.013233	0.0233333
0.0178904	0.02
0.022884	0.0266667
0.0386662	0.01
0.0272801	0.0119722
0.0149946	0.00833333
0.0252538	0.0116667
0.0231801	0.00778275
0.0246811	0.0391667
0.0169669	0.0169494
0.0204945	0.0319722
0.0149164	0.00666667
0.0487161	0.0116667
0.0279326	0.00916667
0.021614	0.01
0.0504509	0.00833333
0.037642	0.00833333
0.0363655	0.0116667
0.0283266	0.0103055
0.0247228	0.0075
0.0355969	0.0328055
0.0191898	0.01
0.0195233	0.0105694
0.0351721	0.0075
0.0458138	0.0188988
0.0260228	0.0108333
0.016271	0.0114443
0.015109	0.015
0.0143418	0.00778275
0.0188813	0.0133333
0.0169607	0.0105694
0.015804	0.00833333
0.0300273	0.00847471
0.0172838	0.00833333
0.0288136	0.00778275
0.0317409	0.00833333
0.0110005	0.0108333
0.0149107	0.00666667
0.0138993	0.0203055
0.0208248	0.01
0.0276037	0.01
0.0185371	0.00833333
0.0165612	0.0103055
0.0395472	0.03
0.0137701	0.00916667
0.0260112	0.0108333
0.0369039	0.0166667
0.00849708	0.0116667
0.0146973	0.01
0.0248445	0.0108333
0.0403606	0.00916667
0.0181466	0.00780549
0.021652	0.00861608
0.0131631	0.00916667
0.0402815	0.0116667
0.0269977	0.00861608
0.04434	0.0116667
0.0214569	0.0316667
0.0144608	0.0116667
0.0188949	0.00916667
0.0130265	0.0075
0.019521	0.0116667
0.0364367	0.00944941
0.0153067	0.00916667
0.0293638	0.0116667
0.0152329	0.01
0.0528213	0.00944941
0.0148055	0.0119722
0.0212846	0.01
0.0231764	0.0223039
0.0440702	0.01
0.036668	0.0108333
0.0264476	0.0103055
0.0332332	0.0108333
0.0261356	0.0166667
0.0293643	0.0108333
0.0158191	0.0116667
0.0159426	0.0129355
0.0168426	0.0175
0.0165885	0.0125
0.031522	0.0116667
0.0483636	0.0116667
0.0198195	0.0152941
0.0187321	0.015
0.0234876	0.0139216
0.016251	0.0233333
0.0159953	0.0316667
0.0525852	0.01
0.018759	0.0116667
0.0400554	0.0125
0.0145636	0.0183333
0.0197528	0.020871
0.0207546	0.01
0.0394221	0.0344494
0.0153658	0.0191667
0.0303233	0.0223888
0.0291099	0.0233333
0.0138514	0.0158333
0.0159363	0.0117043
0.0233613	0.0216667
0.0426094	0.0125376
0.015688	0.0245908
0.0187462	0.0208333
0.0416249	0.0179543
0.0252909	0.0133333
0.0267384	0.0291667
0.0231601	0.0116667
0.0158998	0.01
0.013957	0.0116667
0.0527984	0.0327827
0.0201119	0.0326602
0.0309355	0.0136161
0.016344	0.0166667
0.0240313	0.0125
0.0289668	0.0228431
0.0214183	0.00833333
0.037248	0.00892157
0.0735568	0.0125
0.0168745	0.0136161
0.0149726	0.00916667
0.0205693	0.0353055
0.0217249	0.0191667
0.039241	0.0116667
0.0204309	0.0229543
0.0270765	0.0175
0.0146395	0.0208333
0.0190927	0.0166667
0.0291376	0.0247322
0.0329534	0.0158333
0.0416526	0.0203055
0.0293264	0.0334747
0.0313278	0.0141667
0.0163813	0.015
0.0191715	0.0355655
0.0278631	0.0358333
0.0296502	0.0116667
0.0185624	0.00778275
0.0187051	0.0171022
0.0148548	0.0291667
0.0188637	0.0302976
0.0277877	0.0108333
0.0133878	0.01
0.016163	0.02
0.0308088	0.00833333
0.0158771	0.01
0.0227639	0.00916667
0.028146	0.0225
0.0271199	0.0166667
0.0146253	0.0139216
0.037361	0.00666667
0.0157166	0.0153055
0.013965	0.0225
0.0382184	0.00833333
0.0314961	0.00861608
0.0262103	0.0116667
0.0148585	0.00780549
0.046322	0.0116667
0.0466414	0.0116667
0.0355658	0.0339216
0.0283276	0.01
0.0113649	0.0366667
0.0143101	0.0075
0.0183857	0.00833333
0.027757	0.0366667
0.0128167	0.01
0.0210856	0.00778275
0.0265795	0.0105655
0.0179656	0.0119722
0.0178353	0.0116667
0.0296375	0.00861608
0.0308521	0.0116667
0.0182069	0.01
0.0149209	0.0116667
0.019079	0.0366667
0.0173328	0.0136161
0.010305	0.00778275
0.0215214	0.00847471
0.0169725	0.0158333
0.039446	0.0103055
0.0179969	0.0108333
0.0222926	0.01
0.0206071	0.0075
0.0125269	0.00916667
0.0137907	0.0316667
0.0224969	0.00916667
0.0150556	0.00833333
0.0265337	0.00778275
0.0130057	0.0108333
0.0525571	0.00931549
0.025653	0.015
0.031259	0.0116667
0.0138025	0.00916667
0.0538983	0.015
0.0199214	0.00764137
0.0125859	0.01
0.0226541	0.01
0.00963919	0.0108333
0.0207818	0.0208333
0.0133078	0.0075
0.0212851	0.00861608
0.0152084	0.023111
0.0125542	0.01
0.032987	0.01
0.0202781	0.00778275
0.0164006	0.00778275
0.0424604	0.0114443
0.0269074	0.00944941
0.0239702	0.00833333
0.0128717	0.0133333
0.0252914	0.0075
0.0318273	0.00778275
0.0155737	0.00916667
0.0447206	0.0216667
0.0142975	0.00833333
0.0225991	0.01
0.01347	0.0216667
0.0132415	0.0177827
0.0306309	0.00778275
0.0142071	0.0116667
0.0118842	0.00944941
0.0206194	0.0141667
0.0177068	0.00833333
0.0338978	0.00778275
0.0148126	0.0239216
0.0299004	0.00778275
0.0220961	0.0211388
0.0206056	0.00833333
0.013685	0.0172322
0.0153309	0.01
0.0297549	0.00778275
0.0133529	0.01
0.0218957	0.0133333
0.0144084	0.00892157
0.0184077	0.0183333
0.0143245	0.032679
0.0148645	0.0125
0.0360168	0.0116667
0.014452	0.0125
0.0249314	0.0100074
0.0207793	0.025871
0.0348512	0.0166667
0.0323192	0.0175
0.0274918	0.01
0.0246211	0.00764137
0.0321381	0.00697216
0.0166238	0.0269494
0.0260353	0.0141667
0.0148857	0.0236161
0.0274561	0.0353055
0.0239891	0.0169494
0.0260947	0.0108333
0.0149621	0.0236161
0.0129068	0.00723216
0.0339155	0.015
0.0148217	0.0125
0.0229785	0.0116667
0.0372509	0.015
0.0233588	0.0186161
0.0323046	0.00666667
0.0267891	0.0141667
0.0326188	0.0141667
0.0358818	0.0203055
0.0162616	0.00666667
0.0220006	0.01
0.0140069	0.01
0.0261018	0.02
0.0353135	0.0191667
0.0242432	0.0166667
0.0301139	0.00916667
0.0136227	0.00916667
0.0321439	0.015
0.0140068	0.0075
0.0151636	0.0211388
0.0317991	0.0241667
0.0213948	0.0169494
0.0440744	0.00666667
0.0166059	0.0119722
0.0140842	0.00666667
0.0174777	0.01
0.0267034	0.0103055
0.0293905	0.00833333
0.020503	0.00916667
0.0168418	0.0108333
0.0272128	0.00944941
0.0189321	0.0075
0.0217561	0.0125
0.0130524	0.0166667
0.0417577	0.01
0.0317968	0.0208333
0.0328695	0.0136161
0.0139869	0.01
0.0317705	0.0139216
0.0354071	0.0155882
0.0161088	0.00833333
0.023738	0.0141667
0.0231772	0.00833333
0.0165036	0.0136161
0.0367425	0.0125
0.026422	0.00753765
0.0204006	0.00944941
0.0299119	0.0163988
0.0127382	0.00778275
0.0334785	0.00778275
0.0182212	0.0125
0.0193567	0.0116667
0.0137044	0.0332222
0.0336709	0.0075
0.0389144	0.0166667
0.0275528	0.0219494
0.0409344	0.0116667
0.0341549	0.0158333
0.0283894	0.0133333
0.0254599	0.0133333
0.0337245	0.0351527
0.0434352	0.00916667
0.0355113	0.00697216
0.0283272	0.0116667
0.0178807	0.0116667
0.0322836	0.00916667
0.0262966	0.01
0.0186667	0.0116667
0.017906	0.0125
0.0271949	0.00861608
0.0342852	0.00916667
0.0309917	0.015
0.0142384	0.0158333
0.0258405	0.0116667
0.0333514	0.0119722
0.025905	0.0125
0.02316	0.0191667
0.0258408	0.0116667
0.03453	0.0116667
0.0231973	0.0169494
0.0385483	0.00780549
0.0189518	0.01
0.0318569	0.0225
0.0283416	0.0125
0.0305245	0.0125
0.0307725	0.0116667
0.014951	0.0136161
0.0174817	0.01
0.0368737	0.015
0.0361146	0.015
0.0391423	0.0125
0.0306513	0.0169494
0.0147631	0.0140555
0.0241881	0.00861608
0.0366355	0.0103055
0.0311649	0.0208522
0.0150546	0.0141667
0.0193039	0.00778275
0.0192133	0.0175
0.0197048	0.0133333
0.0539331	0.0116667
0.0192578	0.015
0.0128643	0.015
0.0276121	0.0108937
0.0270877	0.0125
0.0159242	0.0116667
0.018664	0.00916667
0.0204678	0.00833333
0.0181455	0.0116667
0.0322067	0.0116667
0.0323608	0.0189216
0.0241639	0.0216667
0.0368662	0.0219494
0.0379698	0.00833333
0.0269792	0.0154469
0.0282439	0.0106994
0.0136071	0.00916667
0.0212828	0.0219494
0.0245177	0.0116667
0.0290642	0.0108333
0.0224878	0.01
0.0219783	0.0125
0.0343572	0.00916667
0.0172212	0.02
0.0297616	0.0116667
0.0182125	0.01
0.0246805	0.00861608
0.0302656	0.0219494
0.0315117	0.00916667
0.0173517	0.0108333
0.0238044	0.0108333
0.0162421	0.0133333
0.0194377	0.00778275
0.0180841	0.0108333
0.0353421	0.0119722
0.020701	0.0211388
0.0278472	0.0116667
0.0134009	0.00778275
0.0236316	0.0108333
0.0173029	0.0119722
0.0160007	0.0108333
0.0343924	0.0116667
0.012767	0.01
0.0184102	0.0075
0.0368406	0.0116667
0.0207626	0.0125
0.0131543	0.0141667
0.0362786	0.0153055
0.0151489	0.0108333
0.0350936	0.0136161
0.0325179	0.00666667
0.0171937	0.0141667
0.0138416	0.0250604
0.035091	0.0188988
0.0182905	0.0116667
0.0331469	0.00833333
0.0313441	0.015
0.014714	0.0169494
0.0173159	0.0126527
0.0132895	0.00892157
0.0518907	0.0108333
0.0349843	0.0125
0.0185163	0.0139216
0.0138134	0.0125
0.0403905	0.0125
0.0260145	0.0316667
0.0190239	0.0125376
0.0142697	0.0111161
0.027161	0.00930804
0.0362972	0.0275
0.0152226	0.02
0.0148291	0.00916667
0.0129692	0.00916667
0.0404214	0.00916667
0.0301231	0.02
0.0145452	0.0125
0.0438353	0.0125
0.0180742	0.0116667
0.0392857	0.0233333
0.0141911	0.0125
0.030244	0.0105655
0.0171412	0.01
0.0160828	0.0116667
0.0183447	0.0119722
0.0152306	0.0125
0.0129835	0.0158333
0.0188355	0.0116667
0.0135679	0.0116667
0.0134975	0.00778275
0.0303194	0.0175
0.014434	0.020871
0.0428393	0.0158333
0.0145957	0.02
0.0142864	0.0116667
0.0202006	0.0141667
0.0128717	0.00889137
0.0150909	0.0192271
0.0281698	0.00778275
0.0152724	0.0316667
0.03654	0.01125
0.014752	0.0133333
0.0165763	0.00833333
0.0144864	0.0191667
0.0139479	0.0133333
0.0212745	0.0103055
0.0315815	0.0116667
0.0183732	0.0188988
0.0173125	0.0153055
0.0154679	0.0105694
0.03221	0.0141667
0.0208504	0.0116667
0.0133957	0.00916667
0.0131434	0.01
0.0264027	0.0133333
0.0149144	0.0155882
0.0128917	0.00916667
0.0256317	0.00861608
0.0387732	0.0133333
0.0162849	0.00666667
0.0125784	0.0116667
0.012867	0.00892157
0.0370847	0.0136161
0.0355731	0.00847471
0.0136496	0.0119722
0.0329484	0.0118382
0.0143796	0.00666667
0.0132572	0.020871
0.0299279	0.00833333
0.0147836	0.0108333
0.0354897	0.0141667
0.0157678	0.00778275
0.0160165	0.0116667
0.0226961	0.00847471
0.0369033	0.0119722
0.0153216	0.0108333
0.0145661	0.00861608
0.0163861	0.0125
0.017819	0.0116667
0.0163916	0.0116667
0.015527	0.00861608
0.0189713	0.0139216
0.0130375	0.00861608
0.0324737	0.00833333
0.0334661	0.0172549
0.0165212	0.00666667
0.0405058	0.00779412
0.0156627	0.0133333
0.0131574	0.00833333
0.0210321	0.0075
0.0308856	0.02
0.0143507	0.00916667
0.0155796	0.00904412
0.01919	0.0111161
0.0180264	0.01
0.0175889	0.0116667
0.0421049	0.0116667
0.0389385	0.0125
0.0119352	0.0125
0.0150016	0.0138914
0.0159716	0.0215629
0.0135111	0.00916667
0.0336817	0.0175
0.0162033	0.0116667
0.0157761	0.0075
0.0177201	0.0075
0.0141351	0.0166667
0.0359923	0.0169494
0.0156444	0.00892157
0.0164615	0.00861608
0.0152393	0.0128055
0.0207462	0.00892157
0.0146307	0.0194494
0.0167124	0.0141667
0.0170826	0.00847471
0.0128516	0.0133333
0.021025	0.00861608
0.0157842	0.0133333
0.0146211	0.0158333
0.0175422	0.00833333
0.0153285	0.00892157
0.0138691	0.00916667
0.0132048	0.0166667
0.0206885	0.025
0.0276403	0.0116667
0.0215981	0.0116667
0.027115	0.0177827
0.0293582	0.00833333
0.0213698	0.0108333
0.0147719	0.00861608
0.0178557	0.0075
0.0282712	0.0111161
0.0140107	0.0101528
0.0151068	0.0134747
0.0160995	0.0125
0.0343345	0.0191667
0.0193665	0.0075
0.0166681	0.00916667
0.0144213	0.0140555
0.0197563	0.01
0.0273318	0.00876882
0.0229487	0.0153055
0.015153	0.0133333
0.0317288	0.0145833
0.0400896	0.015
0.0376976	0.0169494
0.0204456	0.0269494
0.0125711	0.015
0.0138496	0.03
0.0172753	0.00778275
0.0209313	0.0253055
0.0195329	0.00892157
0.0640258	0.0133333
0.0322956	0.0341667
0.023846	0.015
0.0156054	0.015
0.0130609	0.00666667
0.0366002	0.0347247
0.0135754	0.0136161
0.0398735	0.0128055
0.0177378	0.0208333
0.021048	0.0208333
0.0470867	0.0233333
0.0296829	0.0166667
0.0194997	0.0189216
0.018472	0.0169494
0.0654935	0.0158333
0.0226499	0.0125
0.0151412	0.030179
0.0242595	0.0153055
0.0144796	0.025
0.0285874	0.0153055
0.0314845	0.0075
0.0246371	0.0175
0.0128554	0.0125
0.0192244	0.01
0.0307761	0.01
0.0143425	0.0141667
0.022536	0.0116667
0.0155179	0.015
0.0399175	0.01
0.0215344	0.0169494
0.0271165	0.0166667
0.0335757	0.00833333
0.0379686	0.0283333
0.0218268	0.0311161
0.013431	0.0325
0.0155802	0.0294722
0.0214058	0.0191667
0.0142432	0.0189216
0.0160002	0.015
0.0197438	0.0215629
0.0225261	0.0325
0.0203348	0.0286388
0.0171249	0.0475
0.0331528	0.02
0.023767	0.0211388
0.0186219	0.015
0.0184812	0.0169494
0.0182075	0.0136161
0.0346344	0.0408333
0.0157512	0.0286161
0.0172511	0.0233333
0.0272639	0.0208333
0.0267283	0.0143269
0.0194019	0.0158333
0.0218337	0.0183333
0.0168194	0.0225
0.0365533	0.0133333
0.0142589	0.0177827
0.0137389	0.0158333
0.0150349	0.0211388
0.0319506	0.0369494
0.0310617	0.0239216
0.0303882	0.02
0.0158956	0.0305655
0.0173819	0.0192271
0.0219045	0.033058
0.0237116	0.0128055
0.0129452	0.0118194
0.0372319	0.0216667
0.0147677	0.0158333
0.0152283	0.020871
0.0203376	0.0158333
0.0220195	0.0327827
0.0245185	0.0166667
0.0132079	0.0236161
0.0124787	0.0153055
0.0157047	0.0136161
0.0153811	0.0258522
0.0288285	0.0189216
0.01647	0.0136161
0.0176495	0.033111
0.0214531	0.0278431
0.0278158	0.0269494
0.0221607	0.0369494
0.0214703	0.0176414
0.0341764	0.0389741
0.0248722	0.0405655
0.0194926	0.0266667
0.0259199	0.0275
0.012505	0.0211388
0.0137961	0.02
0.0359397	0.025
0.0164171	0.026742
0.0329006	0.0125
0.0354462	0.0308333
0.0120326	0.0125
0.0137244	0.0116667
0.0271964	0.0283333
0.0163343	0.020871
0.0324286	0.0416667
0.0387764	0.02
0.0153975	0.015
0.0162814	0.0133333
0.0164081	0.0175
0.0161955	0.0458333
0.0129735	0.0191667
0.0160618	0.0222247
0.0336675	0.0283749
0.0240244	0.0169494
0.034824	0.0203055
0.0144019	0.0203055
0.0197402	0.0355655
0.0300231	0.0158333
0.0175475	0.0116667
0.0326173	0.0208333
0.0143693	0.0233333
0.0396579	0.02
0.0250549	0.0225
0.0136773	0.0186388
0.0264332	0.0133333
0.0322136	0.0278431
0.0275309	0.0425416
0.0146898	0.035
0.0227339	0.0125
0.0246614	0.0333333
0.0166605	0.02
0.0279898	0.035
0.0370125	0.0208333
0.0190488	0.02
0.0298047	0.0122361
0.0280054	0.0189216
0.0302288	0.0216667
0.0331156	0.0228204
0.0136453	0.0189216
0.0204361	0.0341667
0.0130907	0.0169494
0.0429436	0.035611
0.0143716	0.04
0.0205274	0.0133333
0.0183998	0.0158333
0.0139965	0.0191667
0.0345904	0.0186388
0.0125832	0.0133333
0.0133136	0.0216667
0.0146403	0.0366667
0.0283441	0.0216667
0.0227392	0.025871
0.0335579	0.0308333
0.0149211	0.0286388
0.0328954	0.04
0.0183516	0.0244722
0.0185434	0.0194494
0.0155546	0.0169494
0.0265625	0.0258333
0.033064	0.02
0.0166998	0.0158333
0.0141557	0.0191667
0.030401	0.0191667
0.028447	0.0205655
0.0202048	0.0151527
0.0349197	0.0158333
0.0128225	0.0136161
0.0240368	0.0258333
0.022555	0.0341667
0.0421782	0.0333333
0.0266775	0.025871
0.027424	0.0283333
0.0394376	0.0191667
0.0224468	0.0291667
0.0179547	0.0358333
0.0265183	0.0241667
0.034912	0.0283333
0.0323657	0.0208333
0.0313093	0.0136161
0.0242782	0.0116667
0.0342593	0.0308937
0.0258268	0.0408333
0.0296311	0.0191667
0.0176287	0.0213178
0.0245347	0.0137688
0.0357444	0.0211388
0.0126415	0.0136161
0.0179057	0.0126527
0.0140848	0.015
0.0226699	0.02
0.0147834	0.0377827
0.0268487	0.0144871
0.0274588	0.0283333
0.00887183	0.0189216
0.0210359	0.0272361
0.0249445	0.03
0.0163609	0.0133333
0.0194363	0.0166667
0.0396487	0.0133333
0.0370553	0.0322361
0.0134113	0.0153055
0.0115726	0.0275
0.0244724	0.02
0.0129695	0.0219494
0.0167051	0.0175
0.0158795	0.0378431
0.0289129	0.0125
0.0179691	0.0216667
[truncated: 10,602 more rows]

[truncated: 51 more sheets: Figure5g, Figure 5i, Figure5j, Figure5k, Figure 6a,b,d,f, Figure 6c, Figure 6e, Figure 6g, Figure 6h, Figure 6i, Figure7a, Figure7b,c, Figure 7d, Figure 7f-h, FigureS1a, FigureS1b, FigureS2, FigureS3a, FigureS3b, FigureS3c …]
